# Supplementary material for: Rare variants in IFFO1, DTNB, NLRC3 and SLC22A10 associate with Alzheimer’s disease CSF profile of neuronal injury and inflammation
Source: Mol Psychiatry. 2022 Feb 16;27(4):1990–9. doi: 10.1038/s41380-022-01437-6 (PMC9126805; doi:10.1038/s41380-022-01437-6)
Supplement: Supplementary file 3 — Supplementary Data 1 [file 41380_2022_1437_MOESM3_ESM.zip]

Archive with 27 entries (20 files):
- summary_stats/
- summary_stats/protein_coding/
- summary_stats/protein_coding/nodiag/
- summary_stats/protein_coding/nodiag/synaptic_pc_publication.csv
- summary_stats/protein_coding/nodiag/neurodegeneration_pc_publication.csv
- summary_stats/protein_coding/nodiag/injury_pc_publication.csv
- summary_stats/protein_coding/nodiag/ab_pc_publication.csv
- summary_stats/protein_coding/nodiag/inflammation_pc_publication.csv
- summary_stats/protein_coding/diag/
- summary_stats/protein_coding/diag/synaptic_pc_publication.csv
- summary_stats/protein_coding/diag/neurodegeneration_pc_publication.csv
- summary_stats/protein_coding/diag/injury_pc_publication.csv
- summary_stats/protein_coding/diag/ab_pc_publication.csv
- summary_stats/protein_coding/diag/inflammation_pc_publication.csv
- summary_stats/lof/
- summary_stats/lof/nodiag/
- summary_stats/lof/nodiag/synaptic_pc_publication.csv
- summary_stats/lof/nodiag/neurodegeneration_pc_publication.csv
- summary_stats/lof/nodiag/injury_pc_publication.csv
- summary_stats/lof/nodiag/ab_pc_publication.csv
- summary_stats/lof/nodiag/inflammation_pc_publication.csv
- summary_stats/lof/diag/
- summary_stats/lof/diag/synaptic_pc_publication.csv
- summary_stats/lof/diag/neurodegeneration_pc_publication.csv
- summary_stats/lof/diag/injury_pc_publication.csv
- summary_stats/lof/diag/ab_pc_publication.csv
- summary_stats/lof/diag/inflammation_pc_publication.csv
