# Supplementary material for: Rare variants in IFFO1, DTNB, NLRC3 and SLC22A10 associate with Alzheimer’s disease CSF profile of neuronal injury and inflammation
Source: Mol Psychiatry. 2022 Feb 16;27(4):1990–9. doi: 10.1038/s41380-022-01437-6 (PMC9126805; doi:10.1038/s41380-022-01437-6)
Supplement: Supplementary file 3 — Supplementary Data 1 [file 41380_2022_1437_MOESM3_ESM.zip › summary_stats/protein_coding/nodiag/synaptic_pc_publication.csv]

gene_name_adni	n_adni	p.value_adni	n_emif	p.value_emif	n_total	p.value_meta
A1BG	127	0.728133506121046	353	0.419479085830834	480	0.716473088340541
A1CF	127	0.381263476953396	353	0.186731319016982	480	0.125302237939243
A2M	127	0.863867593771687	353	0.480382703170125	480	0.779037231081013
A2ML1	127	0.2795011815221	353	0.0626761447962452	480	0.317901841764669
A3GALT2	127	1	353	0.796916802685821	480	0.750422720949068
A4GALT	127	0.580018714114594	353	0.490024675099969	480	0.598419368003365
A4GNT	127	0.374453808825538	353	0.501547713421873	480	0.767053814038564
AACS	127	1	353	0.661205151702524	480	1
AADAC	127	0.716526948286806	353	1	480	1
AADACL2	127	0.858541782980001	353	0.22735543578725	480	0.255214293297802
AADACL4	127	0.470123658391678	353	0.120880485547947	480	0.176971149495398
AAED1	127	0.853233002676161	353	0.0510791525732613	480	0.492106443657081
AAGAB	127	0.875591657750086	353	0.0770099638995086	480	0.0279391157748953
AAK1	127	0.588089233104143	353	0.483450401080407	480	0.481058888807844
AANAT	127	0.527162755407073	353	0.280314178792686	480	0.155641083341143
AAR2	127	0.036516201488408	353	0.157839233487485	480	0.340801419831202
AARD	127	0.197355586863024	353	0.943176160511043	480	0.510585502769847
AARS	127	0.284832666577225	353	0.330822948761705	480	0.293536576882275
AARS2	127	0.815379604245233	353	0.519876581521843	480	0.900270197293736
AARSD1	127	0.436241110665282	353	0.475286214232636	480	0.320431472774274
AASDH	127	0.204693081223445	353	0.452774486678904	480	0.517547822695884
AASS	127	1	353	0.876435788896568	480	0.387855302832043
AATF	127	1	353	0.24196583021156	480	0.316006827285169
AATK	127	0.484062881383301	353	1	480	0.797192644903492
ABAT	127	0.561111814093844	353	0.303812239138475	480	0.879359530009369
ABCA1	127	1	353	0.50323631284362	480	0.814544618250226
ABCA10	127	0.544244651668353	353	0.103484721678079	480	0.031726748790652
ABCA12	127	0.595513000791268	353	1	480	0.88271863603208
ABCA13	127	0.024803087418478	353	0.116947977776328	480	0.442819819683642
ABCA2	127	0.0531792685506798	353	0.500646010933522	480	0.0944994891913182
ABCA3	127	0.860130285941654	353	0.187766292011495	480	0.376823347845463
ABCA4	127	0.899141737991132	353	0.63706479871656	480	0.684447299860222
ABCA5	127	0.361953235234421	353	0.0386640238906538	480	0.00718176275008808
ABCA6	127	0.853388406640093	353	0.765271668618289	480	0.759135561685299
ABCA7	127	0.656309542440324	353	0.130470340605102	480	0.391766349077408
ABCA8	127	0.687221873288234	353	0.15780416355585	480	0.746333179710524
ABCA9	127	0.742858389135895	353	0.00739204348009492	480	0.0222931236713835
ABCB1	127	0.0525568581868092	353	0.202677466653749	480	0.0130137305272166
ABCB10	127	0.176924360507492	353	0.000269383857920968	480	0.000843928799867166
ABCB11	127	1	353	0.492367654425288	480	0.617008885792018
ABCB4	127	0.394554093957855	353	1	480	0.819161580872212
ABCB5	127	0.470384686508069	353	0.438151827729306	480	0.60414992625289
ABCB6	127	0.196195477987912	353	0.797885742115535	480	0.243138156280871
ABCB8	127	0.395861497962698	353	0.614366012158607	480	0.776469331936564
ABCC1	127	0.263702509566623	353	0.302748306159011	480	0.451291655392625
ABCC10	127	0.870086487903677	353	0.513545047728843	480	0.864237432319664
ABCC11	127	0.48868298943291	353	0.711830199854077	480	0.645920362929728
ABCC12	127	0.416179746572233	353	0.0607758599388684	480	0.146412826549682
ABCC2	127	0.0636724704490232	353	0.427395490123362	480	0.377713316268833
ABCC3	127	0.62022515065532	353	0.454873973077707	480	0.473144844327932
ABCC4	127	0.396814542853305	353	1	480	0.882244065425106
ABCC5	127	0.762600371007749	353	0.68823877425818	480	0.664802324963637
ABCC6	127	0.438373978800189	353	0.630601704189597	480	0.620851541140355
ABCC8	127	0.0427830765385905	353	0.102547769791378	480	0.0152838148099842
ABCD2	127	0.532679751347238	353	0.293739175556022	480	1
ABCD3	127	0.338873431193479	353	0.652818616789462	480	0.14795973681054
ABCD4	127	0.100290357332726	353	0.376210335121382	480	0.502810765314306
ABCF2	127	0.239240135626464	353	0.239533322476731	480	0.258796640871502
ABCF3	127	0.0648628205639895	353	0.488444871724002	480	0.0632503246762135
ABCG2	127	0.481420188036746	353	0.374504785690321	480	0.622590193158525
ABCG4	127	0.173331448079091	353	0.124888459614694	480	0.128366694432944
ABCG5	127	0.61091075334722	353	0.0489678721383001	480	0.0358153925765023
ABCG8	127	0.165758764442769	353	0.0786125436431722	480	0.192684776865577
ABHD1	127	0.232839713894907	353	0.614976741266351	480	0.483976548341787
ABHD10	127	0.7589364950691	353	0.0426048709480507	480	0.0361704244563775
ABHD11	127	0.535218274004851	353	1	480	1
ABHD12	127	1	353	0.362574619017026	480	0.602589729844185
ABHD12B	127	0.209420691823967	353	0.343057569191391	480	0.0643423479263466
ABHD14A	127	0.2173357459455	353	0.654492645659218	480	0.417430084271163
ABHD14A-ACY1	127	0.0135319738798083	353	0.876721126484792	480	0.0502202331436382
ABHD16A	127	0.782842709869068	353	0.12844926805212	480	0.303275910129379
ABHD16B	127	0.542328846105649	353	0.267673455437755	480	0.596644646973439
ABHD4	127	0.608381904870293	353	1	480	0.777288089834913
ABHD6	127	0.364915473605951	353	0.264224028854894	480	0.454486653800932
ABI3	127	1	353	0.300706379545529	480	0.513047321612942
ABI3BP	127	0.660594242288369	353	0.0564896237809857	480	0.0674854456934808
ABL1	127	0.0600508494972502	353	0.571933729558444	480	0.0275633950449046
ABL2	127	0.311789347690597	353	0.390709214799034	480	0.427966776725213
ABLIM1	127	0.0472621391830357	353	0.398097481341028	480	0.307655263226492
ABLIM2	127	0.730860301139883	353	0.596111943625157	480	0.206004350944053
ABLIM3	127	0.20142319289705	353	0.308090816390249	480	0.364487351700699
ABR	127	0.190116125619338	353	0.137725098231675	480	0.564111439795866
ABRA	127	0.23137387968502	353	0.792718039208998	480	0.362695686797329
ABTB1	127	0.713038140430408	353	1	480	1
ABTB2	127	0.500962603847771	353	1	480	1
ACACA	127	0.0573475595471026	353	0.699534711508546	480	0.343591684674173
ACACB	127	0.757357326080039	353	0.307961249076211	480	0.508123629975814
ACAD10	127	0.1791406891066	353	1	480	0.330349896881183
ACAD11	127	0.0794546032569365	353	0.376877367027801	480	0.415808809641631
ACAD9	127	0.237983043673994	353	0.314127626363748	480	1
ACADL	127	1	353	1	480	1
ACADM	127	0.865694487892893	353	0.584618339654721	480	0.782691359028044
ACADVL	127	0.201765988553278	353	0.0965225242976719	480	0.283879817835794
ACAN	127	0.512535702327355	353	0.206037386927502	480	0.762135226843889
ACAP1	127	0.604989160857357	353	0.180577671046451	480	0.467064923791634
ACAP2	127	0.773955918563739	353	0.121693235061768	480	0.282923880057666
ACAP3	127	0.72530621630493	353	0.398431155052557	480	0.777703275519369
ACBD4	127	0.351876620903018	353	0.154050287566052	480	0.0199583602594408
ACBD5	127	0.723825268726654	353	0.380989961477578	480	0.39890360873509
ACBD7	127	0.240082793345589	353	0.60296043291367	480	0.617845393869608
ACCS	127	0.841202024397986	353	0.865040710360397	480	0.365105594026997
ACCSL	127	0.282467834845666	353	0.786937243601097	480	0.894983543559341
ACE	127	0.268182299226976	353	0.551602936155712	480	0.466642793490153
ACHE	127	0.19965872069368	353	0.132447320145056	480	0.110170526707436
ACIN1	127	0.733959139882756	353	0.895186727102845	480	0.688139597569839
ACKR2	127	0.809710379664196	353	0.810586324598104	480	0.592949635959566
ACKR3	127	0.391917277634744	353	1	480	1
ACKR4	127	0.481905885885199	353	0.643827653064197	480	0.361659526862551
ACLY	127	0.826266866527186	353	0.293386224526461	480	0.125432260225108
ACMSD	127	1	353	1	480	0.720842402882188
ACO1	127	0.854453954441534	353	0.185426862182032	480	0.0676138143803684
ACO2	127	0.451696003183554	353	0.834648784871398	480	0.144104980447521
ACOT11	127	0.435443902130859	353	0.41947908381104	480	0.269540903335491
ACOT4	127	0.691274497384668	353	0.566501389605671	480	0.710308218554274
ACOT8	127	0.825172933508282	353	0.317952892670643	480	0.655433832713978
ACOX1	127	0.788530677380237	353	0.050479915304404	480	0.0248156156767589
ACOX2	127	0.0318293759442007	353	0.418741278717319	480	0.115921516732077
ACOX3	127	0.277366370884478	353	0.457220518147052	480	0.385209408667787
ACOXL	127	0.782101692544939	353	0.28737257457	480	0.252326264193465
ACP5	127	0.787578154448981	353	0.0438186156357055	480	0.022131153803545
ACP6	127	0.122748799885977	353	0.0524791649228772	480	0.0535970003308319
ACRBP	127	1	353	1	480	0.660301568412683
ACSBG1	127	0.134484172857388	353	0.565072285407943	480	0.14563980004899
ACSBG2	127	0.824768458250469	353	0.370418956468666	480	0.179043414924592
ACSF2	127	0.66526339236136	353	0.330527447741499	480	0.6288252506333
ACSF3	127	0.0219146406280478	353	0.690157532094996	480	0.301186763108979
ACSL1	127	0.86848795034303	353	0.039253297109882	480	0.150836423323838
ACSM1	127	0.569196670376742	353	0.4039883617558	480	0.473521797493072
ACSM2A	127	0.415547287478599	353	0.515113194511795	480	0.636099098168639
ACSM2B	127	0.0410451010331885	353	0.011267682200052	480	0.379828831089495
ACSM3	127	0.00616102715278755	353	0.718763022075812	480	0.00926824813515714
ACSM5	127	0.502612896998359	353	0.808701507981287	480	0.645746895937354
ACSS1	127	0.460460143027351	353	0.110954282279716	480	0.159567412151437
ACSS2	127	0.465691466960266	353	0.725611668530171	480	0.531480966189416
ACSS3	127	1	353	0.56185060039123	480	1
ACTBL2	127	0.0298590810957952	353	0.00611969274131818	480	0.129862692739032
ACTL10	127	0.335909164887304	353	0.171397805028945	480	0.134552188950179
ACTL7A	127	0.751563320684925	353	0.661713344105795	480	0.484596853149309
ACTL7B	127	0.473464997040721	353	0.25125595153381	480	0.127460518310664
ACTL8	127	0.359306441381332	353	1	480	0.536272084535002
ACTN1	127	0.303949651735154	353	0.646754737629146	480	0.28576414625565
ACTN4	127	0.389427021922615	353	0.16483653425023	480	0.267361986768597
ACTR5	127	0.64001945175491	353	0.103019454422236	480	1
ACTRT2	127	0.571665345476262	353	0.0156032539808438	480	1
ACTRT3	127	0.353541095492652	353	0.330954541343718	480	0.184785502883993
ACVR1	127	0.385914642811254	353	1	480	0.702312432576932
ACVR1C	127	0.0920589158489699	353	0.130613883567872	480	0.221651573564674
ACVR2B	127	0.280452176318084	353	0.174055436650872	480	0.261671072219367
ACYP2	127	0.363369494518761	353	0.671401681821261	480	0.790523366273732
ADAD1	127	0.184689312155975	353	1	480	0.376200976534159
ADAD2	127	0.53146033584451	353	1	480	0.271623961284612
ADAL	127	0.595351741989921	353	0.805214227942034	480	0.309791342670473
ADAM11	127	0.533562722257822	353	0.112980465278846	480	0.343514361238397
ADAM12	127	0.00240962119904375	353	0.613902633857278	480	0.0237675255775747
ADAM15	127	0.166747079860894	353	0.57031604413348	480	0.538134510163606
ADAM17	127	0.742975091655732	353	1	480	1
ADAM18	127	0.304680905687303	353	0.897792906593276	480	0.404954048937257
ADAM19	127	1	353	1	480	1
ADAM2	127	0.208222174409151	353	0.241601652662108	480	0.445919049310906
ADAM20	127	1	353	0.749231771752962	480	1
ADAM21	127	0.472538282298635	353	0.841322381401716	480	0.680464279519864
ADAM23	127	0.469622579412585	353	0.595071364283533	480	0.170603984957182
ADAM28	127	0.345289712577146	353	0.89114714759348	480	0.491911999510671
ADAM29	127	1	353	0.307602616482278	480	0.353147679179933
ADAM30	127	0.399000071415546	353	0.891644047218095	480	0.440643021986281
ADAM32	127	0.786437434604879	353	0.568510964308945	480	1
ADAM33	127	0.805547081632158	353	1	480	0.35122906609658
ADAM7	127	0.72024576140713	353	0.689791709999452	480	0.459371961608248
ADAM8	127	0.4581696537539	353	0.561840538845303	480	0.1879368085472
ADAM9	127	0.371409133313833	353	0.142635787627599	480	0.175958200444723
ADAMDEC1	127	0.450824423714949	353	0.342587747670543	480	0.291160727854562
ADAMTS1	127	0.510495310654548	353	0.0107761484153199	480	0.040062870068212
ADAMTS10	127	0.167014306248563	353	1	480	0.779831861543569
ADAMTS12	127	0.287816798186994	353	0.497752884928376	480	0.517592793210885
ADAMTS13	127	0.0286178769591866	353	0.0926036532937982	480	0.0272218563000779
ADAMTS14	127	0.146338315767319	353	0.883448509783334	480	0.423062836930159
ADAMTS15	127	0.698343412486744	353	0.865299474127219	480	0.414171002683133
ADAMTS16	127	0.833508571071168	353	0.870616246827703	480	0.59044714341271
ADAMTS17	127	0.156693019727013	353	0.574442802530127	480	0.148482588314707
ADAMTS18	127	0.911863468452094	353	0.146901105626331	480	0.754824054868962
ADAMTS19	127	0.353667145601522	353	1	480	0.469366046447309
ADAMTS2	127	0.0155880511740789	353	0.0163682416322712	480	0.0151254749238883
ADAMTS20	127	0.0827735552650332	353	0.720310671026879	480	0.218837578668983
ADAMTS3	127	0.0572875185207098	353	0.745437583301147	480	0.916820766536065
ADAMTS4	127	0.147678026533719	353	0.762768812684597	480	0.0728862083198032
ADAMTS5	127	0.784500882528132	353	0.508744418955036	480	0.431299045717306
ADAMTS6	127	0.846503118393416	353	0.575180545145325	480	0.607531434525955
ADAMTS7	127	0.497142599071943	353	0.0380721725542088	480	0.321637622092512
ADAMTS8	127	0.603638755090782	353	0.0645419320093589	480	0.184853455468612
ADAMTS9	127	0.799164564279336	353	1	480	0.800363104337685
ADAMTSL1	127	0.900487723831111	353	1	480	0.900797285851912
ADAMTSL3	127	0.492452353148592	353	0.100692132368712	480	0.864447867678944
ADAMTSL4	127	0.864673931992056	353	0.477388894424965	480	0.48716210607156
ADAMTSL5	127	0.038307993514316	353	0.16177437389115	480	0.0163693214219959
ADAR	127	0.887887043652813	353	1	480	0.514167977692484
ADARB2	127	0.21231832151125	353	0.505125779035578	480	0.735205505417575
ADAT1	127	0.724950870014741	353	0.676785092840824	480	0.628036666561899
ADAT3	127	0.326067984105878	353	0.496051502052727	480	0.47237545210496
ADCK1	127	0.668982163614008	353	0.246106348684507	480	0.103519427714432
ADCK2	127	0.843353292332323	353	0.388356061670391	480	0.254444964428907
ADCK5	127	0.870706275618499	353	0.452961928007187	480	0.853732429418877
ADCY1	127	0.742833498347296	353	0.567453478698654	480	0.619928226730637
ADCY10	127	0.51526430761561	353	0.418915703367477	480	0.530341798311944
ADCY2	127	0.00490866693400194	353	0.556907638869145	480	0.0237839882754197
ADCY3	127	0.608712404600843	353	0.0132891539668235	480	0.914247836983575
ADCY4	127	0.633334497808171	353	0.683147747931088	480	0.490113916210499
ADCY5	127	0.899635341068404	353	0.759200437749396	480	0.513136789097592
ADCY6	127	0.437320725239593	353	0.0831973386503173	480	0.0313431430953756
ADCY7	127	1	353	0.367360596749316	480	0.507858769940089
ADCY8	127	0.687996636541264	353	0.00476064315078706	480	0.00575473797058634
ADCY9	127	0.615829676451739	353	0.786650537369765	480	0.848767669167695
ADCYAP1	127	0.0216091192494157	353	0.0488592415479588	480	0.0110623541364262
ADCYAP1R1	127	0.651288253312002	353	0.0277949191559118	480	0.0372966803085313
ADD3	127	0.362649395504762	353	0.745917326526194	480	0.518885013993253
ADGB	127	0.838472059677413	353	0.0745049930532352	480	0.402710290159051
ADH1B	127	0.225450702635425	353	0.172182768716838	480	0.0219916422933321
ADH6	127	0.650709741674979	353	0.315778784317275	480	0.330411266982116
ADH7	127	0.182003601340823	353	0.718508545398592	480	0.21545087771771
ADI1	127	0.746732475284482	353	0.14961291214757	480	0.152806438345512
ADIPOQ	127	0.103312272093692	353	0.745899812892897	480	0.650049045972631
ADNP	127	0.655629391794597	353	0.876887252161356	480	1
ADNP2	127	0.288011194512455	353	0.924372453675197	480	0.565356572976015
ADORA3	127	0.373783059534759	353	0.450769133594215	480	0.717463283087752
ADPRHL1	127	0.0601128016444281	353	0.356979976511268	480	0.10358055119801
ADRA1A	127	0.255765515424654	353	0.897188144639999	480	0.867626835753138
ADRA1B	127	0.610153709952359	353	0.130855977280999	480	0.325988890727774
ADRA1D	127	0.695222109602388	353	0.163677171382282	480	0.346742119636445
ADSL	127	1	353	0.708022521727072	480	0.903251552241056
ADTRP	127	1	353	0.000171810031231234	480	0.00144067774224588
AEBP1	127	0.722953316190835	353	0.823229394176383	480	1
AEN	127	0.844447308688216	353	0.00928072602815721	480	0.0599259588473159
AFAP1	127	0.258533344993515	353	0.382697811671065	480	0.607038465652103
AFAP1L1	127	0.595839442666128	353	0.497323174019538	480	0.657551738727493
AFAP1L2	127	0.399862858062729	353	0.703184575183308	480	0.294319311279927
AFF1	127	0.783828861075774	353	0.136909244021376	480	0.102428268870355
AFF3	127	0.101254432968592	353	0.0494287082325976	480	0.0285131726361105
AFF4	127	0.650709741674979	353	0.828124938101056	480	1
AFG3L2	127	1	353	0.0520727713517585	480	0.102585048017195
AFM	127	0.899158122403749	353	0.880129801284481	480	1
AFMID	127	0.461704158788496	353	0.381716718103951	480	0.411133198035536
AFP	127	0.243866725822623	353	0.0157731564004865	480	0.75604866277603
AGA	127	1	353	0.51563687966059	480	1
AGAP11	127	0.418414940374873	353	0.866121653142339	480	0.690411187944552
AGAP2	127	0.862313925291062	353	0.379798002866879	480	0.309914051706943
AGAP3	127	0.0625502531300685	353	0.556776675694055	480	0.430501305639535
AGAP6	127	0.157711713968143	353	0.726622188399528	480	0.525057913636947
AGBL1	127	0.84086732670252	353	0.262323494849445	480	0.290409885499443
AGBL2	127	0.30293738774807	353	0.128036304766138	480	0.0289849428650223
AGBL3	127	0.190177091890395	353	0.282598888400512	480	0.208694924455977
AGBL4	127	0.247157479172445	353	0.708848507077683	480	0.488062000581018
AGBL5	127	0.195920288128663	353	1	480	1
AGFG1	127	0.383863728837564	353	1	480	0.853858731031232
AGFG2	127	0.894344598912594	353	0.901857968082921	480	1
AGGF1	127	0.447166279958823	353	0.761212303329015	480	0.679934023708154
AGL	127	0.828186201762636	353	0.190483348958712	480	0.6269623128168
AGMAT	127	0.176351975919271	353	1	480	0.5738323835077
AGMO	127	0.103722471855521	353	0.314245194616672	480	0.0699381931994153
AGRN	127	0.629490275957945	353	0.573343363288896	480	0.85702944714475
AGT	127	0.672631074061509	353	0.203646884942555	480	0.826333302685774
AGTPBP1	127	0.666537733318087	353	0.348265061081788	480	0.319846397414902
AGTR1	127	0.201307948078212	353	0.0650802973514051	480	0.256277204522661
AGXT	127	0.321584054016708	353	1	480	0.785999323597044
AGXT2	127	0.840664649800063	353	0.0759079373197551	480	0.0912754771109979
AHCTF1	127	0.251925676613873	353	1	480	0.517864529125723
AHCY	127	0.0278728704355612	353	0.370201243582272	480	0.462955818582044
AHDC1	127	0.249600970697983	353	0.784334928861381	480	0.302050799477648
AHI1	127	0.540631577467323	353	0.443020490891009	480	0.875479452032188
AHNAK	127	0.484110512224494	353	0.472628968392413	480	0.911417728728506
AHNAK2	127	0.27396115162985	353	0.18962783751796	480	0.897961575931988
AHR	127	0.666312725624194	353	0.424497972921601	480	0.0886359897647148
AHRR	127	0.133405064475844	353	0.31201700111794	480	0.854006303920346
AIF1L	127	0.897182855967133	353	0.26847710881982	480	0.268605498175766
AIFM2	127	0.11233655061113	353	0.0309280911229458	480	0.0402941829026461
AIFM3	127	0.359201814959984	353	0.00043083064947369	480	0.000320982359903188
AIM2	127	0.739902587318011	353	0.798772348486677	480	0.559507223825936
AIMP1	127	0.09309807124542	353	0.652670636498219	480	0.518440404781265
AIMP2	127	0.651595984981194	353	1	480	1
AIP	127	0.126071791809464	353	0.631090726955064	480	0.713555575683676
AIPL1	127	1	353	0.40671072237312	480	0.475569381411946
AIRE	127	0.175667039842925	353	0.00209913573234566	480	0.660430866647411
AJAP1	127	0.521443300881335	353	0.475728869276451	480	0.369244454139971
AK7	127	0.831495367227191	353	0.447797481289673	480	0.775237347667853
AK8	127	1	353	0.519890986832216	480	0.541014297345421
AK9	127	0.0843123192235023	353	0.570053120618489	480	0.137490493799503
AKAP1	127	0.388459920494236	353	0.57653673520405	480	0.86267026363829
AKAP10	127	0.76488829007483	353	0.750115280614108	480	0.907957999391858
AKAP11	127	0.736838430395525	353	0.831730399592495	480	0.39872603222973
AKAP12	127	0.878868696999731	353	1	480	0.872752353977228
AKAP13	127	0.520173681032863	353	0.101571883959035	480	0.747137285029538
AKAP2	127	0.200456296975736	353	0.515297432555836	480	0.768278403134124
AKAP3	127	1	353	1	480	0.626700322872244
AKAP6	127	0.865421289347424	353	0.487536429561539	480	0.782674225896328
AKAP7	127	0.673686244058602	353	0.271419310653324	480	0.567607491364174
AKAP8	127	0.595320187517563	353	0.424184628285109	480	0.220239304661101
AKAP8L	127	0.0294667430571733	353	0.868299445501839	480	0.471617726230283
AKAP9	127	0.445971093361009	353	0.46513185220441	480	0.467155682184124
AKNA	127	0.485860848350911	353	0.495811530486576	480	0.321395996790422
AKNAD1	127	0.119779685069889	353	0.539254208424642	480	0.385764755745711
AKR1A1	127	0.85000211709316	353	0.144632054012565	480	0.185713459635089
AKR1B10	127	1	353	0.0626216905918436	480	0.583889637553883
AKR1C1	127	0.656000818376249	353	0.721557738153514	480	0.89393529028961
AKR1C3	127	0.634512381388055	353	0.0623790756990789	480	0.315911409666037
AKR7A2	127	1	353	0.755436783025625	480	0.528095647479094
AKT1S1	127	0.416592607544827	353	0.608764100968323	480	0.504565917271578
ALAS1	127	0.0282757035140113	353	0.782859619071276	480	0.734217756262177
ALB	127	0.599292293950397	353	0.661144174403809	480	1
ALDH16A1	127	0.715048423995837	353	0.783583701630176	480	0.662484916788328
ALDH18A1	127	0.00811757567068805	353	0.254305881488395	480	0.00527357921343041
ALDH1A1	127	0.37946440703103	353	0.755546661378975	480	0.843573667382062
ALDH1A3	127	0.139664485829008	353	0.893932892397224	480	0.531067515022484
ALDH1B1	127	1	353	1	480	1
ALDH1L1	127	1	353	0.0188333243863656	480	0.44936263500252
ALDH1L2	127	0.269365272887914	353	1	480	1
ALDH3A1	127	0.0556642090713264	353	0.166327827890646	480	0.0250571589603779
ALDH3A2	127	0.489938545199938	353	0.277447953251176	480	0.149444435812352
ALDH3B2	127	0.877820098583774	353	0.362289333619878	480	0.259073308337106
ALDH4A1	127	0.252646403778673	353	0.730083124057395	480	0.463977260650565
ALDH5A1	127	0.109008607301004	353	0.00291667658097383	480	0.00342907900253575
ALDH6A1	127	0.313989713688066	353	1	480	0.746244580307752
ALDH7A1	127	0.422260416945649	353	0.244655062026306	480	0.721085828731114
ALDH8A1	127	0.509562335735221	353	0.181356486033771	480	0.622672982813704
ALDH9A1	127	0.677794179722809	353	0.223173677063078	480	0.349153649702518
ALDOB	127	0.202038587705201	353	0.309557142264661	480	0.153634580177024
ALG1	127	0.221100716581391	353	0.850809352412522	480	0.314679263231869
ALG10	127	0.250627475938864	353	1	480	0.642717945309666
ALG11	127	0.178331001976718	353	0.167120837239825	480	0.660948787963363
ALG12	127	1	353	0.550613823647285	480	0.433882030823428
ALG14	127	0.597355066807752	353	0.716697735826481	480	0.706097816072521
ALG1L2	127	0.123091409213847	353	1	480	0.201648572240807
ALG2	127	1	353	0.0681508450150122	480	0.0584185375488674
ALG3	127	0.717341890165909	353	0.330541202216509	480	0.358197483585491
ALG6	127	0.764683918975906	353	0.0399436470113542	480	0.0776453163850761
ALG8	127	0.742297692687863	353	0.0173077208460006	480	0.0101066628469906
ALK	127	0.499236862131678	353	0.578872902061425	480	0.806437163917229
ALKBH3	127	0.251594652951626	353	0.383888623722542	480	0.352800729027299
ALKBH8	127	1	353	0.52023513191871	480	0.718273898331095
ALLC	127	0.619420165166924	353	0.277113717079465	480	0.148378528056443
ALMS1	127	0.898624615467704	353	0.720349150815161	480	0.49691823015136
ALOX12	127	1	353	0.61625943553113	480	0.734296700238342
ALOX12B	127	0.703121174021465	353	0.627128647030751	480	0.689927927544411
ALOX15	127	0.151242876014931	353	0.298671911408746	480	0.0610904314164596
ALOX15B	127	0.823380792855606	353	0.586564230649317	480	0.643036643139443
ALOX5	127	0.433969979439602	353	0.494366812271027	480	0.551458627202194
ALOXE3	127	0.299863116932514	353	0.781150484218819	480	0.752849493029253
ALPK1	127	0.0997666004663023	353	0.913644397918639	480	0.100932644250841
ALPK2	127	1	353	0.708288051138302	480	0.815072099387682
ALPK3	127	0.0903250835430105	353	0.919781050817643	480	0.83578287484018
ALPL	127	0.533177371638507	353	0.0156935723086644	480	0.0409323341248648
ALPP	127	1	353	1	480	1
ALPPL2	127	0.763345466694483	353	0.648016024473882	480	0.450951748438972
ALS2	127	0.78725488629736	353	0.339117529916243	480	1
ALS2CL	127	0.607738534887646	353	0.120680597627359	480	0.116222489526071
ALX1	127	0.471757541210362	353	0.647738005016583	480	0.896325065832023
ALX3	127	0.490534045410711	353	0.676603140723873	480	1
ALX4	127	0.804978639286861	353	0.478038417661734	480	0.565600455592919
AMBN	127	0.367014709488515	353	0.852134953840471	480	0.502692842630758
AMBRA1	127	0.68364901046937	353	0.0104575481684586	480	0.426756991124841
AMDHD2	127	0.155061767726938	353	0.67938951064282	480	0.13221424023506
AMER2	127	0.434122186594022	353	0.00808775787762428	480	0.00464507404149017
AMER3	127	0.169519063426908	353	0.876243080145899	480	0.455508863752013
AMFR	127	1	353	0.872110742509056	480	1
AMH	127	0.465217471342999	353	0.224210317761368	480	0.408824734647928
AMHR2	127	1	353	0.849766222169082	480	0.910494361852915
AMIGO1	127	0.344463783777984	353	1	480	1
AMMECR1L	127	0.878438564552803	353	0.284387419457332	480	0.43136069289029
AMN	127	0.54117181445142	353	0.570974527714683	480	0.439800459662716
AMOTL1	127	0.548252473791445	353	0.0128587061368876	480	0.114903706464345
AMOTL2	127	0.665100676476437	353	0.541335236301383	480	0.494155160261489
AMPD1	127	0.534346266087353	353	0.922776580467075	480	0.445880866745179
AMPD3	127	1	353	0.831013818523074	480	0.783360186633515
AMPH	127	0.481253908604968	353	0.890003298639327	480	0.499497483915537
AMT	127	0.787643604671046	353	0.627526218245757	480	0.877864087862077
AMTN	127	0.748965708422996	353	0.285474181316099	480	0.19763241068853
AMY2B	127	0.659240330237231	353	0.838892545934773	480	0.876226965901888
AMZ1	127	0.176637044640888	353	1	480	0.373478686259674
ANAPC1	127	0.267004492125073	353	0.00155283792041161	480	0.873005407460103
ANAPC2	127	0.771453769733253	353	0.468957124268518	480	0.213875422427045
ANAPC5	127	0.0930551530022627	353	0.0454296757895222	480	0.300459747273728
ANAPC7	127	1	353	0.81399603622288	480	0.576304503735838
ANGEL1	127	0.606121963416101	353	0.493405534155307	480	0.757638807391409
ANGEL2	127	0.25121591109376	353	0.86021956635658	480	0.688399420008233
ANGPT2	127	1	353	0.19997934006573	480	0.443309637119344
ANGPT4	127	0.744558978366842	353	0.192775136196266	480	0.360611090006551
ANGPTL2	127	0.679762945092669	353	0.498576413478587	480	0.790331880752661
ANGPTL3	127	0.115217856992142	353	0.496025394071725	480	0.283843520451344
ANGPTL4	127	0.19743921678928	353	0.0312953874973495	480	0.0505207252895504
ANGPTL5	127	0.558802464243388	353	1	480	0.615386435329167
ANGPTL6	127	0.953283119024206	353	0.803424777074987	480	0.680840054972152
ANGPTL7	127	0.697821716010429	353	0.874316568813031	480	0.649352225770121
ANHX	127	0.428895563868939	353	0.875010852419798	480	0.823762215045528
ANK1	127	1	353	0.047762095014346	480	0.066257802979192
ANK2	127	0.617247386564594	353	0.255258955310796	480	0.361099716184291
ANK3	127	0.19001916311693	353	0.00255209383311961	480	0.019373387152225
ANKAR	127	0.776245958655591	353	0.319147267791544	480	0.704526596849803
ANKDD1A	127	0.791272364877539	353	0.51079557821022	480	0.551967900238575
ANKDD1B	127	0.648845290600992	353	0.507954813875319	480	0.436234277167263
ANKEF1	127	0.844167611144529	353	0.20080632677012	480	0.235151679556145
ANKFN1	127	0.0956216116717621	353	0.0166703233920755	480	1
ANKFY1	127	0.662067324120297	353	0.301596507154247	480	1
ANKH	127	0.140402347064118	353	1	480	0.759708810685452
ANKHD1	127	1	353	0.181459624682807	480	0.0875243865161889
ANKIB1	127	0.603980492107185	353	0.809123817429691	480	1
ANKK1	127	0.39095110781846	353	0.326828541797851	480	0.687418736008637
ANKLE1	127	0.26682281045595	353	0.231058184689061	480	0.604656755122287
ANKLE2	127	0.590859821810425	353	0.88443384401885	480	1
ANKMY1	127	0.43889571332868	353	1	480	0.600772791651003
ANKRD1	127	0.088464029086135	353	0.619375121762662	480	0.189850411329821
ANKRD11	127	0.823273400055201	353	0.117849407633055	480	0.00982268159787969
ANKRD12	127	0.441782592095937	353	0.0554421837740682	480	0.251298515635008
ANKRD13A	127	0.394794213392461	353	0.520087014551926	480	0.851361842438314
ANKRD16	127	0.0681673106946515	353	0.611745538981134	480	0.717519657947767
ANKRD17	127	0.825228689004753	353	0.875452024037964	480	0.500205598892483
ANKRD18A	127	0.693373256876483	353	0.401164214098034	480	0.254318278699279
ANKRD18B	127	0.835147430390627	353	0.852479751686461	480	0.764290103461787
ANKRD2	127	0.671487557286106	353	0.0851382889509307	480	0.0132265408108562
ANKRD20A1	127	0.21273852076659	353	0.293366999372192	480	0.517191566436138
ANKRD22	127	0.275220360273687	353	0.801508334552793	480	0.692385255085367
ANKRD23	127	0.585734186019152	353	1	480	0.513804528791623
ANKRD24	127	0.769659549079762	353	0.829211818217172	480	0.632638723715087
ANKRD26	127	0.310352683258281	353	0.915993860813192	480	0.672466123489424
ANKRD27	127	0.675540561179871	353	0.409565770280839	480	0.620711697347827
ANKRD28	127	0.561041352574075	353	0.0418392282441173	480	0.0358668732745507
ANKRD29	127	0.861445141153646	353	0.770087887715904	480	1
ANKRD30A	127	0.406484792872391	353	0.286307596119746	480	0.443231360591788
ANKRD30B	127	0.0562236657575791	353	0.00849975172005302	480	0.0647036294523292
ANKRD31	127	1	353	1	480	1
ANKRD33	127	0.673395391669649	353	0.28717851827797	480	0.884510975016766
ANKRD33B	127	0.364257670129343	353	0.662136112123327	480	0.67967182403771
ANKRD34B	127	0.0222241389817146	353	0.346927668867657	480	0.103043905133231
ANKRD34C	127	0.508470733523687	353	0.331698104852952	480	0.157130348859343
ANKRD35	127	0.0851358089930462	353	0.150898052286114	480	0.23295715378514
ANKRD36	127	0.435815404696883	353	0.391799167801049	480	1
ANKRD36B	127	1	353	0.576379612299802	480	1
ANKRD36C	127	0.508135693615558	353	0.460039067151671	480	0.213098245766902
ANKRD40	127	0.669145888305973	353	0.345836246059987	480	0.704249434481264
ANKRD42	127	0.151037583670832	353	0.615750640587918	480	0.27150307940873
ANKRD44	127	0.0139884519597476	353	0.649466434778848	480	0.37065390218206
ANKRD45	127	1	353	0.771379124357097	480	0.629023162699913
ANKRD53	127	0.727811312297055	353	0.684268492676716	480	0.635466914273201
ANKRD55	127	1	353	0.382772013733886	480	0.203719898040944
ANKRD6	127	0.27112645580759	353	1	480	0.821114843416567
ANKRD60	127	0.0638384344458852	353	0.487376377970268	480	0.6749708529885
ANKRD61	127	0.527536931325901	353	0.504021581788369	480	1
ANKRD62	127	0.711787357099144	353	0.0676464458494822	480	0.154797420857962
ANKRD65	127	0.351942809840756	353	0.2319535671708	480	0.336339209069384
ANKRD7	127	0.0905632130180772	353	0.481459626921676	480	0.149066059396266
ANKS1A	127	0.337234568437244	353	0.837504249708337	480	0.392141774814286
ANKS1B	127	0.46897204494783	353	0.872945134086144	480	0.896515740174875
ANKS3	127	0.862578187337438	353	0.845434334337129	480	0.685406543042234
ANKS4B	127	0.58455156886776	353	0.420160305750858	480	0.636567918232209
ANKS6	127	0.337839319108689	353	0.0408712324690121	480	0.573124554541922
ANKUB1	127	0.797934224124775	353	0.512386871825987	480	0.709444848798972
ANKZF1	127	0.342683492414041	353	0.877824281314206	480	0.908327917901527
ANLN	127	1	353	0.49793710108989	480	0.334126202501296
ANO10	127	0.677300390395441	353	1	480	1
ANO2	127	0.677683908872391	353	0.166141314417349	480	0.233263764080238
ANO3	127	0.578547289634584	353	0.428361459740935	480	0.364505305861703
ANO4	127	0.789494366531679	353	0.802491774295027	480	0.826644855105595
ANO5	127	0.810053208013388	353	0.690387114516585	480	0.737987348908627
ANO6	127	0.643354681099832	353	0.474019564300323	480	1
ANO7	127	0.695002327095545	353	0.0177882550461858	480	0.0951173550914976
ANO8	127	0.750352026982738	353	0.8920479974616	480	0.402632501741437
ANO9	127	0.530667480784592	353	0.256405623561816	480	0.852778548951459
ANP32C	127	0.209082762527652	353	0.195745399157176	480	0.363082356103928
ANPEP	127	0.0812177315666484	353	0.426519002307805	480	0.166392742183931
ANTXR1	127	0.552047515634298	353	1	480	0.562778903372636
ANTXRL	127	0.845144914502688	353	0.307428100905286	480	0.637271238773846
ANXA1	127	0.0175075593688232	353	1	480	0.874573535074619
ANXA10	127	0.478258139968983	353	0.486214285410363	480	0.330876835163224
ANXA11	127	0.728587159874978	353	1	480	1
ANXA2R	127	0.0764067827175716	353	0.829930288783408	480	0.0871183052318814
ANXA3	127	0.675481119438033	353	0.321299835466454	480	0.268206565941797
ANXA4	127	0.700358297420887	353	1	480	0.713877277399845
ANXA5	127	0.32018613082977	353	0.503357771139623	480	0.490325434306562
ANXA7	127	0.370747166082935	353	0.378789263062575	480	0.884909115681155
ANXA9	127	0.803864445768673	353	0.681685589488308	480	0.862000346693303
AOAH	127	0.714934966660371	353	0.281877732164725	480	1
AOC1	127	0.827605382475594	353	0.485939377974311	480	1
AOC2	127	0.046010694567362	353	0.291628727148556	480	0.710279710314554
AOC3	127	1	353	0.205505842704126	480	0.783643956119876
AOX1	127	0.259578544563987	353	0.783159994295053	480	0.729466617871574
AP1B1	127	0.0817686254896255	353	0.506198312819316	480	0.216835969632756
AP1G2	127	1	353	1	480	0.839799993249479
AP1S3	127	0.862473578371324	353	0.861411015515871	480	1
AP2A1	127	0.815765424232837	353	0.105996301229567	480	0.366319032356977
AP3B1	127	0.418427862791287	353	0.0696839635750469	480	0.0643501044786885
AP3D1	127	0.559977697373307	353	0.0732187710002631	480	0.0101967799662637
AP3S2	127	1	353	0.380303085079262	480	0.2796965891209
AP4B1	127	0.357692077604562	353	0.407660996555914	480	0.5512355676591
AP4E1	127	0.029271551089346	353	0.717039138749339	480	0.292431953019553
AP4M1	127	0.714067033578506	353	0.734164973888768	480	0.403130212534549
AP5B1	127	0.0750497418105931	353	0.440379319956504	480	0.012583845069752
AP5M1	127	0.74217472849259	353	0.796751936135503	480	1
AP5S1	127	0.243613576935452	353	0.779704793773284	480	1
AP5Z1	127	0.592845623186056	353	0.604218098713532	480	0.102869387188423
APAF1	127	1	353	0.571485863930687	480	0.736612221466757
APBA2	127	0.374105902451879	353	0.394841749265798	480	0.469175560986672
APBA3	127	0.332063814743456	353	0.287422171148354	480	0.665746159629393
APBB1	127	0.854547862591351	353	0.834906035902624	480	1
APBB1IP	127	0.293027134663989	353	0.879660353011009	480	0.719434848734612
APBB2	127	1	353	0.189262612083377	480	0.239228441460019
APBB3	127	0.0844123896633782	353	0.357141037460145	480	0.21668271749106
APC	127	0.0483074617926591	353	0.720426830421312	480	0.0476783389540091
APC2	127	0.807873650962953	353	0.655347306714045	480	0.113054730419556
APCDD1	127	0.766366849792871	353	0.633906252695713	480	0.55113227107055
APCDD1L	127	0.340288766238061	353	0.613669635305957	480	0.151471757046591
APCS	127	0.718272042751915	353	0.0671359121166659	480	0.061332929189008
APEH	127	0.519145132474057	353	0.259300913628182	480	0.228646155640317
APH1B	127	0.694643480573954	353	0.572779893115491	480	1
API5	127	0.355167545146756	353	1	480	0.624679276143331
APIP	127	0.572792272192317	353	0.41054989775415	480	0.295762351915492
APLF	127	0.579292128126628	353	0.780963339453997	480	0.292006518273313
APLP1	127	0.581756022584071	353	0.569896104096602	480	0.453844896066545
APLP2	127	0.682104847367535	353	1	480	0.75186001246397
APOA4	127	1	353	0.260810392065679	480	0.00646068895730789
APOA5	127	0.546193894371216	353	0.879061552443465	480	0.610983407442553
APOB	127	0.78121068199777	353	0.7601649942701	480	0.806900179864598
APOBEC3B	127	1.94033113788349e-46	353	0.818775376215344	480	1
APOBEC3D	127	0.259095591761106	353	0.0114770741991219	480	0.0168600552959121
APOBEC3F	127	0.852341966309252	353	0.206790976996613	480	0.374273597507631
APOBR	127	0.639103986902174	353	0.859698667536993	480	1
APOD	127	0.897446220686768	353	0.689751324627935	480	1
APOL1	127	0.329616434889429	353	0.0731205629764469	480	0.0784532772591083
APOL2	127	0.620459527261834	353	0.21222442320674	480	0.417968081092587
APOL3	127	0.0927003254900234	353	0.661103858867255	480	0.116110460818942
APOL5	127	0.283237934462044	353	0.876510450982873	480	0.824245735094035
APOL6	127	0.293349187262935	353	0.447755878001215	480	0.823889433439939
APOLD1	127	0.87667805102977	353	1	480	0.878867601202781
APOM	127	0.841387558827908	353	0.167902923352277	480	0.290496510038395
APOPT1	127	0.537440946806687	353	0.329132604816669	480	0.499950731397972
APPL1	127	0.284103805901136	353	0.511344741132355	480	0.674540193122258
APPL2	127	0.346518311002432	353	0.00635822959838572	480	0.308152650970513
APTX	127	0.659177846540335	353	0.897372122866839	480	1
AQP1	127	0.25913129323825	353	0.579245995475015	480	0.646861686590119
AQP4	127	0.483588346939447	353	0.550713988634404	480	0.835546978279857
AQP5	127	0.577141906664789	353	0.700209893366828	480	1
AQP7	127	0.0275084171035696	353	1	480	0.859749646011341
AQP9	127	0.375510477307767	353	0.344796068937648	480	0.0202336515885309
AQR	127	0.79225610201474	353	0.781612227261952	480	0.635009698724976
ARAP1	127	0.793042274242707	353	0.799572723265772	480	0.705727552745149
ARAP2	127	0.545339540772572	353	0.008908437259048	480	0.10281504803929
ARAP3	127	0.495359714101447	353	0.540059908840731	480	0.600181597928446
ARFGAP1	127	0.354048015772292	353	0.0703138671007087	480	0.111544862383092
ARFGAP2	127	0.511884498642284	353	0.512197371358652	480	0.465596914609296
ARFGAP3	127	0.844487528531434	353	0.69852166826685	480	0.730585970811701
ARFGEF1	127	0.0699643199440639	353	0.232216784376693	480	0.62292869712476
ARFGEF2	127	0.440277408108696	353	0.778206721916664	480	0.432719780973003
ARG2	127	0.630029723811977	353	0.00660070015751713	480	0.0107967961696993
ARGFX	127	0.656106603888333	353	0.584455537415682	480	0.535531712084195
ARHGAP1	127	1	353	0.607369830248002	480	0.780871195806169
ARHGAP10	127	0.106720585692713	353	0.645982783525073	480	0.290513335993446
ARHGAP11A	127	0.191369077733905	353	0.615347580243315	480	0.737035782483463
ARHGAP12	127	0.0241890893787075	353	0.529048371930706	480	0.114567055972393
ARHGAP18	127	0.736794990609139	353	0.466463876768732	480	0.700497520349065
ARHGAP19	127	0.317048810858114	353	1	480	0.236983295574522
ARHGAP20	127	0.848942360464845	353	0.0730658230215874	480	0.517185327194553
ARHGAP21	127	0.0967255025786072	353	0.818312061336649	480	0.436562016814
ARHGAP22	127	0.467682633845662	353	0.605215902610631	480	0.517876626053527
ARHGAP23	127	0.76391411065781	353	0.376640092519895	480	0.183814927190616
ARHGAP25	127	0.22511670258336	353	0.171701939372375	480	0.232262553597751
ARHGAP27	127	0.706371110808643	353	0.251882555997573	480	0.378425460882938
ARHGAP28	127	0.329236990278631	353	0.310145521092468	480	0.686982693798522
ARHGAP29	127	0.295005745027389	353	0.909065085230259	480	0.199068073893554
ARHGAP30	127	1	353	0.807422136013175	480	0.468135424699131
ARHGAP31	127	0.859146169014539	353	0.520624572633633	480	0.342036839759974
ARHGAP32	127	0.525840228063023	353	0.787057390108717	480	1
ARHGAP33	127	0.450566171174625	353	0.0931113179594167	480	0.231378669125688
ARHGAP35	127	0.364387439317988	353	0.150512247899892	480	0.178782504200871
ARHGAP39	127	0.707951502630258	353	0.751344484488527	480	0.249339026158545
ARHGAP40	127	1	353	0.205771777423102	480	0.0425343409286185
ARHGAP5	127	0.0777475970377272	353	0.865991180435499	480	0.738518272881626
ARHGAP8	127	0.220044358665018	353	0.866314513929121	480	0.932004493909631
ARHGAP9	127	0.000933281253082119	353	0.352082599383	480	0.29544144410019
ARHGEF1	127	0.703125336566633	353	0.656983754593724	480	1
ARHGEF10	127	0.507339195971443	353	0.630333577594568	480	0.600594374532013
ARHGEF10L	127	0.178985630118999	353	0.279618001533503	480	0.684956151139204
ARHGEF11	127	0.441787013603341	353	0.0873916380748884	480	0.357481245785298
ARHGEF12	127	0.160807537620027	353	0.608304947499197	480	1
ARHGEF16	127	0.742188802579394	353	0.771817815881565	480	0.431749338221004
ARHGEF17	127	0.893033387530656	353	0.788764559334194	480	0.865134559269914
ARHGEF18	127	0.142636274539561	353	0.154228180641384	480	0.71019377925207
ARHGEF19	127	0.396427223460149	353	0.898441222498932	480	0.799314706688969
ARHGEF25	127	0.116660752652857	353	1	480	1
ARHGEF26	127	0.745424599764795	353	0.00224727218674592	480	0.864646076423211
ARHGEF28	127	0.763457992669704	353	0.636783162682319	480	0.408542939236244
ARHGEF3	127	0.542895299889567	353	0.154335756298733	480	0.0780418610136872
ARHGEF33	127	0.445021647282142	353	0.349534931346095	480	0.114545669910481
ARHGEF37	127	0.739694667212354	353	0.00543249124075196	480	0.0289397209749729
ARHGEF38	127	0.83092743077347	353	0.302959382016956	480	0.0923840344445042
ARHGEF4	127	0.348391803473184	353	0.837874583261439	480	0.598491804343278
ARHGEF40	127	0.170734846836941	353	0.408597007492891	480	0.66910486487998
ARHGEF5	127	0.819522240031598	353	0.0641886983058146	480	0.0929754911496
ARHGEF7	127	0.165291690069165	353	0.123488701463596	480	0.112125817494734
ARID1A	127	0.909507425715661	353	0.372538301068827	480	0.832756236531144
ARID1B	127	0.144597382492513	353	0.0351048763427173	480	1
ARID2	127	0.313705545629995	353	0.206084539666146	480	0.248622149149547
ARID3A	127	0.233444511259831	353	0.432005008481878	480	0.0877926624155736
ARID3C	127	0.0393744569087465	353	0.356023563364838	480	0.28814260004456
ARID4B	127	0.507272248507255	353	0.5803344834469	480	0.403135244599552
ARID5A	127	0.414855082692917	353	0.744984843906162	480	0.669938861926164
ARID5B	127	0.355609403894204	353	0.506330572082368	480	0.783781223170776
ARL13B	127	0.705796658086123	353	0.163735084260838	480	0.141792287672782
ARL14EPL	127	0.426917836778521	353	0.536840406659709	480	1
ARL6IP4	127	0.21357438911886	353	0.608449397922927	480	0.208427794820894
ARMC10	127	0.45443002904221	353	0.333042780494032	480	0.372344684368987
ARMC12	127	0.15341029986455	353	0.026763274042939	480	0.0368081550467333
ARMC2	127	1	353	0.840785417458407	480	0.567690978204457
ARMC3	127	0.0126998850752826	353	0.227358204006848	480	0.252351905178356
ARMC4	127	0.102253066973743	353	0.39814305000911	480	0.51703660180777
ARMC5	127	1	353	0.780509392168606	480	0.861680188163757
ARMC9	127	0.791597016265237	353	0.864339601255351	480	0.631303930815402
ARNT	127	0.479094212550004	353	0.744235585391561	480	1
ARNT2	127	0.134920571587293	353	0.845305605862401	480	0.57268788675655
ARNTL2	127	0.601532814660915	353	0.520866012135221	480	0.521190126340917
ARPC4-TTLL3	127	0.538258089436656	353	0.492343846360345	480	0.42938885278689
ARPC5L	127	0.615154225081435	353	1	480	0.82558994563769
ARPP21	127	0.0104498355576447	353	0.890861224196378	480	0.869908643043849
ARRDC1	127	0.400681426480484	353	0.093113655352985	480	0.359579163802172
ARRDC2	127	0.39107744928867	353	0.718195202714631	480	0.446804384385641
ARSA	127	0.516024484708202	353	0.7355352260909	480	0.878299669521802
ARSG	127	0.254117677311422	353	0.180616912629749	480	0.552012741454475
ARSI	127	1	353	0.895153152811004	480	1
ARSJ	127	0.609043236388359	353	0.45159969925363	480	0.731718993285441
ARSK	127	0.152280633130055	353	0.40720330677451	480	0.0749348009163455
ART1	127	0.65518357998068	353	0.907975465440595	480	1
ART4	127	0.221189397278399	353	0.165697166899088	480	0.498827699970879
ART5	127	1	353	0.00684732407302213	480	0.00377253152113233
ARV1	127	0.462953162592641	353	0.309589768099152	480	0.160284412215342
ARVCF	127	0.642461912566794	353	0.269460100535881	480	1
ASAH1	127	0.00358993642649963	353	0.454316762750791	480	0.154419670287488
ASAP2	127	0.771817135820327	353	0.90375506299151	480	0.873175899857976
ASAP3	127	0.199246983695742	353	0.574980244091802	480	0.758981141568117
ASB10	127	0.337798911837673	353	0.116626185993625	480	0.290025273159807
ASB14	127	0.206607772738299	353	0.197322045398086	480	0.0702313639081459
ASB15	127	1	353	0.227858387103097	480	1
ASB16	127	0.417043891428202	353	0.0270392812133822	480	0.0037020231772944
ASB18	127	0.536388110465851	353	1	480	0.793322151969537
ASB2	127	0.414508885963965	353	0.421186430729224	480	0.794807179100158
ASB5	127	0.898744252397663	353	0.517341549423478	480	0.32685478467127
ASB6	127	0.0204604181090841	353	0.744696723894684	480	0.0435620097855024
ASCC1	127	0.272064029781263	353	0.071553496148325	480	0.836104551180257
ASCC2	127	0.0681345455264424	353	0.76675208982862	480	0.430754592918939
ASCC3	127	0.646387014749166	353	0.826182486525562	480	0.521777781447263
ASCL1	127	0.145927439915084	353	0.978307979367853	480	0.25867435847852
ASGR1	127	0.670509881984561	353	0.729148218592778	480	0.807092662997725
ASH1L	127	0.607521792152758	353	0.336382445755365	480	0.0644183314658602
ASIC1	127	0.0487172955611677	353	0.00314149671971775	480	0.00165632351704137
ASIC2	127	0.256728454489479	353	0.396280357210977	480	0.142451383738783
ASIC3	127	0.746127694557927	353	0.570241841286145	480	0.532986730840513
ASIC4	127	0.666721391891327	353	0.592055601743664	480	1
ASIC5	127	0.562832710050363	353	0.530337208481969	480	0.385239119193803
ASL	127	0.313851268771664	353	0.283346685405504	480	0.369353668460507
ASNS	127	0.151206919090544	353	0.64073934060506	480	0.768654449853317
ASNSD1	127	0.387164423788318	353	0.114500287194777	480	0.239555007684398
ASPDH	127	0.761602287145148	353	0.152436861130268	480	0.336996587418143
ASPG	127	0.344985758728045	353	0.900806958685052	480	0.673046930464866
ASPM	127	0.489544602886526	353	0.918782717274772	480	0.265736621968015
ASPN	127	0.586013974931106	353	0.341675040003492	480	1
ASPSCR1	127	0.677089042636484	353	0.676738946376386	480	0.42249563055162
ASS1	127	0.179520394718803	353	0.367459332945127	480	0.147171738910217
ASTE1	127	0.0119108070607787	353	0.798556368188647	480	0.0559404624266166
ASTL	127	0.205876746577421	353	0.429091639154827	480	0.0315976952147127
ASTN1	127	0.287655398211512	353	0.482820096878015	480	0.52716930701786
ASTN2	127	0.291518709844068	353	0.28503887413675	480	0.246660085602658
ASXL1	127	0.41741060977243	353	1	480	0.723770864937506
ASXL2	127	0.189958528952401	353	0.358535078290405	480	0.349114445386652
ASXL3	127	0.804323990229392	353	0.920733649860369	480	0.572339712968968
ASZ1	127	0.533299399566364	353	0.535746274496914	480	0.109442855512457
ATAD2	127	0.0304394266181395	353	0.338103904387261	480	0.283824187709863
ATAD2B	127	0.577692346391093	353	0.225577804954332	480	0.384873737674913
ATAD3A	127	0.425259667039894	353	0.0496870819127086	480	0.00935094680022619
ATAD3B	127	0.625724225390913	353	0.155989848543983	480	1
ATAD3C	127	0.298809288411655	353	0.355136634242112	480	0.406691473819386
ATAD5	127	0.759816689142957	353	0.383609021005671	480	0.528618033653317
ATAT1	127	0.153093451445087	353	0.810150771865549	480	0.628226121564604
ATE1	127	0.517800957633992	353	0.840989946027671	480	0.790873769162631
ATF4	127	0.257481111145927	353	0.833139291970685	480	0.654374488469774
ATF6	127	0.639709108393087	353	0.26196530247007	480	0.289139328274382
ATF6B	127	0.195333387213549	353	0.3035414582391	480	0.201862299119996
ATF7IP	127	0.873619385023475	353	0.0473021864722187	480	0.424840091600216
ATG13	127	0.2640046273185	353	0.719669267153325	480	1
ATG14	127	0.698450693871029	353	0.443482711591935	480	0.163431247943024
ATG16L2	127	1	353	1	480	1
ATG2A	127	0.452107029455999	353	1	480	0.731657297292756
ATG2B	127	0.352898213478388	353	0.0472851025988208	480	0.0368458599613453
ATG3	127	0.0130013369019072	353	0.350323589033299	480	0.0219764380981348
ATG4B	127	0.636314747048411	353	0.153184200469664	480	0.502961921215757
ATG4C	127	0.360673943459217	353	0.228546703297741	480	0.565178100464727
ATG4D	127	0.465254923856622	353	0.535453030189967	480	0.115058701503194
ATG9A	127	0.681412722969193	353	0.762229802589728	480	0.808452896450886
ATIC	127	0.154860714006964	353	0.541758654483155	480	0.334506821709601
ATL2	127	0.531025497385315	353	0.888456561983077	480	0.52893824953727
ATM	127	1	353	0.153123665471811	480	0.845165284396135
ATMIN	127	0.656812438706808	353	1	480	1
ATN1	127	0.826376783610336	353	1	480	0.855043583966942
ATOH1	127	0.440221801258647	353	0.325248023654104	480	0.251811425728155
ATOH8	127	0.481091639806448	353	0.733525172301805	480	0.632024491789659
ATP10A	127	0.716537512509479	353	1	480	0.906674676676813
ATP10B	127	0.189184012302446	353	0.187226683912626	480	0.745528342765728
ATP10D	127	0.591584058959173	353	0.450181963498888	480	0.129906817445611
ATP11A	127	0.508835650967168	353	0.706149150491751	480	0.82728317372511
ATP12A	127	0.607533234816208	353	0.746449864525041	480	1
ATP13A1	127	0.206975153986597	353	0.870680041050655	480	0.723636731769971
ATP13A2	127	0.43561981260774	353	0.740725025260832	480	0.659141651899418
ATP13A3	127	0.0408316612565476	353	0.524838483245777	480	0.557661063338123
ATP13A4	127	0.00670950435648832	353	0.21504660690683	480	0.0590721849514192
ATP13A5	127	0.0430039990147679	353	0.846441591255895	480	0.251425305463927
ATP1A2	127	0.117900178133025	353	0.52910786114468	480	0.208846851018362
ATP1A4	127	0.0428316056105003	353	0.778937854055796	480	0.35953137407519
ATP1B2	127	0.542506866247011	353	0.107137107883835	480	0.16464739677533
ATP2A1	127	0.0939495950172429	353	0.314421957516257	480	0.607876876559668
ATP2A2	127	0.660202657554302	353	0.888465520175283	480	0.852186271893591
ATP2A3	127	0.746065904311923	353	0.275649601702063	480	0.205884455965647
ATP2B2	127	0.237787437543883	353	0.485883170693057	480	0.803967946963618
ATP2B4	127	0.872890905658548	353	0.403173487401195	480	0.572694190820536
ATP2C2	127	0.56319362236222	353	0.651151230683576	480	0.346997419292394
ATP4A	127	0.822171049519961	353	1	480	0.891552809739984
ATP4B	127	0.133741571605958	353	0.253156759954978	480	0.355664782370867
ATP5B	127	0.651377745800143	353	0.546175415556245	480	0.841476134357436
ATP5J2-PTCD1	127	0.42841955568036	353	0.133087602559299	480	0.122391064883965
ATP5O	127	0.316044992394286	353	0.267144135094312	480	0.207951288048255
ATP5SL	127	0.449145116365186	353	0.771022079442205	480	0.834614948200601
ATP6AP1L	127	0.629063897592704	353	0.456018154939337	480	0.680412768282785
ATP6V0A2	127	0.521089608177125	353	0.494953956707827	480	0.707769779814112
ATP6V0A4	127	0.211693516603122	353	1	480	0.581249622758102
ATP6V0D2	127	0.329227687028544	353	0.324619728537819	480	1
ATP6V0E2	127	0.264214848772393	353	0.472103205281119	480	0.115515710458514
ATP6V1B1	127	0.0742017945974842	353	0.552675418085574	480	1
ATP6V1B2	127	0.702161254416826	353	0.287716234151324	480	0.62117165047712
ATP6V1C2	127	0.385717898101402	353	0.636196738548559	480	0.330348142505219
ATP6V1G3	127	0.637742783693408	353	0.296520624940974	480	0.273011810472349
ATP7B	127	0.608332013682222	353	0.58713467511488	480	1
ATP8A1	127	0.570912712944542	353	0.883105982540251	480	0.770067696255594
ATP8A2	127	0.684951605240787	353	1	480	1
ATP8B1	127	1	353	1	480	1
ATP8B2	127	0.210398459588676	353	0.869603718694459	480	1
ATP8B3	127	0.656773819045801	353	0.858864695606104	480	0.665177493560084
ATP8B4	127	0.525548213061376	353	0.694844361626998	480	0.365346842528104
ATP9A	127	0.536572713637847	353	0.862187700227377	480	0.688834864231945
ATP9B	127	1	353	0.47177351898963	480	0.297500165456753
ATR	127	0.691479390011045	353	0.039277415902135	480	0.042270094537744
ATRIP	127	0.22764548142236	353	0.527919764513513	480	0.712193859082755
ATRN	127	1	353	0.091316750009563	480	0.0623271088003496
ATRNL1	127	0.110530301782931	353	0.611229097255939	480	0.697033244218643
ATXN1	127	0.638702411490889	353	0.664562349017179	480	0.76101934659877
ATXN1L	127	0.857273486384814	353	0.800741380921334	480	0.382788744307614
ATXN2	127	1	353	0.309071927742636	480	1
ATXN7	127	0.333415341577551	353	0.85656821544625	480	0.694757354255095
ATXN7L1	127	1	353	1	480	0.805891109630857
ATXN7L2	127	0.559049941646791	353	0.847732150607497	480	0.711412950586532
AUNIP	127	0.578362373691547	353	0.00706001325062	480	0.00932484852717752
AURKAIP1	127	0.325436275954223	353	0.706850839951671	480	0.657369695964004
AUTS2	127	0.603430361898798	353	0.670572412491053	480	1
AVEN	127	0.130703677139473	353	1	480	0.122092904937693
AVL9	127	1	353	0.562831828194774	480	0.825722591627886
AVPI1	127	0.627795405253388	353	0.328018027063026	480	0.557825374894587
AVPR1A	127	0.0194093028080196	353	0.046641374030912	480	0.0179064326940898
AVPR1B	127	0.0576369580111882	353	0.172338870423269	480	0.0976674752507964
AXDND1	127	0.00911664981628746	353	0.103389530215297	480	0.130885581778761
AXIN1	127	0.2522594316622	353	0.0459988857875779	480	0.0534869659747954
AXIN2	127	0.793122045707899	353	0.751287558715657	480	1
AXL	127	0.836240198262884	353	0.75178248887708	480	0.520746277847393
AZU1	127	1	353	0.147992318751303	480	0.842868860871397
B3GALT5	127	1	353	0.804226414192647	480	0.420918626927532
B3GAT1	127	1	353	1	480	1
B3GAT3	127	0.54270533537538	353	0.815547271297279	480	0.822951413750385
B3GNT3	127	0.300248760011691	353	0.560144848532663	480	0.413623920310415
B3GNT4	127	0.736144302289402	353	0.0018441671780185	480	0.0425227310621299
B3GNT8	127	0.373087374484634	353	0.125552333536436	480	0.0704060207051157
B3GNTL1	127	0.901060384637811	353	0.000235428739030263	480	0.0190156910359279
B4GALNT1	127	0.616462434426929	353	1	480	0.745344828580114
B4GALNT2	127	0.459798687450682	353	0.598784195193256	480	0.4403707481596
B4GALNT3	127	0.186007736587159	353	0.36530927265762	480	0.355179481349955
B4GALNT4	127	0.73241515859714	353	0.874073396977645	480	0.654231740898636
B4GALT4	127	0.172225887525629	353	0.124861596393804	480	0.0364571058610758
B4GALT7	127	0.64610494503811	353	1	480	0.67660904784205
B9D1	127	0.0862659301219544	353	0.644916546520812	480	0.343512681437583
BAALC	127	0.794220582091033	353	0.640063264484453	480	0.668179061394034
BACE2	127	0.17144614346752	353	0.551225868596181	480	0.259410713081191
BACH1	127	0.481006306359136	353	0.779898681395728	480	1
BACH2	127	0.751303515596041	353	0.717238086320346	480	0.419972178397119
BAD	127	0.0625562663240125	353	0.804506704501122	480	0.581086506377677
BAG4	127	0.824197746783179	353	0.811494272051014	480	0.824327787542507
BAG5	127	0.690503341519677	353	0.160447038942921	480	0.50944883279542
BAG6	127	0.585506404421482	353	1	480	1
BAIAP2	127	0.5776433070365	353	0.304650793462753	480	0.783442678532519
BAIAP2L1	127	0.60613462483988	353	0.00658913546861395	480	0.00036535425169304
BAIAP2L2	127	0.324104543963355	353	0.729018461038908	480	0.734361565982127
BAIAP3	127	0.482359212939342	353	0.283224291938579	480	0.380960763300286
BANK1	127	0.548926692761439	353	0.0455082971595977	480	0.0455551464679656
BANP	127	0.722397065530527	353	0.29280853815846	480	0.470778011001761
BAP1	127	1	353	0.839525568139966	480	0.860728221382128
BARD1	127	0.066108893888044	353	1	480	0.26722548029386
BASP1	127	0.194072502501053	353	0.11813597627438	480	0.072460745317261
BAZ1B	127	0.472697081208985	353	1	480	0.51859486281951
BAZ2A	127	0.624218973219248	353	0.470686060525779	480	0.366085888696797
BAZ2B	127	0.075297642050518	353	1	480	0.0883820192706789
BBC3	127	0.799509176977427	353	0.696297610799125	480	0.3346771303929
BBS1	127	0.720858058178073	353	0.696261104326986	480	0.85104299467729
BBS10	127	0.246502329950159	353	1	480	0.744397095060524
BBS12	127	1	353	1	480	0.886942999140735
BBS2	127	0.319477092043882	353	0.815733255217869	480	0.311965747784473
BBS5	127	0.105012391807709	353	0.695514275455992	480	0.573009479624164
BBS7	127	0.022818816363124	353	1	480	0.761252513958005
BBS9	127	0.181207317163727	353	0.884714156550458	480	0.782004974226629
BBX	127	0.703890444378021	353	0.710884037397138	480	0.250735972364677
BCAM	127	0.29408360959	353	0.0584432404865403	480	0.867306274858324
BCAN	127	0.206310591660141	353	1	480	0.106628620016118
BCAR1	127	0.862288970066505	353	0.344250793488642	480	0.111221541809422
BCAR3	127	0.233399854015709	353	0.04858200348185	480	0.153060639685062
BCAS1	127	0.64001945175491	353	0.284318143588705	480	0.284562392716378
BCAS4	127	0.305503319654546	353	0.664076716117919	480	0.38895332527511
BCAT1	127	0.509526395102709	353	0.867987182425131	480	0.635626323241026
BCAT2	127	1	353	0.690230569184594	480	0.692753267985295
BCDIN3D	127	0.505995864633083	353	0.397338689079149	480	0.599142345000448
BCHE	127	0.393429017051329	353	0.157329330411689	480	0.701332151597855
BCL2L10	127	0.203332792751066	353	0.453086993650142	480	0.491850433123166
BCL2L12	127	0.599783508986316	353	0.0301417920766102	480	0.305892379288049
BCL2L13	127	0.286010823103192	353	0.130519408571513	480	0.272597048135169
BCL3	127	0.793201978318936	353	0.448808263300824	480	0.684662897333095
BCL9	127	0.859344409617535	353	0.900861199755199	480	0.347872192916984
BCL9L	127	0.683089502363497	353	0.887307440707299	480	1
BCLAF1	127	0.312848493052248	353	1	480	0.899968854019853
BCO2	127	0.0544134856302938	353	0.151891924483699	480	0.0687892715704752
BCR	127	0.803399847554436	353	0.776390717778997	480	0.673886468047181
BCS1L	127	1	353	0.88695511622468	480	1
BDH1	127	0.304332225172569	353	0.274212180468821	480	0.316132031009447
BDH2	127	0.705816619110427	353	0.342492859605606	480	0.461767273019079
BDKRB1	127	0.201032407593633	353	0.395874470418574	480	0.582344425043473
BDP1	127	0.792725608941352	353	0.0450633085749174	480	0.147284691492335
BEAN1	127	0.0488290428306529	353	1	480	0.194564392625237
BEND4	127	0.0351762783128934	353	0.80512172164465	480	0.381824559638455
BEND7	127	0.74955114527058	353	0.759264566839622	480	0.704931611326332
BEST1	127	0.418217858013438	353	0.0465929804333864	480	0.0201133898612873
BEST2	127	0.0989900114058793	353	0.594295019918075	480	0.478253102720387
BEST3	127	1	353	0.65881027971084	480	0.749004115556565
BEST4	127	0.0370591866738041	353	0.152552890004451	480	0.524402373448449
BFAR	127	1	353	0.516505775527355	480	0.615089503407404
BFSP1	127	0.17450191581164	353	0.380486416036422	480	0.570027664306581
BFSP2	127	0.350373446818879	353	0.691997786374195	480	0.794346093942991
BHLHE22	127	0.965490061731087	353	0.353582280642417	480	0.605255361071579
BHLHE41	127	0.619662428836832	353	0.68616294674442	480	0.462771253386366
BHMT	127	0.10745468171714	353	0.347397310502913	480	0.174516225242132
BHMT2	127	0.502017536566795	353	0.501382764556906	480	0.392101682281404
BICC1	127	0.48154289608404	353	0.24966179369025	480	0.17272674463866
BICD2	127	0.586013974931106	353	0.821102292617413	480	0.392660604573393
BIK	127	0.0962111951049807	353	1	480	0.287325490521331
BIN1	127	0.320858991728267	353	0.478087323372457	480	0.315470410865249
BIN2	127	0.107117812844634	353	0.283229509082117	480	0.629906633500506
BIRC2	127	0.568624975457734	353	0.540915397514781	480	0.665258493090029
BIRC3	127	0.542956391840872	353	0.00153042208595733	480	0.146804379403736
BIRC5	127	0.426988044405241	353	0.0600352579682968	480	0.312674053434012
BIRC6	127	0.779984737180277	353	0.372352364571792	480	0.454081018166248
BIRC7	127	0.17923197013251	353	0.654109386395383	480	0.418235961528565
BIRC8	127	0.0279970402483505	353	0.805277516399603	480	0.0269352425529664
BIVM-ERCC5	127	0.537239639785203	353	1	480	0.549386743479818
BLK	127	0.630730955352343	353	0.408669418176543	480	0.0214893187634595
BLM	127	0.434471918541839	353	0.0631765923077878	480	0.311440128171925
BLMH	127	0.44798565141185	353	1	480	0.766143230296104
BLNK	127	0.688502077517516	353	0.857099750379707	480	0.87071199925477
BLVRA	127	0.683775928744272	353	0.524756326015943	480	0.868787103352949
BLVRB	127	0.33088907396788	353	0.133356006011489	480	0.530092595878162
BLZF1	127	0.435083659247604	353	1	480	0.81920407594376
BMP1	127	0.276202235507175	353	0.730597800496461	480	0.647516466133879
BMP10	127	0.607835046127194	353	0.684157367900724	480	0.779543422350941
BMP2K	127	0.415211751262767	353	0.478926157302828	480	0.187209839688391
BMP3	127	0.523328522009599	353	0.188916620627592	480	0.423243343539953
BMP6	127	0.261661479874173	353	0.200796441110001	480	0.558362147034304
BMP7	127	0.800661464858358	353	0.331629481021268	480	0.428913404012427
BMP8A	127	0.318272747905429	353	1	480	0.560940669480812
BMPER	127	0.380916355021621	353	0.869944914753842	480	0.714355656401479
BMPR1A	127	0.404531894844405	353	0.455257380500942	480	1
BMPR1B	127	0.549700113223819	353	0.224890081023085	480	0.108830882044469
BMS1	127	0.161529241041234	353	0.0257001891031108	480	0.683506968926542
BNC1	127	0.714539703911087	353	0.121463859741555	480	1
BNC2	127	0.480158411482752	353	0.474213927047667	480	0.555999340461226
BNIP3	127	1	353	0.795242331342829	480	0.815584986681095
BOC	127	0.659212780254631	353	0.279978457031689	480	0.0717376970776102
BOD1L1	127	0.639370082881551	353	0.629510947672826	480	0.753745614479467
BOK	127	0.00961306491412128	353	0.759735035855748	480	0.586281807627158
BOLL	127	0.132437098236589	353	0.756499376930788	480	0.754489588419991
BORA	127	0.401845824856071	353	0.854071362962683	480	0.605132419733362
BPHL	127	0.0946024771179875	353	0.863729358184909	480	0.37640561615973
BPI	127	0.74217472849259	353	0.825198547023078	480	0.772678985836591
BPIFA3	127	0.544634504375324	353	1	480	0.616099551505799
BPIFB2	127	0.253453297951721	353	0.645468848576135	480	0.42561924709692
BPIFB3	127	0.697574848961282	353	1	480	0.837476061218869
BPIFB6	127	0.777165092912708	353	0.323003509992623	480	0.147262814433507
BPIFC	127	0.120393113295855	353	0.450662166812079	480	0.214556427777131
BPTF	127	0.511028531504681	353	0.835487516974317	480	0.816030774346648
BRAT1	127	0.130933235699487	353	0.0279261655841759	480	0.0320104370631275
BRCA1	127	0.191394034040116	353	0.39044573147063	480	0.103909083196564
BRCA2	127	0.285796865081377	353	0.500068346000011	480	0.40537910158733
BRD1	127	0.313226353083838	353	0.424631734603732	480	0.217791974665245
BRD2	127	0.915664320464031	353	0.303991621597037	480	0.42294515534613
BRD4	127	0.680503697252519	353	0.845845228736046	480	0.880475660267543
BRD8	127	0.555078097192231	353	0.129062039873196	480	0.617232927521887
BRD9	127	0.637536607729214	353	0.28182371769413	480	0.525066408482568
BRDT	127	0.191392548958433	353	0.411581854716092	480	0.114300228866034
BRF2	127	1	353	0.576489460705455	480	0.538540878334489
BRI3BP	127	0.00480793704271476	353	0.569725880966615	480	0.0249350175314542
BRINP1	127	0.653590646517551	353	0.913543976693791	480	0.760836034546701
BRINP2	127	0.147316012875603	353	0.181010911325186	480	0.00426538544679256
BRIP1	127	0.399786631600181	353	1	480	0.591406774290214
BRPF1	127	0.476018642568056	353	1	480	0.52048719049176
BRPF3	127	0.798131363498054	353	0.527420641377037	480	0.683081313807116
BRWD1	127	0.908043350114114	353	0.0367559636281092	480	0.0872394450057725
BSCL2	127	0.785649397473252	353	0.194800203264366	480	0.20408191765334
BSDC1	127	0.706405956049642	353	1	480	1
BSG	127	0.124904268755564	353	0.00878628267644544	480	0.0109124229652414
BSN	127	0.788825658584994	353	0.430047262250755	480	0.623283628886535
BSND	127	0.531265467626052	353	0.871435627719435	480	0.324954479161935
BSPRY	127	0.059486113310064	353	0.722847781807013	480	0.269431070749735
BST1	127	0.25978390542755	353	1	480	0.592329478111293
BTAF1	127	0.4786025475896	353	0.246874588066363	480	0.137946496755261
BTBD16	127	0.277862025480475	353	0.688216969386328	480	1
BTBD18	127	0.810130131132111	353	0.77891580829285	480	0.28830901076969
BTBD19	127	0.83118175123476	353	0.400071463882412	480	0.591893218991191
BTBD3	127	1	353	0.841592845206926	480	1
BTBD6	127	0.172369869230285	353	0.660813795227685	480	0.150744139386139
BTBD7	127	1	353	0.436454547663392	480	0.900820767090613
BTC	127	0.48358352260749	353	0.789999578798082	480	0.817786188506758
BTG4	127	0.231816027641758	353	0.148499902119519	480	0.394305321627433
BTN2A1	127	0.0756790864943794	353	0.891250696359181	480	0.889892864766173
BTN2A2	127	0.0927621093744605	353	0.13147717553061	480	0.0578550307001419
BTN3A1	127	0.545889158053791	353	1	480	1
BTN3A3	127	0.875442499368137	353	0.86509374100269	480	0.864814425390277
BTNL2	127	0.251631425351114	353	0.0313675443676651	480	0.0499071595626406
BTNL3	127	0.604240311307009	353	0.554560429502142	480	0.664674486792288
BTNL8	127	0.577738780913657	353	1	480	0.726669974518214
BTNL9	127	0.613720933026557	353	1	480	0.82733126243464
BUB1	127	0.831419016054243	353	0.158152723352374	480	0.634017358477127
BUB1B	127	0.710922822464383	353	0.450898679366994	480	0.261637694473504
BUD13	127	0.0961592779875869	353	0.393601884807567	480	0.104745228668291
BYSL	127	0.449940188065593	353	0.774619195241041	480	1
C10orf105	127	0.661698762557452	353	0.26909532145288	480	0.683289671421425
C10orf113	127	0.32206033492816	353	0.739178515709485	480	0.196077814081865
C10orf120	127	0.108852280851722	353	0.368952919974542	480	0.0534947140233882
C10orf128	127	0.148508810490974	353	0.359415399356755	480	0.0603632432904808
C10orf53	127	0.198003642792661	353	0.705443588161859	480	0.532603623314892
C10orf62	127	1	353	0.180913890214688	480	0.116473451294979
C10orf71	127	0.582898713813512	353	1	480	1
C10orf76	127	0.860571625723604	353	0.0658412125538679	480	0.180585650085031
C10orf82	127	0.368150639498568	353	0.680366267911922	480	0.459586494069856
C10orf88	127	0.136612650720763	353	0.69007751492455	480	0.35710789149592
C10orf90	127	0.565387776972619	353	0.685187050655933	480	0.456354442262275
C11orf16	127	0.729346962044023	353	0.413052931860688	480	0.785794196072576
C11orf21	127	0.110082826979545	353	0.54498989248293	480	0.121931408909477
C11orf24	127	1	353	1	480	1
C11orf40	127	0.0707078523529179	353	0.60563509225219	480	0.85809920708496
C11orf42	127	0.0933244001541399	353	0.708073591921361	480	0.157406772874599
C11orf54	127	0.293768930617467	353	0.803911819690385	480	0.859349291369999
C11orf63	127	0.687886533270132	353	0.267834102229662	480	0.084366302928357
C11orf65	127	0.0452587744209701	353	0.56084649234448	480	0.755721886104559
C11orf68	127	0.177762202195199	353	0.0998332387362758	480	0.10821273515116
C11orf80	127	0.507215951806934	353	0.566987799648191	480	0.243094170101462
C11orf95	127	0.829625686563391	353	0.524018916778374	480	0.621555071679341
C12orf10	127	0.127337559218741	353	0.110721691617458	480	0.0818214119651877
C12orf40	127	0.580584854192713	353	0.531337298970508	480	0.191179743065389
C12orf43	127	0.663372360040765	353	1	480	1
C12orf50	127	0.594706147602613	353	1	480	0.786984528773842
C12orf57	127	0.102582437643778	353	0.151447392838666	480	0.110408016513827
C12orf65	127	0.707680434786718	353	0.854714145710958	480	0.700768749244601
C12orf80	127	0.0588832570298086	353	0.262502811854966	480	0.166047104575742
C14orf105	127	1	353	0.470000606338001	480	0.611226434341359
C14orf132	127	0.131492447342165	353	1	480	1
C14orf159	127	0.625072174466101	353	0.362790380015538	480	0.69187112884544
C14orf180	127	0.0273647140766284	353	0.556587713708461	480	0.0465067273024666
C14orf28	127	0.14847753190409	353	0.29181573273985	480	0.327193933726863
C14orf37	127	1	353	0.863595940941756	480	0.918784139361984
C14orf39	127	1	353	0.000565595002792851	480	0.000856618932593922
C14orf79	127	0.309723459571417	353	0.673962399452709	480	1
C14orf80	127	0.339454851775421	353	0.440048549807696	480	0.34031656009458
C15orf39	127	0.440413087534035	353	0.261358145930403	480	0.366747468263631
C15orf40	127	0.318515846852712	353	0.488600784226683	480	0.795814301596722
C15orf41	127	0.347620436444524	353	0.619565738139942	480	0.808361841416724
C15orf52	127	0.359919227655826	353	1	480	0.739751501299401
C15orf53	127	0.564291202732222	353	0.741871935483445	480	0.733343058981967
C16orf46	127	0.0540919554900747	353	1	480	1
C16orf47	127	0.304181531526534	353	1	480	0.308304815008495
C16orf58	127	0.137021715407515	353	0.822683596125263	480	0.405569298657167
C16orf59	127	1	353	0.0918040470487558	480	0.172389944077516
C16orf62	127	0.253876719126249	353	0.148563164129038	480	0.49433852805091
C16orf71	127	0.32209566839893	353	0.213101627311408	480	0.115712736942152
C16orf74	127	0.579669840336084	353	0.588630454358508	480	0.585097740015879
C16orf78	127	0.52321041021563	353	0.457457985186296	480	0.786425011727193
C16orf89	127	1	353	0.905201783599976	480	0.590245622758532
C16orf90	127	0.573614857317218	353	0.151450285797826	480	0.221285678754976
C16orf91	127	0.243109751709786	353	0.283145044459319	480	0.14465846260284
C16orf92	127	0.587984556862445	353	0.684602394716815	480	0.564626217242971
C16orf96	127	0.1541908213302	353	0.0264528444827927	480	0.005269365457373
C17orf102	127	0.258198727820152	353	0.749229394303323	480	0.524019905679856
C17orf47	127	0.466639780480845	353	0.888204885050357	480	0.296195749550126
C17orf50	127	0.20193896041295	353	0.0840370145183159	480	0.00291973998706108
C17orf53	127	0.555372647021502	353	1	480	0.486496231645911
C17orf64	127	0.550365940056715	353	1	480	0.705800529646365
C17orf74	127	0.0236899432219411	353	0.783202076735132	480	0.696825170802784
C17orf77	127	0.756138869917823	353	0.833253862361423	480	0.693840901438333
C17orf80	127	0.176638648204321	353	1	480	0.166819263015112
C17orf99	127	0.147527037920711	353	0.812089715220998	480	0.766253110737396
C18orf25	127	0.500619782313111	353	0.854933727764299	480	0.834489885746629
C18orf63	127	0.93946992149245	353	0.175752209764878	480	0.626637214959825
C18orf8	127	0.27669442220567	353	0.439685074494776	480	0.181910777700908
C19orf12	127	1	353	0.212948874036113	480	0.424532434800138
C19orf18	127	0.353989494472249	353	0.645893818367394	480	0.520214278087066
C19orf25	127	0.817287822509417	353	0.189340608977755	480	0.470236134873104
C19orf47	127	0.261237108545576	353	0.567411006202871	480	1
C19orf54	127	0.374701593168889	353	0.5551019961052	480	0.669057303411526
C19orf57	127	0.295150358270542	353	0.191522411025241	480	0.0999968392179682
C19orf67	127	0.433483044952623	353	1	480	1
C19orf68	127	0.196280349022001	353	0.371723827712055	480	0.123268430056991
C19orf71	127	1	353	0.807353555087828	480	1
C1orf100	127	0.0702525274592261	353	0.822953625898708	480	0.198380515960313
C1orf106	127	0.151092400228183	353	0.566127720416075	480	0.0583160947227948
C1orf109	127	1	353	0.638255296455068	480	0.638197679596014
C1orf112	127	0.855258605722803	353	0.11823736455788	480	0.137518750454141
C1orf116	127	1	353	0.856606799954987	480	1
C1orf127	127	0.0852450223741222	353	0.877272926007093	480	0.714264379016497
C1orf141	127	0.756713475896465	353	0.051965067556967	480	0.548840618560895
C1orf158	127	0.459642118620984	353	0.177342535442081	480	0.128999684058179
C1orf159	127	0.0334056625469175	353	0.307372914381969	480	0.791780574388678
C1orf167	127	0.614817712247425	353	0.18499695614535	480	0.10112195030384
C1orf168	127	0.289275586295742	353	0.506734278142598	480	1
C1orf174	127	0.818564806605694	353	0.638400091642754	480	0.76916098740668
C1orf185	127	0.744606918296156	353	1	480	1
C1orf194	127	0.418811243138389	353	0.826859223230722	480	0.495253725971363
C1orf198	127	0.253102271059703	353	0.318193049992195	480	0.772806401962883
C1orf228	127	0.243116705158209	353	0.0806249464559422	480	0.0133863400944944
C1orf43	127	0.253103471073665	353	0.0158206587710065	480	0.0106102813582293
C1orf53	127	0.555160697867363	353	0.0042699487976634	480	0.684079042939121
C1orf56	127	0.0379771858258563	353	0.596648987787654	480	0.579387480726423
C1orf74	127	0.631794991500319	353	0.00115046183993095	480	0.00697505344447769
C1orf94	127	0.628039826550906	353	0.239012209828691	480	0.329169605330427
C1QTNF6	127	0.710370492841032	353	0.205705534853361	480	0.205652315648644
C1QTNF8	127	0.194573343035648	353	0.395499321415932	480	0.31280512178507
C1QTNF9B	127	0.369699153072698	353	0.474463530620164	480	0.122788932607503
C1RL	127	0.667230021328594	353	0.838468403418476	480	0.846102399089228
C1S	127	0.46494402099212	353	0.373015714190229	480	0.660145144731608
C2	127	0.0887372017656498	353	0.73074448501938	480	0.747979855757776
C20orf141	127	0.575381605526557	353	0.542915055222685	480	0.253909017549662
C20orf194	127	0.402880055312643	353	0.0816977608440852	480	0.0747811712461312
C20orf197	127	0.315241671836774	353	0.273843671011576	480	1
C20orf78	127	0.274416917791989	353	0.593525357426576	480	0.228491340167069
C21orf140	127	0.594200158885219	353	0.33048507013872	480	0.382917404797508
C21orf2	127	0.505844820314377	353	0.524846394368161	480	0.344790497610251
C21orf33	127	0.219774957535465	353	1	480	0.534822316922951
C21orf58	127	0.687835325959707	353	1	480	1
C21orf59	127	0.492504847437289	353	0.851264237552731	480	0.755896670125919
C21orf62	127	0.792981355703887	353	0.685555536393482	480	0.456103906902243
C22orf15	127	0.720570034045056	353	0.107888972863051	480	0.238856535992228
C22orf23	127	0.31225295156875	353	1	480	0.461315469133044
C22orf31	127	0.453553912022429	353	0.872415449884841	480	0.876670195274644
C22orf39	127	0.720970179306812	353	0.109953882258197	480	0.544117709479345
C2CD2	127	0.347129618815638	353	1	480	0.230551096223149
C2CD2L	127	0.184722836237693	353	0.677005203193681	480	0.424175582741382
C2CD3	127	0.280565202640465	353	1	480	0.894863300435787
C2CD4A	127	0.261675900795405	353	1	480	0.288617018807361
C2CD4B	127	0.318493103602725	353	0.218033619230073	480	0.0370136154653343
C2CD5	127	0.331639811306458	353	1	480	0.511054300012921
C2orf16	127	0.853060587629281	353	0.660498578007	480	0.406266220558764
C2orf40	127	0.0326640814097198	353	0.100061944639419	480	0.104442479245345
C2orf42	127	0.384499645386787	353	0.656861565878741	480	0.801473509709599
C2orf54	127	1	353	0.0380586668727181	480	0.0871502250531296
C2orf68	127	1	353	1	480	0.824586381839094
C2orf71	127	0.129538518008977	353	0.0999297981426539	480	0.407036816540827
C2orf73	127	0.371201833497426	353	0.306001605784566	480	0.284714512897954
C2orf76	127	0.916226478153986	353	0.926281492447376	480	1
C2orf78	127	0.132905340712496	353	0.459455520261965	480	0.550089059814028
C2orf81	127	0.840194002841773	353	0.000734472640778972	480	0.623567935114011
C3	127	0.721481918943976	353	1	480	0.742924177731952
C3orf20	127	0.281641416889123	353	0.318702414483929	480	0.186279462950158
C3orf30	127	0.133281819136948	353	0.67181123677024	480	0.280108284967295
C3orf33	127	0.15523209395957	353	0.628526691921626	480	1
C3orf36	127	1	353	0.558113446690728	480	0.864743584942606
C3orf52	127	0.695899783693417	353	0.466941283174572	480	1
C3orf56	127	0.285520161622546	353	1	480	0.650172673183999
C3orf62	127	0.555950368780068	353	0.146477292680324	480	0.141053600935756
C3orf67	127	0.120608951050059	353	0.508474727573971	480	0.376477277112999
C4BPA	127	0.544817401004133	353	0.722142785872574	480	0.549064378127904
C4orf17	127	1	353	0.0907071461382815	480	0.836984454979054
C4orf19	127	0.245040166353625	353	0.628421288315994	480	0.579631692208357
C4orf3	127	0.247887580169756	353	0.513786742071789	480	0.564927272707857
C4orf33	127	0.7668633349535	353	0.838201578650321	480	0.802994326955927
C4orf36	127	0.723881871396673	353	0.404267464241284	480	0.345056353711992
C4orf45	127	0.397089186766297	353	0.210596363668366	480	0.374561260914202
C4orf46	127	0.714485687933	353	0.059608935839122	480	0.0428383237520831
C4orf47	127	0.683705916798366	353	0.78409328274229	480	0.681981377039927
C4orf51	127	0.350299679018348	353	0.593676181682652	480	1
C5	127	0.310680481596663	353	0.908495152293358	480	0.767792132084228
C5orf22	127	0.00408784356197633	353	0.500523545933364	480	0.451736566483285
C5orf34	127	0.492097956704118	353	0.124679081023627	480	0.720922221033513
C5orf42	127	0.415521172116494	353	0.873169766014765	480	0.528567346998711
C5orf49	127	0.0273213653854851	353	0.830058537345011	480	0.33178790419504
C5orf51	127	0.385088630857717	353	0.544390217384368	480	0.19758053912945
C5orf60	127	0.770449484959211	353	0.0736439671967025	480	0.716473674554487
C6	127	0.19164786443836	353	0.268744347846842	480	0.126221396652605
C6orf120	127	0.818295147810046	353	0.472786249216817	480	0.823796428217265
C6orf132	127	0.26913180266953	353	0.232189144159629	480	0.326915749341035
C6orf141	127	0.310316384190161	353	0.738443700037204	480	0.800667245770266
C6orf163	127	0.150505708629412	353	1	480	1
C6orf183	127	0.365860201396388	353	0.806467122920972	480	0.479780987904835
C6orf201	127	0.265171652912033	353	0.0863073211496016	480	0.0863270615187678
C6orf203	127	0.512431246019809	353	0.000473344866900649	480	0.00599008327547479
C6orf222	127	0.908663594631228	353	1	480	0.909621712625028
C6orf223	127	0.655960244310215	353	0.772069660725291	480	0.574770045870609
C6orf47	127	0.07184456376294	353	1	480	0.484212519042279
C6orf52	127	0.0833170891807249	353	0.837212595533202	480	0.239021371979808
C6orf58	127	0.780023938254781	353	0.298418949660393	480	0.405302839085925
C6orf89	127	0.285042491130772	353	0.626314650683556	480	0.731550333894674
C7	127	1	353	0.248235944966073	480	0.344950590784742
C7orf25	127	0.489938545199938	353	1	480	0.772040182435404
C7orf31	127	0.113776274032712	353	0.806591978294552	480	0.699373807562107
C7orf34	127	0.00935813332228577	353	0.609350478489873	480	0.0237687306293188
C7orf49	127	0.167725069811061	353	0.509488720504091	480	0.333297792868214
C7orf55-LUC7L2	127	0.286630088977668	353	1	480	1
C7orf57	127	0.798633958210648	353	0.35323429903039	480	0.545083421932959
C7orf69	127	0.424848287487114	353	0.98394829151674	480	0.795366687159157
C7orf71	127	0.545524462511631	353	0.807102566795007	480	0.652936508429986
C7orf72	127	0.582323691042386	353	0.207263668036884	480	0.383840802767778
C8A	127	0.493923947040217	353	0.257674670728354	480	0.353918101576292
C8B	127	0.480665977697396	353	0.115396237537175	480	0.108626159339551
C8orf22	127	0.239497134446282	353	0.819978123803927	480	0.672015406618892
C8orf33	127	0.806550877175742	353	0.559880181605457	480	0.622697562210848
C8orf44	127	0.864274714217721	353	0.280151810523319	480	0.374647274267505
C8orf48	127	0.434781469370228	353	1	480	0.603380818308554
C8orf58	127	0.137046367155299	353	0.840873170156922	480	0.834295545939071
C8orf74	127	0.79044572295705	353	0.218297218593656	480	0.208388593595988
C9	127	0.3389762868315	353	0.410026733673183	480	0.918091728366544
C9orf129	127	0.779273878466816	353	0.694144163739812	480	0.501970613170077
C9orf131	127	0.612933263503758	353	0.866937350290309	480	1
C9orf135	127	0.316867860870095	353	0.181269696892859	480	0.212755064737454
C9orf139	127	0.375503230984505	353	0.850888208457347	480	0.616908769008509
C9orf142	127	0.493313864302757	353	0.512134730085312	480	0.722510010001285
C9orf147	127	0.257010225522691	353	0.278081539587269	480	0.378386508502914
C9orf153	127	0.0681673106946515	353	0.883948748491324	480	1
C9orf172	127	0.796695661659063	353	0.405767482748734	480	0.153778398233731
C9orf3	127	0.367783210026772	353	0.491698775517792	480	0.760384203307912
C9orf43	127	0.472743056110936	353	0.465406832715015	480	0.40427585279769
C9orf47	127	1	353	1	480	1
C9orf50	127	8.25324069947397e-05	353	0.41702163626151	480	0.000803218708267717
C9orf64	127	0.285667921816335	353	0.217034950679571	480	1
C9orf66	127	0.39298345879694	353	0.304652662179089	480	0.550501970334922
C9orf72	127	0.0592585779712823	353	0.554637527838078	480	0.127005192083238
C9orf84	127	0.376454236260436	353	0.0840454288625548	480	0.900374636394668
C9orf85	127	0.0170330524485722	353	0.552214252673208	480	0.197342041533632
CA12	127	0.0591294316553664	353	0.0199482428809133	480	0.00591747295603795
CA4	127	0.00426563445359907	353	0.875481815561766	480	0.377217152073024
CA5A	127	0.510795556953969	353	0.633452163047276	480	0.464214442743601
CA6	127	0.780546784005067	353	0.662430758407425	480	0.655538680162514
CAAP1	127	0.574368084140198	353	0.203548098330824	480	0.270088161917551
CABIN1	127	0.275346041829099	353	0.719945676674817	480	0.522347580152688
CABLES1	127	0.186652005218084	353	0.100498259375637	480	0.134304933701032
CABLES2	127	0.236369374689165	353	0.224686636157063	480	0.137139637084715
CABP2	127	0.247698604138666	353	0.0923936945705118	480	0.0329646627449558
CABP5	127	1	353	0.73265230866126	480	1
CABP7	127	0.266152771336596	353	0.438991262954837	480	0.208522372484278
CABS1	127	1	353	1	480	1
CABYR	127	0.100606929468081	353	0.0673164501539256	480	0.0992153518838501
CACFD1	127	0.437794780259219	353	0.450181218497243	480	0.353336323711862
CACHD1	127	0.251844678362388	353	0.877992407383156	480	0.656759571846222
CACNA1A	127	0.000178984564031204	353	0.851914677432453	480	0.244515342831655
CACNA1B	127	0.796784323132413	353	0.374881879011709	480	0.782204544241485
CACNA1C	127	0.288895283271755	353	0.622908563381867	480	0.819884941039297
CACNA1D	127	0.487861913930107	353	0.408476994709251	480	0.233465308325862
CACNA1E	127	0.153279078788059	353	0.586186530970248	480	0.773130589064274
CACNA1G	127	0.757623326180502	353	0.0442404050737846	480	0.0894676097551486
CACNA1H	127	0.090054724504263	353	0.0014700478156312	480	0.000656685355816089
CACNA1I	127	0.286271129505698	353	0.503880331543196	480	0.636311723223717
CACNA1S	127	0.0765470201874088	353	1	480	0.0543744472425927
CACNA2D1	127	0.283881837562038	353	0.0631994970230677	480	0.0505595455740033
CACNA2D2	127	0.289235310768815	353	0.738159251986992	480	0.396336088498072
CACNA2D3	127	0.301628896986153	353	0.0211540064217245	480	0.385871870029801
CACNA2D4	127	1	353	0.527257331328196	480	0.835965215591608
CACNB1	127	0.411006835002417	353	0.655168372206882	480	0.553052067134618
CACNB2	127	0.894603084896456	353	0.576976552741463	480	0.547281398168321
CACNB4	127	0.810307826338102	353	0.141425161123603	480	0.264467419977355
CACNG1	127	0.488299069242503	353	0.429847410034669	480	0.206998820483712
CACNG6	127	0.468402132517452	353	1	480	0.605241559651799
CACTIN	127	0.184880744781325	353	0.195634641895769	480	0.118119345901291
CAD	127	0.879248308185073	353	0.242777503376877	480	0.343960996772417
CADM1	127	0.734489216808762	353	0.507421227900793	480	0.520284634850585
CADM4	127	0.425402028925922	353	0.901701756087194	480	0.759149351866091
CADPS	127	0.451617423833726	353	0.785566693588216	480	0.6457415382382
CADPS2	127	0.544807371959137	353	0.785496513876659	480	0.868442335087969
CAGE1	127	0.0589405038935662	353	0.476955220582153	480	0.129059472580033
CALB2	127	0.860987984207356	353	0.263903876314022	480	0.288996014504537
CALCA	127	0.588507047169628	353	0.0280653481852434	480	0.0281588463654636
CALCOCO1	127	0.355608921362356	353	0.750653536940166	480	1
CALCR	127	0.0433502144700532	353	0.796784245861017	480	0.760072454489167
CALD1	127	0.648248094470056	353	1	480	0.79966190977407
CALHM1	127	0.137546870259768	353	0.0742271560804505	480	0.60888378700467
CALML4	127	0.244514036585714	353	0.635764025494397	480	0.23619838266506
CALR3	127	0.398344508487771	353	0.895767156314893	480	0.835422600038754
CALY	127	0.763312844773645	353	0.126073669891317	480	0.0900454565279082
CAMKK1	127	0.112272075996866	353	0.00711610000632168	480	0.387612415344373
CAMKK2	127	0.65907032748214	353	0.51780216314643	480	0.564014526058382
CAMSAP1	127	0.119739047116075	353	1	480	0.0689237182897029
CAMSAP2	127	1	353	0.775836568126732	480	0.789032367946941
CAMSAP3	127	0.494699103769113	353	0.0452395930650641	480	0.0839005303422206
CAMTA1	127	0.554736780085656	353	0.191519526864257	480	0.180658355032233
CAMTA2	127	0.188873657784892	353	0.293902218116404	480	0.259527519853612
CAND1	127	0.148871534993726	353	0.221585241595654	480	0.148800341916888
CAND2	127	0.647060416448287	353	0.311287257773093	480	0.603411955445706
CANT1	127	0.101557786355133	353	0.685851163707121	480	0.0860028614603997
CANX	127	0.181571436142764	353	0.793045106160081	480	0.527410327791317
CAP2	127	0.901195421446804	353	0.437294857458799	480	0.717048353869863
CAPG	127	0.102629139318986	353	0.129904335223338	480	0.127772854545866
CAPN1	127	0.495557457002842	353	0.774076706127926	480	0.343057371244332
CAPN10	127	0.0671216735807705	353	0.3770428232229	480	0.0520855710068588
CAPN12	127	1	353	0.254879456190693	480	0.248799140067824
CAPN13	127	0.769739800041356	353	0.554811655864661	480	0.908343060775751
CAPN14	127	0.918841992159409	353	1	480	0.814933126865466
CAPN15	127	0.342552419974897	353	0.482029883697849	480	0.863683869548565
CAPN2	127	0.623956063927354	353	0.86611074313913	480	0.862647204162083
CAPN3	127	1	353	1	480	0.844637872620601
CAPN5	127	0.724095354826087	353	0.875068781102947	480	1
CAPN7	127	0.422454866006817	353	0.883905101003549	480	0.656787830570979
CAPN9	127	0.571371395237785	353	0.0815913121904286	480	0.216696916954176
CAPNS2	127	1	353	1	480	1
CAPRIN2	127	0.481139696153275	353	0.753215864868976	480	0.699553336494172
CAPS	127	0.203531888115215	353	0.0256847286868495	480	0.0572131727549022
CAPS2	127	0.277487832464363	353	0.822703229239079	480	0.40563508301745
CAPZA3	127	0.488625988483085	353	0.695455374278166	480	0.749844134268318
CARD10	127	0.708868340417545	353	0.451740871958635	480	1
CARD11	127	0.399321957316265	353	0.74013550787779	480	0.524414897531092
CARD14	127	0.0622498587120757	353	0.462733610308685	480	0.0608411988915807
CARD16	127	0.968860402069736	353	0.409542330604045	480	0.48741477679539
CARD17	127	0.715587786572386	353	0.435350875572905	480	0.669942896056098
CARD6	127	0.331653505257719	353	0.717095063330941	480	0.558241940237198
CARD8	127	0.139517889033886	353	0.800279048795535	480	0.446836832211872
CARD9	127	0.165896649281362	353	0.2542852587678	480	0.057478184580203
CARF	127	0.423290623148597	353	0.000113838492933671	480	0.0953688051630541
CARHSP1	127	0.482199017327302	353	0.721825584178929	480	0.84908603670846
CARNS1	127	0.0365375727969708	353	0.834932980456557	480	1
CARS	127	0.627435869825601	353	0.0462602439688018	480	0.583350560901718
CARS2	127	0.536381427274938	353	0.730968979611645	480	0.864318929491882
CASC1	127	1	353	0.397468405071413	480	0.682280254889525
CASC3	127	1	353	0.299071269287796	480	0.20377074305524
CASC4	127	0.370163504732346	353	0.47066575162947	480	0.622533468976318
CASD1	127	0.915958262010269	353	0.499542921709655	480	0.499831325213186
CASKIN1	127	0.751260788319283	353	0.089037725157221	480	0.514312582417079
CASKIN2	127	1	353	0.67647286114631	480	0.776786926670858
CASP10	127	0.631924757595607	353	0.182840188127207	480	0.0746405777000202
CASP12	127	1	353	0.00568340576090032	480	0.1086695859703
CASP14	127	0.389824631225071	353	0.685998943548588	480	0.191717351597497
CASP4	127	0.592404790768037	353	1	480	1
CASP5	127	0.521384361645309	353	0.01880399112568	480	0.37401426741359
CASP7	127	1	353	0.525385936949199	480	0.729309416541355
CASP8AP2	127	0.86654679799688	353	0.630040265576895	480	0.525773792798517
CASQ1	127	0.0712357934065246	353	0.877586438219629	480	0.500681774540466
CASQ2	127	0.797226882899791	353	0.634220619868371	480	0.867313742964074
CASS4	127	0.755567423251664	353	0.751257978656895	480	0.372055529671907
CAST	127	0.362231910559047	353	0.915473526755892	480	0.487785907158227
CASZ1	127	0.392395784388771	353	9.19779795838238e-06	480	1.88847097426503e-06
CAT	127	0.249059377159311	353	0.862215300757785	480	0.636056938914702
CATSPER1	127	0.743531670919547	353	0.836126393189564	480	0.807956327455277
CATSPER2	127	0.768711479003327	353	0.756529490557683	480	0.609444345659955
CATSPER4	127	0.42910337805206	353	0.889933873528992	480	0.699006823023202
CATSPERB	127	0.718081927850216	353	0.551904859282539	480	0.80790734793343
CATSPERD	127	1	353	0.233089819647026	480	0.261960682791872
CATSPERG	127	1	353	0.719142551846708	480	0.607985003187792
CAV3	127	0.498633149381563	353	0.0712453836774193	480	0.0741628808584683
CBFA2T2	127	0.537638965234753	353	0.691545051359574	480	0.590130421332466
CBFA2T3	127	0.314296780186758	353	0.243799497149077	480	0.0827264720704456
CBL	127	0.449012742991349	353	0.235179159413611	480	0.353453783737784
CBLB	127	0.305555708764145	353	0.166036629394616	480	0.236211445226071
CBLC	127	0.242051227776359	353	0.733812707251814	480	1
CBR4	127	0.519286814419973	353	0.0898742264539015	480	0.779634807579406
CBS	127	0.126658118494724	353	0.900664900821185	480	0.370956469064247
CBWD2	127	1	353	0.579508655271968	480	0.846437536575025
CBX2	127	0.318042071367459	353	0.281782944011075	480	0.178385521698588
CBX4	127	0.64550398336182	353	1	480	0.875005986566825
CBY3	127	1	353	0.861028054284914	480	0.699821939190497
CC2D1A	127	0.0921489268091373	353	0.606454858291418	480	0.574406047375708
CC2D1B	127	0.379432394923288	353	0.531583907564872	480	0.357991462968374
CC2D2A	127	0.24035456790909	353	0.51419696965832	480	0.166230884545696
CC2D2B	127	0.31115229447557	353	0.173675066971371	480	0.0906369889751215
CCAR2	127	0.611304239162826	353	0.0552260895234888	480	0.0364786782609348
CCBE1	127	0.0810092556420573	353	0.00884307643732163	480	0.0126119570415024
CCDC102A	127	0.331612209336315	353	0.439369153567421	480	0.544884997083403
CCDC102B	127	0.0902795660249254	353	0.534442983831404	480	0.196802306740298
CCDC105	127	0.588673903734875	353	0.580603818518979	480	0.319725875643459
CCDC106	127	0.754956238925657	353	0.175622501623857	480	0.229720709840265
CCDC110	127	1	353	0.486443551750188	480	0.48303846042435
CCDC112	127	0.545952761059596	353	1	480	0.805925685208851
CCDC114	127	0.140441841059576	353	0.0521240866437851	480	0.682691159196709
CCDC12	127	0.0588286948086927	353	0.284143842257672	480	0.138232743518335
CCDC125	127	0.298085309658882	353	0.496364471739149	480	1
CCDC127	127	1	353	0.630918229288434	480	0.498741148724219
CCDC129	127	0.485807205186967	353	1	480	0.519152186085533
CCDC13	127	0.164270659308874	353	1	480	1
CCDC130	127	0.525408178880469	353	0.0329272408810682	480	0.10576932024914
CCDC136	127	1	353	0.0156700507965917	480	0.138122831010926
CCDC138	127	0.109059775047084	353	0.688102846658832	480	0.791349321548791
CCDC14	127	0.865690022988884	353	0.879163379483872	480	1
CCDC141	127	0.64770996276277	353	0.59073175254516	480	0.862761793333155
CCDC142	127	0.443737158686272	353	0.390878865254697	480	0.3379090823625
CCDC144A	127	0.61350339258696	353	0.855515474033417	480	0.140214171273046
CCDC144NL	127	0.0452196585657607	353	0.71718701941717	480	0.604783020487874
CCDC146	127	1	353	0.210838005632809	480	0.346423111689946
CCDC149	127	0.00201168809893537	353	0.715749550090156	480	0.062679024801141
CCDC150	127	1	353	0.473617806295404	480	0.869321553630208
CCDC151	127	0.779671153198174	353	0.673058265193873	480	0.245629729591419
CCDC153	127	1	353	0.548938738388094	480	0.767363826782207
CCDC154	127	1	353	0.880200091174725	480	1
CCDC155	127	0.620160873128963	353	0.180254142634254	480	0.168685290102256
CCDC157	127	0.533241245891931	353	0.177160518242805	480	0.0591686321691738
CCDC158	127	0.705810077375433	353	0.108058820155449	480	0.235312033494584
CCDC168	127	0.694574800931862	353	0.366815944181139	480	0.614337450737215
CCDC169-SOHLH2	127	1	353	0.232369927254523	480	0.521430569878185
CCDC170	127	0.855004437673249	353	0.686980585161304	480	1
CCDC171	127	0.724490680456662	353	0.761196874926414	480	0.858289930152138
CCDC173	127	1	353	0.0620108050377405	480	0.0257204888003084
CCDC174	127	1	353	0.39554739986318	480	0.350132886189731
CCDC175	127	0.735305650521259	353	0.566078131262548	480	0.832257733523493
CCDC178	127	0.686573365321175	353	0.586712916716893	480	0.756643726769488
CCDC18	127	0.332932625862278	353	0.0955843591029795	480	1
CCDC180	127	0.169787469114151	353	0.679334015901155	480	0.338034949636966
CCDC181	127	0.451790005503522	353	0.710665684854538	480	0.879605367789428
CCDC182	127	0.545907109712166	353	0.804774493405065	480	0.632789771754953
CCDC183	127	0.826987253071425	353	1	480	0.69399847317461
CCDC25	127	0.0661786741374719	353	0.342299090392545	480	0.177764367876821
CCDC27	127	0.423851709467429	353	0.103967955340833	480	0.506987703644515
CCDC28A	127	0.133164084055584	353	0.485689447378809	480	0.218871200188007
CCDC3	127	1	353	0.461815023591692	480	0.575667442492823
CCDC33	127	1	353	0.760323783175833	480	0.70534580744597
CCDC34	127	0.269352432030223	353	0.426227935032002	480	0.378785398484246
CCDC38	127	0.134923324999149	353	1	480	0.464864165395285
CCDC39	127	0.388174856970368	353	0.692828584576743	480	0.443509891079925
CCDC40	127	0.274495815916096	353	1	480	1
CCDC47	127	0.548851568923971	353	1	480	0.799083406017882
CCDC50	127	1	353	1	480	1
CCDC51	127	0.632016442643695	353	0.359635958697288	480	1
CCDC54	127	0.439887459393447	353	1	480	0.889313003138653
CCDC57	127	0.852319390686837	353	0.892614021569084	480	0.734109453081291
CCDC60	127	1	353	0.798032438039726	480	0.673670301979707
CCDC62	127	0.0490883161151556	353	0.247882897060855	480	0.365103170206872
CCDC63	127	0.351158957908806	353	0.594937942143095	480	0.8025969052402
CCDC66	127	0.63272338688801	353	0.316792118166293	480	0.463233960759853
CCDC69	127	0.248310292412297	353	0.667793565718328	480	0.724889512731822
CCDC7	127	1	353	0.0536011969293012	480	0.0334287850005712
CCDC73	127	0.851616999933243	353	0.369868902870233	480	0.140673561904822
CCDC74A	127	0.185107996922455	353	0.556787898793039	480	0.723841108436627
CCDC77	127	0.517290413408933	353	0.00717862658340995	480	0.0180313105520163
CCDC78	127	0.836425438169461	353	0.480200748885074	480	1
CCDC8	127	0.307929839748616	353	0.454784079183254	480	0.710449846972067
CCDC80	127	0.254926205594584	353	0.767965531921238	480	0.295327661441272
CCDC81	127	0.260080348945122	353	0.445696102816856	480	0.0479161632697408
CCDC82	127	0.605506312398573	353	1	480	0.537969522129438
CCDC83	127	0.460684254073407	353	1	480	0.767764951179564
CCDC85C	127	1	353	0.163632959377652	480	0.637744950850325
CCDC86	127	0.154353682891472	353	0.121491603358998	480	0.232345898719863
CCDC87	127	0.00237494847333131	353	0.133134878112926	480	0.603127770222941
CCDC88B	127	0.305168188612162	353	0.416372937011973	480	0.608169906450209
CCDC88C	127	0.835821458101368	353	0.93063458845965	480	0.853331015248188
CCDC89	127	0.152521213873058	353	1	480	0.623801272538953
CCDC9	127	0.887117039366567	353	0.122563124256238	480	0.216680946501436
CCDC90B	127	0.301364675729228	353	0.128241812730913	480	0.109897867508901
CCDC92	127	0.0946016687049597	353	0.661194179121688	480	0.103074477568217
CCDC93	127	0.414823739272325	353	1	480	0.714458394137596
CCDC96	127	0.508011088216387	353	1	480	0.840501978907557
CCDC97	127	0.637296556452585	353	0.667006270672736	480	1
CCHCR1	127	0.129913282227449	353	0.625616598634499	480	0.338667130420529
CCIN	127	0.131418216651545	353	0.246579798281717	480	0.744117929045457
CCL16	127	1	353	0.178118732819046	480	1
CCL22	127	0.935018315142769	353	0.406937342084644	480	0.660036985929329
CCM2	127	0.150122125959571	353	0.442092173725816	480	0.131967570774767
CCM2L	127	0.292835062626258	353	0.366838529548494	480	0.5415474917195
CCNE1	127	0.710072985013342	353	0.815832328746663	480	1
CCNF	127	0.677126272136885	353	0.857151778855952	480	0.523893979583446
CCNG1	127	0.658539929830213	353	0.574172032879029	480	0.622674083982033
CCNI2	127	0.142276171458891	353	0.571876097190509	480	0.50769064989812
CCNJL	127	0.0844720192215217	353	0.161066036278748	480	0.0759909574229217
CCNL2	127	0.287285604518567	353	0.710265233832724	480	0.337645458843397
CCNO	127	0.00203689341180602	353	0.103424187216799	480	0.0474312725926809
CCP110	127	0.989373418413918	353	0.587269647874939	480	0.652433202158573
CCPG1	127	0.0986626633894512	353	0.810888709688943	480	0.686791336122335
CCR2	127	0.606184070781352	353	0.788849340049218	480	0.799892551554578
CCR3	127	0.566397858141859	353	0.160768444951624	480	0.525655603519371
CCR5	127	0.824679964447142	353	0.713100982926645	480	0.667537124986534
CCR9	127	0.133055895128595	353	0.911258901192823	480	0.49408767660893
CCSER1	127	0.301689299459634	353	0.21306667488566	480	0.0326043403735268
CCSER2	127	0.253473060423097	353	0.213618263972413	480	0.481549230112807
CCT4	127	0.830090387373718	353	0.830617802773819	480	0.717620281424988
CCT5	127	0.250983089443704	353	0.622029221149627	480	0.615035388655445
CCT6B	127	0.818586748613078	353	0.664134204057294	480	0.816331246753934
CCT8L2	127	0.543182721270765	353	0.143941150245832	480	0.141187622423907
CD101	127	0.0377023408616245	353	0.0306387351760515	480	0.159431424121081
CD109	127	0.666401024508477	353	0.908768487102879	480	0.679202876292358
CD163L1	127	0.660820068031831	353	0.470065444109314	480	0.656188143638682
CD164	127	0.321287306742156	353	0.145665896478462	480	0.625225088559267
CD180	127	0.670077942026332	353	0.776271930242054	480	1
CD1A	127	1	353	0.293079908951233	480	0.341331856806991
CD1C	127	0.0785508490326418	353	0.707826690182492	480	1
CD1E	127	0.64001945175491	353	1	480	1
CD200R1	127	1	353	0.711708286105867	480	0.876293701305867
CD207	127	0.220503231917872	353	0.0740311835600477	480	0.58761664214572
CD22	127	0.518232550241513	353	0.889525746167223	480	1
CD226	127	1	353	0.420719999593702	480	0.378259301041348
CD244	127	0.808292813812318	353	0.332869270406427	480	0.332881412220357
CD248	127	0.278964857553671	353	0.211188157921856	480	0.377419798211099
CD27	127	0.808402097937431	353	0.579819339602302	480	1
CD274	127	0.750105247309168	353	0.209035132119964	480	0.224059592782076
CD276	127	0.493269113440046	353	0.441827363851054	480	0.36542390253627
CD2AP	127	0.723501513050372	353	1	480	0.803421428793109
CD2BP2	127	0.712822719578131	353	0.328785098096337	480	0.500746776605117
CD300LF	127	0.147220958061569	353	0.700001335231755	480	0.754523004121126
CD302	127	0.494938780519147	353	0.791036092707503	480	1
CD320	127	0.349583318664074	353	0.322364303526122	480	0.4367842131763
CD33	127	0.697969210472514	353	0.336261757820116	480	0.52720129371202
CD34	127	0.0714022790465303	353	0.734672163268414	480	0.678532605450232
CD36	127	0.169315607641162	353	0.471045965300722	480	0.633756692357154
CD38	127	0.378822986323062	353	0.730955356005633	480	0.247142436650854
CD3E	127	0.479778665481826	353	0.577747140336738	480	0.691202099518379
CD3EAP	127	0.666181768776869	353	0.363522654941494	480	0.333062164363207
CD4	127	0.778164671414901	353	1	480	1
CD40	127	0.230554085174503	353	0.936754915971314	480	0.636163857325443
CD44	127	0.404357778266745	353	1	480	0.733980389354711
CD46	127	0.0902079798644672	353	0.288528597705724	480	0.132102788913236
CD48	127	0.227903976731681	353	0.583897967003975	480	0.625761879084026
CD5	127	0.206530338325177	353	0.375715989284426	480	0.5877004107524
CD58	127	1	353	1	480	1
CD6	127	0.590482779345436	353	0.727209409561481	480	0.575630470262525
CD72	127	0.554304857105954	353	1	480	0.608633208255876
CD74	127	0.783911677503756	353	0.33788054876716	480	0.30195787726689
CD79A	127	0.154952768082757	353	1	480	0.748073603771034
CD84	127	0.843574548040497	353	0.742562917494855	480	1
CD8B	127	0.00154350721784613	353	1	480	0.058659379049316
CD93	127	1	353	0.33930733915786	480	0.130942289154681
CD96	127	0.216858615308879	353	0.313866418856859	480	0.0593238772414341
CDAN1	127	0.529427155043228	353	0.343784228512685	480	0.025564899124768
CDC14A	127	0.896190436949489	353	0.155065846664878	480	1
CDC20B	127	0.878767869861836	353	1	480	1
CDC23	127	0.512766641031622	353	0.128225456598195	480	0.0656474800363995
CDC25A	127	1	353	0.54568276541258	480	0.667984568548136
CDC25C	127	0.169664209279535	353	0.744268004233039	480	0.757575748300197
CDC42BPB	127	0.779137314046185	353	0.0852280514480007	480	0.0110121975233178
CDC42BPG	127	0.894346713629986	353	0.125652120340529	480	0.785180326004721
CDC42EP2	127	0.333726634796751	353	0.730027053386794	480	0.555658462562094
CDC45	127	0.440485860781012	353	0.27443738215173	480	0.23568218979659
CDCA2	127	0.363733514862075	353	0.546393825848106	480	0.44111077016298
CDCA4	127	0.184535535420558	353	0.433722389676598	480	0.21769851417965
CDCA8	127	0.187821365973631	353	0.728499022086759	480	1
CDCP1	127	0.176741211074507	353	0.214845256432821	480	0.0924365761497726
CDCP2	127	0.221009072552402	353	0.0327223130215832	480	0.804395681610117
CDH1	127	0.289396735396729	353	0.499969233866905	480	0.644882237469526
CDH10	127	0.178524283081066	353	0.366457534034958	480	0.0528216072188348
CDH12	127	0.284106638857872	353	0.90321146591941	480	0.630901988950683
CDH13	127	0.0221934672163756	353	0.889098262829511	480	0.550087308267953
CDH15	127	0.470119840903946	353	0.35766475689628	480	0.338746181877958
CDH16	127	0.36990659066557	353	0.036192459990435	480	0.521359120505813
CDH17	127	1	353	1	480	1
CDH19	127	1	353	0.509023142418143	480	0.610444979832644
CDH2	127	0.0909042632175342	353	1	480	0.0890165095574379
CDH20	127	1	353	1	480	1
CDH22	127	1	353	0.0141908609373654	480	0.424320983809781
CDH23	127	0.128190217472499	353	0.246271206491581	480	0.0436192801258093
CDH24	127	0.673464124377314	353	0.612216447916857	480	0.207562382093082
CDH26	127	0.130663686929381	353	0.0648946917270007	480	0.498344906174975
CDH3	127	0.243500873382981	353	0.119615445187843	480	0.0640671467069078
CDH4	127	0.0926498420012979	353	0.1877769127565	480	0.248752174195287
CDH5	127	0.595948191984437	353	0.34544719807152	480	0.174172547671796
CDH7	127	1	353	0.745699167548046	480	0.884092792391987
CDHR1	127	1	353	0.379193442853267	480	0.507471229981691
CDHR2	127	0.750681826814369	353	0.0636271374567828	480	0.350025834976955
CDHR3	127	0.708129282303155	353	0.909969596660101	480	0.911514108405602
CDHR4	127	0.197349298410656	353	0.850900562206017	480	1
CDHR5	127	0.446267388608671	353	0.515512754610182	480	0.770980001226202
CDK10	127	0.332578464338448	353	0.604020821462353	480	0.513017055694687
CDK12	127	0.504190295531554	353	1	480	1
CDK13	127	1	353	0.832012637131218	480	0.905589983668611
CDK3	127	0.213769513178578	353	0.127531103273764	480	0.168973791456316
CDK5R1	127	1	353	0.201739371288003	480	0.482268551821652
CDK5RAP1	127	0.476225048764846	353	1	480	0.708494903520762
CDK5RAP2	127	0.399770629096177	353	0.934251104996955	480	0.593832128681406
CDK5RAP3	127	0.444359377355987	353	0.879740742822778	480	0.696043355763277
CDKAL1	127	0.715650827561541	353	0.378590972778474	480	1
CDKL1	127	0.616638260204873	353	0.344634161974099	480	0.486507083361513
CDKL4	127	0.0471834944262977	353	0.551523818575323	480	0.0808711386968102
CDKN1A	127	0.0643202969409956	353	0.376682899499167	480	0.26185743016262
CDKN1B	127	0.649225979644028	353	1	480	0.645668837923764
CDKN1C	127	1	353	0.838435407918073	480	1
CDKN2A	127	0.701138723603723	353	0.635885109374978	480	0.0644148959382584
CDNF	127	0.805071533093419	353	4.50170579158193e-06	480	0.00013013416766805
CDON	127	1	353	0.847855265810118	480	0.731681850429211
CDR2L	127	0.787434133529682	353	0.608978254466944	480	0.423703080195376
CDRT1	127	0.81521481529883	353	1	480	0.729586464840616
CDRT15L2	127	0.821970817858593	353	0.260178295930374	480	0.328525610930517
CDRT4	127	1	353	0.113326880744153	480	0.00700242870856682
CDS1	127	0.609000936012394	353	0.333892095653817	480	0.497510500009803
CDSN	127	0.0675565619146393	353	0.00533541342441513	480	0.0653708655857666
CDT1	127	0.0803128783782158	353	0.805972757502194	480	0.184727484639776
CDV3	127	0.0519398354555178	353	1	480	0.124344602232607
CEACAM18	127	0.747525972758575	353	0.360281628649205	480	0.450845223681726
CEACAM19	127	1	353	0.520321302617031	480	1
CEACAM20	127	0.646586859391061	353	0.401471396614246	480	1
CEACAM4	127	0.0306945347742508	353	0.723891725426524	480	0.833609744187474
CEACAM5	127	0.712810053011183	353	0.422681096744983	480	0.377227362648682
CEACAM6	127	1	353	0.713080418426249	480	0.744078814167377
CEACAM7	127	1	353	0.113675004203129	480	0.107937255563975
CEACAM8	127	0.894511218536444	353	0.104447949799316	480	0.582094530192508
CEBPZ	127	0.035069403994762	353	0.509512861454422	480	0.0963444504039752
CECR2	127	0.0822512472172594	353	0.260542998911563	480	0.0998821496575271
CECR6	127	0.827920006743145	353	0.786446536404217	480	0.784476132183424
CEL	127	0.890305953975949	353	0.148577914922665	480	0.0822826206347749
CELA2A	127	0.121913843727385	353	0.0246117389282897	480	0.0092483909976393
CELA2B	127	0.704051797280673	353	0.85799790308063	480	0.824072437822053
CELA3A	127	0.553262022947379	353	0.245501809913581	480	0.594089015894367
CELA3B	127	1	353	0.00483616751291827	480	0.15022776187754
CELF2	127	0.828707906237714	353	0.665645241989628	480	0.788791992103875
CELSR1	127	1	353	0.853366737980804	480	0.476633866995279
CELSR2	127	0.408370153442979	353	0.058330784388782	480	0.0644485690169848
CELSR3	127	0.671596244444311	353	0.0689879494532064	480	0.726367721516844
CENPB	127	0.4886840746197	353	0.598454176854728	480	0.784203873217503
CENPC	127	0.0120982337226936	353	0.000219016414278017	480	6.12215445264797e-05
CENPE	127	0.358061523683388	353	0.805300089113572	480	0.754822604479916
CENPF	127	0.266976470587205	353	0.00075928254406521	480	0.010144241497527
CENPJ	127	0.152697268700433	353	0.57656393480111	480	0.560201312427577
CENPO	127	1	353	0.38735335643504	480	0.775576172696505
CENPP	127	0.764260287323117	353	0.770510922654282	480	0.654476248143188
CENPT	127	0.394226873246054	353	1	480	0.363096897294205
CENPW	127	0.937672444843585	353	0.549937115519731	480	0.81256166201349
CEP104	127	1	353	0.548355946571791	480	0.905069771149215
CEP120	127	0.234037064321354	353	0.783167314464671	480	0.362448997342982
CEP128	127	1	353	1	480	0.558059910176669
CEP135	127	0.203958907325386	353	0.0987384444873697	480	0.0501500497647616
CEP152	127	0.107908146166701	353	0.0485779767008248	480	0.263710245014217
CEP164	127	0.775371355492858	353	0.557533188138319	480	0.395846360117764
CEP170	127	0.455354804553404	353	1	480	0.816768647568232
CEP170B	127	1	353	0.651638897872013	480	0.826638246734618
CEP192	127	0.566193329465033	353	0.56485720279287	480	0.758138832335906
CEP250	127	0.483017477801257	353	0.908468757000569	480	0.135707871090164
CEP290	127	0.195608541725617	353	1	480	0.254250973424194
CEP350	127	0.579219352734321	353	0.685174160952888	480	0.721287964269021
CEP41	127	0.316787318885733	353	0.551508809458918	480	0.435638390215164
CEP55	127	0.747486794003914	353	0.341353669188505	480	0.101036124296862
CEP57	127	1	353	0.0315203668102684	480	0.0339377622385901
CEP57L1	127	0.779501525754832	353	0.553756167227161	480	1
CEP63	127	0.690756439854775	353	0.419080398900804	480	1
CEP68	127	0.63883843280341	353	0.821631690416921	480	0.698855690970428
CEP70	127	0.897336829502225	353	1	480	0.660922983307397
CEP72	127	0.0520080280760354	353	0.0880504307554867	480	0.0397130663286557
CEP76	127	0.603598587447306	353	0.796771117768014	480	0.195041752616735
CEP78	127	1	353	0.400662497865557	480	0.236551700671874
CEP85	127	0.043988953022795	353	0.187430167351497	480	0.0803589352282531
CEP85L	127	0.695483398054423	353	0.208806091046794	480	0.807463384512059
CEP89	127	0.528608503476117	353	1	480	0.608083985060191
CEP97	127	0.0451302635320584	353	0.448571148837356	480	0.185203548043091
CER1	127	0.636079599455546	353	0.494809879747286	480	0.471550799801463
CERCAM	127	0.373704962878693	353	0.345929605943812	480	0.273684231113238
CERK	127	0.54635189303292	353	0.303792327015301	480	0.821220548952097
CERKL	127	0.472030799049514	353	0.171949238082325	480	0.596747833127575
CERS4	127	0.376164185261197	353	0.539416580462685	480	0.503660721002416
CERS5	127	0.195833002093387	353	0.550021316699453	480	0.172609450782749
CES1	127	0.646848885415761	353	0.492671783910211	480	0.644204823149502
CES2	127	1	353	0.332120514530645	480	0.682626063697691
CES3	127	0.751575136012982	353	0.898252597863859	480	0.786406845630253
CES4A	127	0.697893581308852	353	0.851643021883879	480	0.653364554965526
CES5A	127	0.450440364954247	353	0.551708488262263	480	1
CETP	127	0.650040408779757	353	0.811163710323177	480	0.405842280656981
CFB	127	0.560779002717596	353	0.200973854545621	480	0.121587826881927
CFD	127	0.384643142966717	353	0.535174739565125	480	0.648632389064333
CFH	127	0.435938502425644	353	0.183141044768297	480	0.716996057710146
CFHR2	127	0.028113411726147	353	0.0982993273624402	480	0.0661900690260711
CFHR3	127	0.691870194723951	353	0.102754229337539	480	0.699919648785495
CFHR4	127	0.448984985656014	353	0.010848705053695	480	0.0328603093924134
CFHR5	127	1	353	0.823581137666482	480	0.815635340480122
CFI	127	0.0100292406970728	353	0.0920670987660815	480	0.023680650960633
CFLAR	127	0.429892376623452	353	0.412735946733731	480	0.203744635498914
CFTR	127	0.808370085421532	353	0.84893740713704	480	0.703259029831609
CGN	127	0.141275233596167	353	0.567950041244042	480	0.509897839292837
CGNL1	127	0.066451439240709	353	0.409669401020046	480	0.158550940508615
CGREF1	127	1	353	1	480	0.846202897833156
CHAD	127	0.349613780371776	353	0.762022262910637	480	0.391679818264327
CHADL	127	0.79541168404034	353	0.796340870229114	480	0.756379605307532
CHAF1A	127	0.125710617020749	353	0.224454021723733	480	0.848721556573745
CHAF1B	127	0.410612215958802	353	0.505744150401567	480	0.800896439853148
CHAMP1	127	0.674229164156322	353	0.159984668882849	480	0.15287768291118
CHAT	127	0.098195563255132	353	0.802109168333916	480	0.7059576819733
CHD1	127	0.674595822491921	353	0.541391953894112	480	0.539884590223687
CHD1L	127	0.862702661533641	353	0.785261180031583	480	0.693670834994931
CHD5	127	0.0659752068624461	353	0.848836378605049	480	0.476639271950189
CHD6	127	0.208766992629759	353	0.496102825100684	480	0.259802150918999
CHD7	127	0.77157198246992	353	0.907228552259131	480	0.816570752059267
CHD8	127	1	353	0.158278150760926	480	0.891477317076192
CHD9	127	0.126570534949578	353	0.165144197868021	480	0.06392497440984
CHDH	127	0.252364214060324	353	0.303502396577539	480	0.212144762954907
CHEK2	127	0.562738463018025	353	1	480	0.771385243637925
CHGA	127	0.0839359612913826	353	0.825225720498967	480	0.710601536345618
CHGB	127	1	353	0.00882725766567671	480	0.185693349527097
CHI3L1	127	0.464390964616325	353	0.44772524221793	480	0.266984684926968
CHI3L2	127	0.22790397673168	353	1	480	1
CHIA	127	0.651020656017869	353	0.182945133147797	480	0.373688239497077
CHIT1	127	0.777304042957682	353	0.860922914327355	480	1
CHKB	127	0.194107950430959	353	0.618607610045087	480	0.268101086830573
CHL1	127	0.554644601569554	353	0.36537954608708	480	0.382739459245311
CHMP1A	127	0.364901736853205	353	0.140367765334948	480	0.110846065555196
CHMP4A	127	0.551753090143388	353	0.847366367460574	480	0.340250623954393
CHMP7	127	0.542137941801381	353	0.566722586837196	480	0.419692307375598
CHORDC1	127	0.661319090549804	353	0.18145658329251	480	0.414939485100275
CHPF	127	0.0280856720385896	353	0.319627802198063	480	0.00181581595001634
CHPF2	127	0.534486258713687	353	0.855123168483429	480	0.349390987480262
CHRD	127	0.421190804220576	353	1	480	1
CHRDL2	127	0.557131232493139	353	1	480	0.475119544010411
CHRM2	127	0.122035372387427	353	0.768776109619124	480	0.428953415869723
CHRM3	127	0.498783739540618	353	0.576561793758118	480	0.0373066603430392
CHRM5	127	0.331756317512071	353	0.499941614496436	480	0.676604212584819
CHRNA1	127	0.1307961956754	353	0.437121315127617	480	0.578790157712831
CHRNA10	127	0.326805481137322	353	0.286740841846639	480	1
CHRNA2	127	0.157231349279055	353	0.343363843855076	480	0.307718327280138
CHRNA4	127	0.421944829245177	353	0.582733803860259	480	0.334626579516663
CHRNA6	127	0.252536994726309	353	0.906099604017511	480	0.136462993124153
CHRNA9	127	0.869216417617112	353	0.608193975979756	480	0.864798005445257
CHRNB4	127	0.532791890058307	353	0.898208402609845	480	0.895235877025936
CHRND	127	0.12396138056934	353	0.254031556480021	480	0.167102731722959
CHRNE	127	1	353	0.845046791422858	480	1
CHRNG	127	0.274396310386512	353	0.261319363367351	480	0.349621909707039
CHST11	127	0.329056671237389	353	0.299039367831229	480	0.283002348195649
CHST15	127	0.320474698183269	353	0.651233822875937	480	0.456806386417477
CHST2	127	0.621931366899432	353	0.580193052729228	480	1
CHST4	127	0.497802283318344	353	0.189817392652128	480	0.124187391760728
CHST5	127	0.675206242216362	353	0.685421063521153	480	0.723252238620075
CHST6	127	0.1095334832768	353	0.31327902794483	480	0.0647406881686518
CHST8	127	0.338758609182248	353	0.888715506717664	480	0.870714295107373
CHTF18	127	1	353	0.115894509916102	480	0.921965580032891
CHURC1	127	0.696573021802025	353	0.687819984347608	480	0.34822865400644
CIAPIN1	127	0.530667480784591	353	0.0105998006687484	480	0.554364056834486
CIB2	127	0.265899794450314	353	0.720970441822201	480	0.513754008695157
CIB4	127	0.69451892718522	353	0.872045363088972	480	0.623088225793316
CIC	127	0.108455700279815	353	0.159092103890112	480	0.10961164078369
CIDEA	127	0.707370316569241	353	0.359503576155101	480	0.463703193377743
CIITA	127	0.873646551583086	353	0.799341081198458	480	0.132814178686598
CILP	127	0.749778972398744	353	0.634451386925102	480	0.397573407381579
CILP2	127	0.0177117816116377	353	0.816767904939638	480	0.138930569588822
CIPC	127	0.281124935682951	353	0.715470740116988	480	0.592103494395686
CIR1	127	0.660504618543836	353	0.594425671546498	480	0.117279637372283
CIT	127	1	353	0.646609702545395	480	0.117808405492573
CIZ1	127	0.498065860848186	353	0.923541176885842	480	0.489797650003695
CKAP2	127	0.311136000794975	353	1	480	1
CKAP2L	127	0.0394522044220453	353	0.348762269060264	480	0.0698731021417251
CKAP4	127	0.768783304685012	353	0.0080401442810496	480	0.0114054651458898
CKB	127	0.851561390164767	353	0.647584614872859	480	0.866606140199326
CKM	127	0.517479030297316	353	1	480	0.42956143210212
CLASP1	127	0.483410073286253	353	0.00762860373917818	480	0.42259258984011
CLASP2	127	0.707706313541501	353	0.45756975649768	480	1
CLASRP	127	1	353	1	480	0.789041887298267
CLC	127	0.753545515983898	353	0.11782949419959	480	0.050527538917843
CLCA1	127	0.44167279833008	353	0.167193293474411	480	0.250246568026315
CLCA2	127	0.631188072142715	353	0.621348542908275	480	0.817351187787597
CLCA4	127	0.447005122291211	353	1	480	0.132548722923511
CLCC1	127	0.506942335307762	353	0.481507185326405	480	0.101310517014325
CLCF1	127	0.279177897705051	353	0.700906414944085	480	0.799255104739757
CLCN1	127	0.409141041786088	353	0.288742559279752	480	0.161342173076156
CLCN2	127	1	353	0.489945980215451	480	1
CLCN3	127	0.498633149381563	353	0.265254659985465	480	0.168950545673003
CLCN6	127	0.395449621579271	353	0.739004359090895	480	0.259472949957331
CLCN7	127	0.46082392710317	353	0.857665698270447	480	0.454773582451962
CLCNKA	127	0.714043374494466	353	0.683829874478989	480	0.479935433274531
CLCNKB	127	0.279269572994761	353	0.0364754206934647	480	0.589498490902223
CLDN22	127	0.901195421446804	353	1	480	1
CLDN23	127	0.0820711452229124	353	1	480	0.233610284187779
CLDN3	127	0.624188622840943	353	0.162483820581894	480	0.260102977443752
CLDND1	127	0.180554230573605	353	0.466443904732732	480	0.357763947971515
CLDND2	127	0.237801150969946	353	0.0494136645126274	480	0.0528702755429658
CLEC14A	127	0.332825544134532	353	0.908839122004466	480	0.623795842087901
CLEC16A	127	0.231377524152744	353	0.80293947942969	480	0.515355708546697
CLEC18B	127	0.60913072567601	353	0.789963942655807	480	1
CLEC3A	127	0.338531442844297	353	0.564406275522117	480	0.134424915419537
CLEC4F	127	0.661462082913663	353	0.0386234798964694	480	0.139110486527154
CLEC4M	127	0.783882595549487	353	0.850357713493806	480	1
CLEC6A	127	0.853695599710562	353	0.840144925469471	480	1
CLEC9A	127	0.543344589989795	353	0.801367881565257	480	0.837201545474012
CLECL1	127	0.532525803868384	353	0.849866379795157	480	0.839286420319876
CLGN	127	0.633321151930914	353	0.570309470246655	480	0.865751944547214
CLIC3	127	0.566312547673855	353	1	480	1
CLIC5	127	0.650509602844367	353	0.473431011862677	480	0.613591747341855
CLIC6	127	0.38005012777739	353	0.643153815033347	480	0.787115339844514
CLIP1	127	1	353	0.206992819640744	480	0.818413027387917
CLIP2	127	0.687244458935895	353	0.283913033758589	480	0.117690211475695
CLIP4	127	0.500212543473595	353	0.606771355134669	480	1
CLK2	127	0.503737899577074	353	0.776302036843589	480	0.416263412459775
CLK3	127	0.363640426387083	353	0.893358788361537	480	0.567761797070821
CLK4	127	0.348043945889404	353	0.895051362261593	480	0.425719712669328
CLMN	127	0.388510743984272	353	0.376752900810365	480	0.559041456729461
CLN3	127	0.853695599710562	353	0.738290090043468	480	0.748435583268196
CLN5	127	0.220901244258926	353	1	480	0.81439589688238
CLN6	127	0.00328067974821022	353	0.556810274028591	480	0.779371067297967
CLNK	127	0.777822411685512	353	1	480	0.699012408999369
CLPX	127	0.0561434881949376	353	0.772740783377578	480	0.735504687677196
CLRN1	127	1	353	0.831175624197387	480	0.655972708117334
CLRN3	127	0.653387452050274	353	0.203822961085067	480	0.301568133412722
CLSPN	127	0.149654384445223	353	0.621316431670233	480	0.62333786364453
CLSTN1	127	0.792639971481874	353	0.712409936616686	480	0.752536187248128
CLSTN2	127	0.806180035383234	353	0.863046343862568	480	0.342285672115064
CLSTN3	127	0.556819378086744	353	0.477273699712771	480	1
CLTCL1	127	0.552781089780162	353	0.361922480062053	480	0.776303786975527
CLUAP1	127	1	353	0.753527130644344	480	0.661034380019646
CLUH	127	0.588461120463403	353	0.366532147538982	480	0.219808621515933
CLUL1	127	0.767851270142042	353	0.0704903658796428	480	0.304394952282152
CLVS1	127	0.772969286491771	353	0.223414425362996	480	0.391560021174043
CLVS2	127	0.804511708119988	353	0.598841859604543	480	0.755382817677737
CLYBL	127	0.808882944600516	353	0.0414629214652331	480	0.0467954555829601
CMIP	127	0.571435214266852	353	1	480	0.782500655394345
CMKLR1	127	0.0279305414958557	353	0.411168533116433	480	0.1701478601313
CMPK1	127	0.717902015689738	353	0.679415319566945	480	0.719053414534713
CMPK2	127	0.0343274445849734	353	0.87389009016226	480	0.427541598734156
CMSS1	127	0.339015522312876	353	0.495875034798519	480	0.50170846825113
CMTM5	127	0.407791916466222	353	0.0840768666168651	480	0.031647847727052
CMTR2	127	0.692820538018001	353	0.777762350926556	480	0.306712366662542
CMYA5	127	0.365789006383315	353	0.365084444669364	480	0.586842315221079
CNBD1	127	0.0290171237153773	353	0.621339000664874	480	0.374954771573699
CNBD2	127	0.743907828325388	353	0.17307122627749	480	1
CNDP1	127	0.86965350212967	353	0.079232041213637	480	0.112308310623958
CNDP2	127	0.406710243006502	353	0.57292093111157	480	1
CNGA1	127	0.678848569648965	353	0.699971193451377	480	1
CNGA3	127	0.506015218774213	353	0.0411214491043083	480	0.24616782318311
CNGA4	127	1	353	0.626545553090105	480	0.507652648655746
CNGB1	127	0.377477060148629	353	0.496771036452396	480	0.220581248598773
CNGB3	127	0.725739910979555	353	0.457451424481118	480	0.467786708370238
CNKSR1	127	1	353	1	480	1
CNKSR3	127	0.591223471758519	353	0.0358304260185769	480	0.122004322196391
CNN1	127	0.758651332538171	353	0.000228534535938518	480	0.00207215628704316
CNN3	127	1	353	1	480	1
CNNM1	127	0.786075899611631	353	0.432759033830063	480	0.121594001759195
CNNM3	127	0.688678314237955	353	0.815423378938272	480	0.751394784301251
CNOT1	127	1	353	1	480	0.303859290138984
CNOT10	127	0.57559943818874	353	0.0595365514788032	480	0.195179765636399
CNOT3	127	0.303922616484795	353	0.277155017802005	480	0.0792944883522576
CNOT6	127	0.860188241023555	353	0.57180302026985	480	0.636637583206443
CNP	127	0.680990808226618	353	1	480	1
CNST	127	0.564651575765651	353	0.407147562068403	480	1
CNTF	127	0.483775857908064	353	0.285361695744138	480	0.154728442972813
CNTLN	127	0.0639152134825878	353	0.761563013426089	480	0.265765353724937
CNTN2	127	0.509150950662116	353	0.840519655287405	480	0.703304690293387
CNTN3	127	0.368222414327039	353	0.895814229505824	480	0.590429609708461
CNTN4	127	0.00450720101096402	353	0.353482210560537	480	0.0292340638448854
CNTN5	127	0.702111579850664	353	0.800578858916492	480	0.783220248388507
CNTN6	127	0.466917244083776	353	0.164885886441587	480	0.477293768918573
CNTNAP1	127	0.177684542098782	353	0.287594566968107	480	0.354447691543342
CNTNAP2	127	1	353	0.149840745221709	480	0.184249130497186
CNTNAP3	127	0.880219172030849	353	0.0137915724337551	480	0.0965435152212184
CNTNAP3B	127	0.115055549016301	353	0.296256773098743	480	0.740511410762085
CNTNAP4	127	0.583873293718629	353	0.656525298888711	480	1
CNTNAP5	127	0.00596469372951636	353	0.507572847957573	480	0.144171186803361
CNTRL	127	0.411999275313616	353	1	480	0.55788155166559
CNTROB	127	0.513856016380791	353	0.188024233489073	480	0.447077711108229
COA1	127	0.853695599710562	353	0.00255286151495937	480	0.00254243790736819
COA4	127	0.695280826625251	353	0.146212532056761	480	0.245017747226667
COBL	127	1	353	0.0154540947142546	480	0.00791595419729574
COBLL1	127	0.387105321218606	353	0.0719785030818336	480	0.48781683365893
COCH	127	0.0551833498841097	353	0.161939823768361	480	0.00408817462788014
COG1	127	1	353	0.162003318687924	480	0.137689240941196
COG3	127	1	353	0.00958942165106014	480	0.168347016562719
COG4	127	0.358090534649084	353	0.664369896130317	480	0.379125638489761
COG5	127	0.380403505614586	353	0.0528902029967219	480	0.0315034477914211
COG6	127	0.803945578839321	353	0.383425377979704	480	0.130803745518088
COG7	127	1	353	1	480	1
COIL	127	0.729806535819257	353	0.715935118692451	480	0.49936465271069
COL10A1	127	0.540878748875513	353	0.529579313999411	480	1
COL11A1	127	0.422738302758224	353	0.276133472342305	480	0.0272805726117884
COL11A2	127	0.472278330187342	353	0.37047104859254	480	0.715529863026212
COL12A1	127	0.0275899373017584	353	1	480	0.626974858946277
COL13A1	127	0.823196473163023	353	0.662032275313693	480	0.75994909087447
COL14A1	127	0.786638035349136	353	0.0979332395462772	480	0.132140670308095
COL15A1	127	0.307816337962876	353	0.700481297904164	480	0.638568303546515
COL16A1	127	0.274194042733431	353	0.33504998698347	480	0.599715656155891
COL17A1	127	0.258481294755377	353	0.236143648655183	480	0.214270166141778
COL18A1	127	0.189064425728482	353	0.0291611924133735	480	0.051833032366437
COL19A1	127	0.125083478686695	353	1	480	0.727171197588407
COL1A1	127	0.376157717512538	353	0.378125280609861	480	0.358144062199374
COL1A2	127	0.865192909194524	353	0.883675317597718	480	1
COL20A1	127	0.0864971905303286	353	0.296497050626993	480	0.217614769390709
COL21A1	127	0.609086894026381	353	0.467325485658848	480	0.381581025966402
COL22A1	127	0.0458194479108032	353	0.0199077075042918	480	0.110572324722297
COL23A1	127	0.457826397710039	353	0.854891274814981	480	0.468620053664744
COL24A1	127	0.844133942840697	353	0.467860470930861	480	0.243064131170151
COL25A1	127	0.381898726939324	353	1	480	0.567850598950709
COL27A1	127	0.80174169115909	353	0.595325039600821	480	0.817796131558703
COL28A1	127	0.428179616028605	353	0.542790124691489	480	0.842689924525515
COL2A1	127	0.640618154613281	353	1	480	0.706175211304964
COL3A1	127	0.244093426759165	353	0.267398191056724	480	0.453390848691138
COL4A1	127	0.51100086069677	353	0.832556858552335	480	0.507342852923917
COL4A2	127	0.398405494463788	353	0.857010978437453	480	0.506694045020309
COL4A2-AS2	127	0.737166817291906	353	0.884828418209229	480	0.920623403856823
COL4A3	127	0.0159882101952221	353	0.5651972520172	480	0.146841780229187
COL4A4	127	0.323940153285531	353	0.669970658432479	480	0.194584604030762
COL5A1	127	0.761801235394794	353	0.491972695260567	480	0.0577807315159434
COL5A2	127	1	353	0.628417778264581	480	0.524306510845027
COL5A3	127	0.357641534663972	353	1	480	0.591633772195981
COL6A1	127	0.387022326833363	353	0.838001924212093	480	0.92443795083659
COL6A2	127	0.636425095454182	353	0.376228228296736	480	0.312956194037682
COL6A3	127	0.247610680656408	353	0.720653812087412	480	0.755653840399898
COL6A5	127	0.651968689479737	353	0.359056010508775	480	0.567075353339501
COL6A6	127	0.27295767344454	353	0.118194493617922	480	0.408005294637638
COL7A1	127	0.865486032892248	353	0.266436866489257	480	0.224093101107952
COL8A1	127	0.645133411994748	353	0.264025188102229	480	0.290221198629882
COL8A2	127	0.57044893409811	353	0.740683998420247	480	1
COL9A1	127	0.108566182601427	353	0.0348738050451853	480	0.166350070325308
COL9A2	127	1	353	0.462785232254236	480	1
COL9A3	127	0.469417035946648	353	0.916051914314886	480	0.514347498438068
COLCA2	127	0.270373815502721	353	0.219099580341196	480	0.856152041768855
COLEC10	127	1	353	1	480	0.805868704448081
COLEC11	127	0.404829455433639	353	0.643424581076786	480	0.505928762071993
COLEC12	127	0.570631891089447	353	0.872175885396096	480	0.825010284681319
COLGALT1	127	0.641342086799643	353	0.635286408826544	480	0.41287237730972
COLGALT2	127	0.183727668386436	353	0.881042846842185	480	0.710437427205655
COMMD8	127	0.553901136549885	353	0.854067223687451	480	1
COMP	127	0.353620541718447	353	0.549935733131034	480	0.613400779670733
COMT	127	0.153750559750326	353	0.156383272435928	480	0.277627372575261
COPB2	127	0.397614155182235	353	0.506178388961419	480	0.370366986759704
COPE	127	0.22790397673168	353	0.579281805480768	480	0.551715997867642
COPG1	127	1	353	0.726696288747284	480	0.523915513744535
COPS7B	127	1	353	0.366426433688084	480	0.214615647854388
COQ3	127	1	353	1	480	0.869599433170916
COQ4	127	0.61699666690456	353	0.450199183203636	480	0.429710278509529
COQ6	127	0.327707403292912	353	0.0500358908112001	480	0.0362406265179475
COQ9	127	0.133407795443063	353	0.622547874057705	480	0.157195883587942
CORIN	127	0.381309360785054	353	0.362551462630215	480	0.146514903854574
CORO1B	127	0.665378570503851	353	0.815686295440225	480	0.659582490403712
CORO7	127	0.81754557042596	353	0.773632704049898	480	0.627850309584759
COX10	127	0.2291702247595	353	0.619164795297296	480	0.583068000107226
COX15	127	1	353	1	480	0.877950811988717
COX18	127	0.701782298178793	353	1	480	0.877545500157376
COX6B2	127	1	353	1	480	1
COX8C	127	0.669559539389303	353	0.379335770111695	480	0.442258058796103
CP	127	0.0517031569716382	353	0.855632464751942	480	0.742280135572966
CPA1	127	0.861678341918825	353	0.506881685949352	480	0.771532803231601
CPA2	127	0.353774332683721	353	0.882704381301845	480	0.487360944521817
CPA3	127	0.531702562022316	353	0.603823642297685	480	0.304891446688149
CPA4	127	0.541021064626093	353	0.790951992488089	480	0.52130784641286
CPA5	127	0.76392125215973	353	0.0945307866536115	480	0.0650771152855133
CPA6	127	0.225934288524124	353	0.386729614496864	480	0.219790863182481
CPAMD8	127	0.164307016555997	353	1	480	0.74239137322667
CPB1	127	0.0676105797771474	353	1	480	0.690432324731001
CPD	127	0.218172671169669	353	0.708257028109114	480	1
CPEB1	127	0.0327198343419158	353	0.212211240370914	480	0.147664850902029
CPEB2	127	0.100944176062084	353	0.712493658474021	480	0.128601346525113
CPEB4	127	0.40390080904792	353	0.821506254963249	480	0.445141284725185
CPED1	127	0.134420256606967	353	1	480	0.510350561345493
CPM	127	0.845360070607395	353	0.207455028557872	480	0.608645908321639
CPN2	127	0.117168972722129	353	1	480	0.71432822589887
CPNE1	127	0.506872871649357	353	0.107582180799522	480	0.0863054212763068
CPNE2	127	0.241470497168573	353	0.417122437676615	480	0.401969911539904
CPNE3	127	1	353	0.555527755289042	480	0.724692574280539
CPNE5	127	0.512129553222838	353	0.179190423151607	480	0.0969165473294621
CPNE7	127	1	353	0.629129361660873	480	0.135323593286775
CPPED1	127	1	353	0.740818123334829	480	0.531123036503875
CPQ	127	0.812560924464802	353	0.772358268860324	480	0.742595059425601
CPS1	127	0.39460531010512	353	0.48936249898361	480	0.273362108992361
CPSF1	127	0.3768273554339	353	0.661579549443712	480	1
CPSF3	127	0.608267999669369	353	0.574124460884334	480	0.788791774008022
CPSF4	127	0.702597688276629	353	1	480	1
CPT1A	127	0.846418833477044	353	0.665226049930615	480	0.817002406774285
CPT1B	127	0.603847806192977	353	0.66026019546613	480	0.198303044180177
CPT1C	127	0.571883919084814	353	1	480	0.86592229982722
CPT2	127	0.733268361048437	353	1	480	0.756987427376506
CPVL	127	0.678702178143652	353	0.529064220873928	480	0.538945256875686
CPXM1	127	0.384422771866397	353	0.258592533009332	480	0.065608049838346
CPXM2	127	0.268488943930472	353	0.164044710561836	480	0.0437867820171601
CPZ	127	0.679343489538244	353	0.825863831509073	480	0.745635761200238
CR1	127	0.0440896802920945	353	0.825510240928061	480	0.23788622893744
CR1L	127	0.0855064453374337	353	1	480	0.75364652362347
CR2	127	0.0810334442953294	353	0.0799262498371282	480	0.271241331381765
CRADD	127	1	353	0.112530315051439	480	0.229669698094145
CRAT	127	0.0389072862022909	353	0.841562384693627	480	0.584419315358204
CRB1	127	0.00926791709719699	353	0.923024014866971	480	1
CRB2	127	0.399193053252433	353	0.237099600116021	480	0.0787198182244827
CRBN	127	0.505796458174953	353	0.0730569429317708	480	0.673075803637667
CREB3	127	0.891139345834869	353	0.734928976123084	480	0.631061160227476
CREB3L1	127	0.174675011965567	353	0.00793377898541847	480	0.0128225327909486
CREB3L2	127	0.0935674219780001	353	0.52862756512174	480	0.562460897355972
CREB3L3	127	0.480616825600984	353	1	480	1
CREB3L4	127	0.604989160857357	353	0.89257099489867	480	0.814178986319026
CREBBP	127	0.410722968825401	353	1	480	0.217992378455472
CRELD1	127	1	353	0.919631987676084	480	0.712636958377704
CRHBP	127	0.743736185978749	353	0.82838795759217	480	1
CRHR2	127	0.422377841613459	353	0.345456013859327	480	0.379260550945888
CRIM1	127	0.539194201795408	353	0.83543959782694	480	0.526553620951933
CRISP1	127	0.582745829165911	353	0.489891956771002	480	0.377864156316942
CRISPLD2	127	1	353	0.541288136496168	480	0.6960724347139
CRLF1	127	0.249522005998698	353	0.268000502270221	480	0.056602511702787
CRMP1	127	0.535630519757723	353	1	480	0.867001392300524
CRNKL1	127	0.289849748659522	353	0.502832597096939	480	0.501515785012606
CRNN	127	0.880659824895729	353	0.293756417444836	480	0.0852636528379022
CROCC	127	0.0940256548002687	353	0.356273057329839	480	0.0301245127042986
CROT	127	0.845916883723314	353	0.318325320374913	480	0.439569024679002
CRP	127	0.774563995165669	353	0.567254081604763	480	0.858452760189991
CRTAC1	127	0.562949955527753	353	1	480	1
CRTAP	127	0.655366574341309	353	0.126755698534869	480	0.0475795232260909
CRYAB	127	0.282581320679793	353	0.679563113363498	480	0.282037803289764
CRYBA4	127	0.484301640316648	353	0.817425739349325	480	1
CRYBB1	127	0.371603755686904	353	1	480	0.538712458217325
CRYBB2	127	0.799891205647596	353	0.969491455738041	480	1
CRYBB3	127	0.544748213213335	353	1	480	0.712320337913491
CRYBG3	127	0.298721824142257	353	0.338722266878976	480	0.306612301238162
CRYGA	127	0.277809410364173	353	0.240651548527603	480	0.204682728697708
CRYGD	127	0.572810938763787	353	0.588464477426139	480	0.436392207954436
CRYGN	127	0.182831542692255	353	1	480	0.652639669256868
CRYZ	127	0.245992131501587	353	0.450284700453835	480	0.633073442878451
CRYZL1	127	0.743468837288815	353	0.848070760806107	480	0.881798971682784
CSAD	127	0.226419243513992	353	0.721183159917173	480	0.321146560037379
CSE1L	127	0.983847962113067	353	0.449291483425462	480	0.413899173351501
CSF1	127	0.979321723668188	353	0.211469525468811	480	0.509215026092047
CSF1R	127	0.425838514559945	353	0.454681700857495	480	0.786486392623632
CSF2RB	127	0.719693300629396	353	0.817411565351445	480	0.635529955473255
CSF3	127	0.510600278971304	353	1	480	0.619328221644216
CSF3R	127	0.835425843471784	353	0.747364210446044	480	0.897645324726055
CSGALNACT1	127	0.039515839621566	353	0.421227263079561	480	0.249296832085539
CSH2	127	0.572278276991507	353	0.555246859239155	480	0.555256419694557
CSHL1	127	1	353	0.674489036586547	480	0.291225060770493
CSMD1	127	0.769757457593499	353	0.278064936512155	480	0.560206865474895
CSMD2	127	0.865231728759451	353	0.206647536326921	480	0.476138983507166
CSMD3	127	1	353	0.343168615665435	480	0.47887005938066
CSN2	127	0.440001278371026	353	1	480	0.568605580755394
CSNK1G2	127	0.0207731019680655	353	0.400466637065127	480	0.0851126540146668
CSNK2A3	127	0.87712433001304	353	0.742072109193346	480	1
CSPG4	127	0.00270411857262587	353	0.81723525970541	480	0.271440059980614
CSPP1	127	0.780816118022268	353	0.8406217990378	480	0.722357038917502
CSRNP1	127	0.862050779040912	353	0.709178966157549	480	0.77892445588006
CSRNP3	127	0.635307745412193	353	0.271015425757737	480	1
CST1	127	1	353	0.0520291313669821	480	0.0595435526959519
CST5	127	0.512925558969129	353	0.260403398175054	480	0.11142279343553
CSTF2T	127	0.61356296584767	353	0.208731576356367	480	0.223340368941204
CTAGE1	127	0.664375877074535	353	0.438528229461131	480	0.477778853338025
CTAGE4	127	0.236833115456153	353	0.160127710639641	480	0.146118486252537
CTBP2	127	0.058130386165319	353	0.0894929725266019	480	0.021806095065272
CTBS	127	0.563153519713238	353	1	480	0.865632522303322
CTC1	127	1	353	0.874740993468728	480	1
CTCF	127	0.0281807922718822	353	0.846326855123197	480	0.333219702474956
CTCFL	127	0.166300009478535	353	0.683506880764853	480	0.0808707571008526
CTDP1	127	0.598868322308132	353	0.329737470150501	480	0.677461016037727
CTDSP1	127	0.516455083995061	353	0.677720275613623	480	0.602182124463679
CTHRC1	127	1	353	0.884704830238901	480	1
CTNNA1	127	0.523321457377563	353	1	480	0.514434267979419
CTNNA2	127	0.582973763788597	353	0.725635804138955	480	0.794910451596516
CTNNA3	127	0.139063253920116	353	0.601250790764218	480	0.870962927841739
CTNNBL1	127	0.491910642901504	353	0.50455480400489	480	1
CTNND1	127	0.00399044996048847	353	0.881788451705921	480	0.566593397390931
CTNS	127	1	353	0.138217857592191	480	0.33335475876292
CTR9	127	0.553954188484617	353	0.189892792290411	480	0.345502923456586
CTRB1	127	0.382678108249029	353	0.509972958065061	480	0.49009012676908
CTRC	127	1	353	0.72336211640451	480	0.698628093746726
CTSB	127	0.636445559208932	353	0.747007767626723	480	0.838211599464338
CTSE	127	0.274583246298788	353	0.427527324998762	480	0.245001163485274
CTSF	127	0.845325059444286	353	0.773748670438279	480	0.245139876865734
CTSH	127	0.290913703599178	353	0.535547099868577	480	0.405041317298295
CTSL	127	0.30498874281149	353	0.118700040134102	480	0.0864436428493574
CTSW	127	0.216930859920507	353	0.145530237005101	480	0.383787611405932
CTSZ	127	0.429865883936178	353	0.42883254009185	480	0.541125878247971
CTTN	127	0.801287267663864	353	1	480	1
CTTNBP2	127	0.734473899839068	353	1	480	0.583926348065786
CTTNBP2NL	127	0.485248078001787	353	0.827680824700049	480	0.269627680106076
CTU2	127	1	353	0.648865896970225	480	0.115823011331139
CUBN	127	0.19879873101775	353	0.334321231369933	480	0.152568778728596
CUL4A	127	0.822370083472087	353	0.723294734434277	480	0.611877443577538
CUL7	127	0.18848390398693	353	0.12716667317919	480	0.0379645530162699
CUL9	127	0.418246883169067	353	0.743367232360933	480	0.616287229877306
CUX1	127	0.0231815108575356	353	1	480	0.304150459681959
CUX2	127	0.0142821974465313	353	0.142412121105632	480	0.389567402345074
CUZD1	127	1	353	0.803549890821942	480	0.880169659322249
CWC22	127	0.510314832107293	353	0.755882423453229	480	0.440569625441902
CWF19L2	127	0.782336962349726	353	0.273625573710732	480	0.39725994469704
CWH43	127	0.832745971301454	353	0.469339509402972	480	0.580042091390972
CX3CL1	127	0.783804861164202	353	0.541424613007558	480	1
CX3CR1	127	1	353	0.0982638348103452	480	0.438105568869928
CXADR	127	0.27777438136529	353	1	480	0.563298466533184
CXCL10	127	0.958964475487385	353	0.643531479346364	480	0.851657569189929
CXCR1	127	0.192370109668584	353	0.908438180604166	480	0.624301074448791
CXCR2	127	1	353	0.277384525310511	480	0.268846161324935
CYB5D1	127	0.0635321388385641	353	0.78196265236208	480	0.245274944978403
CYB5R3	127	0.760111656682595	353	0.141046395542594	480	0.170620365230803
CYB5R4	127	0.353242111216525	353	0.40894994861957	480	0.840920614635771
CYBA	127	0.445807277080697	353	0.752094960830352	480	0.509872984323878
CYBRD1	127	0.553764164024192	353	1	480	1
CYC1	127	0.302528993740999	353	0.417461972768272	480	0.262535968731322
CYFIP1	127	1	353	0.854886751291475	480	0.564345471853133
CYFIP2	127	0.0945288173004496	353	1	480	0.269035598353334
CYHR1	127	0.604543049303491	353	0.356967641158179	480	0.570764372581304
CYLC2	127	0.207137647725806	353	0.716984478029605	480	0.688724303116754
CYP11A1	127	0.105513427256435	353	0.880819366967192	480	0.265003684946435
CYP11B1	127	0.0023845707557254	353	0.843445276296073	480	0.00377938377064269
CYP11B2	127	0.839499280612618	353	0.180674475823204	480	0.307821950462199
CYP1A1	127	0.561921726835426	353	0.564388057729568	480	0.578887697213788
CYP1A2	127	0.683365528388217	353	0.0443175836986086	480	0.0900312858886144
CYP1B1	127	0.908451811580809	353	1	480	0.791051043557411
CYP20A1	127	0.410823043785905	353	0.829379833646652	480	1
CYP21A2	127	0.0229601899962597	353	0.00272557730377532	480	0.333491591005024
CYP24A1	127	0.0978557869604471	353	0.707999908127471	480	0.401448761264966
CYP26A1	127	0.732323564153428	353	0.552081050195278	480	0.635076230044928
CYP26C1	127	0.752529919387438	353	0.0818130475015104	480	0.276565766955302
CYP27A1	127	0.264039120668399	353	0.548171636563416	480	0.422373221677418
CYP2A13	127	0.00882589569453785	353	1	480	0.219542650276873
CYP2A6	127	0.448345116934255	353	0.380840486171984	480	0.259906714120104
CYP2B6	127	0.646860440143838	353	0.453846675785865	480	0.766372684929807
CYP2C18	127	0.641961081277862	353	0.592035838451659	480	0.283610946546029
CYP2C19	127	0.446728507685504	353	0.58870329801402	480	0.446490205639918
CYP2C8	127	0.462474809225411	353	0.798733100410433	480	0.790828240513766
CYP2C9	127	0.502626498111008	353	0.570884936311777	480	0.555014040287932
CYP2D6	127	0.0944272291584204	353	1	480	0.764430120078934
[truncated: 7,577 more rows]
