# Supplementary material for: Rare variants in IFFO1, DTNB, NLRC3 and SLC22A10 associate with Alzheimer’s disease CSF profile of neuronal injury and inflammation
Source: Mol Psychiatry. 2022 Feb 16;27(4):1990–9. doi: 10.1038/s41380-022-01437-6 (PMC9126805; doi:10.1038/s41380-022-01437-6)
Supplement: Supplementary file 3 — Supplementary Data 1 [file 41380_2022_1437_MOESM3_ESM.zip › summary_stats/protein_coding/nodiag/neurodegeneration_pc_publication.csv]

gene_name_adni	n_adni	p.value_adni	n_emif	p.value_emif	n_total	p.value_meta
A1BG	127	0.150871908810104	353	0.610955685862706	480	0.222254143673937
A1CF	127	0.597142565436557	353	1	480	0.340077037825099
A2M	127	0.400445827247239	353	0.109206920878166	480	0.380600855331366
A2ML1	127	0.139847476369542	353	0.0283878339852011	480	0.00104293706474923
A3GALT2	127	0.85493894026378	353	1	480	0.880823909241062
A4GALT	127	0.377264691066062	353	0.0702836759073552	480	0.096628740728943
A4GNT	127	0.374730335621576	353	0.793868834856342	480	0.812758403060153
AACS	127	0.471082040267183	353	1	480	0.41938158896033
AADAC	127	0.605734591336059	353	0.658234729911979	480	0.605244920655632
AADACL2	127	0.755604202580662	353	0.64286040214827	480	0.771550884211229
AADACL4	127	0.778166146552985	353	0.296534752094388	480	0.508895908483095
AAED1	127	1	353	0.282691630010908	480	0.175486116274257
AAGAB	127	0.122738494993939	353	0.713427225006043	480	0.334989458027446
AAK1	127	0.29517489032582	353	0.384125022417317	480	0.34194976414673
AANAT	127	0.02428358239647	353	0.641064289525956	480	0.179306609341771
AAR2	127	0.101347185388098	353	0.604287446824968	480	1
AARD	127	0.103150984014009	353	0.552896441177241	480	0.223804799587315
AARS	127	1	353	0.0583506516791034	480	0.440878388874234
AARS2	127	0.538260180645104	353	0.68474840503686	480	0.148839106910726
AARSD1	127	1	353	0.475800583161912	480	0.485113327606449
AASDH	127	0.0848069682158987	353	0.0700107044072053	480	0.439795814972712
AASS	127	0.223710273817309	353	1	480	1
AATF	127	0.155353420301436	353	1	480	1
AATK	127	0.503385036481669	353	0.344833066638083	480	0.671653895272276
ABAT	127	0.279539288209717	353	0.886016643511949	480	0.862702118272677
ABCA1	127	0.212727192425416	353	0.300050799188014	480	0.265178772656192
ABCA10	127	0.714782334409566	353	1	480	1
ABCA12	127	0.209207121850542	353	0.829885876396904	480	0.6421854470014
ABCA13	127	1	353	0.0973451421910975	480	0.0506146699546123
ABCA2	127	0.218921015820529	353	0.0190810127353371	480	0.00578221218167485
ABCA3	127	0.852456387784922	353	0.288631396939052	480	0.16267877053084
ABCA4	127	0.424079484845447	353	0.443151609363229	480	0.462649587614711
ABCA5	127	0.646977645191099	353	0.339185738045307	480	0.176730113655225
ABCA6	127	0.00328810837081461	353	0.886744801241675	480	0.302707861463134
ABCA7	127	0.0144742613893105	353	0.897627106813919	480	0.128022701380866
ABCA8	127	0.0828343684340763	353	0.619106335027206	480	0.433621315002254
ABCA9	127	0.5076659701789	353	0.755700334410677	480	0.229104942582477
ABCB1	127	0.806298052418617	353	0.87101558074467	480	0.499903306443737
ABCB10	127	0.818493313068275	353	0.808555819873163	480	1
ABCB11	127	0.788758406557133	353	0.828522722187776	480	0.708982251200534
ABCB4	127	0.422868348527732	353	0.309309375710809	480	0.20662089115503
ABCB5	127	0.0585761396079784	353	0.375615791722127	480	0.263999880532506
ABCB6	127	0.0469350767375941	353	0.0946450977849468	480	0.328631930265265
ABCB8	127	1	353	0.495637167373793	480	0.200772826192266
ABCC1	127	0.294946842694761	353	0.634114521564645	480	0.216293988070549
ABCC10	127	0.808410170586621	353	0.678933306973948	480	0.164177120449137
ABCC11	127	0.797351051580077	353	0.189424941714623	480	0.0703323744234315
ABCC12	127	0.720483970076167	353	0.27425274134266	480	0.29179062261493
ABCC2	127	0.167709400762003	353	0.439572314166831	480	0.386301623400345
ABCC3	127	0.480958447440706	353	0.147057321209478	480	0.818104084443003
ABCC4	127	0.894167545776476	353	0.234465374360918	480	0.536756178848349
ABCC5	127	0.497873784762355	353	1	480	1
ABCC6	127	0.452034207890166	353	1	480	1
ABCC8	127	0.901088245760167	353	0.349414525270841	480	0.338981504338785
ABCD2	127	0.0768554650918557	353	0.896150365295008	480	0.16403554984886
ABCD3	127	1	353	0.514668484078795	480	0.48398036694299
ABCD4	127	0.669551956628442	353	0.821911986791394	480	0.830966294621868
ABCF2	127	0.225399506779548	353	0.888329050488783	480	0.39592998409624
ABCF3	127	0.342040747571893	353	0.457235708220238	480	0.295977591279786
ABCG2	127	0.509148549563751	353	0.469342655352113	480	0.242615920490093
ABCG4	127	0.154460974175489	353	0.799299184384132	480	1
ABCG5	127	0.646022938567156	353	1	480	1
ABCG8	127	0.493157597855782	353	0.302298191219936	480	0.391107094606343
ABHD1	127	0.791388146315797	353	0.019245638664239	480	0.745128589241032
ABHD10	127	1	353	0.52749865648228	480	1
ABHD11	127	0.0683287302505976	353	0.409484080819578	480	0.142896442751174
ABHD12	127	0.548561013710488	353	0.561593853150342	480	0.42355960909925
ABHD12B	127	1	353	0.678967038726802	480	0.759539642274491
ABHD14A	127	0.238948982588269	353	0.119624417705537	480	0.144137539046963
ABHD14A-ACY1	127	0.587174714890531	353	0.0654678743324983	480	0.579012343147638
ABHD16A	127	0.683961964907508	353	0.370390278955268	480	0.182068985215511
ABHD16B	127	0.757225986675335	353	0.222239888611423	480	0.538611468858778
ABHD4	127	0.0958036909500284	353	0.327020912979322	480	0.439292278905504
ABHD6	127	0.562214929583523	353	0.793299709653127	480	0.402708627687174
ABI3	127	0.824898507974757	353	1	480	0.62269013293858
ABI3BP	127	0.533189666895276	353	0.107561920303727	480	0.365606508452296
ABL1	127	0.283725585779899	353	0.138805193042038	480	0.527142362657401
ABL2	127	0.655520918748417	353	0.605425868848823	480	1
ABLIM1	127	0.819985115948724	353	0.675274002351347	480	0.830659030742434
ABLIM2	127	0.35925785903857	353	0.00113724210377542	480	0.0946012584201139
ABLIM3	127	0.723195757364792	353	0.310094309431672	480	0.619385282718027
ABR	127	0.32997181656912	353	0.730368533482792	480	1
ABRA	127	0.711774495145051	353	0.897317468219752	480	0.811475308059375
ABTB1	127	0.085518300994479	353	0.351666464482944	480	0.492076743076733
ABTB2	127	0.201770026238572	353	1	480	0.704343459598543
ACACA	127	1	353	0.825632741494724	480	0.791297984087585
ACACB	127	0.671771983947997	353	0.856473018723635	480	0.374083214689903
ACAD10	127	0.788602349746449	353	0.368020022425137	480	0.776299675551769
ACAD11	127	0.523051576534959	353	0.909574069241093	480	0.693583441493038
ACAD9	127	0.611575135921447	353	0.0533217906604025	480	1
ACADL	127	1	353	0.799563779094278	480	1
ACADM	127	0.865486107483912	353	1	480	0.837871827045658
ACADVL	127	0.714683019603868	353	0.0541999461150441	480	0.122928106720453
ACAN	127	0.680061632372084	353	0.422264323669456	480	0.52811912201535
ACAP1	127	1	353	0.380851639991773	480	0.374211127555635
ACAP2	127	0.0163882839462152	353	0.0612820032774191	480	1
ACAP3	127	0.236824717641556	353	0.407820333229001	480	0.0895198272045281
ACBD4	127	0.066862295936682	353	0.767782616785794	480	0.583287460943901
ACBD5	127	0.225470662726437	353	0.241036169712453	480	0.190781616632488
ACBD7	127	0.372299565266387	353	0.30339953029458	480	0.412457486276031
ACCS	127	0.66777837854705	353	0.324886943437364	480	0.264119714978787
ACCSL	127	0.141451500809773	353	0.673699872775075	480	1
ACE	127	0.519806647011422	353	0.449479673541136	480	0.230742767900601
ACHE	127	0.199469178489013	353	0.617824584067764	480	0.265025189020815
ACIN1	127	0.663987871322439	353	0.418980896420384	480	1
ACKR2	127	0.53700850906139	353	0.637964551580252	480	1
ACKR3	127	0.036897396705026	353	0.840475247479595	480	0.403056456709711
ACKR4	127	0.304193784835448	353	0.711665740663392	480	1
ACLY	127	0.740726089126483	353	0.0129499382082759	480	0.0609429479520918
ACMSD	127	0.693899297756355	353	0.0125977067107088	480	0.206053999334232
ACO1	127	0.525177967863164	353	0.0821888266821519	480	0.166328176959465
ACO2	127	0.265428685334267	353	0.0115321284246596	480	0.00230339798484858
ACOT11	127	1	353	0.865916197796161	480	0.769401759683597
ACOT4	127	0.192687103742691	353	0.759552081462672	480	0.320873232842319
ACOT8	127	0.235432843685692	353	0.356007486234633	480	0.854965055518604
ACOX1	127	1	353	0.112730116618507	480	0.0747027363792473
ACOX2	127	0.115046944943976	353	1	480	0.635032662281841
ACOX3	127	0.10538647065105	353	1	480	0.781831964023176
ACOXL	127	0.415451826687678	353	0.436866523628356	480	0.558391606051216
ACP5	127	0.619908411573888	353	0.147420603694694	480	0.132543724952409
ACP6	127	0.154048269137185	353	0.0395318638165005	480	0.0377552069404346
ACRBP	127	0.815063643706837	353	0.0929559910342779	480	0.682341649877013
ACSBG1	127	0.167577182896408	353	0.682406844778751	480	0.218285891773518
ACSBG2	127	0.0688623379158344	353	0.696257706406782	480	0.537715309860591
ACSF2	127	1	353	0.148515700934011	480	0.602691454100184
ACSF3	127	0.156828474609113	353	0.130900534111118	480	0.320695310001649
ACSL1	127	0.776287767261615	353	0.69566163862184	480	0.574518330989944
ACSM1	127	1	353	0.750146823870971	480	0.508969703556245
ACSM2A	127	0.0577512747814488	353	0.293687578196817	480	0.263961398917315
ACSM2B	127	1	353	0.877304101146397	480	1
ACSM3	127	0.823506792841336	353	0.123722169616555	480	0.714300907229904
ACSM5	127	0.206660509116045	353	0.254057717945257	480	0.468286790589257
ACSS1	127	0.67053042016421	353	0.904787444650354	480	1
ACSS2	127	0.0456687211763914	353	0.869092836114503	480	0.164982515596647
ACSS3	127	0.258870163337456	353	0.643279298687205	480	1
ACTBL2	127	0.825669948187025	353	0.714862909765099	480	1
ACTL10	127	0.543742103248051	353	0.838260240682328	480	0.648298290833982
ACTL7A	127	0.391597655190836	353	0.135244114797541	480	0.118526071207302
ACTL7B	127	1	353	0.013565429436049	480	0.0337062255796023
ACTL8	127	0.3155044429787	353	1	480	0.787367311726885
ACTN1	127	0.445221362804352	353	0.286331620919896	480	0.34917042762118
ACTN4	127	0.75050931677012	353	0.719263146058567	480	1
ACTR5	127	0.00730070566396368	353	1	480	0.225372202791811
ACTRT2	127	0.155518790883814	353	0.0130490925543105	480	0.132444387436316
ACTRT3	127	0.789256276078528	353	0.653466904931255	480	0.818631714204472
ACVR1	127	0.695612160867142	353	0.189822630126956	480	1
ACVR1C	127	0.460892933838181	353	1	480	1
ACVR2B	127	0.0704600247627718	353	0.468375298744887	480	0.129640677764044
ACYP2	127	0.376153871271752	353	0.235962898599768	480	0.179650443196487
ADAD1	127	0.93256699444003	353	0.500460973332272	480	1
ADAD2	127	0.833816719282682	353	0.895835729632912	480	0.440507870220867
ADAL	127	0.563262131852427	353	0.280161369727754	480	0.21861095845302
ADAM11	127	0.591489722531149	353	0.822531439645051	480	0.769206546106325
ADAM12	127	0.220592399099843	353	0.796942594485856	480	0.306878712496902
ADAM15	127	0.754270323105541	353	0.773262683763041	480	0.878947425674134
ADAM17	127	0.249580771552668	353	0.422998195665654	480	0.804937139892856
ADAM18	127	0.503120569635698	353	0.739952741171338	480	0.894173402311392
ADAM19	127	0.0556996764200457	353	0.127083980767648	480	0.30005806899955
ADAM2	127	0.207918279184893	353	0.0711737673205234	480	0.364034612156999
ADAM20	127	0.279215816860056	353	0.340495521750848	480	0.73958854349947
ADAM21	127	0.805628663530128	353	1	480	1
ADAM23	127	0.0499857757966122	353	1	480	0.548708487863135
ADAM28	127	0.100808774042411	353	0.154273962854968	480	0.106029585055476
ADAM29	127	0.712711526334145	353	0.888116742275909	480	0.704819443162457
ADAM30	127	0.879590565758681	353	0.912148140949692	480	0.782913396974383
ADAM32	127	0.332829725068396	353	0.20583037390639	480	1
ADAM33	127	0.0401783317899666	353	0.097444592343732	480	0.0873220869145991
ADAM7	127	0.604675191679688	353	0.526032834221061	480	0.178556082189459
ADAM8	127	1	353	0.842977650472545	480	1
ADAM9	127	0.402837774736934	353	0.345677582956978	480	0.658951383143412
ADAMDEC1	127	0.127177320288037	353	0.635138664616679	480	0.467230619441985
ADAMTS1	127	0.23410942199123	353	0.0259141261590269	480	0.0525682914895529
ADAMTS10	127	0.0322757963734437	353	0.0964825963029704	480	0.113807773078489
ADAMTS12	127	0.422870698469954	353	0.0892635377435136	480	0.395195258632622
ADAMTS13	127	0.291180750431362	353	0.723856703027009	480	0.185869155872274
ADAMTS14	127	0.119137904133034	353	0.571813915039907	480	0.723213329033445
ADAMTS15	127	0.70798034466663	353	0.895818450795856	480	0.686375949572109
ADAMTS16	127	0.569347741919356	353	0.0517449332383935	480	0.136489121901312
ADAMTS17	127	1	353	0.263401018209571	480	0.0294523442621716
ADAMTS18	127	0.137141826584409	353	0.444479790974177	480	0.124426341280487
ADAMTS19	127	0.390672681280571	353	1	480	0.822617232768598
ADAMTS2	127	0.52557236522973	353	0.0276057372118989	480	0.0456610467973981
ADAMTS20	127	0.341632184688396	353	0.557397931694299	480	0.740639816705083
ADAMTS3	127	1	353	0.607253018937224	480	0.6239688859242
ADAMTS4	127	0.0630844497726194	353	0.0458767671499175	480	0.054995443761805
ADAMTS5	127	0.866863179334576	353	0.571703641662364	480	0.797388217494741
ADAMTS6	127	0.703543044567683	353	1	480	0.884475437731958
ADAMTS7	127	0.335551383912712	353	0.476103118332609	480	0.0987992159628114
ADAMTS8	127	0.17871141697358	353	0.444358123771572	480	0.261794393874961
ADAMTS9	127	0.0715398581468563	353	0.742513600257609	480	0.858166400835492
ADAMTSL1	127	0.89902868785512	353	1	480	0.806761780416
ADAMTSL3	127	0.221492991522723	353	0.654460182810829	480	0.311580992287803
ADAMTSL4	127	0.45177490344265	353	0.185596784425043	480	0.366955965289183
ADAMTSL5	127	0.843243891114214	353	0.175705165947044	480	0.410328013893781
ADAR	127	1	353	0.745489844112407	480	0.817012915360501
ADARB2	127	0.726928712696558	353	0.282372825894264	480	0.701052648796958
ADAT1	127	1	353	1	480	0.805839273465893
ADAT3	127	0.590203889869522	353	1	480	0.908941461119252
ADCK1	127	1	353	0.690680815997682	480	0.523400339507387
ADCK2	127	0.668876539064775	353	0.315308995050519	480	0.597668086285989
ADCK5	127	0.860899081067154	353	0.613204687889225	480	1
ADCY1	127	1	353	0.78909342706464	480	0.725829225383145
ADCY10	127	0.831359091792127	353	0.0615321219974659	480	0.0327468695623067
ADCY2	127	0.0817364943313523	353	0.891669277067098	480	0.311949237461458
ADCY3	127	0.610597467140568	353	0.578645772512194	480	0.585046962688672
ADCY4	127	0.655975760843688	353	0.51719101497302	480	0.879214514085881
ADCY5	127	0.703913725892884	353	0.851895458535955	480	0.74256371093415
ADCY6	127	0.432252809320279	353	0.199070108423083	480	0.113303326419708
ADCY7	127	0.155643381215397	353	0.598027032456552	480	0.797998582502803
ADCY8	127	0.421700029028297	353	0.392284019354036	480	0.542773531331445
ADCY9	127	1	353	0.817112134495633	480	0.775931823807806
ADCYAP1	127	0.288426700746408	353	0.140065645841412	480	0.213094219570458
ADCYAP1R1	127	0.538153025369838	353	0.795385684116848	480	0.795140436796691
ADD3	127	0.800079555518951	353	0.297899971643954	480	0.855434442927281
ADGB	127	0.561582904866265	353	0.332997447080115	480	0.611335579678332
ADH1B	127	0.650334071593014	353	0.0104250446413853	480	0.0116657470349254
ADH6	127	0.477403884892185	353	0.225467190063351	480	0.226023684784092
ADH7	127	0.695721740425032	353	0.512683322202367	480	0.363175969029995
ADI1	127	0.40148140302072	353	0.283634479046239	480	0.282807134468134
ADIPOQ	127	0.657124948355483	353	1	480	1
ADNP	127	0.0632239413915842	353	0.306499652409311	480	0.102415323903805
ADNP2	127	0.624424190206436	353	0.392276392075342	480	0.124497195551477
ADORA3	127	0.0430074294610746	353	0.707735901556062	480	0.48540215081281
ADPRHL1	127	0.352011402193676	353	0.899969680793668	480	0.743097585276078
ADRA1A	127	0.465586242279297	353	0.29877579809578	480	0.473447937355793
ADRA1B	127	0.778187867332642	353	0.799416835265976	480	0.829917844673789
ADRA1D	127	0.27381426744497	353	0.0513803953245545	480	0.180499931982041
ADSL	127	0.487288810789936	353	0.33692708638912	480	0.453493210141322
ADTRP	127	0.59541669997847	353	0.0416278108551387	480	0.0894978482432729
AEBP1	127	0.815573031214444	353	0.481358177929104	480	0.540188605640787
AEN	127	0.288130468241141	353	1	480	0.67462450778456
AFAP1	127	0.392837879428445	353	0.924067899572473	480	0.726868550410851
AFAP1L1	127	0.0187602202650848	353	0.0509509321876625	480	0.0296863784535478
AFAP1L2	127	0.230946715859652	353	1	480	1
AFF1	127	0.202435745208133	353	0.377950599236273	480	0.585688182231436
AFF3	127	0.158333960444385	353	0.826512911236535	480	0.773899021930286
AFF4	127	0.477403884892185	353	0.53317193946197	480	1
AFG3L2	127	0.897473305024801	353	0.321303019329822	480	0.81685382882089
AFM	127	0.797133599696756	353	0.650193244610028	480	1
AFMID	127	0.589413107089772	353	0.538456124037337	480	1
AFP	127	0.331745479918283	353	0.266111864078654	480	0.598571538848675
AGA	127	1	353	0.669681878570801	480	0.876800798058407
AGAP11	127	0.536693299597854	353	0.71881715437345	480	0.689438089754881
AGAP2	127	0.776727347885576	353	0.703154413729963	480	0.599426200987429
AGAP3	127	0.000107681694490047	353	0.90816409718894	480	0.559076033968397
AGAP6	127	0.49291397727056	353	0.768446100965475	480	1
AGBL1	127	0.231285456577077	353	0.0900236229657534	480	0.395769772096182
AGBL2	127	0.202908373293091	353	0.237860534229037	480	0.611133542229291
AGBL3	127	0.32456935140911	353	0.574515542128557	480	0.213452656796637
AGBL4	127	0.825897387796301	353	0.527865942531653	480	0.35056893409589
AGBL5	127	0.236592854165601	353	0.4714560336541	480	0.6582907074239
AGFG1	127	0.814309962163224	353	0.856749693161058	480	0.840919908247368
AGFG2	127	0.388297631759491	353	0.0444920089431671	480	0.0247229077427826
AGGF1	127	0.348992002311348	353	0.514783182413365	480	0.881471803114617
AGL	127	0.667308519333867	353	0.814051541403655	480	0.654665263245915
AGMAT	127	0.584163414279553	353	0.291289471760717	480	0.493097149080801
AGMO	127	0.0949752526931168	353	0.636880456543701	480	0.574435356572394
AGRN	127	0.830245586240455	353	1	480	1
AGT	127	1	353	0.685245395412724	480	0.774781361847018
AGTPBP1	127	1	353	1	480	1
AGTR1	127	1	353	0.536182682116902	480	1
AGXT	127	1	353	0.735506371488069	480	1
AGXT2	127	0.284876332240318	353	0.276637015190952	480	0.578273429829855
AHCTF1	127	0.491661552603055	353	0.193173259240681	480	0.301358047086385
AHCY	127	0.836097486881998	353	0.356474780321001	480	0.244045597406978
AHDC1	127	0.916487629545141	353	0.833915814174236	480	0.602358478002588
AHI1	127	0.327959017948695	353	0.846549652958232	480	1
AHNAK	127	0.0676744013411733	353	0.410448729511345	480	0.174014616893543
AHNAK2	127	0.835344209164781	353	0.475273613495416	480	0.74290901383513
AHR	127	0.48977173546282	353	0.363479215326648	480	0.255582348066382
AHRR	127	0.290281688988286	353	0.503000765928586	480	0.313999723349701
AIF1L	127	0.76835021158913	353	0.111251901321482	480	0.113001581641657
AIFM2	127	0.0688987175974557	353	0.378196131502139	480	0.141728297270095
AIFM3	127	0.677049043592569	353	0.713870913386332	480	0.657315628924287
AIM2	127	0.40311996905588	353	1	480	0.622330595553374
AIMP1	127	0.521385318173282	353	0.171731989929044	480	0.690844680885554
AIMP2	127	0.882338637383473	353	0.671937619939693	480	0.642770804891643
AIP	127	0.792813245413689	353	0.361749827824288	480	0.21239375797238
AIPL1	127	0.876914622190257	353	0.798934125054731	480	0.830151522807469
AIRE	127	0.577711044721087	353	0.227893711326406	480	0.463507740068357
AJAP1	127	0.303054482244781	353	1	480	0.907627613617257
AK7	127	0.375266294348676	353	0.80947808332056	480	0.566131575888867
AK8	127	1	353	0.694807627239112	480	0.86085883850301
AK9	127	1	353	0.41258023656755	480	1
AKAP1	127	0.751896284653638	353	0.410819516744537	480	1
AKAP10	127	0.548561994971067	353	0.522694853863168	480	0.603505801270559
AKAP11	127	0.5078146446121	353	0.232306741575889	480	0.759848236345489
AKAP12	127	0.290466506576251	353	0.424291099370893	480	1
AKAP13	127	0.788041372203291	353	0.32365200253699	480	0.280311043811822
AKAP2	127	1	353	0.684056068186075	480	0.597275824556291
AKAP3	127	0.00927959771202103	353	0.91878491837267	480	0.495762499276181
AKAP6	127	0.572988468945348	353	0.85414108736761	480	0.801043547827079
AKAP7	127	0.654961793289565	353	0.22083288926205	480	0.435993829577007
AKAP8	127	0.0610136396364659	353	0.228076670557246	480	0.237096852986589
AKAP8L	127	0.825163188299108	353	0.295487399344198	480	0.790647396886916
AKAP9	127	0.576766324987829	353	0.616180692039384	480	0.26471721718955
AKNA	127	0.647944357612688	353	0.839183882081057	480	1
AKNAD1	127	0.665440408384449	353	0.404812275643463	480	0.251867750880207
AKR1A1	127	0.842676767612591	353	0.338100002745512	480	0.712036307197577
AKR1B10	127	0.586324584102379	353	0.765791989530851	480	1
AKR1C1	127	0.268208972729448	353	0.0986359306348139	480	0.46855490491294
AKR1C3	127	0.321366866275375	353	0.186883616083361	480	0.284703427860307
AKR7A2	127	0.36596860449421	353	0.769995470692499	480	0.456695992657758
AKT1S1	127	0.00787534338783047	353	0.154607784126516	480	0.0891858589834026
ALAS1	127	0.05813614868454	353	0.829491180134777	480	0.803158725861027
ALB	127	1	353	0.862795077749841	480	1
ALDH16A1	127	0.649409739687648	353	1	480	0.814299351791634
ALDH18A1	127	0.569405727456718	353	0.0746320008707297	480	0.17194511495001
ALDH1A1	127	0.10611417126018	353	1	480	0.596950932942877
ALDH1A3	127	0.746724117876753	353	0.446649687057845	480	0.426657726608616
ALDH1B1	127	1	353	1	480	1
ALDH1L1	127	0.724692020868504	353	0.0503478867953157	480	0.0636434351110327
ALDH1L2	127	0.352165338935873	353	0.772159945115818	480	1
ALDH3A1	127	0.0672787151976152	353	0.495759420760142	480	0.236757444460932
ALDH3A2	127	0.414066933251006	353	0.157365520507984	480	0.394964625068065
ALDH3B2	127	0.371358791872922	353	0.0987112117131724	480	0.254598065199665
ALDH4A1	127	0.40292386923269	353	0.110729385358406	480	0.700463658752302
ALDH5A1	127	0.105872587996652	353	1	480	1
ALDH6A1	127	0.199783639099106	353	0.0120943704906341	480	0.192529316395726
ALDH7A1	127	0.405825941394624	353	0.134193510263009	480	0.262020026623922
ALDH8A1	127	0.144574760244032	353	0.328879183518302	480	0.217179983625686
ALDH9A1	127	0.163074159647557	353	0.536541040559585	480	0.508996373466784
ALDOB	127	0.831801972414348	353	0.69124587652884	480	0.834107872714902
ALG1	127	0.778585115190764	353	0.918252067738367	480	0.434836381623306
ALG10	127	1	353	0.147939297670832	480	0.264043027223761
ALG11	127	0.402059977933722	353	1	480	0.569027373173742
ALG12	127	0.00735937922707886	353	0.190890746883484	480	0.0850835094305298
ALG14	127	0.872852557381933	353	0.169783276165021	480	0.419545128431348
ALG1L2	127	0.127339245861002	353	0.20947140089276	480	0.62458551912791
ALG2	127	0.672348494359666	353	0.892308596879531	480	1
ALG3	127	0.392650838142534	353	0.546242109268575	480	0.184200825177201
ALG6	127	0.819784619081561	353	0.203029367742091	480	0.218749018477565
ALG8	127	0.0172262046281099	353	0.225962537137205	480	0.0880190648612336
ALK	127	0.268935264520604	353	0.730685262438781	480	0.90050204725043
ALKBH3	127	0.276808999010377	353	0.628946982280806	480	0.429333770835613
ALKBH8	127	0.117140915674418	353	0.403273367191336	480	0.238480478109609
ALLC	127	0.887021431379881	353	0.628696431980376	480	0.645635000348779
ALMS1	127	0.460732507027879	353	0.472087184541895	480	0.364330093802898
ALOX12	127	1	353	0.326075366784593	480	0.429423369932728
ALOX12B	127	0.418193512386288	353	0.044317540708855	480	0.140517622526546
ALOX15	127	1	353	0.130897785705109	480	0.614903204903257
ALOX15B	127	0.636476779726978	353	0.15958386104307	480	0.287697659505576
ALOX5	127	1	353	0.397578482965471	480	1
ALOXE3	127	0.529084781838083	353	0.0550012031474306	480	0.563580315382702
ALPK1	127	1	353	0.107547147932395	480	0.166616641006958
ALPK2	127	0.830388102290361	353	0.689790303902969	480	0.827076991449874
ALPK3	127	0.101196847361295	353	0.554410789384278	480	0.130077064807427
ALPL	127	0.134451381521694	353	1	480	0.639502604479443
ALPP	127	0.825823125043921	353	0.14441707491914	480	0.375746524756312
ALPPL2	127	0.358558327694262	353	0.61711194483875	480	0.5500885323657
ALS2	127	0.332278948442349	353	0.453480079981166	480	0.310413516738938
ALS2CL	127	0.115878666537808	353	0.828764775356845	480	1
ALX1	127	0.389271556202824	353	0.314037090538513	480	0.443529861069148
ALX3	127	0.00916231846992133	353	1	480	0.219046345790805
ALX4	127	0.689859648168179	353	0.490371104980205	480	0.612553753660213
AMBN	127	0.0567199408582648	353	0.862874741467718	480	1
AMBRA1	127	0.554459067162425	353	0.562133063650543	480	0.0305807515356585
AMDHD2	127	0.837713291340164	353	0.924395937838352	480	0.600686160420854
AMER2	127	0.0902372776592368	353	0.590529050470399	480	0.514253965720149
AMER3	127	0.656219874889214	353	0.923305286911498	480	0.281754434092796
AMFR	127	0.0105548567816414	353	0.295964572321936	480	0.0255836528706892
AMH	127	0.844182026444626	353	0.271547620496247	480	0.55177715855106
AMHR2	127	0.813247535083159	353	0.788087697438358	480	0.873808382835555
AMIGO1	127	0.0159306577739405	353	0.796015607743074	480	1
AMMECR1L	127	0.700144815380302	353	0.674114482053354	480	0.698667809101934
AMN	127	0.849628505049847	353	0.821487536404533	480	0.365319552297696
AMOTL1	127	0.27181872455257	353	0.459710268278746	480	0.622483199455489
AMOTL2	127	0.417579196999733	353	0.264335111474215	480	0.150175183789588
AMPD1	127	0.517946493025674	353	0.714195964142314	480	0.653610186011822
AMPD3	127	0.201658174679828	353	0.546464222446291	480	0.847665078982047
AMPH	127	0.433133420636395	353	0.160895058701534	480	0.0659594511267807
AMT	127	0.628914006472849	353	0.816928038861051	480	0.869037240517088
AMTN	127	0.131252700580049	353	0.737417853122259	480	0.717079324434017
AMY2B	127	0.178182837947554	353	0.238767831565002	480	0.176516439937862
AMZ1	127	0.815928768983945	353	0.103320005764049	480	0.349565448145285
ANAPC1	127	0.319182291422147	353	0.756106326909033	480	0.736594974305811
ANAPC2	127	0.221257863165226	353	0.503891969397161	480	0.1820441019589
ANAPC5	127	0.00830391431811999	353	0.221773082102814	480	0.115798753203856
ANAPC7	127	0.549957145412997	353	0.548118537162829	480	0.759831315210994
ANGEL1	127	0.572998085300532	353	0.639128856783161	480	0.461600951434496
ANGEL2	127	0.270409190218678	353	0.494810279852118	480	0.461515000969178
ANGPT2	127	0.445214784442247	353	0.72150147689684	480	1
ANGPT4	127	0.651792254085838	353	0.162347313719796	480	0.284382105374423
ANGPTL2	127	0.446431687924413	353	0.0410022877592503	480	0.0347558265159885
ANGPTL3	127	0.545296457078854	353	0.155547537598264	480	0.586911190003461
ANGPTL4	127	0.097750269162298	353	0.483617585795603	480	0.170674944529982
ANGPTL5	127	0.624399255342253	353	0.569528301606375	480	1
ANGPTL6	127	0.2152134923109	353	1	480	0.57224518617415
ANGPTL7	127	0.251231607930067	353	0.086259947029662	480	0.758358709223225
ANHX	127	0.00396699097809516	353	0.811463039283162	480	0.135894198009661
ANK1	127	0.758440185171904	353	0.15863848298612	480	0.130852766228489
ANK2	127	0.238928151906085	353	0.264828257069289	480	0.847030385883835
ANK3	127	0.924866133162291	353	0.0654794546631711	480	0.08033300652217
ANKAR	127	1	353	0.521469799268575	480	1
ANKDD1A	127	0.760089223424377	353	0.525710277938762	480	0.530776970758292
ANKDD1B	127	0.51759937861681	353	0.436892567092623	480	0.662023337752196
ANKEF1	127	0.311702286387564	353	0.667523713217066	480	0.300241654249192
ANKFN1	127	0.531391441480956	353	0.270509175247091	480	1
ANKFY1	127	0.575386045239097	353	0.561204891408065	480	1
ANKH	127	0.610333417750793	353	0.301976769067568	480	0.121089720955433
ANKHD1	127	0.243500916507291	353	1	480	1
ANKIB1	127	0.787487129960184	353	0.460921212214205	480	0.407515021528903
ANKK1	127	0.197326164697496	353	0.386961176253709	480	0.212944276513347
ANKLE1	127	0.108628793261179	353	0.199532837485326	480	0.491494600405496
ANKLE2	127	0.542155669749338	353	0.498410689544381	480	0.824327958569115
ANKMY1	127	0.162364820663849	353	0.0115575572900273	480	0.210418152067438
ANKRD1	127	0.126820657715896	353	0.2134422223086	480	0.0460754267191645
ANKRD11	127	0.452403030935648	353	0.0404430023318165	480	0.0231332083574105
ANKRD12	127	0.0823501983737486	353	0.520675261690668	480	0.713779791226999
ANKRD13A	127	0.538888456833881	353	0.811097731191322	480	0.562963305603765
ANKRD16	127	0.239342351297506	353	0.709920632496696	480	0.709243731378584
ANKRD17	127	0.427916505500001	353	0.170270132325783	480	0.0102887218060513
ANKRD18A	127	0.497630676973062	353	1	480	1
ANKRD18B	127	0.0821249247144105	353	0.757442065806166	480	0.831558313669299
ANKRD2	127	0.421971300913828	353	0.535939291904854	480	0.271590872306999
ANKRD20A1	127	0.564063935968904	353	1	480	0.524176610916145
ANKRD22	127	0.98752189369549	353	0.794394363605512	480	1
ANKRD23	127	0.365796015043397	353	0.350514013649871	480	0.700578742336553
ANKRD24	127	0.510760538395057	353	0.608077909864845	480	0.312899975498902
ANKRD26	127	0.0276463601137068	353	0.00322214667129828	480	0.102039645217886
ANKRD27	127	0.0648584364724002	353	0.113677821506869	480	0.112182218975036
ANKRD28	127	0.716308736940214	353	0.260386586832409	480	0.185920345032212
ANKRD29	127	0.201920600305727	353	0.283644706347693	480	0.225174709704613
ANKRD30A	127	0.418484294937456	353	1	480	1
ANKRD30B	127	0.172291840157841	353	0.798903117731195	480	0.336478227148892
ANKRD31	127	0.60616125405065	353	0.35896497103101	480	0.312681094297026
ANKRD33	127	0.245190315422579	353	0.382269965208645	480	0.368703326381891
ANKRD33B	127	0.833059689129061	353	0.648013730697279	480	0.572292145367308
ANKRD34B	127	0.0879407879822018	353	0.70926334076881	480	0.731986826028604
ANKRD34C	127	0.710090447888819	353	0.0785776420232567	480	0.160234004027177
ANKRD35	127	1	353	0.0316602227901402	480	0.021454164105388
ANKRD36	127	0.741588575484377	353	0.554261556697409	480	0.227642754894021
ANKRD36B	127	0.535297093521577	353	1	480	1
ANKRD36C	127	0.470663439723207	353	0.841322090155864	480	0.555332841211976
ANKRD40	127	0.762479113806124	353	0.207338891532873	480	0.461561117279148
ANKRD42	127	0.491119017096654	353	0.223064055576417	480	0.51862809570841
ANKRD44	127	0.0524142460821546	353	0.849725095470953	480	0.749228040506593
ANKRD45	127	0.178606565223659	353	0.487541878924143	480	0.756086872669278
ANKRD53	127	0.131882833609767	353	1	480	0.650630379270122
ANKRD55	127	0.323782766174497	353	0.280168886200846	480	0.317664575019558
ANKRD6	127	0.669100280562059	353	0.494871634967753	480	0.227313424458782
ANKRD60	127	1	353	0.878934025935414	480	0.677961397475945
ANKRD61	127	0.691857115606231	353	0.874447623129193	480	0.298174364339556
ANKRD62	127	0.336486619220095	353	0.21529534478054	480	0.102993196723706
ANKRD65	127	0.446970825646916	353	0.55652698894694	480	0.746455901276055
ANKRD7	127	0.52880183770641	353	0.665059480154274	480	0.601567869267044
ANKS1A	127	0.789408044737787	353	0.13498919680634	480	0.0698919102239214
ANKS1B	127	0.354494561137632	353	0.350863065949224	480	0.499880934788622
ANKS3	127	0.0368621032025545	353	0.0178017102156017	480	0.0135740415295883
ANKS4B	127	0.108903875876621	353	0.611875095184171	480	0.52804497759395
ANKS6	127	0.257253793750258	353	0.0660916782926047	480	0.416799149536259
ANKUB1	127	1	353	0.03432672535526	480	0.825019086367311
ANKZF1	127	0.447100500281726	353	0.321754305007036	480	0.249108889960571
ANLN	127	1	353	0.122583969385405	480	0.492477340878326
ANO10	127	0.160731831129308	353	0.0447845603809985	480	0.0116239578899759
ANO2	127	0.820254189210708	353	0.918863956139918	480	0.699532791230237
ANO3	127	0.350889160022454	353	0.409352912195292	480	0.555874945372807
ANO4	127	0.866071111199917	353	0.0802627998343893	480	0.0628777585612477
ANO5	127	0.179139125986094	353	0.599809135855362	480	0.625704069339568
ANO6	127	1	353	0.320637500958853	480	0.149403585685072
ANO7	127	0.463830981816606	353	0.112005910763373	480	0.149746540311997
ANO8	127	0.187454375257723	353	0.750495831353719	480	0.168998709039631
ANO9	127	0.581247468425899	353	0.108073491360246	480	0.420868245941466
ANP32C	127	0.0975758647945791	353	1	480	0.686914225356492
ANPEP	127	0.12349838385044	353	0.19810038160659	480	0.171825418856347
ANTXR1	127	0.740796771943192	353	0.63685112224524	480	0.781636439254707
ANTXRL	127	1	353	0.411930040444121	480	0.707811862934419
ANXA1	127	0.850145975491732	353	0.724893577437284	480	0.323550551407411
ANXA10	127	0.817345443057314	353	0.337859809343487	480	0.613376485109174
ANXA11	127	0.184748196318452	353	0.259883020006636	480	0.143785515588341
ANXA2R	127	0.840909262610584	353	1	480	0.751642844394149
ANXA3	127	0.552245992468022	353	1	480	1
ANXA4	127	1	353	0.336919872855514	480	0.576524877132355
ANXA5	127	0.3387361363517	353	0.460562141659906	480	0.357559373256136
ANXA7	127	0.0177487683952586	353	0.431199395918531	480	0.568407868172056
ANXA9	127	0.688594509006867	353	0.846892108017398	480	0.585138485286556
AOAH	127	1	353	0.50604033188505	480	0.596902507410926
AOC1	127	0.839701004068314	353	0.868531509094151	480	0.7082160512581
AOC2	127	0.0181104855686366	353	0.416954839990947	480	0.848246689779808
AOC3	127	0.709436410371565	353	0.000398787401455825	480	0.0061642335510641
AOX1	127	0.849478301361018	353	0.892843651284916	480	1
AP1B1	127	0.552916899468385	353	0.325258148488062	480	0.309900465113224
AP1G2	127	0.815786712380771	353	0.894818212818577	480	0.676038387774286
AP1S3	127	0.708248562025927	353	0.482678546885041	480	0.698845128931893
AP2A1	127	1	353	1	480	1
AP3B1	127	1	353	0.591713147591031	480	1
AP3D1	127	0.0227622390262078	353	0.331572437792093	480	0.0892320558565024
AP3S2	127	0.65714357513348	353	0.77743922324537	480	0.388335388486804
AP4B1	127	0.512686570924828	353	0.850885139052849	480	0.803867242262576
AP4E1	127	0.705843490177272	353	0.115793516283692	480	0.436758978314509
AP4M1	127	0.535354175937982	353	0.609069007670502	480	0.794042646951436
AP5B1	127	0.187045634544548	353	0.75340292399419	480	0.889596292393665
AP5M1	127	0.64667624874189	353	0.65894600196956	480	1
AP5S1	127	0.817622362978216	353	1	480	1
AP5Z1	127	0.420819068875218	353	0.577439303253446	480	0.714582983089808
APAF1	127	0.799236373041687	353	0.253289727621859	480	0.382643643666215
APBA2	127	0.456742182375502	353	0.737758248408025	480	1
APBA3	127	0.755852183868104	353	0.387885988239082	480	0.639800910323048
APBB1	127	0.34210687111016	353	0.390057723065537	480	0.296598185482347
APBB1IP	127	0.446477150261145	353	1	480	0.852547883168666
APBB2	127	0.198041243129482	353	1	480	1
APBB3	127	0.0387153423033383	353	0.739911787245215	480	1
APC	127	0.69040527076718	353	0.315936150051653	480	0.496347654513163
APC2	127	0.603096550716005	353	0.929277054337578	480	0.66400597046181
APCDD1	127	0.000968085361765847	353	0.776222517595999	480	0.164449533371865
APCDD1L	127	1	353	1	480	0.800114325008105
APCS	127	0.946825346278799	353	0.80280951653372	480	1
APEH	127	0.349969661410283	353	0.744511122625595	480	0.737898021782663
APH1B	127	0.446884033979937	353	0.123576804231649	480	0.098639051428942
API5	127	0.00624218503206031	353	0.750323159457902	480	0.0236034243529134
APIP	127	0.27009676766133	353	0.555459612085567	480	0.586826828250004
APLF	127	0.351815692873312	353	0.821778214477338	480	0.525184421672378
APLP1	127	0.45969643909055	353	0.1994174050373	480	0.849947775465516
APLP2	127	0.464554738425595	353	0.886360247879812	480	0.385209636938009
APOA4	127	0.212378106017161	353	1	480	0.360824769283392
APOA5	127	0.0828195583066291	353	0.493949609752851	480	1
APOB	127	0.557540903713132	353	0.765807383780165	480	0.542457281373796
APOBEC3B	127	1.99976135524751e-210	353	0.631920322197461	480	1
APOBEC3D	127	0.790903892423164	353	0.247820508348561	480	0.298195774061775
APOBEC3F	127	0.688962715788421	353	0.722499628095029	480	0.776697483146095
APOBR	127	0.0116367305822962	353	0.255383145016325	480	0.465503625726414
APOD	127	0.941410008148129	353	0.786021068437218	480	1
APOL1	127	0.692883300987755	353	0.075193635154626	480	0.595689038238177
APOL2	127	1	353	0.477875654269498	480	0.585053537288696
APOL3	127	0.8690262985362	353	0.06911546967461	480	0.477179350477445
APOL5	127	0.669430225191387	353	1	480	1
APOL6	127	0.333016798126978	353	0.558968553683432	480	0.0296761403716593
APOLD1	127	0.672955983745828	353	0.667112756935575	480	0.7207544835745
APOM	127	0.544309864275151	353	0.256614012423681	480	0.276046295927758
APOPT1	127	0.317569809313381	353	1	480	0.654245773437676
APPL1	127	0.123710256584846	353	0.385741157484267	480	0.160046426275
APPL2	127	0.302300703684561	353	0.807441413836486	480	0.111459340572574
APTX	127	0.51859822654812	353	1	480	1
AQP1	127	0.598531463153743	353	0.347468312613973	480	0.457608271339752
AQP4	127	1	353	0.723389881657329	480	0.893023216149451
AQP5	127	0.354321240204593	353	0.281605522297792	480	0.441339381511072
AQP7	127	0.419812577023216	353	0.40783027290962	480	0.336293428427656
AQP9	127	0.0458772561024666	353	0.111165248546504	480	0.582825637102732
AQR	127	1	353	0.511649261594307	480	0.466845364675124
ARAP1	127	0.45366031958963	353	0.608566617779229	480	0.918037790258552
ARAP2	127	0.859166743432844	353	1	480	1
ARAP3	127	0.506725459367144	353	0.0885224803985636	480	0.476713138110254
ARFGAP1	127	0.853630838016231	353	0.296584067816981	480	0.355418250347578
ARFGAP2	127	0.2906368867147	353	0.469097457164961	480	0.495360417550457
ARFGAP3	127	0.457380196929849	353	0.794150356809588	480	1
ARFGEF1	127	0.734082612142096	353	0.873710591309492	480	1
ARFGEF2	127	1	353	0.293500208569452	480	0.80695407442216
ARG2	127	0.568828197564599	353	0.587054534734675	480	0.718266346310534
ARGFX	127	0.408010165203134	353	0.807161617735547	480	0.257240282121424
ARHGAP1	127	0.54567760492326	353	1	480	1
ARHGAP10	127	0.634397935580447	353	0.738787396375803	480	0.856088134837105
ARHGAP11A	127	0.705614889489906	353	0.148618371256526	480	0.0401509697573709
ARHGAP12	127	0.000336015057853079	353	0.140971609300449	480	0.0076335707545302
ARHGAP18	127	0.389307008501201	353	0.535193076822241	480	0.602586754492158
ARHGAP19	127	1	353	0.232348636541071	480	0.443987236078708
ARHGAP20	127	0.329701407628891	353	0.781542943536138	480	0.47765932922014
ARHGAP21	127	0.645026825206963	353	0.111038016184007	480	0.0264123743405383
ARHGAP22	127	0.788492686975962	353	0.716347651646025	480	0.474647221296837
ARHGAP23	127	0.336983213790851	353	0.35921546590072	480	0.386245797964857
ARHGAP25	127	1	353	0.704813725786848	480	0.786372099549777
ARHGAP27	127	0.664325698309757	353	0.67938471473062	480	0.606496657895638
ARHGAP28	127	0.322257797975805	353	0.0697687343922345	480	0.171704517260442
ARHGAP29	127	0.821904202562244	353	0.885979037648015	480	0.727528746669576
ARHGAP30	127	0.120945631308463	353	1	480	1
ARHGAP31	127	0.278747376731901	353	0.262302654502648	480	0.789667211234358
ARHGAP32	127	0.145456073821825	353	1	480	1
ARHGAP33	127	0.0955294859273488	353	0.0604945061668281	480	0.137224707328413
ARHGAP35	127	0.826571631986544	353	0.0800911947210442	480	0.201283898493895
ARHGAP39	127	0.0087848782449832	353	0.498928106116354	480	0.0707051143682151
ARHGAP40	127	0.187648373450082	353	0.378704625840302	480	1
ARHGAP5	127	0.811253989200443	353	1	480	0.752155578979331
ARHGAP8	127	0.550731784108772	353	0.220697141442096	480	0.777210805345268
ARHGAP9	127	0.246073185854885	353	0.7583291506243	480	0.317127134214676
ARHGEF1	127	0.263652590816379	353	0.172989763855596	480	0.206565600978138
ARHGEF10	127	0.304868928940066	353	0.672021482215813	480	0.447504561367225
ARHGEF10L	127	0.778711830793172	353	0.869509294505784	480	0.453112225654166
ARHGEF11	127	0.497165968905821	353	0.215937900239065	480	0.128797103979779
ARHGEF12	127	0.0724990161585936	353	0.474015783059781	480	1
ARHGEF16	127	0.742933479937413	353	0.05467224386142	480	0.342054172492545
ARHGEF17	127	0.316554923229179	353	0.53243616705743	480	0.184904379630006
ARHGEF18	127	0.26592355558814	353	0.224526709392379	480	0.151740257494609
ARHGEF19	127	0.00385451681852278	353	0.481334422336535	480	0.194419101932957
ARHGEF25	127	1	353	0.742895951637153	480	0.428314293359248
ARHGEF26	127	1	353	0.221689304644202	480	0.308503357779782
ARHGEF28	127	1	353	0.340325040661388	480	0.632037110265268
ARHGEF3	127	0.756894451713834	353	0.893390952683959	480	1
ARHGEF33	127	0.721830678924152	353	0.696677138411232	480	0.38676141592928
ARHGEF37	127	0.12577808293691	353	0.830157487213836	480	0.381325373307229
ARHGEF38	127	0.16975845042441	353	0.529454669342178	480	1
ARHGEF4	127	0.106444577178691	353	0.76140733902432	480	0.669175310438039
ARHGEF40	127	0.440434297825417	353	0.281302604420692	480	0.560938603964249
ARHGEF5	127	0.595410158626842	353	0.694535930746254	480	0.820045961077365
ARHGEF7	127	0.354252478559508	353	0.198876025034584	480	0.516675024946549
ARID1A	127	0.48864696881704	353	0.149140421634118	480	0.432492351855598
ARID1B	127	0.628633241525921	353	0.633238473440375	480	1
ARID2	127	0.620145986865095	353	0.403237549774097	480	1
ARID3A	127	0.275974250652587	353	0.296267708867457	480	1
ARID3C	127	0.222136432782561	353	0.797477748823304	480	0.586741788831398
ARID4B	127	0.748300683392071	353	0.825815871028862	480	1
ARID5A	127	0.455596847432428	353	0.878995351201264	480	0.813054074139727
ARID5B	127	0.319294922912759	353	0.587447614019193	480	0.358254877130633
ARL13B	127	0.464085218461492	353	0.162891949204329	480	0.111830724064011
ARL14EPL	127	0.354969750124012	353	0.254050015390073	480	0.33098910829271
ARL6IP4	127	0.441889834087506	353	0.690648039804948	480	0.375524582217185
ARMC10	127	0.0805409165054885	353	0.077350001732677	480	0.0130770940601151
ARMC12	127	0.670497276247368	353	0.543738181318041	480	0.485338885766604
ARMC2	127	0.173994574178448	353	0.0756787639888917	480	0.767848823212803
ARMC3	127	0.68075294734971	353	0.790798299962663	480	0.861539507141393
ARMC4	127	0.0542901076584005	353	0.0634046872068703	480	0.338943156888814
ARMC5	127	0.373587034418494	353	0.346838613052535	480	0.269602062618955
ARMC9	127	0.125693444484114	353	0.858119597622091	480	0.370733981912651
ARNT	127	0.599193608283747	353	0.491949460372488	480	0.56016548215067
ARNT2	127	0.300666858972602	353	0.184708258801735	480	0.146301290847575
ARNTL2	127	0.00489266026564283	353	0.0901380210521782	480	0.0897380360131145
ARPC4-TTLL3	127	0.632109957057229	353	0.682415270774312	480	1
ARPC5L	127	1	353	0.562894196549425	480	0.757638030148702
ARPP21	127	0.0697408422286128	353	0.521756980695936	480	1
ARRDC1	127	0.624639504790039	353	0.748249903446064	480	0.899665684334142
ARRDC2	127	1	353	0.196981555066382	480	0.335661586509027
ARSA	127	0.326546527487535	353	0.100767343748266	480	0.0609245177306905
ARSG	127	0.116003481255785	353	0.0262676106247356	480	0.0274029597493106
ARSI	127	0.227723490071888	353	0.477877677354812	480	0.25314947407947
ARSJ	127	0.447953020453669	353	0.023309346064328	480	0.119914281714154
ARSK	127	0.0394808135652528	353	0.26168517603266	480	0.316353285782582
ART1	127	0.479315344700504	353	0.255287741017254	480	0.0872378477219267
ART4	127	0.180065473342637	353	0.369465126096889	480	0.233722336885237
ART5	127	0.397214707979112	353	0.403156776622437	480	0.283928855600537
ARV1	127	0.658101508751708	353	0.649371565790986	480	0.603458985533052
ARVCF	127	0.44709613052045	353	0.427014830724506	480	0.507439928664059
ASAH1	127	0.0546884610886673	353	0.500420349770214	480	0.100934624226684
ASAP2	127	1	353	0.786205039309292	480	0.718740464387111
ASAP3	127	0.380637111964264	353	0.479728899776852	480	0.148184126568593
ASB10	127	1	353	0.525930790728822	480	0.413142496025257
ASB14	127	0.165433615878534	353	0.300652341650912	480	0.105292198379717
ASB15	127	1	353	0.733817558213989	480	0.587092500645712
ASB16	127	0.841312841347775	353	0.0576509278317233	480	0.0551286175469326
ASB18	127	0.581114063102987	353	1	480	1
ASB2	127	0.825187157448481	353	0.740205027092575	480	0.882412076670789
ASB5	127	0.70424350077148	353	0.546761358587613	480	0.493559187875638
ASB6	127	0.947486628566286	353	0.793903896843898	480	1
ASCC1	127	0.419148975066323	353	0.469682799198373	480	0.841953894437477
ASCC2	127	1	353	1	480	0.902978262220372
ASCC3	127	0.48240320842582	353	0.141258603720414	480	0.0688081648077663
ASCL1	127	0.0647448068731311	353	0.132554920507745	480	0.0180901577871191
ASGR1	127	0.188073225970871	353	0.700111287539726	480	0.237887854902191
ASH1L	127	0.237832487198228	353	0.00266182923574843	480	0.00165895528108373
ASIC1	127	0.598006828858105	353	0.907825013908678	480	0.808974081008947
ASIC2	127	0.0165725879602344	353	0.0787434575606525	480	0.522060065239898
ASIC3	127	0.0382359798449052	353	0.218695310249886	480	0.0285173920797731
ASIC4	127	0.517730357118547	353	1	480	0.693157925948017
ASIC5	127	0.0626318279897237	353	0.14579452890717	480	1
ASL	127	0.359513663193587	353	0.140665918503956	480	0.346668441873319
ASNS	127	0.545931874298518	353	0.720802429996751	480	0.441058733073985
ASNSD1	127	0.775991960747931	353	0.722451182321862	480	0.593148558132935
ASPDH	127	0.778175438855577	353	0.21106668381872	480	0.810328947963475
ASPG	127	0.200151625646997	353	0.342748914753911	480	0.169617689312085
ASPM	127	0.817720652045516	353	0.587607767760815	480	1
ASPN	127	0.768358542196479	353	0.826689933399499	480	1
ASPSCR1	127	0.756092805292992	353	0.44245067534128	480	0.255736337074281
ASS1	127	0.690086258158187	353	0.137732392152013	480	0.0748312330977425
ASTE1	127	0.0161207399737663	353	0.10781918304539	480	0.0399573424495395
ASTL	127	0.0547347368012676	353	0.415129910061602	480	0.390115710226852
ASTN1	127	0.265735878801731	353	0.643134728863335	480	0.430548148774116
ASTN2	127	0.396218794664991	353	0.731593451597523	480	1
ASXL1	127	0.58688190110755	353	0.443835963228044	480	0.31916997433834
ASXL2	127	0.27978128776098	353	0.447532803463187	480	0.238194613118986
ASXL3	127	1	353	0.167826480932115	480	0.125382024928161
ASZ1	127	0.131806753311455	353	0.393423812613674	480	0.0465030884263121
ATAD2	127	0.0622273164848485	353	0.564549358328693	480	0.819821544564702
ATAD2B	127	0.864664775893208	353	0.370596642932566	480	0.681076939925391
ATAD3A	127	0.0775282941503841	353	0.440439349072279	480	0.0489653448379535
ATAD3B	127	0.831959136278016	353	0.398679901823443	480	1
ATAD3C	127	0.740721541020437	353	0.504154080980872	480	0.889413908965913
ATAD5	127	0.395190430653822	353	1	480	0.883598072701212
ATAT1	127	0.447339344282646	353	0.749788373046511	480	0.60520804476418
ATE1	127	0.248942532715534	353	0.770185924529581	480	0.450156962725294
ATF4	127	0.35320986422264	353	0.823856478899255	480	1
ATF6	127	0.00751381054422928	353	0.317836233115633	480	0.256098091286398
ATF6B	127	0.537209555523422	353	0.0981083318387442	480	0.052951070225549
ATF7IP	127	0.912075823635923	353	1	480	0.694088092177757
ATG13	127	0.277696200792502	353	0.825337567244885	480	0.628837590810093
ATG14	127	0.607077339466517	353	0.401938062042737	480	0.215424674608744
ATG16L2	127	0.870797442533827	353	0.120509102518287	480	0.0568572996280862
ATG2A	127	0.597531452236901	353	1	480	0.858350754345406
ATG2B	127	0.822401724294355	353	0.237062863782564	480	0.428356570494477
ATG3	127	0.431617052625293	353	0.819650900887126	480	1
ATG4B	127	0.445404853245553	353	0.775817010888424	480	0.791577763990893
ATG4C	127	0.448828723690007	353	0.0773299288951499	480	0.230132805994495
ATG4D	127	0.823443859961184	353	0.804745798341042	480	0.73723302351754
ATG9A	127	0.835832425520288	353	0.428076978532781	480	0.0776063301886278
ATIC	127	0.248842198285869	353	0.207848755387344	480	0.294862334236437
ATL2	127	0.459608537052184	353	0.594489464411289	480	0.782118146627
ATM	127	0.544615584112791	353	0.287484069337048	480	0.330897202269415
ATMIN	127	1	353	0.566790999555189	480	1
ATN1	127	0.812133987429612	353	0.387987676766779	480	1
ATOH1	127	0.533936259997121	353	1	480	0.803258120325631
ATOH8	127	0.325919282365692	353	1	480	0.214853461656894
ATP10A	127	0.0247719114747149	353	0.267938421490806	480	1
ATP10B	127	0.325892676679315	353	0.142522318619034	480	0.509399915727095
ATP10D	127	0.41391567401729	353	0.547343732347838	480	0.789827266712129
ATP11A	127	0.0996275647841411	353	1	480	0.374572781873572
ATP12A	127	0.569782983896565	353	0.00135262019151539	480	0.00149584407652281
ATP13A1	127	0.514493460394704	353	0.610942533308257	480	0.120160670842581
ATP13A2	127	0.273806233126158	353	0.595454609138606	480	0.253335023161376
ATP13A3	127	0.452509913103547	353	0.873767993257831	480	0.420829116078768
ATP13A4	127	0.0369422651831892	353	0.518784623401488	480	0.339001536719052
ATP13A5	127	0.708703398952715	353	1	480	0.882748606710631
ATP1A2	127	0.351420274155175	353	0.0945538103635073	480	0.145615745988922
ATP1A4	127	0.0755359104893928	353	0.165020018541234	480	0.0235411064498692
ATP1B2	127	0.335309371228185	353	0.474278109302534	480	0.293075964813574
ATP2A1	127	0.151655798750118	353	0.348947340581588	480	1
ATP2A2	127	0.693795932254056	353	1	480	0.659513386418512
ATP2A3	127	0.552852785593142	353	0.589739851755648	480	0.462470040285829
ATP2B2	127	0.80344642775195	353	0.160364527357463	480	0.228501379403474
ATP2B4	127	0.0224240332570084	353	0.290197793429018	480	0.113077666486541
ATP2C2	127	0.00878471147641957	353	0.0942671342331404	480	0.385494554035065
ATP4A	127	0.392160608312794	353	1	480	1
ATP4B	127	0.511428080293962	353	1	480	0.772743591645207
ATP5B	127	0.408901669635971	353	0.201509238116044	480	0.138302947281401
ATP5J2-PTCD1	127	1	353	0.29118112937803	480	0.0970730934633184
ATP5O	127	0.527210100919687	353	0.514685827640065	480	0.767845767024322
ATP5SL	127	0.559177675556466	353	0.0322876901980556	480	0.0169282478823672
ATP6AP1L	127	0.598456769114299	353	0.328541899658476	480	0.567723148889231
ATP6V0A2	127	0.335148608579321	353	0.292229908757384	480	0.187840175375825
ATP6V0A4	127	0.893430381253801	353	0.47355713172683	480	1
ATP6V0D2	127	0.785368891264469	353	0.229449494948968	480	0.546501669537829
ATP6V0E2	127	0.237648596060023	353	0.690533151643222	480	0.26928924794125
ATP6V1B1	127	1	353	0.0557459739551153	480	0.0328227423806571
ATP6V1B2	127	1	353	0.848995084887979	480	1
ATP6V1C2	127	0.615189894814627	353	1	480	0.250041096102648
ATP6V1G3	127	0.427130407138991	353	0.704154759909761	480	0.568233204676591
ATP7B	127	0.443646081243746	353	1	480	0.818397920850891
ATP8A1	127	0.0695141377651646	353	0.0137582262611928	480	0.0217819678208675
ATP8A2	127	0.204818846842509	353	0.493497721188877	480	0.181962266399912
ATP8B1	127	0.225171634122717	353	0.208355207523242	480	0.122154641907237
ATP8B2	127	0.762442297909981	353	0.0651322268744319	480	0.791066140157439
ATP8B3	127	0.0850192214313399	353	0.755120168701091	480	0.746431431352501
ATP8B4	127	0.77399148800842	353	0.098885785362346	480	0.291356558788976
ATP9A	127	0.637317944899288	353	0.765425254931406	480	0.368639412622711
ATP9B	127	0.0826717903293204	353	0.909219174003698	480	0.777559647390849
ATR	127	0.289958580892482	353	0.101177984066605	480	0.242270582958661
ATRIP	127	0.391806721465366	353	0.187268751514655	480	0.289739471009433
ATRN	127	0.750393329733583	353	0.753304124709702	480	0.675689948817966
ATRNL1	127	0.595997719909289	353	0.879336025283966	480	0.873964417861928
ATXN1	127	0.463181116188143	353	0.245200698564083	480	0.0498106861524129
ATXN1L	127	0.677569504029818	353	1	480	0.753083122875498
ATXN2	127	0.397547842100858	353	0.898936198851038	480	0.726777486355223
ATXN7	127	0.632368334598436	353	0.0262955324376596	480	0.0135742769273902
ATXN7L1	127	1	353	0.25795134268812	480	0.112862414847944
ATXN7L2	127	0.243363465077306	353	0.478518611034796	480	0.613082131264493
AUNIP	127	0.665533556715414	353	0.146180687329069	480	0.732593235993658
AURKAIP1	127	0.783239046948502	353	0.480944286435134	480	0.417095978826715
AUTS2	127	0.552879607183505	353	0.459518657584133	480	0.588121190067503
AVEN	127	0.764038218129489	353	1	480	0.75094418460423
AVL9	127	0.836747063079682	353	0.095323286487089	480	0.0978652119101989
AVPI1	127	0.798263648101054	353	0.506607503429668	480	0.585038377239461
AVPR1A	127	0.0162789721455135	353	0.202607817550823	480	0.0101398000741707
AVPR1B	127	0.0531281701967242	353	0.688028461446665	480	0.775317843479155
AXDND1	127	0.285868655253213	353	0.261486521670613	480	0.451997867031353
AXIN1	127	0.488900607196001	353	0.677159068036373	480	0.732423677520233
AXIN2	127	0.559279397281295	353	0.541864429077897	480	0.712855769777631
AXL	127	0.547352663259011	353	1	480	0.478624192091269
AZU1	127	0.630955083012436	353	0.407904262527009	480	0.356810976375392
B3GALT5	127	0.746002234271611	353	1	480	0.638196540353703
B3GAT1	127	0.559306829783225	353	0.68136150055061	480	0.575876610741311
B3GAT3	127	0.453653653303357	353	0.0130333456337528	480	0.0764610224339177
B3GNT3	127	0.190473192936191	353	1	480	0.675829411246001
B3GNT4	127	0.068783817846611	353	0.37617247835358	480	0.710084717822832
B3GNT8	127	0.221255764820581	353	0.648685478562764	480	0.629277269666153
B3GNTL1	127	0.120130860524604	353	0.194841024841822	480	0.108292286419673
B4GALNT1	127	0.693597964796866	353	0.0740938660658187	480	0.0703634432320941
B4GALNT2	127	0.189409456727537	353	0.524476664629479	480	0.298015608352323
B4GALNT3	127	0.564336907622584	353	0.769269721385523	480	0.81710828727827
B4GALNT4	127	1	353	0.297759643364087	480	0.114892143236715
B4GALT4	127	0.362316412582256	353	0.714558015761921	480	0.33745496431179
B4GALT7	127	0.855252285439889	353	0.268766001326949	480	0.144796322572708
B9D1	127	0.400261087689949	353	0.834144197261148	480	0.49703382472501
BAALC	127	0.808828633475874	353	0.346945751142844	480	0.554954893108826
BACE2	127	0.0114878167458068	353	0.644333547949167	480	0.0281149152181533
BACH1	127	0.331767359955253	353	0.220206745847264	480	0.243953589997914
BACH2	127	0.796452809108789	353	1	480	1
BAD	127	0.231957562017903	353	0.8024699671277	480	0.580570114132323
BAG4	127	0.235807905503096	353	0.751744252156525	480	0.803474912288928
BAG5	127	0.477691567140296	353	0.148809094177672	480	0.46352017033696
BAG6	127	0.189196300055233	353	1	480	0.370237206687512
BAIAP2	127	0.238720554113414	353	0.261927193276619	480	0.530959628334157
BAIAP2L1	127	0.0901699749223267	353	0.115488656648916	480	0.866929734121485
BAIAP2L2	127	0.385687866548502	353	0.538007299855668	480	0.424310246961282
BAIAP3	127	0.713886890796201	353	0.0402963223751248	480	0.0144182806789721
BANK1	127	0.743471336971336	353	0.657549369244211	480	0.657789250785793
BANP	127	1	353	1	480	1
BAP1	127	0.34173089171851	353	0.281401672283666	480	0.197143229428206
BARD1	127	0.520371322080819	353	0.230408851480425	480	0.0876405722098603
BASP1	127	0.625101191540146	353	0.313739328129011	480	0.772978164925825
BAZ1B	127	0.451503715507406	353	0.795636044615677	480	0.45717554449734
BAZ2A	127	0.131424495965907	353	0.28181741223692	480	0.16587099433281
BAZ2B	127	0.283083219302362	353	0.626267771972877	480	0.359370017822151
BBC3	127	0.378824098594243	353	0.792080190616134	480	1
BBS1	127	0.429252199766197	353	0.706521607702907	480	0.588739605009085
BBS10	127	0.384176286495737	353	0.243194445737568	480	0.0469577213762993
BBS12	127	0.324956054149374	353	0.227868925383071	480	0.176699376587815
BBS2	127	0.0876079894399053	353	0.467362904052148	480	0.0917439830536105
BBS5	127	1	353	1	480	1
BBS7	127	0.0523498052573772	353	0.0138899160412248	480	0.00882706572226555
BBS9	127	0.50202424148648	353	0.20158586000746	480	0.344338132966125
BBX	127	0.0371436978267951	353	0.803298834203993	480	0.700054053179517
BCAM	127	1	353	0.0320775788619913	480	0.0287681557065222
BCAN	127	1	353	0.00323098038722847	480	0.0359965018814948
BCAR1	127	1	353	0.472055962555239	480	0.795256856129431
BCAR3	127	0.431077295786817	353	0.399982285822243	480	0.308384009839414
BCAS1	127	0.00730070566396368	353	0.379860712116247	480	0.377576270422489
BCAS4	127	0.878363573855356	353	0.455059280450616	480	0.747369771991995
BCAT1	127	0.245929486870864	353	0.265382305397607	480	0.154867789723586
BCAT2	127	0.752323916439551	353	0.0904078318946956	480	0.0967479480487555
BCDIN3D	127	0.647722730661526	353	0.0751554047850525	480	0.150620748769163
BCHE	127	0.121670886443381	353	0.282202416361371	480	0.248684225781058
BCL2L10	127	0.0880139045934099	353	0.587822766052018	480	0.678254122119553
BCL2L12	127	1	353	0.0777738478136552	480	0.211162964173573
BCL2L13	127	0.167539545702129	353	0.181380985047741	480	0.0473221045906399
BCL3	127	0.57277006864653	353	0.555797802239592	480	0.0660249059312513
BCL9	127	1	353	0.127504855153305	480	0.0381424534525073
BCL9L	127	0.452981796837048	353	1	480	0.753829133669784
BCLAF1	127	0.259212519475686	353	0.155898855357688	480	0.118925906584906
BCO2	127	0.251339578822461	353	1	480	0.607931480375889
BCR	127	0.21203302673019	353	0.388487062237078	480	0.0796121516849305
BCS1L	127	0.703838904589672	353	0.578357708288145	480	0.724533816048659
BDH1	127	0.0912817747446915	353	0.854925458791625	480	0.264248031658351
BDH2	127	0.237016814558482	353	0.804577560325592	480	0.79178594450213
BDKRB1	127	0.301985427029375	353	0.3546388012632	480	0.63056699998603
BDP1	127	1	353	0.279056652437003	480	0.162194280500033
BEAN1	127	0.00953399009826306	353	0.266579595049983	480	0.15562077939131
BEND4	127	0.00420350204903386	353	0.625884492753767	480	0.587530737057301
BEND7	127	0.485544139111841	353	1	480	0.60967184088992
BEST1	127	0.000145185973966178	353	0.654908949020752	480	0.653308687456085
BEST2	127	0.832167844433551	353	0.627451775628513	480	0.210400281678612
BEST3	127	0.615947657083201	353	0.376977541490727	480	0.683924086367781
BEST4	127	0.183854619946884	353	0.634047125397152	480	0.841646982566615
BFAR	127	0.729552770768298	353	1	480	1
BFSP1	127	0.578187497271125	353	0.349473308638306	480	0.141713009583475
BFSP2	127	0.0785045582559216	353	0.163338076438683	480	0.0255912098903235
BHLHE22	127	0.380934460635385	353	0.0690999742315011	480	0.321996326631946
BHLHE41	127	0.847034984251872	353	0.590539652174097	480	0.63521987458902
BHMT	127	0.84610516658585	353	0.0353616872901916	480	0.468845259170742
BHMT2	127	0.51064082566588	353	0.762563397472214	480	0.851590276150731
BICC1	127	0.686031059297233	353	0.874141235560963	480	0.620638297098194
BICD2	127	0.768358542196479	353	1	480	0.845857489572768
BIK	127	0.88468607389328	353	0.596468847744161	480	0.553349585332862
BIN1	127	0.82375761056168	353	0.298070613866047	480	1
BIN2	127	0.13365316336073	353	0.334430081426421	480	1
BIRC2	127	0.511684658381765	353	0.844343155991444	480	0.461565769495667
BIRC3	127	1	353	0.106175583604824	480	0.484549989225212
BIRC5	127	0.779035716665944	353	1	480	1
BIRC6	127	0.725385778543208	353	0.538113642565383	480	0.532567515595073
BIRC7	127	0.237640672721527	353	0.235492058680755	480	0.473226443459085
BIRC8	127	0.00426264898008377	353	0.796858890700008	480	0.00412586162317508
BIVM-ERCC5	127	0.584159712928488	353	0.838700696244422	480	1
BLK	127	0.838113688262619	353	0.901222682552129	480	0.596851514451332
BLM	127	0.770537001708277	353	0.746577767626295	480	0.487472046532655
BLMH	127	0.258056830292413	353	0.459286769929503	480	0.251497846698192
BLNK	127	0.349245437759306	353	0.651147192695169	480	0.715165694894819
BLVRA	127	0.69073680323716	353	0.871267110301623	480	0.820763632620768
BLVRB	127	0.102988957936116	353	0.0502082696330005	480	0.0371893103480283
BLZF1	127	0.778355385118894	353	0.379198755405112	480	0.507876894359784
BMP1	127	0.653409941733086	353	0.769505837408908	480	1
BMP10	127	0.434872087339782	353	0.247378944307046	480	0.387844060128883
BMP2K	127	0.757875135396615	353	0.213925467951265	480	0.183867593404357
BMP3	127	1	353	0.281930362342147	480	0.245158446278799
BMP6	127	0.0701371923093761	353	0.0106875094165051	480	0.20043557283428
BMP7	127	0.619313100941059	353	0.344188118723252	480	0.373848259680587
BMP8A	127	0.329583249164456	353	0.790975681788978	480	0.622915235918411
BMPER	127	0.536825878214439	353	0.702558270039562	480	0.606519726032292
BMPR1A	127	0.00832125120495031	353	0.78977288043316	480	0.419244094185349
BMPR1B	127	0.279133665696992	353	0.456562474092642	480	0.303452434753981
BMS1	127	0.741448621271216	353	0.105844209069996	480	0.102165308926916
BNC1	127	1	353	0.0371476543788165	480	0.649453416413953
BNC2	127	0.127388131167173	353	0.00185148285593506	480	0.00831139140588144
BNIP3	127	1	353	1	480	1
BOC	127	0.91270277022314	353	0.235401980875327	480	0.543585109960874
BOD1L1	127	0.177660938718792	353	0.586220395867914	480	0.483046055286227
BOK	127	0.415718003353229	353	0.522789424914971	480	0.513951445960769
BOLL	127	0.0534870830093291	353	0.269910234508763	480	0.267946252714844
BORA	127	1	353	0.337767808925455	480	0.398583890822771
BPHL	127	0.423650552281412	353	0.838733190451967	480	1
BPI	127	0.64667624874189	353	0.680421739321715	480	0.26352605796991
BPIFA3	127	0.119311727427447	353	0.301314488682805	480	0.533416052505787
BPIFB2	127	0.790827760907962	353	0.677657413013473	480	0.867287212006659
BPIFB3	127	1	353	0.535006253718588	480	1
BPIFB6	127	0.661463343145251	353	0.0959322277286492	480	0.133590706428197
BPIFC	127	0.373018308592977	353	0.865820079384608	480	1
BPTF	127	0.42341897509096	353	0.524161685734565	480	0.898457027588323
BRAT1	127	0.20633652804793	353	0.297464482711068	480	0.153048151038884
BRCA1	127	0.059922649362338	353	0.454635157628218	480	0.410208748897272
BRCA2	127	0.0117767692466914	353	0.29895259727157	480	0.430964076718361
BRD1	127	1	353	0.398885554606628	480	0.862220318636699
BRD2	127	0.49174543701516	353	1	480	0.780234734741272
BRD4	127	0.660252682035819	353	0.348692773335969	480	0.71143628970246
BRD8	127	1	353	0.741982928664806	480	0.104033226430019
BRD9	127	0.305803122658059	353	0.43240089297424	480	1
BRDT	127	0.543295353070123	353	1	480	1
BRF2	127	0.532135992105029	353	0.741239819752716	480	0.76299143501908
BRI3BP	127	0.143130455016987	353	0.756353799419438	480	0.389154396463473
BRINP1	127	0.550241851221363	353	0.751919530897702	480	0.83361111980288
BRINP2	127	0.346500071178645	353	0.833691491270011	480	0.556706485588237
BRIP1	127	0.890901827410927	353	0.418551716661877	480	0.335058000471753
BRPF1	127	0.787779009820154	353	0.008338227504334	480	0.174638922483154
BRPF3	127	0.553745340287725	353	0.373162384345972	480	0.239960363176851
BRWD1	127	0.180846433290884	353	0.247667324940892	480	0.612945208856312
BSCL2	127	0.87817439882705	353	0.7410842209066	480	0.670346004859849
BSDC1	127	1	353	0.0304083303193373	480	0.206847154982221
BSG	127	0.219092084497504	353	0.224754709059588	480	0.124849966395877
BSN	127	0.400530294985294	353	0.0929080158378688	480	0.1120894162761
BSND	127	0.163042528541639	353	0.80284289378523	480	0.552629133128988
BSPRY	127	0.589374340946063	353	0.596104756855018	480	0.657259943016382
BST1	127	0.263741116610791	353	0.0224489551314128	480	0.0427591299753093
BTAF1	127	0.751348931412652	353	0.733564893000031	480	0.405904691157683
BTBD16	127	0.370411112960942	353	0.0206976466992779	480	0.0186810528159017
BTBD18	127	0.446803981250407	353	0.819226108497944	480	0.146002107123904
BTBD19	127	0.508997786398795	353	0.400353347308034	480	0.145136178262581
BTBD3	127	0.542030840678186	353	1	480	0.723263074798373
BTBD6	127	0.71749002671336	353	0.37354253488677	480	0.705355791802567
BTBD7	127	0.432308981906913	353	0.487904195268686	480	0.81234778623477
BTC	127	0.0473718108157161	353	0.832296734457274	480	0.467361717372742
BTG4	127	0.738549782083672	353	0.0114507248511757	480	0.00648022523675285
BTN2A1	127	0.512982080302795	353	0.480733308504858	480	0.172442073771174
BTN2A2	127	1	353	0.039596417225842	480	0.0278023902834527
BTN3A1	127	0.839302689474894	353	0.671910809417291	480	0.561840579275447
BTN3A3	127	0.290609792307673	353	1	480	1
BTNL2	127	0.155476666811986	353	1	480	0.63488921723293
BTNL3	127	0.148826373247063	353	0.75463389233012	480	0.624852622081416
BTNL8	127	0.407363275524342	353	0.0721853678275823	480	0.281529033300678
BTNL9	127	0.493169281262381	353	0.0659428264454293	480	0.0467884824878077
BUB1	127	0.795988880667054	353	0.00241479598991545	480	0.491020155551352
BUB1B	127	0.143637079997053	353	1	480	0.715152702808358
BUD13	127	0.875737547377065	353	0.186897243819542	480	0.489121774353706
BYSL	127	0.869252816855833	353	0.705919291264833	480	1
C10orf105	127	0.415475131440271	353	0.186900885719645	480	0.801767514801268
C10orf113	127	0.0207182735391589	353	0.36292004220447	480	0.0202494614174388
C10orf120	127	0.381636022947677	353	0.10889299598472	480	0.185993579825522
C10orf128	127	0.509537149401448	353	0.851803667777423	480	0.603013694175054
C10orf53	127	0.844977161699306	353	0.0368064363926213	480	0.642118403406727
C10orf62	127	0.410846447101655	353	0.704849298764544	480	1
C10orf71	127	0.905521767783761	353	0.251316876629074	480	0.874880572943563
C10orf76	127	0.845838592160592	353	0.465204783569542	480	0.633739979141134
C10orf82	127	0.367491817541219	353	0.643450444464181	480	0.486991065528629
C10orf88	127	0.450361333565775	353	0.443941407576155	480	0.591280602216645
C10orf90	127	0.868890264453589	353	0.871483676043343	480	0.804365641832412
C11orf16	127	0.625498857879709	353	0.105148534715465	480	0.0790039048400853
C11orf21	127	0.154239639366155	353	0.432355681449035	480	0.163000233893358
C11orf24	127	0.566561171492069	353	0.0913960196138757	480	0.0730192261919953
C11orf40	127	0.619065171632563	353	0.354745340551403	480	0.332229499206962
C11orf42	127	0.721080072829543	353	0.568766964016728	480	0.240597782934296
C11orf54	127	0.00938504114076644	353	0.151534960662942	480	0.0317826957894009
C11orf63	127	0.0635769327931065	353	0.868669001670164	480	0.463243784138885
C11orf65	127	0.641057389780415	353	0.169835767820405	480	0.444589055642458
C11orf68	127	0.0951274372954971	353	0.637994621654684	480	0.48023156238338
C11orf80	127	0.757070618472523	353	0.454726273108999	480	0.273945153407785
C11orf95	127	0.61846675029999	353	0.649930121303393	480	0.632016690090418
C12orf10	127	0.642866856931983	353	0.416477552673843	480	0.389997216753311
C12orf40	127	0.352189286372631	353	0.350714660321658	480	0.861032817855723
C12orf43	127	0.790989716406193	353	1	480	1
C12orf50	127	1	353	0.715883124900032	480	0.536138169524057
C12orf57	127	0.303024178005812	353	0.325514161641074	480	0.180237682679011
C12orf65	127	0.447016371096103	353	0.183839382493364	480	0.203012310365132
C12orf80	127	0.741827464652103	353	0.0898842071232767	480	0.0869397637277276
C14orf105	127	0.614983231728993	353	0.865087207343954	480	0.805648353332383
C14orf132	127	0.0211507553148105	353	1	480	1
C14orf159	127	0.869346034552916	353	0.683036247053281	480	1
C14orf180	127	0.413891773344596	353	0.945169005519748	480	0.78815889370322
C14orf28	127	0.587580459480577	353	0.264898246966379	480	0.283075356981914
C14orf37	127	0.134225451480377	353	0.672959929888331	480	0.342782800205508
C14orf39	127	0.80096110550295	353	0.108114837623541	480	0.17991792247127
C14orf79	127	0.563154823174659	353	0.661784385802288	480	1
C14orf80	127	0.393697477362332	353	0.670543673843955	480	0.4423247328774
C15orf39	127	0.401196811592898	353	0.076108960207592	480	0.293120378201848
C15orf40	127	0.582567105106761	353	0.480327301596702	480	0.69916977793768
C15orf41	127	0.0978822611904117	353	0.0876005930366653	480	0.0114212700543238
C15orf52	127	0.148093581801623	353	1	480	0.706563511659259
C15orf53	127	1	353	0.0979744214197355	480	0.0021991409728126
C16orf46	127	1	353	1	480	1
C16orf47	127	0.00525954011712493	353	0.45093917409077	480	0.116557431570526
C16orf58	127	0.634188458559386	353	0.24586321183017	480	0.445025290329886
C16orf59	127	0.424003375151802	353	0.51953588280024	480	0.68164608032393
C16orf62	127	0.72062498419593	353	0.0478104892425881	480	0.247558969898613
C16orf71	127	0.457477001383333	353	0.616188679471789	480	0.371059715061875
C16orf74	127	0.672252618760368	353	0.660150428020266	480	0.662632290472727
C16orf78	127	0.0439288112293245	353	0.206077491684153	480	0.267296762527393
C16orf89	127	0.364825974095728	353	0.12143954120286	480	0.586133579433602
C16orf90	127	0.609737227772329	353	0.604916447436169	480	0.709598915876064
C16orf91	127	0.313752783676782	353	0.676536234255337	480	0.699114851772493
C16orf92	127	0.708455153779979	353	0.411347942544154	480	0.488221180242307
C16orf96	127	0.381227896905546	353	0.548370430683443	480	0.212375925091076
C17orf102	127	0.814556772023285	353	0.718426621693554	480	0.829415704241771
C17orf47	127	0.806464927000492	353	1	480	0.652313058167302
C17orf50	127	0.598160742635508	353	0.86055874598814	480	1
C17orf53	127	0.588938200595577	353	1	480	1
C17orf64	127	0.201485141683894	353	0.702926430461541	480	0.537310399957706
C17orf74	127	0.64702627735189	353	0.695805013895787	480	1
C17orf77	127	0.74308542418281	353	1	480	0.635608891317089
C17orf80	127	0.655533704712432	353	0.357383831057335	480	0.293695106539617
C17orf99	127	0.680421388440266	353	0.358816672970063	480	0.197402526454564
C18orf25	127	0.971900444274934	353	0.125271771128962	480	0.788779168153305
C18orf63	127	0.866721016850937	353	0.296717214225953	480	1
C18orf8	127	0.561863104859216	353	0.397838892121119	480	0.368925246785217
C19orf12	127	1	353	0.76848543366735	480	1
C19orf18	127	0.1013816739788	353	0.145920103883214	480	0.368337037614798
C19orf25	127	0.947944118382978	353	0.666957368031058	480	0.863945812655487
C19orf47	127	0.59956232841398	353	0.584888369009842	480	0.230689478975078
C19orf54	127	0.131343040934601	353	0.307121090079495	480	0.231385700019324
C19orf57	127	1	353	0.318572327927985	480	0.258543983619087
C19orf67	127	0.687001721104878	353	0.738763360795333	480	1
C19orf68	127	0.458544097921657	353	0.377721769611485	480	0.573515349152146
C19orf71	127	0.147433937765081	353	0.706771033640445	480	0.523801048307935
C1orf100	127	0.741339790418111	353	0.194608672902362	480	0.615459705918783
C1orf106	127	0.663011521384228	353	0.324868152384471	480	0.572995902087241
C1orf109	127	0.535297093521577	353	0.144569352780483	480	0.144630864491264
C1orf112	127	0.347734150496625	353	0.757437548397303	480	0.542023974276165
C1orf116	127	0.744882718665626	353	1	480	1
C1orf127	127	0.655281277806592	353	1	480	0.874098289370599
C1orf141	127	0.276800546417854	353	0.127959890424304	480	0.22605755619203
C1orf158	127	0.521440733360487	353	1	480	1
C1orf159	127	1	353	0.533474080808168	480	0.702438212604554
C1orf167	127	0.17253236527326	353	0.503277009592097	480	0.815561754742233
C1orf168	127	0.172847070725976	353	0.772616300473266	480	0.114369058948808
C1orf174	127	1	353	0.871149750756638	480	1
C1orf185	127	0.428963546167824	353	0.146170596365045	480	0.0671685276331808
C1orf194	127	0.808401232041572	353	0.326779555806599	480	0.115583577534494
C1orf198	127	0.57548477190786	353	0.621145564840368	480	0.309370728647752
C1orf228	127	0.188504148263694	353	0.672710812554455	480	0.390398462975241
C1orf43	127	0.3625021759858	353	0.641213243567582	480	0.395417493920179
C1orf53	127	0.567454048831943	353	0.397058939730493	480	0.439546731423922
C1orf56	127	0.480012683481989	353	0.663308657023438	480	0.718721403246204
C1orf74	127	0.24530201062876	353	0.139590033165373	480	0.25284768378638
C1orf94	127	0.153959393388697	353	0.811772841741559	480	0.241495433838858
C1QTNF6	127	0.000591727852130242	353	0.0180751145281597	480	0.00204614290920613
C1QTNF8	127	0.62702564939081	353	0.838042211579748	480	1
C1QTNF9B	127	1	353	0.412941184755526	480	0.320526206967461
C1RL	127	0.860373103105553	353	0.896354835726782	480	1
C1S	127	6.62415130042726e-05	353	0.214906164765365	480	6.66495104242326e-05
C2	127	0.556623185920309	353	0.131149868339519	480	0.143098605656142
C20orf141	127	0.658823433009153	353	0.413766370009163	480	0.536483560983641
C20orf194	127	0.311736227005368	353	0.899736974882896	480	0.835523298844386
C20orf197	127	0.633373251722856	353	0.471923702296914	480	1
C20orf78	127	0.525381586477959	353	0.340637865154146	480	0.521185020021206
C21orf140	127	0.815007720064526	353	0.0710560677976002	480	0.0435263083446259
C21orf2	127	1	353	0.583321692234923	480	0.370585454271006
C21orf33	127	0.70222408333797	353	0.675496344578684	480	0.803044263643015
C21orf58	127	0.599698425903653	353	0.539414363896587	480	0.599371704861956
C21orf59	127	1	353	0.350522766247072	480	0.456176110823253
C21orf62	127	0.833002928446248	353	0.808988640627212	480	0.730766970622308
C22orf15	127	0.243085802272043	353	0.737462879523856	480	0.730040105506561
C22orf23	127	0.070221764700425	353	0.8655168324142	480	0.515210521045262
C22orf31	127	0.145189976092964	353	0.380732722755596	480	0.475587036532081
C22orf39	127	0.708163264900857	353	0.505364264751609	480	0.376315128846767
C2CD2	127	0.841250991289399	353	0.327638290194894	480	0.741897326160467
C2CD2L	127	0.472005593876635	353	0.0200520449999924	480	0.00200055111241981
C2CD3	127	0.756584048201326	353	0.592689399248452	480	0.740729527784787
C2CD4A	127	0.163388500667106	353	0.215876744604158	480	0.0587967246128515
C2CD4B	127	0.0604136474183943	353	0.110518707691701	480	0.474553486526726
C2CD5	127	0.482505400362232	353	0.0168474399414994	480	0.0041685875619587
C2orf16	127	0.0110172077102783	353	0.848630095531519	480	1
C2orf40	127	1	353	0.830279394803901	480	1
C2orf42	127	0.203070844601498	353	0.359782961172051	480	0.498696924042184
C2orf54	127	0.511957296463493	353	0.0148789459119717	480	0.017794987393797
C2orf68	127	1	353	0.740209144280699	480	0.724983797644096
C2orf71	127	0.365590780953301	353	0.632706011534948	480	0.664583331051674
C2orf73	127	0.406774291049369	353	0.767080415773825	480	0.721701760548533
C2orf76	127	0.928684090985293	353	0.00960860999485523	480	0.0247726066290314
C2orf78	127	1	353	0.00502812688257837	480	0.154575073693902
C2orf81	127	0.111808455625798	353	0.137805555321152	480	0.10426089232331
C3	127	0.120877844132406	353	0.58983936344482	480	0.854530667912305
C3orf20	127	0.434856974306443	353	0.0724302218596439	480	0.701781808532977
C3orf30	127	0.248957016445503	353	0.0399605755742904	480	0.0750367522995381
C3orf33	127	0.0419860115874122	353	0.780618837933105	480	0.261188028339331
C3orf36	127	0.476064815942837	353	0.605283100061949	480	0.540549541742412
C3orf52	127	0.599405521677959	353	0.343514658837417	480	0.673185966030775
C3orf56	127	0.195715782596859	353	0.855219348469893	480	0.467210810692851
C3orf62	127	1	353	0.710713584676546	480	0.547832584305502
C3orf67	127	0.296563093489402	353	0.674904003673	480	0.483638232160718
C4BPA	127	0.588188257470774	353	0.107406086931736	480	0.265030268117107
C4orf17	127	0.599538170430923	353	0.0256973040170571	480	1
C4orf19	127	0.0575536303413573	353	1	480	0.408701137746291
C4orf3	127	0.784945383624472	353	0.74119163188343	480	0.50798621066157
C4orf33	127	0.389480387091141	353	0.481461228484149	480	0.670225572940197
C4orf36	127	0.758544080253491	353	0.343564935589177	480	0.254449661455632
C4orf45	127	0.44164724596012	353	0.848639692921639	480	0.296689151695399
C4orf46	127	0.189718094872396	353	0.0400670702889018	480	0.0321824144091158
C4orf47	127	0.578739161713408	353	0.328236586346447	480	0.701820272270818
C4orf51	127	1	353	0.245323232920268	480	0.469774896307977
C5	127	0.18786108646907	353	0.282038070718672	480	0.0729640668675429
C5orf22	127	0.538203022831232	353	0.0349108223270174	480	0.107553367593996
C5orf34	127	0.157726836367744	353	0.143144766449309	480	1
C5orf42	127	0.727431111156371	353	0.625930034292745	480	1
C5orf49	127	0.0546859333512212	353	0.175223156071655	480	0.149315730407152
C5orf51	127	0.305596456201075	353	0.830536164865769	480	0.818707896451169
C5orf60	127	0.78098697257114	353	0.279526543563828	480	0.788308675474345
C6	127	0.827588039596468	353	0.868675395330913	480	1
C6orf120	127	0.503745784892293	353	0.185862537878493	480	0.361010205655112
C6orf132	127	0.810146393575012	353	0.803173554332651	480	0.909943629250533
C6orf141	127	1	353	0.611888174679013	480	0.22884902414369
C6orf163	127	0.504315431216666	353	0.355914953637583	480	0.362269653130487
C6orf183	127	0.365606265912619	353	0.606620923998511	480	0.503165712425211
C6orf201	127	1	353	0.586547513679719	480	0.586747422969787
C6orf203	127	0.437375015692228	353	0.569182620972807	480	0.308213979537207
C6orf222	127	0.844881017514194	353	0.479378103558349	480	0.518416649912036
C6orf223	127	0.100989183436833	353	0.483761626805655	480	1
C6orf47	127	1	353	0.194755541821241	480	0.485190490113997
C6orf52	127	1	353	0.251421356522176	480	0.379733121488468
C6orf58	127	0.531840383921327	353	0.249954863973823	480	0.16563044748182
C6orf89	127	0.324631860724292	353	0.866170560864144	480	0.524618305180436
C7	127	0.533156715428468	353	0.174335466307028	480	0.28387714721157
C7orf25	127	0.414066933251006	353	0.143072049537586	480	0.238275307653593
C7orf31	127	0.590797725620638	353	0.149710943430907	480	0.543855053497645
C7orf34	127	0.476690720501815	353	0.274785781869606	480	0.444794213968533
C7orf49	127	0.557223939098024	353	0.610051751373254	480	0.443540104565943
C7orf55-LUC7L2	127	0.129435157183266	353	0.829943372761481	480	1
C7orf57	127	0.999213304671039	353	0.445255722547222	480	0.523305886322034
C7orf69	127	0.994066628239756	353	0.0654624545742787	480	0.121415155391046
C7orf71	127	0.168671543311965	353	0.424731489071372	480	0.457769582573373
C7orf72	127	0.726192600008748	353	0.433304234052692	480	0.411981355498414
C8A	127	0.0674709942197759	353	0.486401834941444	480	0.310565622264873
C8B	127	0.868496973560128	353	0.00466281829307502	480	0.433387376868999
C8orf22	127	0.708209662865261	353	0.0936525148871729	480	0.0561373922013748
C8orf33	127	0.366312821770726	353	0.0110317151133724	480	0.811637540142427
C8orf44	127	1	353	0.249873910448749	480	0.422307996609972
C8orf48	127	0.380348372797678	353	0.516895424458275	480	0.537173882617779
C8orf58	127	1	353	1	480	1
C8orf74	127	0.63173802015835	353	0.74750413645493	480	0.875241308921454
C9	127	0.0509883490965765	353	0.205963427912857	480	0.281535415508836
C9orf129	127	1	353	0.435331004090585	480	1
C9orf131	127	0.00299909340548943	353	0.605314334715214	480	0.759051379513377
C9orf135	127	1	353	1	480	1
C9orf139	127	0.388587104725464	353	0.446545337007492	480	0.306330306821477
C9orf142	127	0.492091209618494	353	0.880673623159207	480	0.755178771959663
C9orf147	127	0.0035062017763966	353	0.790327619767525	480	0.184312515687557
C9orf153	127	0.239342351297506	353	0.233053938714826	480	0.212358282517662
C9orf172	127	0.252689463256868	353	1	480	0.811908410480088
C9orf3	127	0.563320592802042	353	0.0129800846315848	480	0.368090677234687
C9orf43	127	0.803187502687608	353	0.308608089586875	480	0.625995290674999
C9orf47	127	0.63768659906471	353	0.0265567899209617	480	0.0998349854792302
C9orf50	127	0.0967318082817862	353	0.486195575606639	480	0.174718220724417
C9orf64	127	0.439348571958373	353	0.818673187228587	480	0.844792267812115
C9orf66	127	1	353	0.388548112232137	480	0.189579454028959
C9orf72	127	0.35264665086855	353	0.389750194952897	480	0.775644008835952
C9orf84	127	0.0685981377208976	353	0.164745421230549	480	0.0361949831751299
C9orf85	127	0.211458810284724	353	0.0480392342948867	480	0.141855980087376
CA12	127	0.691053154459904	353	0.752857858796426	480	0.679747278584122
CA4	127	0.500287276433973	353	0.360931529315532	480	0.47747307462741
CA5A	127	0.0293173303008762	353	0.857925650180732	480	0.557399983196269
CA6	127	0.00706575998671477	353	0.242618058637222	480	0.558895473520382
CAAP1	127	0.701617662554418	353	0.148996697383648	480	0.186349594196541
CABIN1	127	1	353	0.254052347470532	480	0.31392651410289
CABLES1	127	0.421632296507736	353	0.82002123034491	480	1
CABLES2	127	0.297889577209655	353	0.132993256038469	480	0.372839420184216
CABP2	127	0.400758436099601	353	0.321145418219667	480	0.431699265499644
CABP5	127	0.859911629090156	353	0.568195005058482	480	0.848486786660993
CABP7	127	1	353	0.924330117705112	480	1
CABS1	127	1	353	0.0370567766369595	480	0.0941342989553441
CABYR	127	1	353	0.0333597642032738	480	0.257061202989239
CACFD1	127	0.519646528166342	353	0.207246841561414	480	0.4019908442277
CACHD1	127	0.924673207424545	353	0.291748482775156	480	0.254754653131987
CACNA1A	127	0.283069368088937	353	0.0582402784818459	480	0.0204150093492514
CACNA1B	127	0.129159502461732	353	0.490442477018716	480	0.471770130410665
CACNA1C	127	0.458460017257153	353	0.518198159475206	480	0.263294328923054
CACNA1D	127	0.4951884155449	353	0.268007922649246	480	0.871494814512136
CACNA1E	127	0.274435815754904	353	0.209184833846357	480	0.342230926764463
CACNA1G	127	0.0212978419107615	353	0.494398949990647	480	0.233980426107139
CACNA1H	127	0.0290661060899931	353	0.518101192724073	480	0.871855638765257
CACNA1I	127	0.471402962222986	353	0.0548639984684535	480	0.146020014144747
CACNA1S	127	0.00258130770464982	353	0.830116548795893	480	0.0188814593795547
CACNA2D1	127	0.251162590081558	353	0.0535927697444401	480	0.2078194264712
CACNA2D2	127	0.0778104766046357	353	0.475132708540979	480	0.27619310792996
CACNA2D3	127	0.689615498965026	353	1	480	0.865678206836168
CACNA2D4	127	0.63684998255445	353	0.601246609340754	480	0.577341096981659
CACNB1	127	0.12178175249592	353	0.329212236722086	480	0.347398156193834
CACNB2	127	0.228376337407631	353	1	480	0.757499210607363
CACNB4	127	0.724748378652864	353	1	480	0.723587494682978
CACNG1	127	1	353	0.13583420506037	480	0.109023380273282
CACNG6	127	0.472753149820053	353	0.526952958541324	480	1
CACTIN	127	0.123296770240633	353	0.331694897318869	480	0.320249917381915
CAD	127	0.859934694664131	353	0.799869058063688	480	0.225531515979608
CADM1	127	0.269414317029309	353	0.518872824164694	480	0.758166778102043
CADM4	127	0.142646924862129	353	0.0233661885512603	480	0.486407680129283
CADPS	127	1	353	1	480	1
CADPS2	127	0.837946825295732	353	0.241686161251796	480	0.270157463711277
CAGE1	127	0.693824649767037	353	0.310215980825965	480	1
CALB2	127	0.120091281694776	353	0.306388549948411	480	0.237800767643642
CALCA	127	0.586471295374346	353	0.426827462398683	480	0.59804925337858
CALCOCO1	127	0.566226405132231	353	0.646523415194653	480	0.861422615678669
CALCR	127	0.0187645199865917	353	1	480	0.75552621228513
CALD1	127	0.246841130498668	353	0.459787762202165	480	0.685641148249809
CALHM1	127	0.582284529518163	353	0.32475694397876	480	1
CALML4	127	1	353	0.570544532173296	480	0.865236137561454
CALR3	127	0.851419640676336	353	1	480	1
CALY	127	0.833720552988385	353	0.874109689199259	480	0.586127945311166
CAMKK1	127	0.0362095909278403	353	0.149158023503837	480	0.0848708656926044
CAMKK2	127	0.553839363993556	353	0.145594073325976	480	0.768488993067243
CAMSAP1	127	0.871039961222584	353	0.881163323142782	480	1
CAMSAP2	127	0.664496446249762	353	0.0464897142636757	480	0.142506287079064
CAMSAP3	127	0.146516030354193	353	0.889347971282215	480	0.742238161925265
CAMTA1	127	0.391258156429837	353	0.510842754822049	480	0.740518501913983
CAMTA2	127	0.821473530295859	353	0.657966408470871	480	0.557023535021232
CAND1	127	0.533090458804353	353	0.163887778974642	480	0.848057878843235
CAND2	127	0.0123231550794433	353	0.906191015999669	480	0.175937732630009
CANT1	127	0.644700879397536	353	0.0821450405152808	480	0.211512406958577
CANX	127	0.768501877698253	353	0.0974788344391897	480	0.451170868167695
CAP2	127	0.147845864131043	353	0.508949055160571	480	0.325766811365681
CAPG	127	1	353	0.432206889262613	480	0.431178643817625
CAPN1	127	0.895764505961177	353	0.100764364548722	480	0.176039615519735
CAPN10	127	0.84733382874454	353	0.744429314326841	480	0.800458118385516
CAPN12	127	0.432972817944202	353	0.127964965642147	480	0.507181067875728
CAPN13	127	0.821220096142729	353	0.671627537529766	480	0.823718483947215
CAPN14	127	0.856845857076991	353	0.541300451251533	480	0.877476970619831
CAPN15	127	0.580800546322473	353	0.649512933227273	480	0.661104427450234
CAPN2	127	0.707638580610929	353	0.447576895705428	480	0.197403286356495
CAPN3	127	0.778364751934594	353	0.492183668744352	480	0.711516501120403
CAPN5	127	0.812924303570819	353	0.0306899749062151	480	0.60597838078592
CAPN7	127	0.790395000794891	353	1	480	1
CAPN9	127	0.913932364555518	353	0.354554599498724	480	0.265764288468923
CAPNS2	127	1	353	0.849911487685042	480	0.856423505098146
CAPRIN2	127	0.331696454494498	353	0.590492910849531	480	0.526656803685762
CAPS	127	0.76822963234316	353	0.147355289869989	480	0.0750966944990269
CAPS2	127	0.809013239551817	353	0.847056586591631	480	1
CAPZA3	127	0.393489945635229	353	0.638938513134294	480	0.444305949931593
CARD10	127	0.559689057353501	353	0.203892934096117	480	0.0619804834282881
CARD11	127	0.795717933651833	353	0.0902019590729514	480	0.0612090720404399
CARD14	127	1	353	0.804410564409033	480	0.832022609463655
CARD16	127	0.386497217178238	353	0.381507370599226	480	0.188940078823626
CARD17	127	0.796164956927857	353	0.373108579470851	480	0.574570301100301
CARD6	127	0.826194385550831	353	0.220891178003026	480	0.103142053509277
CARD8	127	0.74415992450739	353	0.427009110135813	480	0.451024767671927
CARD9	127	0.474479886355478	353	0.253328850670328	480	0.602623872759816
CARF	127	0.750832467376675	353	0.196501904470383	480	1
CARHSP1	127	0.650936730748533	353	1	480	0.680352486668923
CARNS1	127	0.0877289353355711	353	0.443431254113696	480	0.18534922323659
CARS	127	0.467714801560883	353	0.1215502583192	480	1
CARS2	127	0.820655673646562	353	0.249439323520949	480	0.615173289379908
CASC1	127	1	353	0.567977496958306	480	0.693361527695117
CASC3	127	0.806442301183738	353	0.26663207110925	480	0.377774648792233
CASC4	127	0.809236980521246	353	0.433885011399494	480	0.462099146949469
CASD1	127	0.190417462445972	353	0.853872658528448	480	1
CASKIN1	127	0.47827137043306	353	0.641908821835084	480	0.84796608288243
CASKIN2	127	0.857663819344537	353	0.418891670923829	480	0.464695764710376
CASP10	127	1	353	0.0116882888295115	480	0.00965331663101687
CASP12	127	0.00575794139291141	353	0.0537722634380633	480	0.791014016331589
CASP14	127	0.75313463072346	353	0.389078590614693	480	0.510302305577567
CASP4	127	0.254238286893018	353	1	480	1
CASP5	127	0.473389634325144	353	0.782820473543906	480	0.34566600533878
CASP7	127	0.884932822615636	353	0.100456383293482	480	0.246339339281654
CASP8AP2	127	0.435838652173289	353	0.0330509145231069	480	0.0835030154022316
CASQ1	127	1	353	0.633531373416341	480	0.644645664390184
CASQ2	127	0.778090263897776	353	0.58115154370977	480	0.603021840783071
CASS4	127	0.240345139856959	353	0.793356898348333	480	0.414445350967832
CAST	127	0.354530095197925	353	0.398483836153422	480	0.695541310249069
CASZ1	127	0.136583270941335	353	0.48968984551479	480	0.0522793436010164
CAT	127	0.276722980346553	353	0.703271208369954	480	0.765311143370828
CATSPER1	127	0.737220506687298	353	0.770670690807009	480	1
CATSPER2	127	0.221765909319005	353	0.461966109224587	480	0.561890715692705
CATSPER4	127	0.0724612784505281	353	0.540810066896549	480	0.196904469972154
CATSPERB	127	0.41977552393248	353	0.541932474470709	480	0.693205174736272
CATSPERD	127	0.694242066701403	353	0.6174997562389	480	0.58416375493199
CATSPERG	127	1	353	0.864440971932276	480	0.826486683581405
CAV3	127	0.0842041066241468	353	0.129980376759548	480	0.0978960500723091
CBFA2T2	127	0.450034314145979	353	0.431648503785712	480	0.395424461708784
CBFA2T3	127	0.0100781206731113	353	0.793165930683019	480	1
CBL	127	1	353	0.136433765085739	480	0.35618050223626
CBLB	127	0.325284635314318	353	0.0977595739041622	480	0.00774090708380282
CBLC	127	0.635017150122166	353	0.600990779937013	480	0.473829087812336
CBR4	127	0.949522377169441	353	1	480	1
CBS	127	0.647209438733308	353	0.501892767847831	480	0.52214997161248
CBWD2	127	0.646926883220264	353	0.398256949488504	480	0.539211820244068
CBX2	127	0.182545101806125	353	0.832949950683593	480	0.66766514816142
CBX4	127	0.0311203003287515	353	0.73860836285203	480	0.424557404881077
CBY3	127	0.679624284712656	353	0.190344452183894	480	0.32369593048894
CC2D1A	127	0.710804110147467	353	0.204127050534752	480	0.198877394782507
CC2D1B	127	0.884239324302688	353	1	480	0.370287427755414
CC2D2A	127	0.168049632605077	353	0.366611762882858	480	0.34517448373925
CC2D2B	127	0.569783283545853	353	0.237680122165324	480	0.312853434404556
CCAR2	127	0.69530153114454	353	1	480	0.792378773293676
CCBE1	127	0.262200015954587	353	0.60715580921653	480	0.392457152505809
CCDC102A	127	0.343010762598674	353	0.496490312876112	480	0.227217662743978
CCDC102B	127	0.127570142864808	353	0.375670913061651	480	0.219626716554414
CCDC105	127	0.860995726796852	353	0.565845987326587	480	0.910348272808173
CCDC106	127	0.50459892848886	353	0.804412514727613	480	0.462431521894675
CCDC110	127	0.281675052442791	353	0.742653507238041	480	0.732201219803229
CCDC112	127	0.217873475475317	353	0.157170403260775	480	0.418091863313511
CCDC114	127	0.752472844854241	353	0.407669291448858	480	0.678033776113074
CCDC12	127	0.643763524066513	353	0.363892033381418	480	0.651873854449629
CCDC125	127	0.0344275240531464	353	0.00333420993861866	480	0.00236523879538364
CCDC127	127	0.725614214590109	353	0.543060717352434	480	1
CCDC129	127	0.250941990103237	353	0.851074388537543	480	0.373095804934774
CCDC13	127	0.103685885532303	353	0.871217290761204	480	0.784852011527178
CCDC130	127	0.316731731222887	353	0.747588968105317	480	0.701033170148667
CCDC136	127	0.527960923835526	353	0.212757253359312	480	0.130071276497407
CCDC138	127	0.213836180424793	353	0.57572556663952	480	0.829445596487046
CCDC14	127	0.672657741570511	353	0.721766393176302	480	0.778642314228233
CCDC141	127	0.0584645990286046	353	0.633702164812514	480	0.316453969378947
CCDC142	127	0.275995181935436	353	0.474417596238689	480	0.571123910903343
CCDC144A	127	0.484170434014637	353	0.826639210006626	480	0.264330771283197
CCDC144NL	127	1	353	0.798834484700651	480	0.852442575620873
CCDC146	127	0.851147693154635	353	0.201565749121288	480	0.24495661950746
CCDC149	127	0.00357977634974382	353	0.561798283340354	480	0.0408117207360806
CCDC150	127	1	353	0.788589266342722	480	1
CCDC151	127	0.309435746531822	353	0.53759804706247	480	0.900613467010763
CCDC153	127	0.711326471267743	353	0.845137122886622	480	1
CCDC154	127	0.808261414892496	353	0.548993760535471	480	0.355726530956392
CCDC155	127	0.0733228067609754	353	0.836603870825207	480	0.673463916819391
CCDC157	127	1	353	1	480	0.597920851719029
CCDC158	127	0.477667675167223	353	0.700482832543814	480	0.549225760222297
CCDC168	127	0.0456905629221244	353	0.218870814089832	480	0.136130351269664
CCDC169-SOHLH2	127	0.757743384695143	353	0.480081150529232	480	0.674465914288267
CCDC170	127	0.582816662903848	353	0.527733906474237	480	0.847200134260243
CCDC171	127	1	353	0.0257428681481436	480	0.0303273753030012
CCDC173	127	0.825994390696273	353	0.461213043027846	480	1
CCDC174	127	0.822443922476216	353	0.63515903850511	480	0.687361990711463
CCDC175	127	1	353	0.438342432776688	480	1
CCDC178	127	1	353	1	480	0.911824053602697
CCDC18	127	0.214303618699565	353	1	480	1
CCDC180	127	0.704761779929306	353	0.928180661110279	480	0.804152268716325
CCDC181	127	0.695551476055277	353	0.501900801201002	480	0.448086405472333
CCDC182	127	0.28635758094318	353	0.0717578409162774	480	0.169657700939667
CCDC183	127	0.513363734548315	353	0.88861805121811	480	0.910025473804598
CCDC25	127	0.892712904950436	353	0.488185228769559	480	0.653440200100649
CCDC27	127	0.151568851868061	353	0.807332498935563	480	0.532636332739473
CCDC28A	127	0.241157927409003	353	0.0784643220947001	480	0.14433167633683
CCDC3	127	0.569391919020352	353	0.378191905987525	480	0.554409232403591
CCDC33	127	1	353	0.750611124426175	480	0.708800948603682
CCDC34	127	1	353	0.750098936944261	480	1
CCDC38	127	0.578855349588836	353	0.864379514047562	480	1
CCDC39	127	0.0576117123625083	353	0.166051955105174	480	0.126685780636581
CCDC40	127	0.0778490848979516	353	1	480	0.864946738692368
CCDC47	127	1	353	0.862838786063897	480	0.809522454099015
CCDC50	127	0.787721356054532	353	0.886555368769875	480	0.850740114719032
CCDC51	127	0.424549257273382	353	0.854661569123879	480	0.4293671957257
CCDC54	127	0.264598874331395	353	0.120942520557343	480	0.158992168708791
CCDC57	127	0.414822184948525	353	0.56868821119511	480	0.508652748710527
CCDC60	127	0.700470812437639	353	0.30845860910918	480	0.354454625516922
CCDC62	127	1	353	0.323837230845849	480	0.263904069330775
CCDC63	127	0.676077242240337	353	0.0402333054790457	480	0.0631693704385427
CCDC66	127	0.295992676000013	353	0.399385727928138	480	1
CCDC69	127	0.821195231607719	353	0.18675972592144	480	0.176391034233037
CCDC7	127	0.398851966264741	353	0.616229597970717	480	0.559096058205528
CCDC73	127	0.185974004590792	353	0.512657739330007	480	0.166873479592359
CCDC74A	127	0.350697352227531	353	0.441275340716433	480	0.421893983064899
CCDC77	127	1	353	0.84185381650208	480	1
CCDC78	127	0.607471664662802	353	0.79318063696881	480	0.744998143252093
CCDC8	127	0.828568481590621	353	0.614922167693579	480	0.622574271566824
CCDC80	127	1	353	0.51947936058361	480	0.908639709690731
CCDC81	127	0.42911139683029	353	0.640935260661724	480	0.564204241688853
CCDC82	127	0.489535197215829	353	0.098192539346486	480	0.716685219180281
CCDC83	127	0.50647485675645	353	0.733815737796873	480	1
CCDC85C	127	0.233979632922083	353	0.850014919271043	480	0.528153639758115
CCDC86	127	0.792289769246231	353	1	480	0.259481000965663
CCDC87	127	0.118214897259281	353	0.385995269922625	480	1
CCDC88B	127	0.355464275899652	353	0.0188700860946872	480	0.00945793935023509
CCDC88C	127	0.796308852469558	353	0.880003230845399	480	1
CCDC89	127	0.132017141572272	353	0.375919385321074	480	0.399972763269055
CCDC9	127	0.825047446040545	353	0.721891788088968	480	1
CCDC90B	127	0.528919911219272	353	0.400860994871571	480	0.304848313193831
CCDC92	127	0.51175641704518	353	0.704331134056366	480	0.789622779051888
CCDC93	127	1	353	0.144445816268523	480	0.558656424567123
CCDC96	127	0.839013839498435	353	0.29798260662268	480	0.345499811268623
CCDC97	127	0.145576782622095	353	0.593515922870329	480	0.508733974747749
CCHCR1	127	0.191938974130777	353	0.493045088792554	480	0.156009747413564
CCIN	127	0.659040561905034	353	0.25050337147481	480	0.227964957595118
CCL16	127	0.23176630128336	353	0.41740045049232	480	0.626284492257893
CCL22	127	0.382429651140431	353	0.0897205047554366	480	0.0979035377800147
CCM2	127	0.412379399127874	353	0.0124685269997	480	0.160025387090001
CCM2L	127	0.61067096815043	353	0.544759679252235	480	0.686535384240411
CCNE1	127	0.552975828202994	353	0.140768643613882	480	0.258359196191312
CCNF	127	0.0942545948957423	353	0.430385634390588	480	0.120046251213079
CCNG1	127	0.856818550987101	353	0.44751802100898	480	0.640928804331435
CCNI2	127	1	353	0.127815554679675	480	0.0613588068252142
CCNJL	127	0.183241559361405	353	0.525870055646285	480	0.0926472926953699
CCNL2	127	0.62911936258046	353	0.794191966860038	480	0.349902813847446
CCNO	127	0.00366901615095294	353	0.209854881573985	480	0.133095338942802
CCP110	127	0.960061548375186	353	0.857687836614083	480	0.807158814270547
CCPG1	127	0.313644473585745	353	0.0565870160014353	480	0.176904360641228
CCR2	127	0.654626749388802	353	0.564807259129424	480	0.727854490253842
CCR3	127	1	353	0.124034024407193	480	0.74440635964144
CCR5	127	0.540461878154051	353	0.888352096241428	480	1
CCR9	127	0.783359927603829	353	1	480	1
CCSER1	127	1	353	0.496780740371708	480	0.789633146212508
CCSER2	127	0.102197319333712	353	0.808960600022247	480	0.846123657993882
CCT4	127	0.857849036886818	353	0.656337927148722	480	0.574994045406972
CCT5	127	0.731621716496445	353	0.527928555542997	480	0.703544629520281
CCT6B	127	0.693316217115422	353	0.698989641444732	480	0.827633869519778
CCT8L2	127	0.536463324229524	353	0.510676905103621	480	0.463177892003756
CD101	127	0.447212462168193	353	0.610566475828565	480	0.291061821065595
CD109	127	0.24085766982611	353	0.926617766400806	480	0.582642734660856
CD163L1	127	0.875709789917747	353	0.833227638835781	480	0.543847422040723
CD164	127	0.78548184352305	353	0.579584335906096	480	0.469655324875194
CD180	127	0.375677715045172	353	0.775823916692478	480	0.695266409359614
CD1A	127	0.501819253890893	353	0.782776296361256	480	0.797970882016727
CD1C	127	0.588538525517713	353	0.218228184325727	480	0.362091973448086
CD1E	127	0.00730070566396368	353	0.502436766839874	480	0.502485162836391
CD200R1	127	0.476589372966166	353	0.785739380153671	480	0.730366277062391
CD207	127	0.246514687152174	353	0.0219051390091084	480	0.106744114863427
CD22	127	0.26064060677479	353	0.289715067264989	480	0.73687184401867
CD226	127	0.739213347658719	353	0.650679494558675	480	1
CD244	127	0.210646919471475	353	1	480	0.750586329890153
CD248	127	0.902867827776558	353	0.804061894183557	480	0.330958474345185
CD27	127	0.300895219839221	353	1	480	0.300978933038249
CD274	127	0.441682533290744	353	0.798354757349529	480	0.858105626885174
CD276	127	0.456570156270242	353	0.435031628868675	480	0.409398860509108
CD2AP	127	0.00430125960087746	353	0.488433700186714	480	0.696077287206998
CD2BP2	127	0.964312325840746	353	0.888807645615087	480	0.888233069016875
CD300LF	127	0.741125507335575	353	0.744264050719091	480	0.653188476011472
CD302	127	0.000855376508819163	353	0.278770936859261	480	0.279026734669375
CD320	127	1	353	0.152496525188471	480	1
CD33	127	0.439961285881341	353	0.286679996087708	480	0.385348981824102
CD34	127	0.205459848436458	353	0.446038943149235	480	0.694120532248277
CD36	127	0.83151594410502	353	0.457885120296695	480	0.0136888621718487
CD38	127	0.501484466235786	353	0.879908395661632	480	0.51829571238636
CD3E	127	0.137630905700822	353	0.678897969723198	480	0.404698466998917
CD3EAP	127	0.629229145149868	353	1	480	0.88363221016377
CD4	127	1	353	0.234278755479607	480	0.249097692999404
CD40	127	1	353	0.724911999599233	480	1
CD44	127	0.287677934574146	353	0.263961402598401	480	0.381892172969779
CD46	127	0.581375261296459	353	1	480	0.801739806066175
CD48	127	0.300909721612106	353	0.548536606095338	480	0.552572732392584
CD5	127	0.609803133375753	353	0.884977968786845	480	0.904799070498029
CD58	127	0.725614214590109	353	0.578266994903568	480	1
CD6	127	0.821577798359243	353	0.588035835346413	480	0.54673117682199
CD72	127	1	353	0.790353686548546	480	1
CD74	127	0.00962130088131219	353	0.232227440455268	480	0.301634401013037
CD79A	127	0.354625783497632	353	0.583429115424092	480	0.786551596284132
CD84	127	1	353	0.851022882944444	480	0.480614180428135
CD8B	127	0.00220748535352411	353	0.290918784603164	480	0.0694658730168538
CD93	127	0.450062055259686	353	1	480	0.779248527763453
CD96	127	0.82930473091124	353	0.493647215657117	480	0.437711302820945
CDAN1	127	0.0165396597453921	353	0.176746111981483	480	0.691111121991265
CDC14A	127	0.650886245664012	353	0.775667242854267	480	0.728563292868213
CDC20B	127	0.0886065731605288	353	0.829284169095046	480	1
CDC23	127	1	353	1	480	1
CDC25A	127	0.475914008924399	353	0.82860086034374	480	0.889199271803921
CDC25C	127	1	353	0.856011734672028	480	1
CDC42BPB	127	0.219514717120757	353	0.16424354117302	480	0.189418782946791
CDC42BPG	127	0.162847022900177	353	0.297534373044447	480	0.21118892424016
CDC42EP2	127	0.713040576409357	353	0.339249139718262	480	0.747335052183164
CDC45	127	0.767712237947541	353	0.481507257240224	480	0.267833250024582
CDCA2	127	0.895796672980395	353	0.332191568868245	480	0.249954240977208
CDCA4	127	0.102062594248222	353	0.484105309337871	480	0.398876044506475
CDCA8	127	0.834445377489677	353	0.349809984525818	480	0.699397212630409
CDCP1	127	0.602592900674567	353	0.758109101078205	480	0.707782667021142
CDCP2	127	1	353	0.13146964737134	480	0.263822143561229
CDH1	127	0.416958155086276	353	0.324564347985627	480	0.630770289298537
CDH10	127	0.792275475088397	353	0.895143561720437	480	0.564466797716658
CDH12	127	0.571611428969909	353	0.913780193546603	480	0.437297220243706
CDH13	127	0.186055373214328	353	0.857921908996932	480	0.89048334606357
CDH15	127	0.600696878298304	353	0.911571545699831	480	0.790139180082135
CDH16	127	0.708301188902965	353	0.475052702336062	480	1
CDH17	127	0.535297093521577	353	0.777903676132141	480	1
CDH19	127	0.691698188291034	353	0.907937315174402	480	0.842048198740293
CDH2	127	0.697107835170343	353	0.679672784036336	480	0.490552124185704
CDH20	127	0.629052991021882	353	0.612789765149816	480	0.320859834258419
CDH22	127	0.300692875736951	353	0.888458554153328	480	0.666121102092715
CDH23	127	0.506165280790537	353	0.334987109449598	480	0.855993109240446
CDH24	127	0.0792710888669844	353	0.714035704961685	480	0.370045664978904
CDH26	127	1	353	0.252654991029753	480	0.0266517144941173
CDH3	127	0.865166870238015	353	1	480	1
CDH4	127	1	353	0.127690901312809	480	0.447010004908818
CDH5	127	0.268209754436051	353	0.173568635281862	480	0.348413625851971
CDH7	127	0.452195798195265	353	0.819523044050254	480	0.643133235243938
CDHR1	127	0.598633459921941	353	1	480	1
CDHR2	127	0.661963169192817	353	0.781042582363381	480	0.0739324322526267
CDHR3	127	0.394022183480613	353	0.275941535642731	480	0.621907676524385
CDHR4	127	0.111685325006728	353	0.380558272756479	480	1
CDHR5	127	0.434516542873355	353	0.269718966699539	480	1
CDK10	127	0.473760034426829	353	0.363219248470078	480	0.199124638672751
CDK12	127	0.839988015102201	353	1	480	1
CDK13	127	1	353	1	480	0.88520761587269
CDK3	127	1	353	0.420683443971832	480	0.558404790844058
CDK5R1	127	0.476605647341749	353	0.0596568649432914	480	0.0869220651409166
CDK5RAP1	127	0.123846462606948	353	0.0259498666917081	480	0.0021163866466809
CDK5RAP2	127	0.718712367208503	353	0.000683531245670666	480	0.00484565137857096
CDK5RAP3	127	0.657535473244399	353	0.285616744734429	480	0.307062665454794
CDKAL1	127	0.439855397976018	353	0.258347167600549	480	0.190600344793536
CDKL1	127	0.200247217725346	353	0.487210083122655	480	0.364142151005789
CDKL4	127	0.0024350112295346	353	0.214074977488687	480	0.00471289851361034
CDKN1A	127	1	353	0.665315272266616	480	0.737921943297579
CDKN1B	127	0.410610984517282	353	0.549646228358163	480	0.176822240592174
CDKN1C	127	0.649204150251497	353	0.250273742410413	480	0.825819290013384
CDKN2A	127	0.188736003648486	353	0.0890504654485571	480	0.58413260541206
CDNF	127	1	353	0.466975782728861	480	0.713939108793072
CDON	127	0.0161080228786523	353	0.0905916514304578	480	0.0704149673912725
CDR2L	127	0.0818852620924342	353	0.63393014992216	480	0.301102235607233
CDRT1	127	0.266180038643092	353	0.0574523427649974	480	0.105939010495963
CDRT15L2	127	0.349074296225385	353	0.304171718288076	480	0.192132168895559
CDRT4	127	0.620042748437704	353	0.448832617438964	480	0.233749552681216
CDS1	127	0.301553954844246	353	0.487076063290657	480	0.411155435757117
CDSN	127	0.0737288047481669	353	0.223088412611234	480	0.0772775787680257
CDT1	127	1	353	0.0498054468346647	480	0.222798767026287
CDV3	127	0.680317072044618	353	0.234802544916114	480	0.484662588927422
CEACAM18	127	0.580284996222542	353	0.531184815613369	480	1
CEACAM19	127	0.77495160425368	353	0.399846012575418	480	0.232281392780316
CEACAM20	127	0.587150918291588	353	0.477580825452319	480	0.619309307298002
CEACAM4	127	0.0316885221109187	353	0.381856938838977	480	0.194391227220693
CEACAM5	127	0.299418698289871	353	0.731517842417107	480	0.38776143508615
CEACAM6	127	0.734602027889884	353	0.762491773702677	480	0.714672663810108
CEACAM7	127	0.395305641359689	353	0.635441931219362	480	1
CEACAM8	127	0.135227565586929	353	0.129497814115945	480	0.656693100981071
CEBPZ	127	0.0639231822638603	353	0.494421115048914	480	0.0398740015079703
CECR2	127	0.395156006562759	353	0.428669907250628	480	0.527932819865655
CECR6	127	0.378488285375682	353	0.343558201568365	480	0.3451459529631
CEL	127	0.65132110816812	353	0.120441177322773	480	0.337493715766832
CELA2A	127	0.0305272973222055	353	0.391528642041685	480	0.00403349853754798
CELA2B	127	0.298814933223601	353	0.889083375226694	480	0.387195991710551
CELA3A	127	1	353	0.505743558201572	480	0.818345397999168
CELA3B	127	0.863587110644132	353	0.225618357067934	480	0.407549691448677
CELF2	127	0.630053961809745	353	1	480	0.78975474608427
CELSR1	127	0.369996810595748	353	0.354766988799144	480	0.421823570041576
CELSR2	127	1	353	0.857946404097908	480	0.814499982956362
CELSR3	127	0.700076947409656	353	0.578266815637316	480	0.862260932734829
CENPB	127	0.356892063511534	353	0.204513247257109	480	0.24574272912294
CENPC	127	0.014480874070476	353	0.0665042612222918	480	0.00578047066506282
CENPE	127	0.0426178211758551	353	0.726169294951433	480	0.131032004926951
CENPF	127	0.682582753499189	353	0.716304395546065	480	0.869964922841305
CENPJ	127	0.0839504573344482	353	0.324821297468973	480	0.582664388856286
CENPO	127	0.102917790095351	353	0.630147108351089	480	0.295818774784057
CENPP	127	0.267333859143244	353	0.312456165537021	480	1
CENPT	127	1	353	0.222985956567446	480	0.329092568219896
CENPW	127	0.622233853242898	353	0.800596380109644	480	0.749894117093142
CEP104	127	0.222512252927448	353	0.670704679889825	480	0.776574903166819
CEP120	127	0.458609253896759	353	0.296278786186746	480	0.392059856534447
CEP128	127	0.70216664102809	353	1	480	0.797138900619131
CEP135	127	0.0863086354121547	353	0.0751316490195438	480	0.617595244691016
CEP152	127	0.772382987048989	353	0.34686260042934	480	0.694862291983717
CEP164	127	0.55267262885321	353	0.349600942048228	480	0.641610762043368
CEP170	127	0.567758451727673	353	0.727698864274568	480	1
CEP170B	127	0.342398888990495	353	0.030654987334556	480	0.401175335386695
CEP192	127	0.0835679735040604	353	0.90302260322423	480	0.749099354011371
CEP250	127	0.117919069504778	353	0.663257252446354	480	0.297103363447889
CEP290	127	0.464414126391955	353	0.846278961504507	480	0.0744883609668996
CEP350	127	0.130887189868467	353	0.77172379874871	480	0.566567759943817
CEP41	127	0.359901662552723	353	0.0750228833600084	480	0.284725493985705
CEP55	127	0.461733812126749	353	0.501054843127055	480	0.452895123647086
CEP57	127	0.725614214590109	353	0.449118407619754	480	0.679736166794537
CEP57L1	127	1	353	0.249204717978575	480	0.329924147932686
CEP63	127	0.394590567011085	353	0.698960931949317	480	0.481242883358875
CEP68	127	0.780225891416327	353	0.691211509309273	480	0.560214546225259
CEP70	127	0.548673341402621	353	0.865360773727293	480	0.535699091587759
CEP72	127	0.136316046064212	353	0.0545456786372129	480	0.451356912436236
CEP76	127	0.597150746995148	353	0.552911757478652	480	0.548153013218143
CEP78	127	1	353	0.417658190591723	480	0.305929294078774
CEP85	127	1	353	0.108815835144475	480	0.669957289291121
CEP85L	127	0.195259975104031	353	1	480	0.717509863817148
CEP89	127	0.810780069673302	353	0.164240752970578	480	0.0949888318570311
CEP97	127	0.732234478329968	353	0.660698339764685	480	0.656393969601498
CER1	127	0.56079977909383	353	0.00720779549715519	480	0.0140940286345663
CERCAM	127	0.560950471824823	353	0.409611019765808	480	0.165697619103376
CERK	127	0.732882713834142	353	0.245631220894364	480	0.0641179668835992
CERKL	127	0.421433330755491	353	1	480	0.598720680721558
CERS4	127	0.50602575710129	353	0.743274331805877	480	1
CERS5	127	0.58536193654639	353	0.461681594211626	480	0.581401974494298
CES1	127	0.879516873250747	353	0.18869437825705	480	0.162642777675436
CES2	127	0.656618711314197	353	0.436609010296277	480	1
CES3	127	0.578266696779158	353	0.00842094802297366	480	0.0106260573113153
CES4A	127	0.570121323639349	353	0.455359243138174	480	0.417397646572299
CES5A	127	0.750930937385185	353	0.450531369580096	480	0.262323290872245
CETP	127	0.155734476999329	353	0.838794406813471	480	0.264198462257061
CFB	127	0.711363461433523	353	0.550879691934087	480	0.608832985033586
CFD	127	0.131917248131874	353	0.299060456746064	480	0.102320520711347
CFH	127	1	353	0.138626130773055	480	0.326424977744345
CFHR2	127	0.112657098713794	353	0.240131826212991	480	0.240339563825826
CFHR3	127	0.814274096708397	353	0.74012863421086	480	0.669887353684183
CFHR4	127	0.104440428248879	353	0.614558713810459	480	0.883350749073159
CFHR5	127	1	353	0.803827415001626	480	0.599296910113194
CFI	127	0.85656367283008	353	0.280202120762885	480	0.182646780377437
CFLAR	127	0.0433713260867056	353	1	480	0.596972580027221
CFTR	127	0.687557593034644	353	0.0359792316930737	480	0.293058142130973
CGN	127	0.0242809869988978	353	0.922510057211934	480	0.805204617120497
CGNL1	127	0.750466742321753	353	0.878740277193778	480	0.497344273245596
CGREF1	127	0.295769877903905	353	0.484731894008672	480	0.494684219228499
CHAD	127	0.0893435717353844	353	0.493823086668389	480	0.565632162713682
CHADL	127	0.593746137140681	353	0.0108922721055453	480	0.00856588608939823
CHAF1A	127	0.0961149611955473	353	0.712328797985848	480	0.688562635608284
CHAF1B	127	0.0689393003380267	353	0.149388318004926	480	0.0083881104859338
CHAMP1	127	0.610967000460773	353	0.653920540871675	480	0.883106614630246
CHAT	127	0.787523115791867	353	0.572535994419525	480	0.559664829101812
CHD1	127	0.535046296096365	353	0.362155437512232	480	0.671976502734655
CHD1L	127	0.58660193002432	353	0.333521208009942	480	1
CHD5	127	0.354558327178037	353	1	480	0.620757707118951
CHD6	127	1	353	0.149432735478264	480	0.205931988545969
CHD7	127	0.26575773377198	353	0.208653104198115	480	0.286294318010647
CHD8	127	0.176824387718753	353	0.630527461326055	480	0.627130176119024
CHD9	127	0.630224957711259	353	0.620102343674035	480	0.56105601221903
CHDH	127	0.756080694304527	353	0.59988164793879	480	0.839002128794462
CHEK2	127	0.843002695476116	353	0.360825094487137	480	0.625528700670128
CHGA	127	0.0856489378713866	353	0.763198070619103	480	1
CHGB	127	0.593547042970603	353	0.00613856508289468	480	0.00788046042421176
CHI3L1	127	0.363292267441971	353	0.775394739250493	480	0.495633786197746
CHI3L2	127	0.300909721612106	353	1	480	1
CHIA	127	0.828234768007255	353	0.322027385142776	480	0.532089686711931
CHIT1	127	0.561652545616688	353	0.159595057555197	480	0.253475391560108
CHKB	127	0.665240177515218	353	0.870105127409274	480	0.663896732765873
CHL1	127	0.58966886225316	353	0.793578073572852	480	0.543329059644989
CHMP1A	127	0.100558461125159	353	0.0406345458255505	480	0.0367862395025935
CHMP4A	127	0.214380505882176	353	0.656264190559146	480	0.879842397151987
CHMP7	127	0.501917179637295	353	0.609497192356069	480	0.245471275927594
CHORDC1	127	0.536876710400234	353	0.854218600216738	480	0.646210757834739
CHPF	127	0.0421150537987373	353	1	480	0.100668343534691
CHPF2	127	0.229484278850525	353	0.0131309794920034	480	0.0100271199475059
CHRD	127	0.504773383247764	353	0.790858524516394	480	0.573350945576096
CHRDL2	127	0.117650450806859	353	0.102350008211407	480	0.0788769592991289
CHRM2	127	0.158609931778092	353	0.0976095474399388	480	0.609151890203472
CHRM3	127	0.31158137310473	353	0.39255918782307	480	0.157660221927522
CHRM5	127	0.0716736266663923	353	0.496302032883699	480	0.890152560838849
CHRNA1	127	0.565555264786652	353	0.720577526105772	480	0.091654128327153
CHRNA10	127	0.886880390643818	353	0.481216849978094	480	0.289215707566356
CHRNA2	127	0.26763596876345	353	0.206457014111923	480	0.163895114182705
CHRNA4	127	0.201725155681278	353	0.87334218006438	480	0.12437136216938
CHRNA6	127	0.324857307604946	353	0.42352457922645	480	0.27987742516269
CHRNA9	127	0.36877040417086	353	0.124393371527412	480	0.754615689056881
CHRNB4	127	0.169255731386195	353	0.879585687413307	480	0.879444160474023
CHRND	127	0.852110744114382	353	0.681664215771139	480	0.78556850107857
CHRNE	127	0.0459679699241875	353	0.634008419684147	480	0.522604612080326
CHRNG	127	0.128626718443499	353	0.159889421013864	480	0.0116719382707918
CHST11	127	0.491148511471935	353	0.663619641391859	480	0.458938691977272
CHST15	127	0.0717942963066693	353	0.812908224952871	480	0.463374676833497
CHST2	127	0.177162263472394	353	0.544053403003706	480	0.291972024563952
CHST4	127	0.449967369115594	353	1	480	0.631393911216968
CHST5	127	0.474322165942512	353	0.693002550557343	480	0.418605124935935
CHST6	127	1	353	0.580545900437129	480	0.801320641164911
CHST8	127	0.321511585467424	353	0.916335304460534	480	1
CHTF18	127	0.362870326451173	353	0.396246446573158	480	0.622734315761683
CHURC1	127	0.416162298494634	353	0.803075426464443	480	1
CIAPIN1	127	0.581247468425898	353	0.201609097183384	480	0.62437925637829
CIB2	127	0.786819907974217	353	0.211033220288914	480	0.43305942441829
CIB4	127	0.879944982857017	353	0.75993997323777	480	0.796741463605373
CIC	127	0.781789509723787	353	0.245564911132845	480	0.580266391944901
CIDEA	127	0.447818183833145	353	0.657074937261679	480	0.745869820195362
CIITA	127	0.330773169495532	353	0.585096292502377	480	0.169867895439605
CILP	127	0.0847596190262713	353	1	480	1
CILP2	127	0.453358875398853	353	0.00822753630206363	480	0.256879571078517
CIPC	127	0.336196123779	353	1	480	0.727413744357597
CIR1	127	0.376820853848935	353	0.670967434363902	480	1
CIT	127	0.644248142256939	353	0.912587493681971	480	0.824618303185751
CIZ1	127	0.456267298410675	353	0.811610052845903	480	0.91095005975467
CKAP2	127	0.40817395003337	353	0.389768855732949	480	0.377099801079363
CKAP2L	127	0.895354948143062	353	0.229683407214728	480	0.225508880116728
CKAP4	127	0.5674770600145	353	0.246166542935693	480	0.688607043404874
CKB	127	0.617661060416021	353	0.67622444428079	480	0.877389539592935
CKM	127	1	353	0.347555456537349	480	1
CLASP1	127	0.512037769953643	353	0.300490292871972	480	0.290041627904602
CLASP2	127	1	353	1	480	0.864417324505476
CLASRP	127	0.369816866851653	353	0.0382212074447169	480	0.0189324434535386
CLC	127	0.318148371090065	353	0.297867128999451	480	0.378871295150375
CLCA1	127	0.187891878384415	353	0.0340257894873131	480	0.284633351577378
CLCA2	127	0.655162764587239	353	0.594159927866638	480	0.474185503124703
CLCA4	127	0.668484834240687	353	0.835751327336222	480	0.170798957959937
CLCC1	127	0.22733185758388	353	0.540412784764234	480	0.686947098466159
CLCF1	127	0.580443691012095	353	0.140926725072875	480	0.323447222152771
CLCN1	127	0.597538417711679	353	1	480	1
CLCN2	127	0.864393766095329	353	0.745692297424205	480	0.856367913227163
CLCN3	127	0.0842041066241468	353	0.728741488674704	480	0.612481012169205
CLCN6	127	0.00718098841984782	353	0.534046871175474	480	0.0576994561657357
CLCN7	127	0.117936426653358	353	0.310150956539957	480	0.11833358533071
CLCNKA	127	0.374599386142904	353	0.851275207343714	480	0.791262054594783
CLCNKB	127	0.15906384682333	353	0.473036245131035	480	0.455928611153062
CLDN22	127	0.147845864131043	353	0.366419381185517	480	0.424039145159877
CLDN23	127	0.464887093362544	353	0.0740619597289974	480	0.333399865838684
CLDN3	127	0.390523646815108	353	0.949318784647528	480	1
CLDND1	127	0.712226664663208	353	0.504543590735369	480	0.370037684384484
CLDND2	127	0.639883548657905	353	0.352412540002131	480	0.283335466468355
CLEC14A	127	0.622460443591291	353	0.416247324337339	480	0.831705319457736
CLEC16A	127	0.034978197291621	353	0.292297668851028	480	0.151085027905788
CLEC18B	127	0.0932664487854951	353	0.836994946951293	480	0.853779417791616
CLEC3A	127	0.417836477210864	353	0.643393997173372	480	0.766541043662531
CLEC4F	127	0.331794581310217	353	1	480	0.757559333066183
CLEC4M	127	1	353	0.169503333895833	480	0.143171901292332
CLEC6A	127	0.00518135476003154	353	0.180421669613341	480	0.155976954728633
CLEC9A	127	0.282366717698469	353	0.523323033565524	480	0.427500892613036
CLECL1	127	0.713567637435701	353	0.069613510666229	480	0.0966574264516787
CLGN	127	0.3938318594103	353	1	480	0.826088166401412
CLIC3	127	0.620316343151409	353	0.736426714292037	480	0.837591645348097
CLIC5	127	0.511874700203758	353	0.563031261374255	480	0.232694434180577
CLIC6	127	0.130195244354983	353	0.710666941103409	480	0.0569649562397629
CLIP1	127	1	353	0.896031422095417	480	0.276106976020993
CLIP2	127	0.193134631488939	353	0.786603967413479	480	0.763009524804675
CLIP4	127	0.722887307146381	353	0.617144794292829	480	0.716696415340319
CLK2	127	0.642498184153908	353	0.27749696129405	480	0.130149375666047
CLK3	127	0.693645411610794	353	1	480	0.766541062359512
CLK4	127	1	353	1	480	0.86913376326106
CLMN	127	0.613913025681568	353	0.438242793587225	480	0.390408654632452
CLN3	127	0.00518135476003154	353	0.451446690375449	480	0.440791597756152
CLN5	127	0.0587914086102631	353	0.910643873286728	480	0.282013248451588
CLN6	127	0.753337261977343	353	0.634117257750295	480	0.64260743779328
CLNK	127	0.363041865587589	353	0.86486057074507	480	0.651214737441213
CLPX	127	0.000217318242064724	353	0.153920770397965	480	0.146296460844667
CLRN1	127	0.44199035067706	353	0.413060702621596	480	0.277767853453391
CLRN3	127	0.74654459692692	353	0.482109225839019	480	0.708037922499383
CLSPN	127	0.0164590253855331	353	0.9060739988235	480	0.862828677673146
CLSTN1	127	0.0445821266901852	353	1	480	0.870264531164247
CLSTN2	127	0.325961388884774	353	0.569154655443264	480	0.263520644434296
CLSTN3	127	0.536100665218372	353	0.207238958738095	480	0.178577094223792
CLTCL1	127	0.575396192013031	353	0.209560633691857	480	0.300086623761278
CLUAP1	127	0.219680943419849	353	0.785360454024328	480	0.507938402195135
CLUH	127	0.171805274273861	353	0.599826117462057	480	1
CLUL1	127	0.566483955493948	353	0.64216349264845	480	0.9099895918189
CLVS1	127	0.406785131223344	353	1	480	1
CLVS2	127	0.648178789692524	353	0.749997625401471	480	1
CLYBL	127	0.462509977831215	353	0.357028619976993	480	0.29985211405121
CMIP	127	0.434880552555837	353	1	480	0.858271681003874
CMKLR1	127	0.888643671035377	353	0.145133582846115	480	0.295901419086991
CMPK1	127	0.227602895945114	353	0.659951985830125	480	0.448277577100019
CMPK2	127	0.17794912891529	353	0.527767668212329	480	0.462632265825695
CMSS1	127	1	353	0.0535930406579223	480	0.772887947334826
CMTM5	127	0.482293281119529	353	0.782975634526875	480	0.747733887954309
CMTR2	127	0.511278354588583	353	0.595260634907458	480	0.243283506306645
CMYA5	127	0.705691259218703	353	0.254953732379261	480	0.284518905773757
CNBD1	127	0.783003465133218	353	0.610874304459804	480	0.167368308441607
CNBD2	127	0.199321790335205	353	0.72591722540116	480	0.802424228058337
CNDP1	127	0.755993598289342	353	0.0455725401466007	480	0.13492720694392
CNDP2	127	0.588627976755137	353	0.573114716997405	480	1
CNGA1	127	1	353	0.720025425797307	480	0.664111836339567
CNGA3	127	0.231372648445155	353	0.906210649034618	480	0.537107995586448
CNGA4	127	0.358026812904034	353	0.439384217234682	480	0.585539745244822
CNGB1	127	0.788537373779946	353	0.350870113865901	480	0.643337146796289
CNGB3	127	1	353	0.566055953618171	480	0.483707235209463
CNKSR1	127	0.588095763829778	353	0.368851580454264	480	0.28226675131771
CNKSR3	127	0.89364333827713	353	0.455592576866827	480	0.585718063877837
CNN1	127	1	353	0.107612530666705	480	0.216837717299458
CNN3	127	0.511286454719964	353	0.418228776838713	480	0.498905289834182
CNNM1	127	0.737881617793566	353	0.48543799639653	480	0.325739995512304
CNNM3	127	0.46032529802256	353	0.140093006981773	480	0.336921245360104
CNOT1	127	0.415368322408795	353	0.822323999558335	480	0.243847323008341
CNOT10	127	0.597337983138288	353	1	480	1
CNOT3	127	0.293481247538422	353	0.66609710026091	480	0.771715462820372
CNOT6	127	0.299440593845936	353	0.29109132536973	480	0.227505591973308
CNP	127	0.172349268041911	353	0.429570754986244	480	0.269845479322025
CNST	127	0.664772953117004	353	1	480	0.854386725769678
CNTF	127	0.705139733386356	353	1	480	1
CNTLN	127	0.0370883196113094	353	0.701397835449876	480	0.404085609743824
CNTN2	127	0.0219175501195158	353	0.726894567417597	480	0.393821788685451
CNTN3	127	0.851382919586834	353	0.868977497889665	480	0.617764061748452
CNTN4	127	0.0100306735139346	353	0.699763551977406	480	0.315968425023198
CNTN5	127	0.467992603765563	353	0.471285211820553	480	0.392803145029675
CNTN6	127	0.421360676232277	353	0.669086868593828	480	0.302503110333268
CNTNAP1	127	0.163832672499347	353	1	480	0.0227147897172532
CNTNAP2	127	1	353	0.0613505723895478	480	0.268489694168583
CNTNAP3	127	0.470847735232356	353	0.33517995465453	480	0.739432922040132
CNTNAP3B	127	1	353	0.30610791971903	480	1
CNTNAP4	127	0.375913398819747	353	0.627563939442694	480	0.597939457588797
CNTNAP5	127	0.252238298209231	353	0.825267335633002	480	0.354867658964532
CNTRL	127	1	353	0.915524725032501	480	0.23435641477286
CNTROB	127	0.0963143086446209	353	0.35685594908204	480	0.167436141410325
COA1	127	0.00518135476003154	353	0.571047064391335	480	0.665179851297986
COA4	127	0.764913688685727	353	0.420302943467322	480	0.537202095988116
COBL	127	1	353	0.458469153452136	480	0.579130411260026
COBLL1	127	0.890406379957229	353	0.244787135777657	480	0.0696837561158914
COCH	127	0.597797155192642	353	0.658469012766051	480	0.688900449464676
COG1	127	0.74930439154621	353	0.507881926724999	480	1
COG3	127	0.28702473921252	353	0.179288808156583	480	0.445900504239532
COG4	127	0.0488541683927911	353	0.855961651789722	480	0.162917381267655
COG5	127	0.0937513244819657	353	0.267802888303435	480	0.695147806501913
COG6	127	0.16437837646565	353	0.153613013839693	480	0.166424581254814
COG7	127	0.673032141217025	353	0.52506766331529	480	0.709008508169801
COIL	127	0.83381729664109	353	0.1668837295022	480	1
COL10A1	127	0.603429454467597	353	0.333497836298271	480	0.302918640976241
COL11A1	127	0.462537442989934	353	0.0210450222672171	480	0.117123527962188
COL11A2	127	0.141750512230998	353	0.692485971164505	480	0.686559750360317
COL12A1	127	0.857353675717418	353	0.238182652059955	480	0.0492968534092341
COL13A1	127	0.0853886077282984	353	0.30343357525974	480	0.340798391803908
COL14A1	127	0.505504685089559	353	0.469505173158519	480	0.244405761262008
COL15A1	127	0.314199750219711	353	0.500183277471967	480	0.790673135261645
COL16A1	127	0.202607985727026	353	0.922112375793671	480	0.914352017809922
COL17A1	127	0.660824185284857	353	0.47272750552273	480	0.691647897943633
COL18A1	127	0.747179136344823	353	0.44266736418642	480	0.367637249819959
COL19A1	127	0.214573279345157	353	0.300389044568352	480	0.437703333388327
COL1A1	127	0.538009767951871	353	1	480	1
COL1A2	127	0.170965567207232	353	0.521111761031666	480	0.696247937122919
COL20A1	127	0.00649591789839765	353	1	480	0.858332500858199
COL21A1	127	0.35127155338571	353	0.804226763983534	480	0.439943920667518
COL22A1	127	0.216868086149698	353	0.0776990253701582	480	0.209552879234787
COL23A1	127	0.137998849613058	353	0.510971375284618	480	0.214577226404828
COL24A1	127	0.499128837391763	353	0.906382051844074	480	0.786587069571421
COL25A1	127	0.230790830719025	353	0.348723616358197	480	0.282672314826121
COL27A1	127	0.888248250123466	353	0.81282256390624	480	1
COL28A1	127	0.38710086468814	353	0.405362200539587	480	0.533148299338236
COL2A1	127	0.243087635105098	353	0.595464488024368	480	0.722974526777215
COL3A1	127	0.563829095241583	353	1	480	1
COL4A1	127	0.193462870953433	353	0.74459913914272	480	0.38741442506742
COL4A2	127	0.587358629456518	353	0.327247233383814	480	0.175489652807516
COL4A2-AS2	127	0.586464209307525	353	0.0889083606678622	480	0.226281505384913
COL4A3	127	0.610581718990016	353	0.497657306658429	480	0.469227548109739
COL4A4	127	0.6920351045122	353	0.00214737831508338	480	0.00327437569420386
COL5A1	127	0.340770075527142	353	0.228184007838394	480	0.0661405597506533
COL5A2	127	0.151123819427551	353	0.159724139942097	480	0.525306613252426
COL5A3	127	0.795938625900072	353	0.762449686149191	480	0.607438801045188
COL6A1	127	0.512218295027179	353	1	480	0.903355814923246
COL6A2	127	0.0676849554460248	353	1	480	1
COL6A3	127	1	353	0.76805682183407	480	0.746683272721196
COL6A5	127	0.300496018313276	353	1	480	0.826079096957952
COL6A6	127	0.638510837238887	353	0.257172635593033	480	0.127243430012381
COL7A1	127	1	353	0.485272577172214	480	0.755882968205544
COL8A1	127	1	353	0.569042835248562	480	0.4021337002737
COL8A2	127	0.404395989898921	353	0.599432260706978	480	0.28612668179754
COL9A1	127	0.613725062458245	353	0.201971195896904	480	0.149746142728225
COL9A2	127	0.101813336810082	353	0.20379879586535	480	0.392192374661039
COL9A3	127	1	353	0.854401058376967	480	0.614010286197405
COLCA2	127	0.0129159449598186	353	0.692150521805352	480	0.587309617301573
COLEC10	127	0.304180166427722	353	0.471223362991128	480	0.837456027381548
COLEC11	127	0.119790856423243	353	0.165668446397942	480	0.637051975035921
COLEC12	127	0.187555881364217	353	1	480	0.909885581955284
COLGALT1	127	0.438414584700694	353	1	480	0.889222911739767
COLGALT2	127	0.130316631620341	353	0.196222455117462	480	0.464509254203348
COMMD8	127	1	353	0.465384960004478	480	0.681560577988542
COMP	127	0.19599197274255	353	0.38284077854452	480	0.335097291055925
COMT	127	0.814370423179251	353	1	480	0.301639445359089
COPB2	127	0.513668612411644	353	1	480	0.919298307231321
COPE	127	0.300909721612106	353	0.416298886806193	480	0.177956763656842
COPG1	127	0.87407651402901	353	1	480	1
COPS7B	127	0.409172167610256	353	0.0753030135719268	480	0.264706505308894
COQ3	127	0.586446949625121	353	0.599298451760553	480	0.754432294241706
COQ4	127	0.503157507153588	353	0.541447969670356	480	0.760734887073412
COQ6	127	0.0744790924392248	353	0.0617289393445802	480	0.055338652804229
COQ9	127	0.0904279427502675	353	0.85216441887323	480	0.255253748784308
CORIN	127	0.802486972611463	353	0.708958741695638	480	0.824202704273246
CORO1B	127	0.653753328933189	353	0.233463048113085	480	0.254191199303329
CORO7	127	1	353	0.178535760780646	480	0.10902208838661
COX10	127	0.107783919214209	353	0.82892339166533	480	0.751685443657977
COX15	127	0.435350399723741	353	0.182993283499796	480	0.13081036064532
COX18	127	0.000243995835466193	353	0.279623779303305	480	0.000222635037288699
COX6B2	127	0.429144257417303	353	0.816116933039165	480	0.737246606170503
COX8C	127	0.747686155233124	353	0.449434528919623	480	0.681618518107715
CP	127	0.363793549351438	353	0.669188139612166	480	0.829667885821043
CPA1	127	0.353785331870923	353	0.0393961089989419	480	0.0351026037636577
CPA2	127	0.748475727084006	353	0.161679923213134	480	0.562840027674341
CPA3	127	0.077893728620137	353	0.797816257912325	480	0.552672915500406
CPA4	127	0.558781885536812	353	0.353690302530166	480	0.215420777350273
CPA5	127	0.00234400709926663	353	0.223142878067058	480	0.48178510824778
CPA6	127	1	353	0.462733370456845	480	0.500630333745255
CPAMD8	127	0.86660842329198	353	0.243147394334542	480	0.198883615626998
CPB1	127	0.415825286555231	353	0.748002129581076	480	0.705357799950269
CPD	127	0.75026441805492	353	0.0510897541070391	480	0.105298981436065
CPEB1	127	1	353	0.409452913209598	480	0.303097609045408
CPEB2	127	0.187623216111278	353	1	480	0.200476021436037
CPEB4	127	0.685923809533269	353	0.385219160272146	480	0.363475849798037
CPED1	127	0.0726211792945566	353	0.0354890965157876	480	0.0154432043427967
CPM	127	0.541382925210746	353	0.689123642887423	480	0.457976476830295
CPN2	127	0.793268472321051	353	1	480	0.706215765020022
CPNE1	127	1	353	0.723563224883002	480	1
CPNE2	127	0.81444217965914	353	0.506942763975731	480	0.660874373290455
CPNE3	127	1	353	0.294732021503933	480	0.431702832998522
CPNE5	127	0.237149293707024	353	0.680649707939676	480	0.428476926552539
CPNE7	127	0.0556076255773318	353	0.561968420375755	480	0.0664312147914882
CPPED1	127	0.859260915342714	353	0.875019197461121	480	0.388180446085205
CPQ	127	0.849208291229794	353	0.759715597650635	480	0.835668980534858
CPS1	127	0.424736518562473	353	0.437730355319465	480	0.188737300660122
CPSF1	127	0.491205280177381	353	0.338677902113473	480	0.380394100903367
CPSF3	127	0.818836207984424	353	0.64109479824111	480	0.750763525058629
CPSF4	127	0.866195540561523	353	0.233323848722561	480	0.243796186761131
CPT1A	127	1	353	0.501609865543718	480	0.809270991611837
CPT1B	127	0.176632561280515	353	0.634580283034192	480	0.543825115088296
CPT1C	127	0.709207535464933	353	0.556710129417952	480	0.501706312160889
CPT2	127	0.553942878398056	353	0.681254275447388	480	0.651132750449593
CPVL	127	0.510056352489472	353	0.0523318332925898	480	0.0514661165276896
CPXM1	127	0.83349255288407	353	1	480	0.88525154700654
CPXM2	127	0.296821842054959	353	0.485061431741333	480	0.532140007193922
CPZ	127	0.721891736134893	353	0.392432909383044	480	0.760606934145418
CR1	127	0.566463874773146	353	0.318652397751165	480	0.0603092910376941
CR1L	127	0.654726473870186	353	0.0488996592949587	480	1
CR2	127	1	353	0.231915347102326	480	0.295259954322468
CRADD	127	0.65875490087536	353	0.638900869468905	480	1
CRAT	127	1	353	0.846903144560055	480	0.781228015103116
CRB1	127	0.0158002929031374	353	0.739113660661017	480	0.831708967335059
CRB2	127	0.509823457646015	353	0.736371560128105	480	0.303626690828855
CRBN	127	0.282843661279009	353	0.864426652397108	480	0.673060526722167
CREB3	127	0.70945104427456	353	0.090643366295499	480	0.130711707792876
CREB3L1	127	0.684369478584537	353	1	480	1
CREB3L2	127	0.443638393764184	353	0.303104424772175	480	0.69730512708324
CREB3L3	127	0.710018163013247	353	0.315827876766955	480	0.184586387656269
CREB3L4	127	1	353	0.147370950085951	480	0.52890217919488
CREBBP	127	0.615081222118881	353	1	480	0.595468794568061
CRELD1	127	1	353	0.567203719383975	480	0.413188843428334
CRHBP	127	0.274517770079752	353	0.546352840517791	480	0.464894360985334
CRHR2	127	0.0654878424161629	353	0.208908830186711	480	0.137522906185487
CRIM1	127	1	353	0.228431430723764	480	0.757060768407152
CRISP1	127	0.370623675185382	353	0.533327634687963	480	0.832065573822782
CRISPLD2	127	0.3437711075568	353	0.21805253267123	480	0.0454607300815933
CRLF1	127	0.286803489957369	353	0.896621123983424	480	0.454255669607203
CRMP1	127	0.364263013915927	353	0.462290345387391	480	0.554859676916651
CRNKL1	127	0.648185169683546	353	0.0660501820311058	480	0.204700140818677
CRNN	127	0.0100130066573831	353	0.486660910289705	480	0.792330798060294
CROCC	127	0.862043190262426	353	0.311153279496247	480	0.0396990038649164
CROT	127	0.253074396549207	353	0.842745429896112	480	0.63720327561879
CRP	127	0.778418031908769	353	0.00366452596953015	480	0.0305541601115079
CRTAC1	127	0.534703243927805	353	0.674274441859362	480	1
CRTAP	127	0.532381905767359	353	0.732784213828961	480	0.304919668441795
CRYAB	127	0.533228935726808	353	0.299814559680116	480	0.26347872966317
CRYBA4	127	0.131523604151493	353	0.112637922775615	480	0.044433791605501
CRYBB1	127	0.750090668187452	353	0.72325529867326	480	0.857324923598218
CRYBB2	127	0.43277342415796	353	0.509038465662544	480	0.452704254261137
CRYBB3	127	1	353	0.359132265839731	480	1
CRYBG3	127	0.482630534736809	353	0.595279891008361	480	1
CRYGA	127	0.42007079327633	353	0.277875214095864	480	0.319806549090572
CRYGD	127	0.526095580265188	353	0.00143142926113526	480	0.0523526447633355
CRYGN	127	0.34491274883881	353	0.725198361605218	480	0.806467329981337
CRYZ	127	0.327798410895717	353	0.139864550502241	480	0.169697116309165
CRYZL1	127	0.36422083852256	353	1	480	1
CSAD	127	0.415866040111999	353	0.278406965223317	480	0.438545244380622
CSE1L	127	0.451079269697418	353	0.76734296575493	480	0.4326262077759
CSF1	127	0.200024875997432	353	0.0802393329748164	480	0.123087442960266
CSF1R	127	0.0729322452598276	353	0.397642751103861	480	0.517216977673249
CSF2RB	127	0.066307618501812	353	0.064414135035179	480	0.00218076746900264
CSF3	127	1	353	1	480	1
CSF3R	127	0.809942078861264	353	0.648686718135845	480	0.639693329432588
CSGALNACT1	127	1	353	0.366361731798697	480	0.878255054806986
CSH2	127	0.516033190487054	353	0.487711774576316	480	0.487664555594602
CSHL1	127	0.580184821233736	353	1	480	0.883863787238331
CSMD1	127	0.651068629574329	353	0.0744631448611897	480	0.410169033343079
CSMD2	127	0.262942699482869	353	0.172149197981275	480	0.591114293933815
CSMD3	127	0.313703526013503	353	0.00287483911482644	480	0.0016580067287596
CSN2	127	0.190658670283645	353	0.13807547761378	480	0.0500801862455136
CSNK1G2	127	0.559367810424274	353	0.857133029440622	480	1
CSNK2A3	127	1	353	0.87386739251312	480	1
CSPG4	127	0.394203783720156	353	0.316541929277742	480	0.692947039116179
CSPP1	127	1	353	0.46503863947531	480	0.907689515082344
CSRNP1	127	0.289775279312981	353	0.037166991144273	480	0.156586930288965
CSRNP3	127	0.706622368421835	353	0.899041647399604	480	0.655872087603793
CST1	127	0.599886714632271	353	0.662939638610036	480	0.679277974555025
CST5	127	0.00595339577973719	353	1	480	1
CSTF2T	127	0.547190303852597	353	0.226702024270233	480	0.381922791010455
CTAGE1	127	0.365495119051149	353	0.525713974138196	480	0.452326213737106
CTAGE4	127	0.859689524230041	353	0.203498495755107	480	0.188585337834691
CTBP2	127	0.315355551507574	353	0.69390111271558	480	0.81476686053223
CTBS	127	0.309078165220906	353	0.898059993230788	480	0.807503473492751
CTC1	127	0.660823280490815	353	1	480	0.618723504544287
CTCF	127	0.836335523947069	353	0.60686975524703	480	0.767604676017823
CTCFL	127	0.479323419885546	353	0.390551497144696	480	0.808374762907943
CTDP1	127	0.884020796668976	353	0.459996687972986	480	0.634253866785566
CTDSP1	127	0.753314046750759	353	0.607637264139049	480	0.413099642254824
CTHRC1	127	1	353	0.421882032192526	480	0.8644215572284
CTNNA1	127	0.704403170332097	353	0.449702954892952	480	0.838342081650622
CTNNA2	127	0.757337989006783	353	0.177254598301659	480	0.102331449666634
CTNNA3	127	0.887998140463789	353	0.53389945600474	480	1
CTNNBL1	127	0.758181532729981	353	1	480	1
CTNND1	127	1	353	0.0857607592229923	480	0.145333787923719
CTNS	127	0.240315593121489	353	0.795933650223801	480	0.456090273669912
CTR9	127	0.00605713345518777	353	0.502545746491492	480	0.309937588119606
CTRB1	127	0.264774203168383	353	0.487468695201205	480	0.302213517846103
CTRC	127	1	353	0.0735628187802779	480	0.0303877627880427
CTSB	127	0.816175651458344	353	0.85001681508148	480	0.560245851263148
CTSE	127	0.584895420812478	353	0.58649205967361	480	0.185846249538038
CTSF	127	0.459892244861793	353	0.396629569031604	480	0.276320849257751
CTSH	127	0.685875430096133	353	0.0174833137627729	480	0.589696510258782
CTSL	127	0.20871188165657	353	0.816657991099026	480	1
CTSW	127	1	353	0.231511742151789	480	0.460348428549325
CTSZ	127	0.680305875053574	353	0.757381113225075	480	0.880832374041561
CTTN	127	0.212364441417013	353	1	480	0.699749591543626
CTTNBP2	127	1	353	0.694903033392146	480	0.559137533457374
CTTNBP2NL	127	0.532017576116083	353	0.817311823098412	480	0.823997187776814
CTU2	127	0.669302929700878	353	1	480	0.473910553972232
CUBN	127	0.245945395599904	353	0.225270077179467	480	0.425861811068881
CUL4A	127	0.883717671939912	353	0.116058665531531	480	0.124897432066175
CUL7	127	1	353	0.70791689644782	480	0.679180671450674
CUL9	127	0.401635543359743	353	0.517427098678773	480	0.084147494529796
CUX1	127	0.0692925097176802	353	0.616563435197728	480	0.035665446488827
CUX2	127	0.124224860139899	353	0.0461873555447889	480	0.598839140466716
CUZD1	127	0.214721382302872	353	0.898466055948684	480	0.539726115377916
CWC22	127	1	353	0.623249795944349	480	0.689514655007051
CWF19L2	127	0.222855400359398	353	1	480	1
CWH43	127	0.588038395961429	353	0.891787475806021	480	0.596929321786362
CX3CL1	127	0.480588746913403	353	0.711739053687565	480	0.620441096073817
CX3CR1	127	0.44026583498794	353	0.868872771089448	480	0.899624661274036
CXADR	127	0.330479754423287	353	0.841715424132039	480	0.295487381504466
CXCL10	127	0.820358601628562	353	0.0199550740252051	480	0.097315753368763
CXCR1	127	0.103226480947239	353	0.547353129017115	480	0.780899543312667
CXCR2	127	0.868798168008239	353	0.0198798561410419	480	0.0194718637743401
CYB5D1	127	0.4086358219737	353	0.86945947088721	480	0.747053491829953
CYB5R3	127	0.512764377770735	353	0.190141127897374	480	0.672362693451603
CYB5R4	127	0.507244833089399	353	0.552513183546494	480	0.368609879342164
CYBA	127	0.837331556374651	353	0.487295022782722	480	0.329355480476604
CYBRD1	127	0.326610149877591	353	0.545060853667916	480	0.835763388442807
CYC1	127	0.26377732841256	353	0.642224596532636	480	0.661767012424886
CYFIP1	127	0.705507996013552	353	0.786466562957139	480	0.572477415993802
CYFIP2	127	0.0166130199468225	353	0.799339344148829	480	0.020461804672233
CYHR1	127	0.113256388624112	353	0.280472115530474	480	0.152130599230562
CYLC2	127	0.609045715531266	353	0.503633634697399	480	0.636824946690995
CYP11A1	127	0.153402417001633	353	0.134079896467238	480	0.0259349760379989
CYP11B1	127	0.00642440110193199	353	0.721910689359737	480	0.0100596887550428
CYP11B2	127	0.191380637679377	353	0.364631845312454	480	0.107539302381038
CYP1A1	127	0.530632944280721	353	0.811752262445254	480	0.495431800685689
CYP1A2	127	0.861938363677643	353	0.111453723053269	480	0.294859553633215
CYP1B1	127	0.699100208775325	353	0.388545570903355	480	0.394792583932828
CYP20A1	127	0.488100561856236	353	0.494363975581077	480	0.752274168721498
CYP21A2	127	0.0379612967030878	353	0.528122550916264	480	1
CYP24A1	127	0.296923825642022	353	0.0970673749052628	480	0.0317954313280197
CYP26A1	127	0.604289520864452	353	1	480	1
CYP26C1	127	0.578864368391356	353	0.213234070354199	480	0.582102208862619
CYP27A1	127	0.310001477072398	353	0.681893022872401	480	0.650080343396093
CYP2A13	127	0.0526459849580444	353	0.304447743900577	480	0.213715773942168
CYP2A6	127	0.0268999840143458	353	0.478932417232069	480	0.780403268682499
CYP2B6	127	0.446866770192647	353	0.00885095532554192	480	0.00498357197521981
CYP2C18	127	0.398881633338013	353	0.0829687664870383	480	0.11346758571367
CYP2C19	127	0.159710215005686	353	0.0245466472998525	480	0.0213547190048087
CYP2C8	127	0.78281789508971	353	0.367928171992741	480	0.48866893743993
CYP2C9	127	0.28685025944949	353	0.462601896203501	480	0.598611384388387
CYP2D6	127	0.546372692965352	353	0.486646615112913	480	0.420658934655647
[truncated: 7,577 more rows]
