# Supplementary material for: Rare variants in IFFO1, DTNB, NLRC3 and SLC22A10 associate with Alzheimer’s disease CSF profile of neuronal injury and inflammation
Source: Mol Psychiatry. 2022 Feb 16;27(4):1990–9. doi: 10.1038/s41380-022-01437-6 (PMC9126805; doi:10.1038/s41380-022-01437-6)
Supplement: Supplementary file 3 — Supplementary Data 1 [file 41380_2022_1437_MOESM3_ESM.zip › summary_stats/protein_coding/nodiag/injury_pc_publication.csv]

gene_name_adni	n_adni	p.value_adni	n_emif	p.value_emif	n_total	p.value_meta
A1BG	127	0.201999933652709	353	0.741429002929789	480	0.372427139491549
A1CF	127	0.120762804810928	353	0.917871857852949	480	0.634966338210163
A2M	127	0.795536872283294	353	0.829922235755071	480	1
A2ML1	127	0.00925011783160068	353	0.183233803509357	480	0.0755537146337223
A3GALT2	127	0.41937777777257	353	0.230255606600075	480	0.198677741728885
A4GALT	127	0.585490272137234	353	0.372577349452194	480	0.848838277519771
A4GNT	127	0.476483693416177	353	0.237811746881865	480	0.252405258403708
AACS	127	0.0374788351140499	353	0.399424072256728	480	1
AADAC	127	1	353	0.598480019661752	480	1
AADACL2	127	0.85497589295347	353	0.688699235432802	480	0.835651520979194
AADACL4	127	0.837266054837982	353	0.844097007031808	480	1
AAED1	127	0.69408834168414	353	0.0742500051529733	480	0.0196269411128986
AAGAB	127	0.0846779589585052	353	0.286421271842902	480	0.338397510693019
AAK1	127	0.03522047231295	353	0.829369072167587	480	0.311627499279616
AANAT	127	0.658706507269796	353	0.816431420222949	480	1
AAR2	127	0.60039553926118	353	0.318319360151798	480	0.141210817495434
AARD	127	0.476523251403725	353	0.733059662902973	480	1
AARS	127	0.114792756451013	353	0.827608478208626	480	0.717441020999697
AARS2	127	0.500214233507477	353	0.791863866575328	480	0.194801798216193
AARSD1	127	0.118111337796827	353	0.374075427927243	480	0.232438487173729
AASDH	127	0.767428973742871	353	0.426700691898976	480	0.685704789828915
AASS	127	0.473264955987331	353	0.570382227414449	480	1
AATF	127	1	353	0.665181146079328	480	0.48680089994744
AATK	127	0.0529934006290983	353	0.0102158178751637	480	0.0256650192715062
ABAT	127	0.694637264183188	353	0.754522941038731	480	0.441707648768938
ABCA1	127	0.374172791009808	353	0.84274753823949	480	0.514477258203733
ABCA10	127	0.447174926202303	353	0.00933315374906485	480	0.0273303651535225
ABCA12	127	0.656615501842659	353	0.786130123031678	480	1
ABCA13	127	0.25257331951884	353	0.818162687082258	480	0.694566401674666
ABCA2	127	0.138360943757004	353	0.914642282261507	480	1
ABCA3	127	0.231992620262481	353	0.748679045024859	480	0.799941817802742
ABCA4	127	0.52333650184554	353	0.741927370742136	480	0.921097527810611
ABCA5	127	0.768485502018429	353	0.575536672555172	480	0.479565920602625
ABCA6	127	0.532579173065787	353	1	480	0.444257488604566
ABCA7	127	0.422541659266009	353	0.254461892177835	480	0.842249653855882
ABCA8	127	0.549450236284862	353	0.767662169320817	480	0.402486295495073
ABCA9	127	0.13189182584094	353	0.419830902946981	480	0.423332458220608
ABCB1	127	1	353	0.165402198891488	480	1
ABCB10	127	0.561507125123605	353	1	480	0.71861111058809
ABCB11	127	0.811107984434389	353	0.561172178126025	480	0.670720918425511
ABCB4	127	1	353	0.624330180037302	480	0.503498498955031
ABCB5	127	0.674612486830141	353	0.13979276370749	480	1
ABCB6	127	0.411866451053537	353	0.842556458662448	480	0.861603447082734
ABCB8	127	0.158817483146421	353	0.562520057972784	480	0.877384112851791
ABCC1	127	0.408928355470991	353	0.45615053667817	480	0.861388581093293
ABCC10	127	1	353	0.427052932793746	480	0.544345382737049
ABCC11	127	0.388126336307612	353	0.00930548522493113	480	0.0237701517213033
ABCC12	127	0.482541638252339	353	0.606756412372369	480	0.59301776756764
ABCC2	127	1	353	0.74582978434856	480	1
ABCC3	127	0.0935153847866999	353	0.528501502903465	480	0.850381443857246
ABCC4	127	0.502598434864931	353	0.435241411256369	480	0.650677244704628
ABCC5	127	0.743837777890097	353	0.0661722346185839	480	0.0321389730318581
ABCC6	127	0.670261358744298	353	0.507046527464589	480	0.376767443585459
ABCC8	127	0.153205787099988	353	0.59529833997311	480	0.593482369515655
ABCD2	127	0.226689954714832	353	0.924350197920126	480	0.501774402009003
ABCD3	127	0.768780568227991	353	0.787652172561524	480	0.590973073435424
ABCD4	127	0.604175361648579	353	0.783924588624446	480	0.356936691457452
ABCF2	127	0.508856525168485	353	1	480	0.719050682127561
ABCF3	127	0.03868988532607	353	0.201778980423902	480	0.576527267712734
ABCG2	127	1	353	0.442103942189284	480	0.828190156609763
ABCG4	127	0.690990623432725	353	0.271039887250889	480	0.466504928377815
ABCG5	127	0.399105731854079	353	0.433908031719229	480	0.0983543985112073
ABCG8	127	0.838544539699388	353	0.811116183070145	480	0.577997830192283
ABHD1	127	0.583417091632825	353	0.0468931501797005	480	0.109421963593013
ABHD10	127	1	353	0.237162038651394	480	0.201878633578478
ABHD11	127	0.518096612675012	353	0.325464114219291	480	0.70704723767463
ABHD12	127	0.552318146543468	353	0.364251081603842	480	0.741147021114156
ABHD12B	127	0.749507152518814	353	0.047259466264858	480	0.051600380349512
ABHD14A	127	0.403004581061158	353	0.579984385891789	480	0.312844151763197
ABHD14A-ACY1	127	0.544697081597462	353	0.716559531528001	480	0.74119534749236
ABHD16A	127	1	353	0.0159595136104821	480	0.201518753909464
ABHD16B	127	0.805187513592806	353	0.545181616936214	480	0.55220695741749
ABHD4	127	0.824316083922714	353	0.316473910209729	480	0.173598804331692
ABHD6	127	0.204715336847663	353	0.87111695727911	480	0.84050969328791
ABI3	127	0.0826946171919659	353	0.402950718111847	480	0.0266128171481311
ABI3BP	127	0.242672203315504	353	0.304225728711549	480	0.854480561357343
ABL1	127	0.615985276944737	353	0.512436359469403	480	0.284017781757809
ABL2	127	0.0235434909077606	353	0.163980890037835	480	0.362856102254627
ABLIM1	127	0.863346725200069	353	0.310247107299503	480	0.704610133636843
ABLIM2	127	0.448028973615246	353	0.050530250585428	480	0.692421714433607
ABLIM3	127	0.462694591345464	353	0.499052210840506	480	0.782595898245416
ABR	127	0.578735095734068	353	0.524866511397305	480	0.667750307923887
ABRA	127	0.727191743920432	353	0.195251823980204	480	0.70234325121694
ABTB1	127	0.246421100633552	353	0.359981998000749	480	0.470177927697519
ABTB2	127	0.45198723655162	353	0.342132385002496	480	0.493116726338169
ACACA	127	0.554199099404757	353	1	480	1
ACACB	127	0.507541833184057	353	0.334695622123152	480	0.486001721373093
ACAD10	127	0.000755133633658089	353	0.248516211800781	480	0.0466012281108159
ACAD11	127	0.800222469595097	353	1	480	1
ACAD9	127	0.00484948064599078	353	0.113328413659284	480	0.757103190196685
ACADL	127	0.328407873267282	353	1	480	0.740123268135693
ACADM	127	0.767935293637857	353	0.680992136189137	480	0.700421370085374
ACADVL	127	0.814269210279561	353	0.54688014479482	480	0.315175359689907
ACAN	127	0.170432682985639	353	0.186973246329518	480	0.05804952296375
ACAP1	127	0.718414447200022	353	0.13516801010695	480	0.779447168288752
ACAP2	127	0.497474250421286	353	0.812331724055328	480	0.635043370749849
ACAP3	127	0.663171946765154	353	0.338962191692469	480	0.863093661328689
ACBD4	127	0.408137399374433	353	1	480	0.389147622483728
ACBD5	127	0.673534201265921	353	0.149521176862249	480	0.157025006559001
ACBD7	127	0.310244990465419	353	0.385383541317777	480	0.223430988119847
ACCS	127	0.44408744437711	353	0.27589030854781	480	1
ACCSL	127	0.648411024605486	353	0.791306926473977	480	0.594603947969399
ACE	127	0.241024790258558	353	0.919484097034047	480	0.894070047855551
ACHE	127	0.764031507474764	353	0.632667855151896	480	1
ACIN1	127	0.371194769210177	353	0.915574111825447	480	0.911728010903574
ACKR2	127	0.474338004238837	353	0.00551850897790296	480	0.791104991027352
ACKR3	127	0.65934139998755	353	0.43141896688095	480	0.507582486704259
ACKR4	127	0.472466564053634	353	0.257536659321333	480	0.385328592360239
ACLY	127	0.388905837588302	353	0.0137561949014547	480	0.113147208515247
ACMSD	127	1	353	0.293621755295692	480	0.296699799432496
ACO1	127	0.251971207464082	353	0.0638069237717993	480	0.469866552742204
ACO2	127	0.177249301026919	353	0.199485681917768	480	1
ACOT11	127	0.236129059309791	353	1	480	0.650593551928709
ACOT4	127	0.602561149857565	353	0.571854073207454	480	0.337912476821033
ACOT8	127	0.0521245476953472	353	0.338976881169751	480	0.439062488604699
ACOX1	127	0.773360527771525	353	0.681594249099616	480	1
ACOX2	127	0.595968856699054	353	0.589380844352483	480	0.402748880342749
ACOX3	127	0.578717355731612	353	0.767012311163874	480	0.594539558764635
ACOXL	127	0.342481866002057	353	1	480	0.918325509942711
ACP5	127	0.298821131701837	353	0.053038938806543	480	0.0135445706151168
ACP6	127	0.586896563482038	353	0.847762056079792	480	0.834731261085981
ACRBP	127	0.383429300550024	353	0.818955030899542	480	0.326342937771522
ACSBG1	127	0.81905971137045	353	0.142321739673763	480	0.533598572786009
ACSBG2	127	0.89664986172128	353	0.449555243055214	480	1
ACSF2	127	0.847948010624002	353	0.652348966369118	480	1
ACSF3	127	0.0289056817478793	353	1	480	0.233009522889957
ACSL1	127	0.560295526034694	353	0.061157867573331	480	0.523291414310188
ACSM1	127	0.175362104172386	353	0.622064362314497	480	0.513820953236118
ACSM2A	127	1	353	0.725269918616941	480	0.573665958091403
ACSM2B	127	0.500277142743428	353	0.1954783501764	480	0.185480303990605
ACSM3	127	0.449990228402816	353	0.792189894863108	480	0.521617695542179
ACSM5	127	0.755172707234511	353	1	480	1
ACSS1	127	0.594594109141948	353	0.647319564582208	480	0.732273502209565
ACSS2	127	0.732345414677234	353	0.0958699561042456	480	0.302355828174021
ACSS3	127	0.143114990653004	353	1	480	0.796466250412581
ACTBL2	127	0.776973374702087	353	0.888351139153653	480	0.901800958598732
ACTL10	127	0.834950751669868	353	0.678364553718288	480	0.521961144747099
ACTL7A	127	0.354396687752198	353	0.785616782730659	480	0.463254256385204
ACTL7B	127	0.559821109873712	353	0.19759448113328	480	0.481225083069082
ACTL8	127	0.223804075156662	353	0.546214329303561	480	0.412038803714513
ACTN1	127	0.545818978559781	353	0.881160000607709	480	1
ACTN4	127	0.482830526111097	353	0.312843394998174	480	0.237485316620251
ACTR5	127	0.585694499962042	353	0.660765387795758	480	1
ACTRT2	127	0.43709982662566	353	0.0539402461983791	480	0.480394798522055
ACTRT3	127	1	353	0.298713245187026	480	0.543003010498388
ACVR1	127	0.659494223221806	353	0.25111477546986	480	1
ACVR1C	127	1	353	1	480	1
ACVR2B	127	0.0776744253551437	353	0.436821138332079	480	1
ACYP2	127	0.821353222938031	353	0.0342503111384368	480	0.0219896883842931
ADAD1	127	0.702267223915184	353	0.0623726095620839	480	0.50733128170507
ADAD2	127	0.856849163843154	353	0.606488368834328	480	1
ADAL	127	0.0991231962995707	353	0.750679869558883	480	1
ADAM11	127	0.78660413824606	353	0.488396228192073	480	1
ADAM12	127	0.636854719032275	353	0.0292268556462443	480	0.794662924786154
ADAM15	127	0.718019344290431	353	0.631631714918	480	0.796149680049554
ADAM17	127	0.0538818848235726	353	0.204444072061216	480	0.289839503068663
ADAM18	127	1	353	0.0957705765261857	480	0.120002677518084
ADAM19	127	0.904829713863573	353	0.0501077004957392	480	0.157839939187958
ADAM2	127	0.0979166563105847	353	0.64776880366347	480	0.234712886512486
ADAM20	127	0.837640210156322	353	0.569501952913694	480	0.852491668168335
ADAM21	127	0.483267708865616	353	0.371980930836483	480	0.443065078936222
ADAM23	127	0.0835875051248955	353	0.0738096607822325	480	0.106594587080196
ADAM28	127	0.208833431921055	353	0.397186368909252	480	0.766835049851699
ADAM29	127	0.563999000666619	353	1	480	1
ADAM30	127	0.450868077000013	353	0.0369403353710361	480	0.221345091072463
ADAM32	127	1	353	0.802855859325636	480	0.562348890184617
ADAM33	127	0.335123010597131	353	0.80790593024109	480	0.0383160444854118
ADAM7	127	0.83381683484673	353	0.485064072236261	480	1
ADAM8	127	0.454877494581822	353	0.242972422751549	480	0.350685446003409
ADAM9	127	0.581504418363626	353	0.401977818341118	480	0.303663514119785
ADAMDEC1	127	0.788915854626848	353	0.0584597726176797	480	0.0193761264140792
ADAMTS1	127	0.8169574650444	353	0.627390475873724	480	0.715296893617262
ADAMTS10	127	0.606079232845825	353	0.173962724452225	480	0.787832338970504
ADAMTS12	127	0.837718520283155	353	0.71239490879988	480	0.59036846260121
ADAMTS13	127	0.390688227671993	353	0.104545271232993	480	0.0115434767132747
ADAMTS14	127	0.228255302954721	353	0.420892458127195	480	0.538784566475297
ADAMTS15	127	0.542745971661426	353	1	480	0.845053377942845
ADAMTS16	127	0.799613708479888	353	0.34721461756211	480	0.471921850246146
ADAMTS17	127	1	353	0.565123882694436	480	0.848953052691017
ADAMTS18	127	0.90612147996267	353	0.72277244356121	480	0.674390826767204
ADAMTS19	127	0.01312964186498	353	0.713103985301988	480	0.0308571456770053
ADAMTS2	127	0.365123719296111	353	0.64825512172509	480	1
ADAMTS20	127	0.168709017142048	353	0.833388135074795	480	0.711023985981141
ADAMTS3	127	0.62947054494262	353	0.585985875503481	480	0.661873491520578
ADAMTS4	127	0.593384044970839	353	0.862035152655579	480	1
ADAMTS5	127	0.387099721520286	353	0.714133578927808	480	1
ADAMTS6	127	0.120321861618342	353	1	480	0.684461844785122
ADAMTS7	127	0.287608270938772	353	0.60041680883671	480	0.86745146642457
ADAMTS8	127	0.567082335240222	353	0.299933733613453	480	0.159193826060122
ADAMTS9	127	0.601431108033529	353	0.139605021705557	480	0.350638723957675
ADAMTSL1	127	0.136739699002985	353	0.597835948907383	480	0.787842583774224
ADAMTSL3	127	0.113747821074476	353	0.877657028627541	480	0.410243193539979
ADAMTSL4	127	0.176122557785089	353	0.761552904134853	480	0.663561742411854
ADAMTSL5	127	0.173344140487034	353	0.340518729808197	480	0.276775753697606
ADAR	127	0.570926289461667	353	0.226143793338908	480	0.166460247782937
ADARB2	127	1	353	1	480	0.81824420299697
ADAT1	127	0.688266650075206	353	0.815087992124229	480	0.702904492006212
ADAT3	127	0.434977459369473	353	0.0519928401664489	480	0.0741353215631763
ADCK1	127	0.303077930303864	353	1	480	0.266240325163884
ADCK2	127	0.862208844063069	353	0.882240278129941	480	0.660941645310845
ADCK5	127	0.0262856337410908	353	0.117918998789467	480	0.0279802855071787
ADCY1	127	0.403440842100869	353	0.851430222815317	480	0.461485556372589
ADCY10	127	0.136702484350999	353	0.538744378173744	480	0.546863239696578
ADCY2	127	0.172127854510648	353	0.353254008860352	480	0.263625364567174
ADCY3	127	0.353677029258282	353	0.876254914605744	480	0.701609899986992
ADCY4	127	0.591888954659308	353	0.441339010312795	480	0.377294969730225
ADCY5	127	0.385583953212064	353	0.063253192594132	480	0.803989035180345
ADCY6	127	0.481369282647137	353	0.476455412745225	480	0.568715605791008
ADCY7	127	0.228021003063869	353	1	480	0.514456019330714
ADCY8	127	0.54358188708187	353	0.469525846126611	480	0.383560834217307
ADCY9	127	0.777864062438288	353	1	480	1
ADCYAP1	127	0.0934603392501445	353	0.453025981762677	480	0.224853127784811
ADCYAP1R1	127	0.236645557001106	353	0.745441844029005	480	0.406184406947406
ADD3	127	0.658794586607299	353	0.803843695512836	480	1
ADGB	127	0.720534208299944	353	0.395724382629125	480	0.271143876804327
ADH1B	127	0.853700813615603	353	1	480	0.576335640364843
ADH6	127	1	353	0.514438245781238	480	0.517325181169073
ADH7	127	0.229713819565897	353	0.388059552197471	480	0.322927468988571
ADI1	127	0.104706263647371	353	0.532787287932146	480	0.535228692874772
ADIPOQ	127	0.733131975475717	353	0.404580498761437	480	0.197735193609467
ADNP	127	0.912348742898618	353	1	480	0.868751175675455
ADNP2	127	0.404362074463256	353	0.121776555409256	480	0.542565979710134
ADORA3	127	0.743039018010591	353	0.0187425104069694	480	0.681767858972778
ADPRHL1	127	0.889431483264887	353	0.541908850133057	480	0.529694588614262
ADRA1A	127	1	353	0.272134685390296	480	0.29975984310229
ADRA1B	127	0.0563477639418812	353	0.662365849760927	480	0.0782973301792568
ADRA1D	127	0.193904346186703	353	0.752416703354877	480	1
ADSL	127	0.550982773073586	353	0.00220079033421339	480	0.00896969793300639
ADTRP	127	0.47897022795055	353	0.6105659705407	480	0.464329318722473
AEBP1	127	0.642132445247567	353	0.0134655581902355	480	0.024374350065276
AEN	127	0.312014854361937	353	0.886695502578818	480	0.390229995251059
AFAP1	127	0.233842935102388	353	0.680305193192882	480	0.655718107449935
AFAP1L1	127	0.843228699742993	353	0.919496420176971	480	0.60970838157462
AFAP1L2	127	0.11910022093595	353	0.384517178703673	480	0.184029794637301
AFF1	127	0.309049513884389	353	0.606255046556293	480	0.630992601846047
AFF3	127	0.104199012500906	353	0.774818081097038	480	0.754013416352503
AFF4	127	1	353	0.579862891066232	480	0.590927652709835
AFG3L2	127	0.88863881318383	353	0.348174670119461	480	0.853315115273285
AFM	127	0.554456937326049	353	0.544157780028872	480	0.638604606804398
AFMID	127	0.102615469296005	353	0.457973102246722	480	0.12080246334118
AFP	127	0.68707403144846	353	0.167883858166886	480	1
AGA	127	0.637089513017132	353	0.0113333315306791	480	0.716964057553182
AGAP11	127	0.734971791496287	353	0.545543921625772	480	1
AGAP2	127	0.306110317800991	353	0.21816081311403	480	0.23499252170878
AGAP3	127	0.177331511211624	353	0.608111557472823	480	1
AGAP6	127	1	353	1	480	0.853133894306184
AGBL1	127	0.50435352001106	353	0.905302637198831	480	0.871866664472461
AGBL2	127	0.685583689030485	353	0.200971274159139	480	0.702936019523974
AGBL3	127	0.192348345858131	353	0.464381239433943	480	0.602979353687271
AGBL4	127	0.643799486899677	353	0.134191552237893	480	0.0669528250888846
AGBL5	127	0.351553459673896	353	0.559768063561984	480	0.605097240433095
AGFG1	127	0.376358810795634	353	0.295592112684297	480	0.369029921485769
AGFG2	127	0.749800272098903	353	0.793292044328959	480	0.775206718284374
AGGF1	127	1	353	0.747373115942001	480	0.514355791441226
AGL	127	1	353	0.875045126791671	480	0.467982470238306
AGMAT	127	0.562759599610224	353	0.73859593926525	480	1
AGMO	127	0.421765319892478	353	0.358230455032539	480	0.779241968107171
AGRN	127	0.00224275084259995	353	0.320686728392409	480	0.175669733325029
AGT	127	0.210001067353226	353	1	480	0.424813998427213
AGTPBP1	127	0.510819960184508	353	0.105922947348663	480	0.210600280280354
AGTR1	127	0.0684699738414397	353	0.108905377866734	480	0.545166360240588
AGXT	127	0.282092758182997	353	0.249518170902766	480	0.200447924144292
AGXT2	127	0.478513083056589	353	1	480	0.505526198017196
AHCTF1	127	0.56651784171394	353	0.0795716489703299	480	0.440623813650707
AHCY	127	0.624222837522624	353	0.468888321234083	480	0.611626487254202
AHDC1	127	1	353	0.158376910709281	480	0.699370619676506
AHI1	127	0.0513272283414598	353	0.0996279686063735	480	0.0674004660019796
AHNAK	127	0.395882473244991	353	0.805357500684985	480	0.427781513188585
AHNAK2	127	0.682349064358929	353	0.895679689839482	480	0.733475296346834
AHR	127	0.830702561341985	353	0.837892260636872	480	1
AHRR	127	0.000930343622909446	353	0.041684579243797	480	0.729762287661908
AIF1L	127	0.494059488550153	353	0.829119173692371	480	0.829693203006364
AIFM2	127	0.845979577556659	353	0.00835144068674665	480	0.00339894357675863
AIFM3	127	0.621250776360414	353	0.739972356359381	480	1
AIM2	127	0.270092132539262	353	0.786449686454219	480	0.583422852094491
AIMP1	127	0.423088556515393	353	0.694290567092292	480	0.308469040178582
AIMP2	127	0.590832057236903	353	0.507469981550035	480	0.785012834391958
AIP	127	0.640011689497238	353	0.61837116944661	480	0.146515143840263
AIPL1	127	0.340631047420777	353	0.0272683192071227	480	0.017189833044749
AIRE	127	0.290043413958975	353	0.562767782467985	480	0.538657168930528
AJAP1	127	0.690282242263476	353	0.760579373416037	480	0.874562956728288
AK7	127	0.350462834252928	353	0.885653902350074	480	1
AK8	127	0.683250672503472	353	0.0799823372294781	480	0.0910313718959128
AK9	127	0.171801703621038	353	0.0685031739470106	480	0.144193210024365
AKAP1	127	0.800198992418204	353	1	480	1
AKAP10	127	0.217359398053877	353	0.893937586320404	480	0.496445956636911
AKAP11	127	0.237981967885844	353	0.91002509157045	480	0.864856458877732
AKAP12	127	0.127370971989653	353	0.440878259988689	480	0.10241180822052
AKAP13	127	0.768413765111938	353	0.309184332044996	480	0.123921948465612
AKAP2	127	0.0669592350775776	353	0.139955924380136	480	0.2179939154456
AKAP3	127	0.0166888572712344	353	0.639918093360137	480	0.00462340183349363
AKAP6	127	1	353	1	480	0.781688646307988
AKAP7	127	0.0232881364821246	353	0.192114970346796	480	0.164846398221089
AKAP8	127	0.698273383351841	353	0.84803204895273	480	0.738737415256033
AKAP8L	127	0.383661509927434	353	0.300370602277748	480	0.68370767033289
AKAP9	127	0.801995237082682	353	0.189369525068547	480	0.0582531750425306
AKNA	127	0.713144372380784	353	0.668362200089134	480	0.548949039013077
AKNAD1	127	0.236398452897987	353	0.350878346435289	480	0.605506024998508
AKR1A1	127	0.482035375796689	353	0.780048672982704	480	0.491844170367648
AKR1B10	127	0.530604073587086	353	0.907306463386634	480	0.895266362621956
AKR1C1	127	0.218283231938264	353	0.0624064644910058	480	0.0278219694580066
AKR1C3	127	1	353	0.167265976091603	480	0.798994988397019
AKR7A2	127	0.643085010055024	353	0.147500575331139	480	0.278526482073399
AKT1S1	127	0.447885034041485	353	1	480	1
ALAS1	127	0.0631939400281581	353	0.551067871011942	480	0.269826575528379
ALB	127	0.840910435431034	353	0.415488959551107	480	0.785152574384487
ALDH16A1	127	0.602658913800861	353	0.422928603993436	480	0.10710425085288
ALDH18A1	127	0.310805309677308	353	0.11249458500996	480	0.230583033774962
ALDH1A1	127	0.109831101677106	353	0.169563197200351	480	0.121139896322056
ALDH1A3	127	0.799439725069801	353	0.666863839675956	480	0.6408138673927
ALDH1B1	127	0.325353675078632	353	0.647120810806079	480	0.42526757698045
ALDH1L1	127	1	353	0.566545497855925	480	0.380041968500408
ALDH1L2	127	0.661800033363052	353	1	480	1
ALDH3A1	127	0.562077058198996	353	0.465116576224419	480	0.564724253665047
ALDH3A2	127	0.834716076178778	353	0.475341303518705	480	0.329364777018053
ALDH3B2	127	0.908414631018395	353	0.787355419251759	480	0.701635286223777
ALDH4A1	127	0.550580769357441	353	1	480	1
ALDH5A1	127	0.0739396709583446	353	0.622728892438274	480	0.239690360802476
ALDH6A1	127	0.751669655682508	353	0.554855431459824	480	0.691658915171986
ALDH7A1	127	0.772602883981639	353	1	480	1
ALDH8A1	127	1	353	0.373109061232266	480	0.646665556823842
ALDH9A1	127	0.594922183960664	353	0.796686499260322	480	0.681062499679301
ALDOB	127	0.329912516455603	353	0.0436546266322001	480	0.626689194709804
ALG1	127	0.46017409611601	353	0.50765023801564	480	0.47292186345956
ALG10	127	0.612504839812374	353	0.0139222909094219	480	0.0314829545223255
ALG11	127	1	353	0.424891882999479	480	0.338964304065696
ALG12	127	0.0620124655966384	353	0.679304439727545	480	0.481231633359497
ALG14	127	1	353	0.499700312330154	480	0.23851603315805
ALG1L2	127	0.800030183626798	353	0.0283049420121443	480	0.0209484021538296
ALG2	127	0.773689784815544	353	0.541922999713086	480	0.289701506285912
ALG3	127	0.601532212097821	353	0.270654334888694	480	1
ALG6	127	0.503108426490015	353	1	480	1
ALG8	127	0.248864729279736	353	0.76856412097745	480	0.527508819666287
ALK	127	0.10967780950219	353	0.891617325598596	480	0.338629827322775
ALKBH3	127	0.723210359228785	353	0.479815950890941	480	0.539330468455581
ALKBH8	127	0.167242537793246	353	1	480	0.680298835928899
ALLC	127	0.0595120657783957	353	0.693683331045765	480	0.0653597009386272
ALMS1	127	0.469076596563689	353	0.548104990678942	480	0.499036861418839
ALOX12	127	0.17183365051782	353	0.374149680014223	480	0.248944572123095
ALOX12B	127	0.739805484614419	353	0.521422396103201	480	0.263380497456207
ALOX15	127	0.245672638002283	353	0.823321280452249	480	0.734864364119806
ALOX15B	127	0.656643388427048	353	0.156880812935125	480	0.789462622841982
ALOX5	127	1	353	0.184294289468751	480	0.268513386269778
ALOXE3	127	0.779592589668276	353	1	480	0.573517857885244
ALPK1	127	0.53930435221513	353	0.189298095197587	480	0.806745010065375
ALPK2	127	1	353	0.873825287650034	480	0.849515111935217
ALPK3	127	0.308067344592142	353	0.28609959395278	480	0.0381806523019682
ALPL	127	0.297972561371793	353	0.139969090010311	480	0.397332139565337
ALPP	127	0.602890179753453	353	1	480	0.664242690854309
ALPPL2	127	0.250728402441049	353	0.0701573929608617	480	0.260109760227307
ALS2	127	0.472228991767898	353	1	480	1
ALS2CL	127	0.368748994098796	353	0.684581121698904	480	0.199679852409741
ALX1	127	0.637745952081195	353	0.317190649293161	480	0.342945673857219
ALX3	127	0.0265069066287214	353	0.53471992106358	480	0.520435497493093
ALX4	127	0.439207766948578	353	0.911003139828233	480	0.811664977670297
AMBN	127	0.335848073797104	353	1	480	0.496575147617996
AMBRA1	127	0.883332996436271	353	0.374148179114489	480	1
AMDHD2	127	0.0226917847119034	353	1	480	1
AMER2	127	0.26792435644197	353	0.176321179497062	480	0.0552628102693386
AMER3	127	0.276621268201726	353	0.727644692397964	480	0.0982977999582806
AMFR	127	0.581467857175917	353	1	480	0.879664996650816
AMH	127	0.262558085430234	353	0.124165572328254	480	0.13655884761536
AMHR2	127	0.564325798264462	353	0.264807965013601	480	0.363338050990539
AMIGO1	127	0.104142875804106	353	0.299253830194388	480	0.276642895849218
AMMECR1L	127	0.700055088149629	353	0.00845401069720531	480	0.00725125440235452
AMN	127	0.36657826180568	353	0.333467389276306	480	0.831212656982727
AMOTL1	127	0.637424960929051	353	0.876407107225816	480	0.83100711190145
AMOTL2	127	1	353	1	480	0.834068986460714
AMPD1	127	0.311112976759259	353	0.714423246660403	480	0.823484173044679
AMPD3	127	0.39563441970341	353	0.0631053839389708	480	0.295316564579995
AMPH	127	0.867812993061066	353	0.217539910011717	480	0.356648304388543
AMT	127	0.408635097827106	353	0.740328110960644	480	0.500254752776525
AMTN	127	0.529505778268973	353	0.583991230544333	480	0.570767024647748
AMY2B	127	0.778255075936413	353	0.6243607309968	480	0.830405327881362
AMZ1	127	0.187262948408293	353	0.194669156385923	480	0.528834362727136
ANAPC1	127	0.747353164522354	353	0.911403156526122	480	0.177632796237092
ANAPC2	127	0.791806798288718	353	0.342845411593447	480	0.826984190715475
ANAPC5	127	0.117541961429473	353	0.468436681743432	480	0.506405863240387
ANAPC7	127	0.511470835702437	353	0.87945761986908	480	0.772820013296468
ANGEL1	127	0.0606541378067641	353	0.341188139934867	480	0.304700156428075
ANGEL2	127	0.540811455960222	353	1	480	1
ANGPT2	127	0.176163517918186	353	0.601725435640963	480	0.421368721254796
ANGPT4	127	0.293959415063254	353	0.606597397788241	480	0.627382106164652
ANGPTL2	127	0.169721816395585	353	0.60347418314397	480	0.650416802937443
ANGPTL3	127	0.52665885165255	353	0.10952006131865	480	0.102383869121555
ANGPTL4	127	0.604988484190125	353	0.39175614189723	480	0.117764021758278
ANGPTL5	127	0.148373594326416	353	1	480	0.747249557493253
ANGPTL6	127	0.131362142366636	353	0.893523728040925	480	0.250376618467583
ANGPTL7	127	0.307277290069389	353	0.625829898018474	480	1
ANHX	127	0.0903521752344989	353	1	480	0.447840230505106
ANK1	127	0.87348828495778	353	1	480	0.332166409303974
ANK2	127	0.445785427193045	353	0.232346526297251	480	0.0108561155736602
ANK3	127	0.840850121402431	353	0.766135231733053	480	0.871993520357733
ANKAR	127	0.858153253560987	353	1	480	0.35654056914113
ANKDD1A	127	0.477737669131542	353	0.777938767543662	480	0.622493795503611
ANKDD1B	127	0.176997739762013	353	0.00519846703848281	480	0.0164187174949687
ANKEF1	127	0.0839421889820392	353	0.56074013560761	480	0.424524376242398
ANKFN1	127	0.452975849948726	353	1	480	1
ANKFY1	127	1	353	0.577582247337723	480	0.822523523498794
ANKH	127	0.00631978038677761	353	0.291860475857543	480	0.74994370098103
ANKHD1	127	0.0717047334056792	353	1	480	0.623784432504699
ANKIB1	127	0.185927312883065	353	0.105350508703622	480	0.111636819584436
ANKK1	127	1	353	0.742920442613537	480	0.65343141640458
ANKLE1	127	0.0432256367410929	353	1	480	0.465622460070213
ANKLE2	127	0.205083852163275	353	0.601848497857673	480	0.381702645066081
ANKMY1	127	0.435767351835369	353	0.214096901301086	480	0.724987566043013
ANKRD1	127	0.154082629678943	353	0.802787720239351	480	0.825015998516817
ANKRD11	127	0.359118120819566	353	0.794694578009641	480	0.685294362268829
ANKRD12	127	0.377796724350481	353	0.00234240686249343	480	0.0427653423095955
ANKRD13A	127	0.407291655716827	353	0.782025025647468	480	0.292022158991193
ANKRD16	127	0.498927140472482	353	0.147638835379132	480	0.13526540566467
ANKRD17	127	0.626062318506765	353	0.518400435250469	480	0.362737243805038
ANKRD18A	127	0.877791793795145	353	0.105637523404275	480	0.0608046802353331
ANKRD18B	127	0.0868465283140209	353	1	480	1
ANKRD2	127	0.398606861610015	353	0.218042139720203	480	0.168245555403062
ANKRD20A1	127	0.000280865456066315	353	0.408277144408545	480	0.0392564210651835
ANKRD22	127	0.610699673184476	353	0.736593326500888	480	0.355485461099344
ANKRD23	127	0.431350581873603	353	0.164688701795899	480	0.585099775735245
ANKRD24	127	0.567946947353508	353	0.451077350042294	480	0.445061702360062
ANKRD26	127	0.169394429833524	353	0.500872054121506	480	0.904317095378832
ANKRD27	127	0.584531338132877	353	0.363867665266995	480	0.593609887384953
ANKRD28	127	0.186852248349744	353	0.735582604409831	480	1
ANKRD29	127	0.611227096513473	353	0.085750509768154	480	0.0871231812026799
ANKRD30A	127	0.824340923604988	353	0.287133916357389	480	0.318761137029244
ANKRD30B	127	0.728049282020317	353	0.171897890163595	480	0.172795762391237
ANKRD31	127	0.125224792934416	353	0.377778635285918	480	0.649571807345518
ANKRD33	127	1	353	0.804329517741184	480	0.241749965795879
ANKRD33B	127	0.860489330785549	353	0.591733185749726	480	0.250463608477176
ANKRD34B	127	1	353	0.380028820540922	480	0.527619990591837
ANKRD34C	127	0.179254984843124	353	0.851879138337144	480	1
ANKRD35	127	0.142684131013022	353	0.693643234601837	480	0.383793674207348
ANKRD36	127	0.643016596065035	353	0.244529935500111	480	0.146537453653898
ANKRD36B	127	0.786574968855369	353	0.761792242617468	480	0.160608076878043
ANKRD36C	127	0.336872574877389	353	0.125419779194394	480	0.299348129649758
ANKRD40	127	0.0790035451648026	353	1	480	0.383851529591968
ANKRD42	127	0.760061617017844	353	0.65481388611674	480	0.533383640405159
ANKRD44	127	0.415559130340085	353	0.701356616397493	480	0.694760755342725
ANKRD45	127	0.151920672235265	353	0.789108978153504	480	0.157672039322197
ANKRD53	127	1	353	0.0523746292171541	480	0.0518501807168739
ANKRD55	127	0.134468230763837	353	0.378060806082339	480	0.643403722143906
ANKRD6	127	0.669132308482861	353	0.362098695092204	480	0.851990846776464
ANKRD60	127	0.573492508129762	353	0.331696426302571	480	0.167597525268642
ANKRD61	127	0.511586236750964	353	0.000142915570668589	480	0.18656668138339
ANKRD62	127	0.0216385810359097	353	0.447631001767548	480	0.123958898459843
ANKRD65	127	0.528627146154616	353	1	480	0.852608461924642
ANKRD7	127	0.267544977821749	353	0.749760593032728	480	0.476157496940145
ANKS1A	127	0.275356334948397	353	0.00434095610219265	480	0.000478157455521822
ANKS1B	127	0.13523007545869	353	0.679755724959938	480	0.834968008280957
ANKS3	127	0.539867430216326	353	0.796711412924966	480	0.674710062083044
ANKS4B	127	0.184061929046943	353	0.781092399575695	480	0.775892705061352
ANKS6	127	0.335850750288567	353	0.54386934803534	480	0.446594830675085
ANKUB1	127	0.200724629513653	353	0.109582171367774	480	0.473668560286184
ANKZF1	127	0.222423862970856	353	0.80218352551057	480	0.856637668372485
ANLN	127	0.15252264189986	353	0.310400943389377	480	0.267910321830659
ANO10	127	0.690881941154734	353	0.20475263769818	480	0.0572447055814099
ANO2	127	0.415149831960669	353	0.778111401002078	480	0.927189414060749
ANO3	127	0.77858427560702	353	0.847588828575207	480	0.747183380105822
ANO4	127	0.159029485242419	353	0.302122881434145	480	0.15031400074948
ANO5	127	0.250890058687377	353	0.777437345642268	480	0.331699708228445
ANO6	127	1	353	0.336330479533088	480	0.837310657929716
ANO7	127	0.206788059936976	353	0.00809634837526796	480	0.0289389712993203
ANO8	127	0.438375149817321	353	0.895602618966742	480	0.378673711631962
ANO9	127	0.141030572749522	353	0.507049351764979	480	0.908468304817561
ANP32C	127	0.505099721851585	353	0.779969385426079	480	1
ANPEP	127	0.155920904019234	353	0.15463334495164	480	0.378546380351076
ANTXR1	127	0.166711338453073	353	0.0643237004530653	480	0.185607065386491
ANTXRL	127	0.427377442303721	353	0.617906543091317	480	0.842356127270066
ANXA1	127	0.148663615237319	353	0.625355836598877	480	1
ANXA10	127	0.846538418353977	353	0.130252311029863	480	0.239389611123026
ANXA11	127	0.793903679207633	353	0.584394390834992	480	0.4000806783033
ANXA2R	127	0.709731499735561	353	0.712363906591818	480	0.860534677271605
ANXA3	127	0.748751951912905	353	0.698576030795817	480	0.493432061202461
ANXA4	127	0.282474303622287	353	0.20492580363298	480	0.12271568265246
ANXA5	127	0.311170627645492	353	0.878397683749491	480	0.829693221449596
ANXA7	127	0.224162105487435	353	0.372719921911908	480	0.125880756868984
ANXA9	127	0.440935528390386	353	0.0851864260323195	480	0.456800488581478
AOAH	127	0.401019851313089	353	0.468983055195087	480	0.544520656951622
AOC1	127	1	353	1	480	0.337194606734596
AOC2	127	1	353	1	480	0.87758401085497
AOC3	127	0.126786058612995	353	0.351425902068506	480	0.162307598554398
AOX1	127	0.291752902345053	353	0.143828122904095	480	0.541869147570252
AP1B1	127	0.19464515801568	353	0.680047044267575	480	0.753379799096394
AP1G2	127	0.811438895430367	353	0.0665348514439145	480	0.181557280222486
AP1S3	127	1	353	0.849547860920603	480	0.872849631095641
AP2A1	127	1	353	0.697668305080074	480	1
AP3B1	127	0.553629661098411	353	1	480	1
AP3D1	127	0.665909154175228	353	0.0495567495051981	480	0.527007231016843
AP3S2	127	1	353	0.753560257389202	480	0.592531785708516
AP4B1	127	0.598792077557543	353	0.588637932603592	480	0.633459161560912
AP4E1	127	0.082248573785748	353	0.428570013761644	480	0.0829084761401728
AP4M1	127	0.372601356049755	353	0.849326658514219	480	0.111597009927313
AP5B1	127	0.0848828997640588	353	0.115236791326592	480	0.0386796499381392
AP5M1	127	0.0228459560115922	353	0.684862903382412	480	0.386914090830801
AP5S1	127	0.828369789070197	353	0.268453146127916	480	0.314834112616075
AP5Z1	127	0.53990251145566	353	0.328757882698594	480	0.143555895713865
APAF1	127	0.8103172596411	353	0.0092122728789511	480	0.00937420632418906
APBA2	127	0.69095303975573	353	1	480	0.737210975484179
APBA3	127	0.154974465827057	353	0.597802795008985	480	0.141942405928411
APBB1	127	0.456318031626854	353	0.0933654445377673	480	0.773241511646296
APBB1IP	127	0.515834480546195	353	0.889808237333782	480	1
APBB2	127	0.132590972567854	353	0.0687639485415554	480	0.0356183762812286
APBB3	127	1	353	0.0940641845938864	480	0.368258885646421
APC	127	0.148106103124335	353	0.0569014971037878	480	0.083121666111336
APC2	127	0.831630801933368	353	0.38711826565923	480	0.824181972814813
APCDD1	127	0.504912692416979	353	0.882327062506801	480	0.647091214124598
APCDD1L	127	0.641181743056555	353	1	480	0.847703176941971
APCS	127	0.697387294672759	353	0.673777268810751	480	0.6460322605929
APEH	127	0.0863075470898972	353	0.794448815892746	480	0.371821407702057
APH1B	127	0.404061010102722	353	0.580070546853782	480	0.835686892792755
API5	127	0.073649224042348	353	0.170672927530763	480	0.0111687837951695
APIP	127	0.236663099683199	353	0.269230099944322	480	0.204023209477927
APLF	127	0.220812998849225	353	0.623839500989398	480	0.792071891996029
APLP1	127	0.3096792039489	353	0.0389386083288237	480	0.553205530880711
APLP2	127	0.410953881675557	353	0.0772449869487014	480	0.812364690006207
APOA4	127	0.330564117766492	353	0.333154737546458	480	0.757315876176906
APOA5	127	0.0357510549543311	353	0.178200471270545	480	1
APOB	127	0.218301521549437	353	0.57180004716678	480	0.17353861213784
APOBEC3B	127	0.350051483071334	353	0.61142058420286	480	0.160562105039828
APOBEC3D	127	0.687517817595942	353	0.61499581345063	480	0.831797731410664
APOBEC3F	127	1	353	0.14164276211156	480	0.206526643801777
APOBR	127	0.263835380819258	353	0.0363591677386141	480	0.236119963232892
APOD	127	0.278039977923773	353	0.710227023967546	480	0.558767196402742
APOL1	127	1	353	0.604614491599274	480	0.47051463918999
APOL2	127	0.632763784480025	353	0.615582765188845	480	0.293897305628589
APOL3	127	0.704415028347794	353	0.260715033238478	480	0.487198751432417
APOL5	127	0.559958597256061	353	0.0102205182293968	480	0.039768957879195
APOL6	127	0.0393836016758451	353	0.855294463494179	480	0.602708671090315
APOLD1	127	0.326220688292416	353	0.83300554265117	480	0.817379695844468
APOM	127	0.57974773539391	353	0.178092049876198	480	0.317485321316189
APOPT1	127	1	353	0.797358544105806	480	0.434132874774983
APPL1	127	0.766129569994993	353	0.911068760551805	480	1
APPL2	127	0.407876687995672	353	0.00229942190782106	480	0.0268345750631236
APTX	127	1	353	0.407596320317795	480	0.390337046989201
AQP1	127	0.0510256287295973	353	0.804869615300803	480	0.19769452942844
AQP4	127	0.23224637385327	353	0.524953849184765	480	0.721964592105644
AQP5	127	0.650521072071087	353	0.712352505293137	480	0.483705616189183
AQP7	127	0.661997769180005	353	0.539878487904801	480	0.307559853490267
AQP9	127	0.800170127427338	353	0.781707707513679	480	0.385574152647322
AQR	127	1	353	0.00886509542506042	480	0.265684600550352
ARAP1	127	0.619842859641702	353	0.184645193178549	480	0.108401063346474
ARAP2	127	0.150029382227388	353	0.0357644491058889	480	0.0213556801947469
ARAP3	127	0.372421100803425	353	0.815250016559204	480	1
ARFGAP1	127	0.00880946027748963	353	0.393408984618281	480	0.166848674047417
ARFGAP2	127	0.143405015921121	353	0.441612881763984	480	0.494083495525321
ARFGAP3	127	0.228718980906418	353	0.232156678901271	480	0.593126705922377
ARFGEF1	127	0.318828696997543	353	0.0064428516096976	480	0.220220598533644
ARFGEF2	127	0.742060085229446	353	0.91233933892507	480	1
ARG2	127	0.867339172850873	353	0.563602715111781	480	0.677434815877396
ARGFX	127	0.0796400037957775	353	0.456399483625006	480	0.124595901138534
ARHGAP1	127	0.366611036331079	353	0.448220561244563	480	0.564921282860659
ARHGAP10	127	0.869289994099963	353	0.827318350490937	480	0.731829990700526
ARHGAP11A	127	0.471303155817725	353	0.917516780696651	480	0.689934404144192
ARHGAP12	127	0.0573417738706766	353	0.136379053965657	480	0.391045928595671
ARHGAP18	127	0.208762651917863	353	0.476650965100803	480	0.220285504095342
ARHGAP19	127	1	353	0.773752779206123	480	0.688308684115257
ARHGAP20	127	0.404285787535065	353	1	480	1
ARHGAP21	127	0.207991351178912	353	0.0607247686417946	480	0.127178053427048
ARHGAP22	127	0.809380720881419	353	0.535131198797031	480	0.0243071799519758
ARHGAP23	127	0.490375678750005	353	0.761359996234067	480	0.872596466344407
ARHGAP25	127	0.638194306036998	353	0.0690218374960424	480	0.109139270727586
ARHGAP27	127	0.0581632755389746	353	0.000111116708639725	480	6.33788178076022e-05
ARHGAP28	127	0.848957473740889	353	0.693779117862502	480	1
ARHGAP29	127	0.0141194552154952	353	0.216940971600182	480	0.0182271691862468
ARHGAP30	127	0.923643244889122	353	0.880063963933589	480	0.863204660570242
ARHGAP31	127	0.631522257912407	353	1	480	0.887308983812569
ARHGAP32	127	0.300627081594712	353	0.143569556504174	480	0.694163131089138
ARHGAP33	127	0.120945810971444	353	0.82345056919492	480	0.423871876325076
ARHGAP35	127	0.594191029377657	353	0.650500088716195	480	0.703797246043931
ARHGAP39	127	0.106977820493853	353	0.364998105216244	480	0.307710444203529
ARHGAP40	127	1	353	0.0087702070919925	480	0.00567928691870001
ARHGAP5	127	0.12679970827434	353	0.598346005101628	480	0.450079744849331
ARHGAP8	127	0.836128528556048	353	0.428264477095687	480	0.546428299377514
ARHGAP9	127	0.450663828608219	353	0.289187672338105	480	0.193412435607843
ARHGEF1	127	0.619045291609842	353	0.877562198944707	480	0.62385812811687
ARHGEF10	127	0.13233034098272	353	0.647692988768536	480	0.862459314404597
ARHGEF10L	127	0.673529782394912	353	0.621948584807291	480	0.134535089626941
ARHGEF11	127	0.38641619181199	353	0.0387828074958647	480	0.0426513617237299
ARHGEF12	127	0.642194361716413	353	0.636204552913604	480	0.709336840705032
ARHGEF16	127	0.391397639145509	353	0.191892563622687	480	0.20793729798152
ARHGEF17	127	0.707197166298611	353	0.3522176303584	480	0.89825407369852
ARHGEF18	127	0.0602181740856503	353	0.800047925919977	480	0.716432564047775
ARHGEF19	127	0.214632307245685	353	0.346525128851359	480	0.295206853169331
ARHGEF25	127	0.520501574482112	353	0.889807507931972	480	1
ARHGEF26	127	0.795764708596084	353	0.491356622115104	480	0.320994923292515
ARHGEF28	127	0.0735328293619211	353	0.167020528425852	480	0.100413547556052
ARHGEF3	127	0.202511133558784	353	0.80875289480136	480	0.672595360287147
ARHGEF33	127	0.795693182287022	353	0.321845859488581	480	0.218055277249885
ARHGEF37	127	0.440159352322864	353	0.655935087118413	480	0.664288903713869
ARHGEF38	127	0.740464681330782	353	0.27048532978844	480	0.714430358106768
ARHGEF4	127	0.684179052436099	353	0.353291385918044	480	0.549219770765703
ARHGEF40	127	0.171241353844763	353	0.614357953122382	480	0.589706362356493
ARHGEF5	127	0.476943316218169	353	0.783302227784044	480	0.742329568648301
ARHGEF7	127	0.650084035263509	353	0.0116317381699925	480	0.103323844424748
ARID1A	127	0.353214502018372	353	0.828975372583129	480	1
ARID1B	127	0.854996870520934	353	0.554134843855807	480	0.338634462866991
ARID2	127	0.0987537963607473	353	0.844281001002088	480	0.710717774330006
ARID3A	127	0.513500662160862	353	1	480	0.74893103143846
ARID3C	127	0.298551562213296	353	0.057121708433419	480	0.201488316416136
ARID4B	127	0.0364676049984485	353	0.879802694775183	480	0.139007963275372
ARID5A	127	0.135591071046794	353	0.434373529457599	480	0.587225581978049
ARID5B	127	0.31629743442345	353	0.24136563739636	480	0.113067886040253
ARL13B	127	0.326878142605366	353	0.81300015657968	480	0.65498126399906
ARL14EPL	127	0.201821823245235	353	1	480	0.726855108575032
ARL6IP4	127	0.165182258071539	353	0.698311798396726	480	0.32126081316888
ARMC10	127	0.224554224650767	353	0.505668741662167	480	0.759641807815438
ARMC12	127	0.695084045465056	353	0.226339241528564	480	0.677458979800046
ARMC2	127	0.139531607638385	353	0.153330532610643	480	0.125600039457876
ARMC3	127	0.445498139917055	353	0.571052091457441	480	0.369686297771834
ARMC4	127	0.463927680629253	353	0.469379203086518	480	0.645189238881741
ARMC5	127	0.490595494237049	353	0.247745348346197	480	0.185987122853779
ARMC9	127	0.411846361447522	353	0.0722663674552926	480	0.597319646734914
ARNT	127	0.600117574931374	353	0.349371899464147	480	0.291825549398958
ARNT2	127	0.96090012297766	353	0.239349255847886	480	0.271400751076535
ARNTL2	127	0.911439189640005	353	0.405460406328666	480	0.40563494896833
ARPC4-TTLL3	127	0.136812383510807	353	0.131443270654332	480	0.378623259792025
ARPC5L	127	0.397462203899627	353	0.429457177323733	480	0.238022720191943
ARPP21	127	0.57146324121406	353	0.153166680847244	480	0.129413813565454
ARRDC1	127	0.608216784381251	353	0.64433068489909	480	0.68660974483372
ARRDC2	127	0.76486097045088	353	1	480	1
ARSA	127	0.689687155971722	353	0.702271332429974	480	0.809865460723044
ARSG	127	0.185399572069559	353	0.0826525917401327	480	0.00476326834438501
ARSI	127	0.334375886269591	353	0.71763059423693	480	0.265665029329432
ARSJ	127	0.82329344591401	353	0.608231333414084	480	0.873090218148492
ARSK	127	0.00323153255179876	353	1	480	0.0988988852755295
ART1	127	0.33141726777793	353	0.680973692674388	480	0.167149084835129
ART4	127	0.474922750293408	353	0.801916643116712	480	0.370689006429019
ART5	127	1	353	0.296431440392397	480	0.465485552752767
ARV1	127	0.715326522603016	353	0.795988796662838	480	0.478071900877381
ARVCF	127	0.34199770340768	353	0.645263993327142	480	0.80667459920223
ASAH1	127	0.347111310431877	353	0.436785487557614	480	0.318864258467454
ASAP2	127	0.0125853932107631	353	0.504618475030571	480	0.111766760367051
ASAP3	127	0.468542104477407	353	0.770442675780702	480	0.641403308948777
ASB10	127	1	353	0.155254403893653	480	0.562913487634215
ASB14	127	0.427938705553101	353	0.673807912577946	480	0.777858569890693
ASB15	127	1	353	0.00884491033792168	480	0.0963219120598932
ASB16	127	0.0345144488572945	353	0.307862194143223	480	0.206820524450251
ASB18	127	0.429483128087218	353	0.738231059876436	480	0.65297180009261
ASB2	127	0.356942064321862	353	1	480	0.611375109319256
ASB5	127	0.168024324886671	353	0.128568070925588	480	0.658920174419146
ASB6	127	0.359766128143975	353	0.607648786985761	480	0.72337832975269
ASCC1	127	0.715614394656322	353	0.06737977143644	480	0.148742072146569
ASCC2	127	0.873461298728319	353	0.790269753903494	480	0.762003702416119
ASCC3	127	0.59190137582533	353	0.134086192227557	480	0.251218226557637
ASCL1	127	0.392073596837754	353	0.206029791874886	480	0.341927591011641
ASGR1	127	0.478079113590082	353	1	480	0.658307484817474
ASH1L	127	0.24219315126812	353	0.692979503420641	480	0.0981515477097523
ASIC1	127	0.589909264479499	353	0.456401249438239	480	0.561464217404739
ASIC2	127	0.855350392096985	353	0.0182757587373302	480	0.745537289990173
ASIC3	127	0.510570241166584	353	0.581603990365375	480	1
ASIC4	127	0.0719416975617148	353	1	480	1
ASIC5	127	0.0378938898964325	353	0.0407761168656335	480	0.763279540420403
ASL	127	0.857802838403957	353	0.39412389036255	480	0.427966617979431
ASNS	127	0.00146222514504535	353	0.0106794373770365	480	0.00322445939251892
ASNSD1	127	0.344397681028358	353	0.106152821104479	480	0.416434322882616
ASPDH	127	0.195883648208122	353	0.027592293170264	480	0.0313010455703977
ASPG	127	1	353	0.619370400120269	480	0.360899683769909
ASPM	127	0.848010695415807	353	0.805670409731616	480	0.658692888788929
ASPN	127	0.778116828249373	353	0.0982994323500015	480	1
ASPSCR1	127	0.239712465909461	353	0.696220674156335	480	0.81842796161096
ASS1	127	0.114405296531808	353	0.838671325048825	480	0.326847712872983
ASTE1	127	0.18210441702508	353	1	480	0.584709149105155
ASTL	127	0.656147064077707	353	1	480	0.694625630462516
ASTN1	127	1	353	1	480	1
ASTN2	127	1	353	0.512165428977504	480	0.301884974436305
ASXL1	127	0.0247021205876842	353	0.691454417084193	480	0.354235507310245
ASXL2	127	0.5241909152731	353	0.690809799713474	480	0.322328049749859
ASXL3	127	1	353	0.606091237260078	480	0.379087138476835
ASZ1	127	0.293866180629355	353	0.67065064142415	480	0.490793246408893
ATAD2	127	0.901189964870231	353	0.249924134963125	480	0.591087135791562
ATAD2B	127	0.131728559436872	353	0.272319557134645	480	0.0433355698472445
ATAD3A	127	0.252528900654365	353	0.579513820121254	480	0.376817261784173
ATAD3B	127	0.643172969935612	353	0.588705705590915	480	0.617540817269605
ATAD3C	127	0.195491427559924	353	0.710451873784816	480	0.363252770175678
ATAD5	127	0.0878014698376517	353	0.509333859530981	480	0.493711367033638
ATAT1	127	0.790500973276902	353	0.00372752414848154	480	0.00564915103492425
ATE1	127	0.0682132837231464	353	0.60506839218024	480	0.3085758067595
ATF4	127	0.293593453248989	353	0.401246703520151	480	0.596073963256553
ATF6	127	0.165099488789617	353	0.900994874937623	480	0.795304461295459
ATF6B	127	0.496551838862966	353	0.74789432110267	480	0.697273450235105
ATF7IP	127	0.109718515888182	353	0.560211203302087	480	0.389242571152709
ATG13	127	0.0225046202276717	353	0.423326543133946	480	0.075102334577934
ATG14	127	0.782078826969902	353	0.518622019740752	480	0.437163001238572
ATG16L2	127	0.429517984548711	353	0.581357852581115	480	0.337830081050354
ATG2A	127	0.754204912702796	353	0.721314768996002	480	0.59494212572546
ATG2B	127	0.397593320475178	353	0.548766419262352	480	0.773183659896768
ATG3	127	0.544583966880368	353	0.64386111230486	480	0.471553328066612
ATG4B	127	0.326320753006036	353	1	480	0.879398191055607
ATG4C	127	1	353	0.739932037592657	480	0.808969629644806
ATG4D	127	0.423686413516207	353	0.667696021364182	480	1
ATG9A	127	0.275282361723298	353	0.542288108196937	480	1
ATIC	127	0.309291055671214	353	0.618547856902963	480	0.255177316635399
ATL2	127	0.638078378925303	353	0.195323824032917	480	0.70286403137434
ATM	127	0.609577783078151	353	0.860364073881219	480	0.403590750182517
ATMIN	127	0.635901072718716	353	0.225918528893469	480	0.169781595276877
ATN1	127	0.343576527556358	353	0.0386145675616724	480	0.00757645564027965
ATOH1	127	1	353	0.501104591035191	480	0.419128984258979
ATOH8	127	0.813448823717933	353	0.269635583481323	480	1
ATP10A	127	0.665843029588891	353	1	480	0.732672293051218
ATP10B	127	0.507773906950772	353	0.486685121310331	480	0.87102415689173
ATP10D	127	0.286960737255416	353	1	480	1
ATP11A	127	0.733406872583761	353	0.410083293048362	480	0.19101006074395
ATP12A	127	0.646213756523632	353	0.395441560954073	480	0.241878091267915
ATP13A1	127	0.160955790473517	353	0.135149187125867	480	0.0395917687700295
ATP13A2	127	0.0494517210828285	353	0.439957903915368	480	0.271841075261975
ATP13A3	127	0.360902611998766	353	1	480	1
ATP13A4	127	0.737440913220005	353	0.291107540861214	480	0.287490246621751
ATP13A5	127	0.235025408673578	353	0.0599542829504882	480	0.0852534767280678
ATP1A2	127	0.667933659536678	353	0.688775341658662	480	0.687664500692913
ATP1A4	127	0.152652584155969	353	0.783051209345052	480	0.0889456808381021
ATP1B2	127	0.611982855020044	353	0.0780984169114405	480	0.183792481098577
ATP2A1	127	0.778712543800581	353	0.13937979967251	480	0.290750536555283
ATP2A2	127	0.469863985806179	353	0.470350907308158	480	0.608759659985223
ATP2A3	127	0.256585180603626	353	0.361483288738292	480	0.857475886665506
ATP2B2	127	0.022480996069678	353	0.865455545332685	480	0.229626388240696
ATP2B4	127	0.874262180794099	353	0.669856004522511	480	0.701478436300574
ATP2C2	127	0.249864975075751	353	0.072261754931177	480	0.0812880165238635
ATP4A	127	1	353	0.651276756264936	480	1
ATP4B	127	0.509239493598178	353	0.0782859309052988	480	0.284943023343494
ATP5B	127	0.0826472912250634	353	0.616782987975366	480	0.4629825207792
ATP5J2-PTCD1	127	1	353	0.279381005817193	480	0.599404774942276
ATP5O	127	0.869653168740239	353	1	480	0.696021192980885
ATP5SL	127	0.709588581742381	353	0.136400106315884	480	0.16854684611869
ATP6AP1L	127	0.119169975330391	353	0.784750660781506	480	0.849376872263972
ATP6V0A2	127	0.251033099689833	353	0.309396725608907	480	0.0605628791350169
ATP6V0A4	127	0.417709386660387	353	0.75916223554059	480	0.623909107538869
ATP6V0D2	127	1	353	0.408661144485049	480	1
ATP6V0E2	127	0.718479394415058	353	0.26219560991184	480	0.795480998136082
ATP6V1B1	127	0.00982863766504649	353	0.743407590094985	480	0.765637724038793
ATP6V1B2	127	0.874888031170737	353	0.375153581115846	480	0.224627734647046
ATP6V1C2	127	0.114093192361898	353	0.35326752894084	480	0.293048253800958
ATP6V1G3	127	0.135772768445035	353	0.000749500292289818	480	0.803511215705324
ATP7B	127	0.761887868570961	353	0.669500447783684	480	0.557802637973146
ATP8A1	127	0.792629807069014	353	0.835522625435039	480	1
ATP8A2	127	0.112186272538888	353	0.657698655211253	480	0.747268109268874
ATP8B1	127	0.641383270636964	353	0.0126179858559387	480	0.00460267252447932
ATP8B2	127	0.902209569673295	353	1	480	0.783852629737317
ATP8B3	127	0.266337158387312	353	0.0624520961553954	480	0.0290047336706549
ATP8B4	127	0.294703644302363	353	0.347224413584305	480	0.68514975136557
ATP9A	127	0.180130869083729	353	0.876762235169685	480	0.75560151913283
ATP9B	127	0.0746335808438162	353	0.533944161051183	480	0.588118060387273
ATR	127	0.679139672932245	353	0.762916176462956	480	1
ATRIP	127	0.117387355068475	353	0.772509331831346	480	1
ATRN	127	0.600591085288396	353	0.199563533273161	480	0.118505335556944
ATRNL1	127	0.450329923758639	353	0.0704218117345304	480	0.786359944978363
ATXN1	127	1	353	0.889071711645181	480	0.723815194115389
ATXN1L	127	0.178403681413796	353	0.194811926405208	480	0.110705980665757
ATXN2	127	0.251554106648615	353	0.733377385652947	480	1
ATXN7	127	0.803550727548648	353	0.329236565921786	480	0.665974912182907
ATXN7L1	127	0.110098039615886	353	0.851907660655323	480	0.835725940836023
ATXN7L2	127	0.0558282363475926	353	0.810817538898388	480	0.284605123355357
AUNIP	127	0.782805446987413	353	1	480	1
AURKAIP1	127	1	353	1	480	0.642451954268742
AUTS2	127	0.220592302176512	353	0.461820405132169	480	1
AVEN	127	0.56482591580595	353	0.720879611126907	480	0.874527610309165
AVL9	127	0.87359921462864	353	0.829173727432379	480	0.611220585906207
AVPI1	127	0.749200465975135	353	0.767529647533315	480	0.479670635743097
AVPR1A	127	0.856133160308248	353	0.246144430345838	480	0.543418033164259
AVPR1B	127	0.656723861063989	353	0.75594871186646	480	0.820795154400141
AXDND1	127	0.1133800878653	353	0.223813697086355	480	0.37322980580447
AXIN1	127	0.212447367633245	353	0.557391575987567	480	0.536433277269904
AXIN2	127	0.15980204915843	353	0.612451577531673	480	0.343799860622532
AXL	127	0.159326165223646	353	0.640982001293262	480	0.340050396535478
AZU1	127	0.540661731735856	353	0.784887264695898	480	0.572236414616038
B3GALT5	127	0.548855589397808	353	0.488577017566788	480	0.243569201516134
B3GAT1	127	0.0955062239488673	353	0.863996674558513	480	0.386857792960608
B3GAT3	127	0.274183536323588	353	0.244615527049636	480	0.423978672930197
B3GNT3	127	0.366157002066961	353	0.725029010202517	480	0.738680233387326
B3GNT4	127	0.231880196992424	353	0.728509976172593	480	0.298722426550338
B3GNT8	127	0.831946470937759	353	0.719704282542908	480	0.149893500083091
B3GNTL1	127	0.33971036878134	353	0.597028694770427	480	0.470188789046707
B4GALNT1	127	1	353	0.0238157204229673	480	0.0159632379473255
B4GALNT2	127	0.70068581001449	353	0.317991413304875	480	0.742517751001604
B4GALNT3	127	0.359883268968096	353	0.663872936182452	480	0.754756392547873
B4GALNT4	127	0.10051826476802	353	0.87371725847059	480	0.610548793778125
B4GALT4	127	0.428510371150751	353	1	480	0.775127291041111
B4GALT7	127	0.730005838397283	353	0.0419168261030608	480	0.91654074820139
B9D1	127	0.599384292276935	353	0.655558720661823	480	0.813997258103991
BAALC	127	0.456350345570407	353	0.459791369998445	480	0.594724734836492
BACE2	127	0.916216744364541	353	1	480	1
BACH1	127	0.285831893600155	353	0.397821645459563	480	0.338982341881328
BACH2	127	0.752567597265372	353	0.539671741765875	480	0.57142129732765
BAD	127	0.0113518343653953	353	0.128431089439551	480	0.246136857012149
BAG4	127	0.370337395029745	353	0.857510865087406	480	0.718245173891291
BAG5	127	0.319756255990681	353	0.807439964073896	480	0.708391328467948
BAG6	127	0.419237275142176	353	0.162415038203934	480	0.417651844789068
BAIAP2	127	0.0673647315505268	353	0.0348555563955739	480	0.0155177416574325
BAIAP2L1	127	0.0406311430107033	353	0.387385980751547	480	0.486945309940855
BAIAP2L2	127	1	353	0.226692030740223	480	0.277411655201492
BAIAP3	127	0.016141098118766	353	1	480	0.753396378672667
BANK1	127	1	353	0.755901564035091	480	0.756536099199525
BANP	127	0.741263997089148	353	0.872404075699974	480	0.771867911248156
BAP1	127	0.343675524796685	353	0.417989615237417	480	0.245556745998359
BARD1	127	0.323322121127219	353	0.524667228414755	480	0.462587107653459
BASP1	127	0.454739990539233	353	0.809230682752897	480	1
BAZ1B	127	0.466829585498345	353	0.174934256846425	480	0.777711361914973
BAZ2A	127	1	353	0.310951080553429	480	0.539632394678944
BAZ2B	127	1	353	0.159939930147763	480	0.337729269398698
BBC3	127	1	353	0.346201327201342	480	0.210673994013805
BBS1	127	0.323694897915587	353	0.829426552055408	480	0.867346558075837
BBS10	127	0.364154851626569	353	0.749088453984912	480	0.362398562475499
BBS12	127	0.45448116289397	353	0.787310396663612	480	0.676732963479536
BBS2	127	1	353	0.0317497328233478	480	1
BBS5	127	0.324090253460893	353	0.627910025843762	480	0.359723296485382
BBS7	127	0.882841451660583	353	0.846241550208888	480	0.80092316770574
BBS9	127	0.617671374778315	353	0.776697996393863	480	0.692418714528766
BBX	127	0.558864875136238	353	1	480	0.283846586280507
BCAM	127	4.64582841849248e-05	353	0.51866218590907	480	0.076105186041458
BCAN	127	0.917291459787789	353	0.239199080535941	480	0.260959049969151
BCAR1	127	0.369319632792701	353	0.220679001322081	480	0.265591163997913
BCAR3	127	0.568838803658549	353	0.592627029143981	480	0.417182147691182
BCAS1	127	0.585694499962042	353	0.581708826165474	480	0.581899860341547
BCAS4	127	0.0385649659432816	353	0.309507937684949	480	0.671680382396212
BCAT1	127	0.238433780168925	353	0.461564072515605	480	0.897060505073276
BCAT2	127	0.562068409203904	353	0.206879241925647	480	0.259900941436281
BCDIN3D	127	0.14741680427282	353	0.369598370422755	480	0.141111293554099
BCHE	127	0.299720742824041	353	0.313171143890879	480	0.573267454352407
BCL2L10	127	1	353	0.227695508965113	480	0.231565428730181
BCL2L12	127	0.459003286007544	353	0.820026079994502	480	0.516927451416414
BCL2L13	127	0.0323372544181937	353	0.217035661649883	480	0.134889286980891
BCL3	127	0.414326370352293	353	0.227157665961782	480	0.157486599290329
BCL9	127	0.775155168527853	353	0.82202995248008	480	0.480204768012427
BCL9L	127	0.548248449515456	353	0.0799155217297632	480	0.0431431008653906
BCLAF1	127	0.851356776677206	353	0.42615564987187	480	0.535468850343358
BCO2	127	0.08113217129536	353	0.59323965015883	480	0.329865203603503
BCR	127	0.897933263611255	353	0.902251421814707	480	0.834790149192487
BCS1L	127	0.476160531917745	353	0.645185039383609	480	0.527329339992841
BDH1	127	0.414614055197206	353	0.316494099659075	480	0.505483142493352
BDH2	127	0.343064044989158	353	0.563958066328983	480	0.710318883343524
BDKRB1	127	0.415178125734172	353	0.41017359170614	480	0.350934239334167
BDP1	127	0.782893105724425	353	0.0392605266681301	480	0.486130182278565
BEAN1	127	0.213871363447528	353	0.0789458537934545	480	0.180979228895514
BEND4	127	0.0011751767578384	353	0.584465410389732	480	0.0164365585369108
BEND7	127	1	353	0.541381704044272	480	0.543233001221059
BEST1	127	0.650532739171259	353	0.221848629448619	480	0.141689091466207
BEST2	127	0.121209922144015	353	0.392936859003914	480	0.299379518420986
BEST3	127	0.744315851225409	353	0.0226044407010295	480	0.28365545935668
BEST4	127	0.554891107696966	353	0.522021067162041	480	0.739072017008684
BFAR	127	0.505952939446556	353	0.115512934545852	480	0.404615785830589
BFSP1	127	0.404123606388075	353	0.734456576183193	480	0.745373661356923
BFSP2	127	0.674595475059624	353	0.616465890608169	480	0.497917768996419
BHLHE22	127	0.2197297432801	353	0.324615851352283	480	0.137313644629074
BHLHE41	127	1	353	1	480	0.675575263946379
BHMT	127	0.506300382959989	353	0.0847127070830104	480	0.353622462006076
BHMT2	127	0.549147921775684	353	0.788893780690478	480	0.646381772244156
BICC1	127	0.498280493861238	353	0.546639501430856	480	0.136381409990132
BICD2	127	0.778116828249373	353	0.380194769431728	480	0.236456391677602
BIK	127	1	353	0.586250474210665	480	0.814737090017387
BIN1	127	0.855535725380772	353	0.294926092529804	480	0.0800787688180431
BIN2	127	0.510849233348964	353	0.0121226964690031	480	0.0359944719422477
BIRC2	127	0.731138363818218	353	0.0739738552647097	480	0.217632602376816
BIRC3	127	1	353	0.283719051233252	480	0.69605977605192
BIRC5	127	0.109100303723518	353	0.0441526372038269	480	0.206705238596875
BIRC6	127	0.848302126915366	353	0.657582140087305	480	0.464556069638867
BIRC7	127	0.362452008356869	353	0.27776183665367	480	0.0601426169964331
BIRC8	127	0.729766199025295	353	0.606784038610133	480	0.666910763100746
BIVM-ERCC5	127	0.864928664773618	353	0.534638892597441	480	0.420071430198489
BLK	127	0.156253264361054	353	0.542945440958291	480	0.573007354648581
BLM	127	0.419473819317238	353	0.919218472570229	480	0.77773525923578
BLMH	127	0.355074585664402	353	0.170356835253706	480	0.473725699924354
BLNK	127	0.720668847341396	353	0.407579199479519	480	0.507856781574653
BLVRA	127	0.3225774418365	353	0.451907395508447	480	0.276845321684578
BLVRB	127	0.91013830580095	353	1	480	0.809747857991363
BLZF1	127	0.119628415063757	353	0.479020917341253	480	0.905194718590463
BMP1	127	0.0984717258800923	353	0.855273541014303	480	0.400207098453475
BMP10	127	0.315303309566727	353	0.834510230640492	480	1
BMP2K	127	0.704720712340256	353	0.702514715590141	480	0.677148008608726
BMP3	127	1	353	0.157261341324933	480	0.147326635435103
BMP6	127	0.838011205932179	353	0.918557523599342	480	1
BMP7	127	0.53179346242931	353	0.182498900053435	480	0.131118105339117
BMP8A	127	0.63742771323381	353	0.435267501143488	480	0.382253955647672
BMPER	127	0.748491551588602	353	0.59215431566967	480	0.252546275891456
BMPR1A	127	0.450353844624679	353	0.211493631985799	480	1
BMPR1B	127	0.623407139657682	353	1	480	0.751322394580836
BMS1	127	0.124175719877007	353	0.087633450046635	480	0.0140221004652151
BNC1	127	0.0740054021919745	353	0.558765898738449	480	1
BNC2	127	0.108411517485543	353	0.134779485004047	480	0.0646367421167277
BNIP3	127	0.811093115146677	353	1	480	0.790713406340876
BOC	127	0.231776002384404	353	0.264115489051525	480	0.227358221076614
BOD1L1	127	0.897830231178721	353	0.367060642339236	480	0.17578255226391
BOK	127	0.799377236626279	353	1	480	1
BOLL	127	0.943850198537331	353	0.549226013061103	480	0.552052034183036
BORA	127	0.122756025711943	353	0.218808602858601	480	0.191073092525689
BPHL	127	0.402603760253969	353	0.584041857589117	480	0.512598024584211
BPI	127	0.0228459560115922	353	0.707247283087205	480	0.166599400304968
BPIFA3	127	0.109216712711556	353	0.0404427207358264	480	0.442031112091973
BPIFB2	127	0.835555612985067	353	0.593557234508216	480	0.602206956264221
BPIFB3	127	0.145396512171391	353	0.609847208224211	480	0.859671457410352
BPIFB6	127	1	353	0.533655187755377	480	0.181294452699638
BPIFC	127	0.687909598926704	353	0.512980775800149	480	0.750307962233036
BPTF	127	0.546122074679966	353	0.107400467955371	480	0.128505203511269
BRAT1	127	0.228611155532479	353	1	480	0.495764706367399
BRCA1	127	0.180476832802363	353	0.561268646063318	480	0.840568045417101
BRCA2	127	0.498230998416761	353	0.496012484224977	480	0.448095884165282
BRD1	127	1	353	0.091075298707769	480	0.552730871307416
BRD2	127	0.687922515649351	353	0.328160619990911	480	0.372094970958126
BRD4	127	0.0633621560993749	353	0.518383866147834	480	0.183995258448709
BRD8	127	1	353	0.307547808479731	480	1
BRD9	127	0.63459896800335	353	1	480	0.521265185166653
BRDT	127	0.15015586764916	353	0.635527659733189	480	0.522871525393703
BRF2	127	0.0718776057012229	353	0.476653326890051	480	0.470915199285097
BRI3BP	127	0.33317257938537	353	1	480	0.480380236230498
BRINP1	127	0.0126836919266776	353	0.782966877995106	480	0.243912910904857
BRINP2	127	0.0734317848216983	353	0.420672516762223	480	0.465643022426665
BRIP1	127	0.235326155185792	353	0.549426591269543	480	0.176260508506272
BRPF1	127	0.458273189072314	353	0.0457020299958276	480	0.0174430644154757
BRPF3	127	0.210105009465131	353	0.770679374919172	480	1
BRWD1	127	0.482999995089657	353	0.42228184017562	480	0.20380967339568
BSCL2	127	0.18821709067233	353	0.834055399028864	480	0.729787617878086
BSDC1	127	0.739423377397073	353	0.0626880378903052	480	0.212671254360652
BSG	127	0.51622917428937	353	0.383834924353988	480	0.825183726539623
BSN	127	0.411800281702637	353	0.323044694959865	480	0.0993751354661859
BSND	127	0.270935922872274	353	0.828841236351505	480	1
BSPRY	127	0.579249117699013	353	0.364617255570182	480	0.717414668882271
BST1	127	0.277460720726856	353	1	480	0.686849065783106
BTAF1	127	0.0216754962403293	353	0.582517881813624	480	0.285157056792981
BTBD16	127	0.845028818862169	353	0.0125818241898253	480	0.00867869364235385
BTBD18	127	0.159340214511192	353	1	480	0.338349069750592
BTBD19	127	0.122172413792425	353	0.860620626685978	480	0.140365918720338
BTBD3	127	0.558267791648694	353	1	480	1
BTBD6	127	0.346492935595306	353	0.581880245652776	480	0.790219710284596
BTBD7	127	0.158027945425713	353	0.904308489301846	480	0.653453886953904
BTC	127	0.334685774948776	353	0.7026541833264	480	0.55183898829458
BTG4	127	1	353	0.00231152275440549	480	0.00167102016796195
BTN2A1	127	0.436869777447055	353	0.351520049921379	480	0.87652270191677
BTN2A2	127	0.550007476579013	353	0.253249216210865	480	0.220525745921589
BTN3A1	127	0.661938479604484	353	0.735870805183776	480	0.330279035643314
BTN3A3	127	0.56819256253751	353	0.560087653803932	480	0.300559543368057
BTNL2	127	0.328984394430927	353	0.724430547254533	480	0.427335736298835
BTNL3	127	0.35656685101189	353	0.564329733259996	480	0.571833593732101
BTNL8	127	0.360399644360074	353	0.503077164528479	480	0.454781894446847
BTNL9	127	0.906090829748944	353	0.310545305162414	480	0.180615762204653
BUB1	127	0.653146830604307	353	0.648701237045976	480	0.687561494867218
BUB1B	127	0.120183042831354	353	0.776851687988242	480	0.162680422154363
BUD13	127	0.617406660841967	353	0.116956776374829	480	0.143439054275896
BYSL	127	0.471080645653527	353	0.353897214068765	480	1
C10orf105	127	0.0112140980806632	353	0.00611171148648693	480	0.00385258136180755
C10orf113	127	0.338151185064633	353	0.193819570119655	480	0.0306243653236771
C10orf120	127	0.125529974320616	353	0.840806119313128	480	0.306602116781662
C10orf128	127	0.736143172343605	353	0.231772780047525	480	0.362932360043509
C10orf53	127	1	353	0.356711885788215	480	0.282725274119471
C10orf62	127	0.172435574189598	353	0.661268466326314	480	0.391506175892555
C10orf71	127	0.788520000777902	353	0.593298610368914	480	0.912577284240942
C10orf76	127	1	353	0.273860868157399	480	0.281852031258654
C10orf82	127	0.0437885770036051	353	0.603637818227037	480	0.32214685658995
C10orf88	127	0.517490796010385	353	0.544103294419485	480	0.389896311696276
C10orf90	127	0.181549849929966	353	0.466678349340902	480	0.247340615662801
C11orf16	127	0.403329719738319	353	0.801136283381966	480	0.303919264067559
C11orf21	127	0.100186717264999	353	0.104751376743004	480	0.087298766415881
C11orf24	127	0.316649788098328	353	0.704841381181618	480	0.727274497785002
C11orf40	127	0.738656105039151	353	0.807155489662395	480	0.422588223875859
C11orf42	127	0.784276899802213	353	0.892788216576525	480	0.873880128184156
C11orf54	127	0.613030765604468	353	0.0238070840145197	480	0.0509123215502257
C11orf63	127	0.226646365206339	353	0.639492771440282	480	0.175375673322992
C11orf65	127	0.84543364636201	353	0.583829645324835	480	1
C11orf68	127	0.452640582800462	353	0.273162036394541	480	0.672599473382681
C11orf80	127	1	353	1	480	0.525777413625523
C11orf95	127	0.0816902847821304	353	1	480	0.645777246567601
C12orf10	127	0.604253753519994	353	0.0621231672034694	480	0.0490313811304901
C12orf40	127	0.59807703092321	353	0.0469524512258281	480	0.207840920055844
C12orf43	127	1	353	0.193452168950837	480	0.189560035104849
C12orf50	127	0.672598435247826	353	1	480	1
C12orf57	127	0.128207949900113	353	0.613617603544731	480	0.284907741318389
C12orf65	127	1	353	0.583637195685368	480	0.727234110689194
C12orf80	127	0.734886861652647	353	0.191756012937736	480	0.320275826780871
C14orf105	127	0.0850736857732553	353	0.526780594982791	480	0.179741984912908
C14orf132	127	1	353	0.147489098217984	480	0.306947148800626
C14orf159	127	0.321387319636345	353	0.650078210535894	480	0.87558450257682
C14orf180	127	0.65956439908557	353	0.146424856105034	480	0.112218494475697
C14orf28	127	0.463149420520744	353	0.75194921292407	480	1
C14orf37	127	0.561743666453186	353	0.0864729832198953	480	0.0885598829571173
C14orf39	127	0.633081705349755	353	0.0166344337962386	480	0.0416514456356958
C14orf79	127	0.537861073230448	353	0.638270569655109	480	0.387083221913553
C14orf80	127	0.884769398816938	353	0.668508871431831	480	0.405629264418911
C15orf39	127	0.26778514992737	353	0.648073664460735	480	0.533671087436571
C15orf40	127	0.102870747099071	353	0.732974958717495	480	0.63054940820149
C15orf41	127	0.686888328743662	353	0.793002328428388	480	0.653340688736084
C15orf52	127	0.658223100714391	353	0.441961779249515	480	0.907309184602063
C15orf53	127	0.223469003712921	353	0.0263785038688565	480	0.00039145520708006
C16orf46	127	0.709597074165777	353	0.196129740942478	480	0.169786416428823
C16orf47	127	0.525531794548857	353	0.712184405108998	480	0.832447096820419
C16orf58	127	0.813854708626488	353	0.750063990826697	480	0.446218936600519
C16orf59	127	0.230408934046146	353	0.310702236430687	480	0.310740529758084
C16orf62	127	0.202488816536596	353	0.687424207263977	480	0.0299037097969113
C16orf71	127	0.230198065916507	353	0.820255933949129	480	1
C16orf74	127	0.135231948503302	353	0.846430302521745	480	0.844971978873694
C16orf78	127	0.433024848661374	353	0.47935720875654	480	0.603305854768806
C16orf89	127	0.183247987158414	353	0.305214186194006	480	0.727562580215683
C16orf90	127	0.355618968287074	353	0.333691809421471	480	0.210384299175522
C16orf91	127	0.227788054850112	353	0.00110938112922697	480	0.00102377934095599
C16orf92	127	1	353	0.387612317309626	480	0.427195130556378
C16orf96	127	0.706710420018093	353	0.62589792661656	480	0.830588699534414
C17orf102	127	0.8156605094865	353	0.0988629541057173	480	0.149771339758694
C17orf47	127	0.61144211584613	353	0.782617556643873	480	1
C17orf50	127	0.381472718425554	353	0.708487803879998	480	0.876722539501197
C17orf53	127	0.817069882516684	353	0.466550770950359	480	0.423570874676138
C17orf64	127	0.358440649674984	353	1	480	0.777828029926992
C17orf74	127	0.560808840952949	353	0.122951688215695	480	0.274246887630207
C17orf77	127	0.437037255990832	353	0.655027991893411	480	0.384629141799997
C17orf80	127	0.414451877462198	353	0.487828351933884	480	0.30156000484693
C17orf99	127	0.399951980837812	353	0.806520125427102	480	0.482335656540546
C18orf25	127	0.947082435988486	353	1	480	0.82278345138147
C18orf63	127	0.553306613955497	353	0.633770575262014	480	1
C18orf8	127	0.356004773484335	353	0.118261891798089	480	0.406827846936248
C19orf12	127	0.661032417669318	353	0.548019241387125	480	0.825964897793453
C19orf18	127	0.435774246503442	353	0.828598826894167	480	0.443680147962491
C19orf25	127	0.249741795825736	353	0.250621918079167	480	0.427007907348321
C19orf47	127	0.815850392358934	353	0.349618804133448	480	0.47980076778705
C19orf54	127	0.731092178565734	353	0.549587007027258	480	0.781819285435086
C19orf57	127	0.437462757014153	353	0.743405183186429	480	0.568462980638206
C19orf67	127	0.494014162515237	353	0.231507016075427	480	0.228583496629471
C19orf68	127	0.648376457209069	353	0.775734233711647	480	0.683746765159634
C19orf71	127	0.371841791244303	353	0.0612939230864784	480	0.022178106503801
C1orf100	127	0.801864393983449	353	0.65647565229562	480	0.727051299428108
C1orf106	127	0.166836708789887	353	0.222870768127778	480	0.162352574244859
C1orf109	127	0.786574968855369	353	0.43775508596042	480	0.43779305435007
C1orf112	127	0.82896811855092	353	0.791514947104898	480	0.526424844563353
C1orf116	127	0.741845623058305	353	0.0141468846049997	480	0.0468844381351132
C1orf127	127	0.0132878628375042	353	0.822787306544133	480	0.255580347695967
C1orf141	127	0.596279412906629	353	0.570005163299983	480	0.852116547490669
C1orf158	127	0.864966473866544	353	0.785875352487718	480	0.867861091871642
C1orf159	127	1	353	0.921177583359916	480	0.740156574283628
C1orf167	127	0.184794038038552	353	0.582811619122318	480	0.870877327708137
C1orf168	127	0.652297708666244	353	0.67837018508567	480	1
C1orf174	127	0.654635334564608	353	0.318862336159321	480	0.476142019919554
C1orf185	127	0.644701533674332	353	1	480	1
C1orf194	127	1	353	1	480	1
C1orf198	127	0.561560832268951	353	0.733614775126273	480	1
C1orf228	127	0.841989445995223	353	0.251002804831758	480	0.146746007030376
C1orf43	127	0.734772904444538	353	0.726807914454769	480	0.530070882656669
C1orf53	127	0.419060187309641	353	0.434204541179386	480	0.200048401450781
C1orf56	127	0.00182750547237298	353	0.76451608469659	480	0.732624336620648
C1orf74	127	1	353	0.812653018412181	480	0.538333038088358
C1orf94	127	0.62329479082191	353	0.282251251648153	480	0.37368437099528
C1QTNF6	127	0.137840068381574	353	0.885080684837666	480	0.634493497427261
C1QTNF8	127	0.668927291403657	353	0.0444391096865965	480	0.025081641016226
C1QTNF9B	127	0.738511229305971	353	0.850933414256762	480	0.531135364176458
C1RL	127	0.847603535154281	353	1	480	1
C1S	127	0.710774835632646	353	0.423980114246412	480	1
C2	127	0.440611291880538	353	0.440044013849318	480	0.458976724979368
C20orf141	127	0.349466535615479	353	0.595692057732132	480	1
C20orf194	127	0.518295531096337	353	0.0686124542910417	480	0.145214768632442
C20orf197	127	0.50844782261925	353	1	480	1
C20orf78	127	0.596532879362878	353	0.39358976124921	480	0.736812033079428
C21orf140	127	0.319635957871918	353	0.791911401233526	480	0.546138061356604
C21orf2	127	0.10502172528043	353	0.2099427311162	480	0.179999895362479
C21orf33	127	0.726168405315223	353	1	480	0.653529985562423
C21orf58	127	0.603054173172405	353	1	480	0.54612124219368
C21orf59	127	0.342810845615752	353	1	480	0.33825090410443
C21orf62	127	0.758097294924937	353	0.128975372275878	480	0.319898987335154
C22orf15	127	0.192760266452151	353	0.474016087440895	480	0.36066006814401
C22orf23	127	0.177871957332196	353	0.352818383908044	480	0.18218711486706
C22orf31	127	0.172797418244265	353	0.633634778363398	480	0.761434327929339
C22orf39	127	0.866281716114963	353	1	480	1
C2CD2	127	0.0674222081488857	353	0.57502822019457	480	1
C2CD2L	127	0.831569658052832	353	0.552124327060312	480	0.0759331530040385
C2CD3	127	0.853083012068693	353	0.874634192276368	480	0.887837868237864
C2CD4A	127	0.628056592836552	353	0.759314589883306	480	0.829570844197502
C2CD4B	127	0.429252582868998	353	0.118084561199551	480	0.437663189021186
C2CD5	127	0.493559655995092	353	0.450026559816322	480	0.56945197485109
C2orf16	127	0.662969739995148	353	0.539992640357145	480	0.87038970032933
C2orf40	127	0.562537460421985	353	0.641064478866622	480	0.696568387014815
C2orf42	127	0.468928115475488	353	0.890036946493124	480	0.845837161220021
C2orf54	127	0.801474230253311	353	0.542062595698754	480	0.673990067720814
C2orf68	127	0.0672755179076904	353	0.398567087317286	480	0.0846066092999319
C2orf71	127	0.845964840400364	353	1	480	0.907805823573953
C2orf73	127	0.810410686604778	353	0.812162279518683	480	1
C2orf76	127	0.651475040962667	353	0.889911288808679	480	1
C2orf78	127	0.701078887011927	353	0.890494577404494	480	0.394762614742968
C2orf81	127	0.713092815301672	353	0.78797851308855	480	1
C3	127	0.30009183829682	353	0.454811002547586	480	0.54082305204598
C3orf20	127	0.394057522685435	353	0.330981190010945	480	0.299444443628468
C3orf30	127	0.136145009179494	353	0.158295749003493	480	0.141200882892788
C3orf33	127	0.00332547664724481	353	0.431113716090096	480	0.188189504242046
C3orf36	127	0.332472315122454	353	0.0408397004619476	480	0.0324916455893092
C3orf52	127	0.39525261959016	353	0.473286872689144	480	0.454372741328409
C3orf56	127	0.261778692925362	353	0.860394276874183	480	0.456955681792331
C3orf62	127	1	353	1	480	0.654792886152385
C3orf67	127	0.711282631564075	353	0.208631447138877	480	0.263997159712128
C4BPA	127	0.0597096892960984	353	0.270674428233328	480	0.266735783144691
C4orf17	127	0.48532893519323	353	0.862592189962885	480	0.820082415455189
C4orf19	127	0.527833053127383	353	0.845510287355827	480	1
C4orf3	127	0.752568230445949	353	0.536802326454689	480	0.167691733609023
C4orf33	127	0.359346089137812	353	0.303809057506448	480	0.325812423829801
C4orf36	127	0.0557033796717327	353	0.289069072878473	480	0.218394010355863
C4orf45	127	0.823213233967545	353	0.565471116246285	480	0.401420648329858
C4orf46	127	0.721938304735682	353	0.789529845649279	480	0.761613919830273
C4orf47	127	0.451937251907809	353	0.669010040394419	480	0.298003492609323
C4orf51	127	0.292830522421988	353	0.876720018878187	480	0.738366329292437
C5	127	0.799628517790121	353	0.69623665671919	480	0.822587950846484
C5orf22	127	0.332266156708001	353	0.479170359718198	480	1
C5orf34	127	0.426365512213584	353	0.0395097187376963	480	0.429633362503947
C5orf42	127	0.183756698464074	353	0.282235744534007	480	0.480788795462711
C5orf49	127	0.822722970019178	353	0.318392606862451	480	0.367886383302584
C5orf51	127	0.0577468117821521	353	0.0328703836947968	480	0.0028652298404348
C5orf60	127	0.607554300891611	353	0.577364226701944	480	0.841077588112913
C6	127	0.284842252245873	353	0.116516657011734	480	0.12567192033277
C6orf120	127	0.480722885432333	353	0.58805728556466	480	0.594258386932865
C6orf132	127	1	353	0.7344255596105	480	0.677899067351248
C6orf141	127	0.125233000588373	353	0.245818852560365	480	0.742666550827416
C6orf163	127	0.372095953853793	353	0.504270546018503	480	0.205836309578215
C6orf183	127	0.0775175716087271	353	0.0115503413754835	480	0.155571803935212
C6orf201	127	0.604864693256171	353	0.149972909802392	480	0.149949193454479
C6orf203	127	0.921134124775793	353	0.355916023700629	480	0.459344852648224
C6orf222	127	0.458578856447837	353	0.664196517301189	480	0.755146398525604
C6orf223	127	0.0497754670451941	353	0.831770338382859	480	0.256683803066712
C6orf47	127	0.864880986724844	353	0.384868368942501	480	0.384678068702582
C6orf52	127	0.504431740944796	353	0.68830131646927	480	0.583674536654804
C6orf58	127	0.814071539968989	353	0.409630185418091	480	0.678754356230864
C6orf89	127	0.75466265079047	353	0.35985393102111	480	1
C7	127	0.126603447074387	353	0.612080641609434	480	0.635990972603414
C7orf25	127	0.834716076178778	353	0.596894675827282	480	0.686086444345099
C7orf31	127	0.393459159432134	353	0.065010597890125	480	0.210589868466276
C7orf34	127	0.752779755084565	353	0.745220681030927	480	1
C7orf49	127	0.622011065630177	353	0.667961140963559	480	0.527418376016161
C7orf55-LUC7L2	127	0.4978517654412	353	0.471072826251686	480	1
C7orf57	127	0.260700255515613	353	0.293617919373745	480	0.293141121537728
C7orf69	127	0.79241079064851	353	0.325211989797055	480	0.43705274759357
C7orf71	127	0.259383577686195	353	0.507190485119404	480	0.352630255208052
C7orf72	127	1	353	0.743548573929286	480	0.850926714115672
C8A	127	0.664417767117262	353	0.812911333741299	480	1
C8B	127	0.465709097928745	353	1	480	0.419893468753688
C8orf22	127	0.255677020937287	353	0.00655977123525231	480	0.00235685592686374
C8orf33	127	0.101606681709147	353	0.449214420513355	480	0.0400873414197025
C8orf44	127	0.642119191983747	353	0.548001021453061	480	0.723067845792541
C8orf48	127	0.855214828656842	353	0.0441935570606139	480	0.210535113293285
C8orf58	127	0.255558472252756	353	0.323872246997425	480	0.505450309307092
C8orf74	127	0.483522387193101	353	0.198791717050768	480	0.792094731305147
C9	127	1	353	0.119339087013573	480	0.526088199747919
C9orf129	127	0.771823512633016	353	0.690974214952489	480	1
C9orf131	127	0.383684263045453	353	0.899402657112269	480	1
C9orf135	127	0.73550604777876	353	1	480	0.893384772642994
C9orf139	127	0.779959348719519	353	0.427339958828308	480	0.520419293991474
C9orf142	127	0.417283749804453	353	0.613426662139669	480	0.741497429969092
C9orf147	127	0.429445092723068	353	0.832334033974951	480	1
C9orf153	127	0.498927140472482	353	0.0622908111967817	480	0.0641215199861807
C9orf172	127	0.573524336875623	353	0.871638068190211	480	0.675613245603198
C9orf3	127	0.0129339897744665	353	0.127724575359969	480	0.283612556422919
C9orf43	127	0.163708191247749	353	0.645778497081344	480	0.670356935564945
C9orf47	127	0.281770760161122	353	0.0637700792452465	480	0.0446234936409897
C9orf50	127	0.611762856626535	353	0.446350264350993	480	0.341780771883868
C9orf64	127	0.448205143954306	353	0.79149968572492	480	0.620932818185873
C9orf66	127	0.385729992370206	353	0.844927050564043	480	0.639351300780574
C9orf72	127	0.690373573261049	353	0.309093054577299	480	0.279983355504788
C9orf84	127	0.654556672775562	353	0.187930714851109	480	0.510415373999298
C9orf85	127	1	353	0.455053768827233	480	0.673173603756869
CA12	127	0.00185100955039863	353	0.772060815860265	480	0.0854550576824473
CA4	127	0.30689004170022	353	0.0536743060446391	480	0.0217897924775891
CA5A	127	0.731605845083681	353	0.163204144618348	480	0.202079077976598
CA6	127	0.505734074796703	353	0.592820255959238	480	0.292340100683321
CAAP1	127	0.815309914501575	353	0.0158032600834256	480	0.0204053045126513
CABIN1	127	0.841544266939015	353	0.648294832679803	480	0.634103523446681
CABLES1	127	0.507000803525456	353	0.553570519662423	480	1
CABLES2	127	0.143312972645775	353	0.194463622397248	480	0.38513627019513
CABP2	127	0.691431500577706	353	0.0628655195770638	480	0.460191151635098
CABP5	127	1	353	0.231604039481981	480	0.736118534450078
CABP7	127	0.565736516941478	353	0.987117011066371	480	0.755840974224777
CABS1	127	1	353	1	480	1
CABYR	127	0.117991403322204	353	0.386376731754471	480	0.130840138766678
CACFD1	127	0.569530548492158	353	0.453093022318268	480	0.515145729885753
CACHD1	127	0.145762536282638	353	0.116814093355393	480	0.700716009725958
CACNA1A	127	0.326510931475332	353	0.351810314423567	480	0.0290394277442765
CACNA1B	127	1	353	0.13823326894101	480	0.395177889448473
CACNA1C	127	0.029538973171985	353	0.427591490159104	480	0.366909460217237
CACNA1D	127	0.515061039802821	353	0.450232172085439	480	0.360144737326977
CACNA1E	127	0.244036136268106	353	0.827390704618553	480	0.622536426602502
CACNA1G	127	0.204432037278289	353	0.136955817237501	480	0.164082266169471
CACNA1H	127	0.841742839756465	353	0.929650676104308	480	0.675361301504632
CACNA1I	127	0.387089559940132	353	0.323534547158375	480	0.693892337421774
CACNA1S	127	0.868807500402663	353	0.393433506877193	480	0.157273069855992
CACNA2D1	127	0.893166993929023	353	0.749056850011943	480	1
CACNA2D2	127	0.691217156388701	353	0.432197675951077	480	1
CACNA2D3	127	0.278660039348441	353	0.364303973365914	480	0.275933711254528
CACNA2D4	127	0.460643441085429	353	0.749537339946791	480	1
CACNB1	127	0.708194860483158	353	0.74673885758982	480	0.827450530240423
CACNB2	127	1	353	1	480	0.634275290930923
CACNB4	127	0.23105075979741	353	0.442247705513671	480	0.273424754153492
CACNG1	127	1	353	0.435217075578195	480	0.279637815233939
CACNG6	127	0.181336473493397	353	0.172158519879867	480	0.399114432989627
CACTIN	127	1	353	0.303535458149049	480	0.763075718148908
CAD	127	0.288236007015844	353	0.195122456053239	480	0.0158749659263439
CADM1	127	0.368867984790653	353	0.185853631583653	480	0.427601986126039
CADM4	127	0.809368915986051	353	0.303168508639837	480	0.824675393012593
CADPS	127	0.00221696303094743	353	1	480	0.0226091683736628
CADPS2	127	0.76074179811648	353	1	480	0.717239877209791
CAGE1	127	0.0183456986289563	353	0.265039339454521	480	0.0255510992132983
CALB2	127	1	353	0.356764357990817	480	0.775369249638605
CALCA	127	0.545593001720151	353	1	480	0.649776007516286
CALCOCO1	127	0.592629908485796	353	0.372456218658074	480	0.211131977276341
CALCR	127	0.351665977692031	353	0.584742699094486	480	1
CALD1	127	0.45702059241357	353	0.574109366752462	480	1
CALHM1	127	0.00657049726032266	353	1	480	0.672552082785765
CALML4	127	0.0454682634718223	353	0.72074213792417	480	0.31026516287111
CALR3	127	0.686458995259287	353	0.116352644988104	480	0.192989582965274
CALY	127	0.786310486982276	353	0.586621933861462	480	0.795213087487053
CAMKK1	127	0.763766704451309	353	0.514332465673824	480	0.382269177504143
CAMKK2	127	0.417335894882986	353	0.873288654993783	480	0.127600370926084
CAMSAP1	127	0.91842978917199	353	0.688960859350708	480	0.889572401071069
CAMSAP2	127	0.307655431751736	353	0.446435708909229	480	0.627536757960129
CAMSAP3	127	0.0278498069152291	353	0.481245938145135	480	0.375696237469063
CAMTA1	127	0.444257403352938	353	0.563087937977703	480	0.131838829758351
CAMTA2	127	0.263291993463645	353	0.831181139643874	480	1
CAND1	127	0.662170707061736	353	0.0335490935332055	480	0.399912384960544
CAND2	127	0.818001029621319	353	0.0874613686751795	480	0.20972016153496
CANT1	127	1	353	0.0250933713970807	480	0.0863616367951859
CANX	127	0.705999231875819	353	1	480	0.805813889615581
CAP2	127	0.140537159879555	353	0.880263042446856	480	0.52427420253931
CAPG	127	0.264499580812757	353	0.245967611104704	480	0.246931357447827
CAPN1	127	0.852826785013513	353	0.426916923996712	480	0.50275356977422
CAPN10	127	0.0257517488587865	353	0.220043030667369	480	0.145904287705039
CAPN12	127	0.0942904410943257	353	0.524415103620622	480	0.426500506765709
CAPN13	127	0.34010024509694	353	0.456127286597996	480	0.752062686790427
CAPN14	127	0.227812026731429	353	0.531529486896949	480	0.690396962805874
CAPN15	127	1	353	0.550665877708726	480	0.83246491273073
CAPN2	127	0.412102498901147	353	0.0147702025893522	480	0.00792257750047121
CAPN3	127	0.733790118900397	353	0.625872734503574	480	0.632337917800274
CAPN5	127	0.62617762818527	353	0.183201013755389	480	0.144241907847047
CAPN7	127	0.626906302861605	353	0.618479177976184	480	0.870472222052102
CAPN9	127	0.631285582046104	353	0.542855833517173	480	0.658696064098471
CAPNS2	127	0.784734134444521	353	0.497717429143265	480	0.391577144693938
CAPRIN2	127	0.912231058086003	353	1	480	1
CAPS	127	0.484769275810126	353	0.66225013488884	480	0.411439858322662
CAPS2	127	0.25565503823904	353	0.0108901972868718	480	0.000724885006070264
CAPZA3	127	0.555544227901641	353	0.427485608628993	480	0.346854094699102
CARD10	127	0.130974445580467	353	0.721215517277384	480	1
CARD11	127	0.794170671386584	353	0.562912182677622	480	1
CARD14	127	0.798372774348884	353	0.782600842852445	480	0.222261319634946
CARD16	127	0.783743415320703	353	0.247359432726317	480	0.351673094076771
CARD17	127	0.698624275989831	353	0.838012915305564	480	1
CARD6	127	0.0669572442324018	353	0.0306835626983724	480	0.0208190689966824
CARD8	127	0.511235213668033	353	0.304443404243433	480	0.194177296074447
CARD9	127	0.209698182349551	353	0.820051903196861	480	0.594328743531044
CARF	127	0.560523726588103	353	0.198407868157162	480	0.860917626208236
CARHSP1	127	0.338513562721736	353	1	480	0.527331852724836
CARNS1	127	0.0200489122708378	353	0.807434706057339	480	0.752477411843162
CARS	127	0.79762699951365	353	1	480	0.821365210773196
CARS2	127	0.11249472512707	353	0.688476866836452	480	0.636346270485334
CASC1	127	0.0810325509978049	353	0.575833036390234	480	0.198557369674258
CASC3	127	0.438429594751708	353	0.0844735826317936	480	0.297449290558476
CASC4	127	0.203209060837604	353	1	480	0.598312909323363
CASD1	127	0.498720640122982	353	0.988146223923768	480	1
CASKIN1	127	0.8714953323766	353	0.372712128052918	480	0.480440819716182
CASKIN2	127	0.412646719331362	353	0.0601989058031441	480	0.301272977266553
CASP10	127	0.0230392000275248	353	0.727991750275983	480	0.567227918068258
CASP12	127	0.570129274057094	353	0.842834883910582	480	1
CASP14	127	0.674809208242231	353	0.432061863003991	480	0.574920086032018
CASP4	127	0.528383179313631	353	0.631749259606312	480	0.631854674935102
CASP5	127	0.72532931138554	353	0.150629287986529	480	0.0272642423724312
CASP7	127	0.860621528312734	353	0.259939785792095	480	0.343985934950752
CASP8AP2	127	0.407697456925084	353	0.0125592953468422	480	0.021090336406287
CASQ1	127	0.463770043696959	353	0.617691958564104	480	0.538231025948121
CASQ2	127	0.0949580470439166	353	0.665143675611541	480	0.451595984805409
CASS4	127	1	353	0.616707443548854	480	1
CAST	127	0.326582474947761	353	0.21447210571801	480	0.155400775365116
CASZ1	127	0.208886426885816	353	0.533933501283023	480	0.192441808783815
CAT	127	0.842316253042884	353	0.681803207872452	480	0.628583528485083
CATSPER1	127	0.793946230147278	353	0.587169816110736	480	1
CATSPER2	127	0.837005394383211	353	0.500715215053842	480	0.765448306381733
CATSPER4	127	0.549494638130496	353	0.25309416688912	480	0.248277957138573
CATSPERB	127	0.301925653384215	353	0.292193496626703	480	0.127058210169308
CATSPERD	127	0.469349387484356	353	0.521146905634801	480	0.499043152888274
CATSPERG	127	0.907690867619468	353	0.310833637553597	480	0.809116462198665
CAV3	127	0.0462948217059156	353	1	480	0.832171070567616
CBFA2T2	127	1	353	0.192338177578398	480	0.192073745916931
CBFA2T3	127	0.744263510936753	353	0.759542673251731	480	0.625992364175563
CBL	127	0.139006182373504	353	0.313880361410384	480	0.0665571929387802
CBLB	127	0.0377081888101996	353	0.844470956956314	480	0.750935076034064
CBLC	127	0.670692369150797	353	0.597577784338554	480	0.59234291384964
CBR4	127	0.46815136191394	353	1	480	1
CBS	127	0.379383993661179	353	0.528035285451753	480	0.233735861481492
CBWD2	127	0.497715947770799	353	0.416484359018377	480	0.231588810500661
CBX2	127	0.716550319797775	353	0.527037963901356	480	0.743008337305622
CBX4	127	0.339203477833591	353	1	480	0.824378685095304
CBY3	127	0.722493445924572	353	0.131288258194677	480	0.329461573482586
CC2D1A	127	0.856856449068772	353	0.0904704744837076	480	0.0918772034925556
CC2D1B	127	0.0124442207262959	353	0.418038986683008	480	0.724643652974043
CC2D2A	127	0.554786671852004	353	0.315558798161153	480	0.179273053400092
CC2D2B	127	0.254317021341427	353	0.801709268847146	480	0.698375258086984
CCAR2	127	0.0215304682261719	353	0.702180837255205	480	0.249588234210459
CCBE1	127	0.0194823265723467	353	0.41222091335046	480	0.129611129991023
CCDC102A	127	0.723036903468913	353	0.011921716196607	480	0.0260937968312845
CCDC102B	127	0.516116787413182	353	0.746368737359611	480	0.727211170272442
CCDC105	127	0.839773407324288	353	0.750746351522631	480	0.845147543725582
CCDC106	127	0.113163529922371	353	0.805019205595515	480	0.811153154575495
CCDC110	127	0.268954902541611	353	0.300148135092266	480	0.460547719873248
CCDC112	127	0.493403656466066	353	0.0210928774826024	480	0.399418368618873
CCDC114	127	0.224712749369663	353	0.893839943743485	480	0.245632637553437
CCDC12	127	0.00240997509162422	353	0.288303185405992	480	0.0139220338878575
CCDC125	127	0.272741783551542	353	0.024667564795527	480	0.00604546803969408
CCDC127	127	0.479218961625171	353	0.647952001217267	480	0.269612333074356
CCDC129	127	1	353	0.838951220149678	480	0.823104180035577
CCDC13	127	0.538669970711626	353	0.328516247094969	480	0.659688866299087
CCDC130	127	0.626424737254154	353	0.402512615330945	480	0.575176579241111
CCDC136	127	0.742005915112065	353	0.381718457386954	480	0.680733175899844
CCDC138	127	0.818491506374655	353	1	480	0.517607117742352
CCDC14	127	0.284907613454793	353	0.436046901551152	480	1
CCDC141	127	0.704096897512394	353	0.613060157837296	480	0.444910230174204
CCDC142	127	0.770868119224845	353	0.840703876082663	480	0.791599172597144
CCDC144A	127	0.148614970474212	353	0.776102431560335	480	0.117728774427703
CCDC144NL	127	0.804189738991218	353	0.566640808903884	480	0.721391015854678
CCDC146	127	0.789279111609797	353	0.0309120320787676	480	0.0409249289197192
CCDC149	127	0.362585929151456	353	0.798484313969609	480	0.494673707943425
CCDC150	127	0.567792206150236	353	0.713872402947519	480	0.765852018746517
CCDC151	127	0.729960378685711	353	0.249700585454802	480	0.522399966937762
CCDC153	127	0.493382118160323	353	0.133189651438901	480	0.104341463500877
CCDC154	127	0.523370249822663	353	0.416038857254102	480	0.204113305507943
CCDC155	127	0.176451310802581	353	0.876781253551301	480	1
CCDC157	127	0.0514552749064992	353	0.155480966203623	480	0.27870947367509
CCDC158	127	0.227052466469098	353	0.19607077759518	480	0.213071845856745
CCDC168	127	0.62863099441334	353	0.874161701222371	480	0.497822886658281
CCDC169-SOHLH2	127	0.271335776650438	353	0.475536664537283	480	0.338005486198153
CCDC170	127	0.772987074764353	353	0.690070790117713	480	1
CCDC171	127	0.431577238673821	353	0.910647928038433	480	0.861201791714549
CCDC173	127	0.74260100982934	353	0.151511161411989	480	0.180360253955307
CCDC174	127	0.735468513061845	353	0.0426445007943423	480	0.881563257247926
CCDC175	127	0.285335792462125	353	0.657598460566683	480	0.645471219032538
CCDC178	127	0.860141033999873	353	0.295555885921079	480	0.541005955341777
CCDC18	127	0.735987286903117	353	0.760526474242617	480	0.284565179447344
CCDC180	127	0.554611210573802	353	0.809663608720966	480	0.247173693854688
CCDC181	127	1	353	0.566809668290875	480	0.624224584630225
CCDC182	127	0.471316651748551	353	0.458282965471707	480	0.458810699558417
CCDC183	127	0.299352863349203	353	1	480	0.714586153687082
CCDC25	127	0.183080760416971	353	0.0940579116634456	480	0.208619562090981
CCDC27	127	0.326616098287657	353	0.0516261539042451	480	0.625372061575403
CCDC28A	127	0.636352229216651	353	1	480	0.63298279511377
CCDC3	127	0.741245717462311	353	0.0994645039123475	480	0.171031409093629
CCDC33	127	0.475279879600328	353	0.701825251379781	480	0.64394035475458
CCDC34	127	0.39783705392812	353	0.424833011900183	480	0.751955295684468
CCDC38	127	0.534208877962802	353	0.790915786322558	480	0.880867060262245
CCDC39	127	0.0571614242973356	353	0.096329745857318	480	0.123120208082861
CCDC40	127	0.875188565924378	353	0.292921340786368	480	0.881004453495219
CCDC47	127	0.628093257320803	353	0.77784430330438	480	0.585243684063188
CCDC50	127	1	353	0.569342398281401	480	1
CCDC51	127	0.38631097410592	353	0.795572905818236	480	1
CCDC54	127	0.355343980067561	353	0.315378518612981	480	0.234933676709959
CCDC57	127	0.677400853800406	353	0.642522502382309	480	0.72475515989529
CCDC60	127	0.543794354652285	353	0.2424159712313	480	0.836850686702444
CCDC62	127	0.598266903762729	353	0.642968541016342	480	1
CCDC63	127	0.509826662725273	353	0.436683428315427	480	0.503429430707137
CCDC66	127	0.108594485419879	353	0.671012496944974	480	0.530393556703896
CCDC69	127	0.62281504542686	353	0.419972789018843	480	1
CCDC7	127	0.276589399472757	353	0.556775016054242	480	0.303043406203044
CCDC73	127	0.55090499180053	353	0.0494773107704855	480	0.070946168104457
CCDC74A	127	0.00558806021264702	353	1	480	0.448954820130485
CCDC77	127	1	353	0.645900974209512	480	0.723925310794878
CCDC78	127	0.24287590179418	353	0.148976525764586	480	0.154792142901477
CCDC8	127	1	353	0.631488027425171	480	1
CCDC80	127	0.495544747475493	353	0.33251435885974	480	0.6515223747841
CCDC81	127	0.326838371729796	353	0.637621172902797	480	0.141722913649247
CCDC82	127	0.346353481789152	353	0.385857464250621	480	0.789871980383609
CCDC83	127	0.698293183245446	353	0.903062994144865	480	1
CCDC85C	127	0.555829608173664	353	0.72421165709665	480	0.746161849450777
CCDC86	127	0.687392066391848	353	0.346728413247762	480	0.598050665348226
CCDC87	127	0.814940858164853	353	0.262909411523906	480	0.846028861736135
CCDC88B	127	0.760294432085941	353	0.589126617178798	480	0.544533524388108
CCDC88C	127	0.34219527969598	353	0.264938509800111	480	0.50531581739754
CCDC89	127	0.16628052735136	353	0.110611637080249	480	0.0788088150163846
CCDC9	127	0.316033446536896	353	0.858799380606285	480	0.552857501794658
CCDC90B	127	0.66620067687347	353	0.880109272444622	480	0.812941456900286
CCDC92	127	0.106750538761901	353	0.163187658970718	480	1
CCDC93	127	0.0193516287851728	353	0.143145384308209	480	0.0836812269202115
CCDC96	127	0.798685212832468	353	0.654905064798142	480	0.632028742070518
CCDC97	127	0.110731074940611	353	0.325556382711312	480	0.176633264304593
CCHCR1	127	0.897628227934986	353	0.19838814404111	480	0.751426232077387
CCIN	127	0.11211328209369	353	0.0718772985814598	480	0.025199404471715
CCL16	127	0.190181560122267	353	0.0702398738291342	480	0.590723271159938
CCL22	127	0.364756876808979	353	0.0535762740653717	480	0.0632601368782203
CCM2	127	0.162261539534921	353	0.818875617524235	480	0.508706381197155
CCM2L	127	0.597732124862365	353	0.0567285891377293	480	0.496469497315415
CCNE1	127	0.779608342885578	353	0.871330079285529	480	1
CCNF	127	0.766970982910306	353	0.297381418495333	480	0.570151122167871
CCNG1	127	0.34740470162579	353	0.521440633494464	480	0.350323554896231
CCNI2	127	0.493789786591101	353	0.47044224896089	480	0.495179185757389
CCNJL	127	1	353	0.643322685560651	480	0.821079138477333
CCNL2	127	0.705828329991741	353	0.575803619733674	480	0.588323024988137
CCNO	127	0.357848550731911	353	0.982020525925376	480	1
CCP110	127	0.782213607398734	353	0.720894694405847	480	0.763966134224135
CCPG1	127	0.828632652308631	353	0.723135208955155	480	0.733819837714012
CCR2	127	0.609806197048979	353	0.0402669643728294	480	0.103234884604122
CCR3	127	0.746042590868328	353	0.495681159773555	480	0.494635519956437
CCR5	127	0.00524225065681627	353	0.724957171125269	480	0.504443039888253
CCR9	127	0.801177757942581	353	0.229042931155639	480	1
CCSER1	127	0.546013149424925	353	0.0705585348492059	480	0.790545107720704
CCSER2	127	1	353	0.243280237962272	480	0.511179311073115
CCT4	127	0.409819776612539	353	0.6521199359819	480	0.502729454978634
CCT5	127	1	353	0.369349855641853	480	0.502262431044571
CCT6B	127	0.674614803832462	353	0.872578635616419	480	0.91130919533676
CCT8L2	127	1	353	0.536609592885942	480	0.784926804023581
CD101	127	0.682010310769914	353	0.76138880701284	480	0.672933555734788
CD109	127	0.12174401868379	353	0.667790347700021	480	0.527425857135548
CD163L1	127	1	353	0.0780710615610095	480	0.566798860874382
CD164	127	0.828655879118377	353	0.47725073635089	480	0.741487507255634
CD180	127	0.113540002662593	353	0.75616762269987	480	1
CD1A	127	0.0262660055087739	353	0.442979760924611	480	0.301834871897191
CD1C	127	0.664769225471723	353	0.100898647104267	480	0.204936075065566
CD1E	127	0.585694499962042	353	0.134286987404877	480	0.134294494619651
CD200R1	127	0.157242762641972	353	1	480	0.530467280756835
CD207	127	1	353	0.364028514703979	480	0.767571629794702
CD22	127	0.24179270980006	353	0.418857202732383	480	0.431868810689393
CD226	127	0.833290390153654	353	0.870267608896834	480	1
CD244	127	0.431364289469945	353	0.0936461734749166	480	0.134975218869295
CD248	127	0.673781465490673	353	0.536978595678994	480	0.68774516022736
CD27	127	0.104254030463949	353	0.553622645290306	480	0.1042762587693
CD274	127	1	353	0.515179129129044	480	0.474179789913933
CD276	127	0.842939984445216	353	0.0886444477393136	480	0.0413793829848883
CD2AP	127	0.151898870499827	353	0.317847325734571	480	0.210505452823998
CD2BP2	127	0.828773579962259	353	0.623795254764964	480	0.763985481988973
CD300LF	127	1	353	0.651629723011693	480	0.698315820336503
CD302	127	0.441541415227507	353	0.212138435296564	480	1
CD320	127	0.648471541043953	353	0.0710558215952217	480	0.0416215049325901
CD33	127	0.711677055766928	353	0.511363700710807	480	0.58831562882969
CD34	127	0.584632749834857	353	0.155975797598359	480	0.599181682195608
CD36	127	0.868190945876884	353	0.378349729780238	480	0.267130191972917
CD38	127	0.772403854629469	353	1	480	0.86140666618263
CD3E	127	0.430144879135063	353	0.0112310643953252	480	0.627011809185353
CD3EAP	127	0.893822538545695	353	0.527018518148917	480	0.768381051041563
CD4	127	1	353	0.0809690519435504	480	0.0795786903308242
CD40	127	0.223194210164037	353	0.217729559216516	480	0.29131781801901
CD44	127	0.147334008741794	353	0.670922525056981	480	0.660619205946418
CD46	127	0.213754105482955	353	0.439631956786837	480	0.669152401528115
CD48	127	0.509779855103276	353	0.790552295851642	480	0.801476779716276
CD5	127	0.77534334516578	353	0.902169867763539	480	1
CD58	127	0.479218961625171	353	0.84212707383644	480	0.72765145981412
CD6	127	0.570867520831213	353	0.563956377369935	480	0.570814768983444
CD72	127	0.0884222768570923	353	0.461250353744425	480	0.830917560093415
CD74	127	0.227727442025454	353	0.0789322128973486	480	0.56891878479774
CD79A	127	0.199979208745947	353	1	480	0.746300072528357
CD84	127	0.364916267388313	353	0.102371773364081	480	0.0606202511436904
CD8B	127	0.426104016393227	353	0.655979246106887	480	0.772646578153097
CD93	127	0.372463079186677	353	0.418804478553431	480	0.701832600760898
CD96	127	1	353	0.578484439389157	480	0.567474328372922
CDAN1	127	0.645936024776096	353	0.560960579367032	480	1
CDC14A	127	1	353	0.377436378490551	480	0.840831575082984
CDC20B	127	0.303326556272519	353	0.504216126612918	480	0.460552786085544
CDC23	127	1	353	0.517486521677569	480	0.493689194902852
CDC25A	127	0.35023040791974	353	0.691607487172831	480	1
CDC25C	127	0.0674500302951777	353	0.164136392328662	480	0.477280977606428
CDC42BPB	127	0.0600639652617954	353	0.218504012005774	480	0.665552502563344
CDC42BPG	127	0.053830427417832	353	0.678941630086819	480	0.620319049382773
CDC42EP2	127	0.576947164010079	353	0.0779454034260056	480	0.399732642725969
CDC45	127	0.0635574324537823	353	0.658761569510201	480	0.813757635134601
CDCA2	127	0.860720395135959	353	0.782057166402499	480	0.60894992656413
CDCA4	127	0.398605855589298	353	0.109756375133097	480	0.113352769332799
CDCA8	127	0.406428712272178	353	0.781060958393618	480	0.522948981129662
CDCP1	127	0.243719508322354	353	0.897349666710055	480	0.861451194800756
CDCP2	127	0.519351300393456	353	0.663525465148029	480	0.791762714765802
CDH1	127	0.86332006370028	353	0.631490284212436	480	0.730081616136998
CDH10	127	0.504007969839613	353	0.390404634705008	480	0.570248789622518
CDH12	127	0.673995058494709	353	0.526610142026179	480	0.598607241496177
CDH13	127	0.358305202635352	353	0.86458364493606	480	0.205016329737581
CDH15	127	0.796007096510212	353	0.413189377807858	480	0.312018195141588
CDH16	127	0.640110888521453	353	0.281879049716093	480	0.432738016417806
CDH17	127	0.786574968855369	353	0.327841605119412	480	0.477936568403311
CDH19	127	0.472361266216472	353	0.615936761060496	480	0.265492254587572
CDH2	127	0.248329237934591	353	0.581276179035219	480	0.194384132949586
CDH20	127	0.79391550447714	353	0.500993745557006	480	0.271295132906786
CDH22	127	0.151677993428611	353	0.750885196459893	480	0.329103034195967
CDH23	127	0.180593901737473	353	1	480	0.677669094798001
CDH24	127	0.520993279135926	353	0.343832458876072	480	0.332777083484009
CDH26	127	0.503116452559544	353	0.393333789077635	480	0.475008748321427
CDH3	127	0.890296221871185	353	0.720882731457357	480	1
CDH4	127	1	353	1	480	0.759971821631616
CDH5	127	1	353	0.568669737730727	480	0.698119765681466
CDH7	127	0.54423478342494	353	0.479002407470602	480	0.671362283883166
CDHR1	127	0.517733635812803	353	0.488377125504674	480	0.238593357004402
CDHR2	127	1	353	0.91319173123291	480	1
CDHR3	127	0.140442679631427	353	0.107058113892719	480	0.356070393037419
CDHR4	127	0.12343997540593	353	0.608228839368052	480	0.867578968753617
CDHR5	127	0.186864976309642	353	0.244764992121837	480	0.765529323684364
CDK10	127	1	353	0.388242357614241	480	0.246834057064066
CDK12	127	0.716466828016612	353	0.278272524497737	480	0.356707255344258
CDK13	127	0.807339126796804	353	0.814830586583206	480	0.553118314602028
CDK3	127	0.223039170928588	353	0.786622729344268	480	0.557595004384712
CDK5R1	127	0.52018319277691	353	0.563664538514618	480	0.37884799747095
CDK5RAP1	127	0.121978891138669	353	0.0200063863021831	480	0.000380848304339376
CDK5RAP2	127	0.154058560723617	353	0.719252368616339	480	0.779319474524387
CDK5RAP3	127	0.250468951240176	353	0.340742116121063	480	0.527153331693121
CDKAL1	127	0.266135016707455	353	0.170593492599336	480	0.152616485536528
CDKL1	127	0.652153248514311	353	0.653355508270811	480	0.803705063469325
CDKL4	127	0.743206695288536	353	0.162715719627758	480	0.601926717597449
CDKN1A	127	0.585473056548933	353	0.422437190009167	480	0.190986465063358
CDKN1B	127	0.355122195980306	353	0.0362384553469155	480	0.0125502795427006
CDKN1C	127	0.364899715627244	353	0.807626536988372	480	0.378416003045848
CDKN2A	127	0.144772299379049	353	0.657270778603328	480	0.226597081745052
CDNF	127	1	353	0.263816389046696	480	0.474551127435274
CDON	127	0.860863643837129	353	0.109781396195889	480	0.0353710390237743
CDR2L	127	0.159407077211103	353	0.410283872957017	480	0.375113594076414
CDRT1	127	0.612844361738027	353	0.817970930159503	480	0.797877258700681
CDRT15L2	127	0.429807913736644	353	0.408980700474929	480	0.615013108135474
CDRT4	127	0.491248280308796	353	0.394791157582583	480	0.521755137698164
CDS1	127	0.847158354705106	353	0.394150693442084	480	0.215466288979951
CDSN	127	0.0864112167860721	353	1	480	0.536468931908931
CDT1	127	0.0237923220683655	353	0.490888690780848	480	0.0835590750223966
CDV3	127	0.332687488680523	353	0.422449616850954	480	0.280783515532868
CEACAM18	127	0.753695395700253	353	0.59398262744994	480	0.801554943643581
CEACAM19	127	0.637663840690965	353	0.461004726815794	480	0.758643471301269
CEACAM20	127	0.547612252168939	353	0.0398588116660473	480	0.752281112063349
CEACAM4	127	0.214440318627259	353	0.538739363770187	480	0.34334263920061
CEACAM5	127	0.768422212071521	353	0.307409659961399	480	0.572605878484855
CEACAM6	127	0.503701986819686	353	0.850718752319919	480	0.53814729935831
CEACAM7	127	0.562801819484188	353	0.782016013299808	480	1
CEACAM8	127	0.841531442650288	353	0.853293993848491	480	0.829801237593517
CEBPZ	127	0.0876231384979115	353	0.507441189407013	480	0.217911725452033
CECR2	127	0.502989954935982	353	0.128001907156012	480	0.0386259276750466
CECR6	127	0.110731555349125	353	1	480	1
CEL	127	0.363037518750588	353	0.00347585844435205	480	0.833896831046475
CELA2A	127	0.0106080336689915	353	0.790355517438131	480	0.126824157541728
CELA2B	127	0.71569170506578	353	0.880086645414141	480	0.649574419534115
CELA3A	127	0.455964402379598	353	0.0317827624567354	480	0.0766394332242868
CELA3B	127	1	353	0.380808284855527	480	0.0963937183105336
CELF2	127	0.629791426597623	353	1	480	1
CELSR1	127	0.194581910583691	353	0.641186434435535	480	0.629332409548064
CELSR2	127	1	353	1	480	0.482490981233438
CELSR3	127	0.133857475617322	353	0.457366933423629	480	0.890144749413174
CENPB	127	1	353	0.483584580770876	480	0.501259953947568
CENPC	127	0.196624045192351	353	0.468200906038727	480	0.565058432545399
CENPE	127	0.485742645046256	353	0.340541712687917	480	0.144819109924592
CENPF	127	0.747132507644989	353	0.474082553320829	480	0.525490899689867
CENPJ	127	0.479591457887173	353	0.678228490126569	480	0.469770595705765
CENPO	127	0.791990446125855	353	0.476645194386273	480	1
CENPP	127	0.0763876591158378	353	0.185139835317404	480	0.036785195983522
CENPT	127	0.903279374412957	353	0.528051760897005	480	0.169034217183124
CENPW	127	0.985077502432967	353	0.0876511634738164	480	0.220099245091682
CEP104	127	0.123686644666454	353	0.50602381985563	480	0.263211100511324
CEP120	127	0.052667200424957	353	0.314617703809284	480	0.388830373661202
CEP128	127	0.435138046384865	353	0.345300566437051	480	0.617033507408553
CEP135	127	1	353	0.151481592838055	480	0.309612490497516
CEP152	127	0.0109587046860201	353	0.636778926043195	480	0.571701370620115
CEP164	127	0.0890760924373417	353	0.0960439992196921	480	0.11118204884716
CEP170	127	0.0588768939509928	353	0.347904477212154	480	0.250791619684121
CEP170B	127	0.453977880243773	353	0.204545790153272	480	0.364509790685038
CEP192	127	0.73001089657151	353	0.541991692951229	480	0.482113081874057
CEP250	127	0.159892074415667	353	0.744886760041415	480	0.777458064536618
CEP290	127	0.395730541103304	353	0.605226231277511	480	0.0509842532337366
CEP350	127	1	353	0.628254872473518	480	0.800550429868421
CEP41	127	1	353	0.0805368462871411	480	0.847563796405176
CEP55	127	0.350206751921516	353	0.264259495654711	480	0.735206293842755
CEP57	127	0.479218961625171	353	0.487986457605248	480	0.376515601773822
CEP57L1	127	0.795011075305163	353	1	480	0.856821942004526
CEP63	127	0.670239102687357	353	0.628690869859289	480	0.775510947353914
CEP68	127	0.28316604530314	353	0.0348187722099109	480	0.134986863380442
CEP70	127	0.899115130222814	353	0.690979409286408	480	1
CEP72	127	0.165230155321563	353	0.391975835138545	480	0.477190076569337
CEP76	127	0.359230143698548	353	0.239033145468582	480	1
CEP78	127	1	353	0.10131043347061	480	0.445079527499636
CEP85	127	0.645483344798223	353	0.792970596004471	480	0.830151610752553
CEP85L	127	0.906908350538679	353	0.611734460728327	480	0.430007229784492
CEP89	127	0.0198274343401409	353	0.0809033491616437	480	0.790385134645419
CEP97	127	0.741753208077382	353	0.103276108143778	480	0.156782940914405
CER1	127	0.0119233253101791	353	0.720192550172105	480	0.248376385043224
CERCAM	127	0.617558145341623	353	0.594866812113219	480	0.908401378233447
CERK	127	0.323184164144719	353	0.499110420057266	480	0.378767420692347
CERKL	127	0.0800323678758623	353	0.139519487997135	480	0.0409324490963529
CERS4	127	0.5323085093056	353	0.0865086716105306	480	0.0739380151032095
CERS5	127	0.345720724619054	353	0.396928220890907	480	0.235930194056369
CES1	127	0.171669379175115	353	0.242345703458503	480	0.299679010253624
CES2	127	0.54557643631674	353	0.755142595306788	480	1
CES3	127	0.594744413078967	353	1	480	1
CES4A	127	0.0781971200284266	353	0.656798023272758	480	0.468346045871996
CES5A	127	0.555587409068952	353	0.442114712258359	480	0.260633071540914
CETP	127	0.608282983216989	353	0.879586725288156	480	1
CFB	127	0.410467767276473	353	0.652590993066354	480	0.194027580454761
CFD	127	0.391055898749509	353	0.586608097406535	480	0.650547732505783
CFH	127	0.197544150723766	353	0.899077753298724	480	0.524836548243928
CFHR2	127	0.799806324810666	353	0.120610738859191	480	0.178963968780685
CFHR3	127	0.581020294435128	353	0.722367721026196	480	0.673544065951335
CFHR4	127	0.0480543230349518	353	0.243765804917621	480	0.516000994538467
CFHR5	127	1	353	0.207034951789725	480	0.395581090368268
CFI	127	0.574992927375652	353	0.80744912791158	480	0.714584486277363
CFLAR	127	0.243568148679988	353	0.633483026972795	480	0.730898614104771
CFTR	127	0.841963606439646	353	0.764872347859018	480	1
CGN	127	0.397243157520432	353	0.453505952907742	480	0.182993558899607
CGNL1	127	0.273630187475892	353	0.442909067940304	480	0.733269493099582
CGREF1	127	0.622842778697583	353	0.0602943075536601	480	0.409150770277115
CHAD	127	1	353	0.00235037505344105	480	0.0216896700236806
CHADL	127	0.715583062418419	353	0.00332206688955516	480	0.00366032159397744
CHAF1A	127	1	353	0.830722310593439	480	0.405363326476607
CHAF1B	127	0.223910927461133	353	0.462965738505475	480	0.0832609152442044
CHAMP1	127	0.82936205047168	353	0.73043120452561	480	0.844032945263291
CHAT	127	0.192930617504622	353	0.158339596580641	480	0.342885410637332
CHD1	127	0.00935559964066834	353	0.784130699958351	480	0.102659396633733
CHD1L	127	0.176427611615229	353	0.453097564728967	480	0.823165452840625
CHD5	127	1	353	0.348441674542542	480	0.377361021188467
CHD6	127	0.922656635470406	353	0.843336079193832	480	0.823561055534979
CHD7	127	0.572808924716627	353	0.0817656695401365	480	0.00462706879854657
CHD8	127	0.784894276573282	353	0.0980290862642013	480	0.0212434229374253
CHD9	127	0.276376118326608	353	0.103574101873751	480	0.148696710443128
CHDH	127	0.30147611842679	353	0.877299610219804	480	0.55577135481345
CHEK2	127	0.87092407539784	353	0.53320126641682	480	0.694333678530506
CHGA	127	0.553912999498393	353	1	480	0.788348297525497
CHGB	127	1	353	0.364848994650929	480	0.71768106385465
CHI3L1	127	0.156362697530114	353	0.0691442743462477	480	0.59040025678115
CHI3L2	127	0.509779855103277	353	0.602231338745684	480	1
CHIA	127	1	353	0.832650021916765	480	0.790780534898346
CHIT1	127	0.0615909017878504	353	1	480	0.872073670549868
CHKB	127	0.755315367428502	353	0.712344116265653	480	0.797734090905329
CHL1	127	0.308025645757631	353	0.884416233280323	480	0.613869729235854
CHMP1A	127	0.591012336965755	353	0.670796773679185	480	0.801991209174553
CHMP4A	127	0.0116984448538727	353	0.611339561179066	480	0.0200105483276615
CHMP7	127	0.0549305522212086	353	0.639527090611578	480	0.396120958067068
CHORDC1	127	0.699188162824157	353	0.653253025870528	480	1
CHPF	127	0.692777824065636	353	0.277438742703235	480	0.746102787700954
CHPF2	127	1	353	0.411658324147789	480	0.572365017404357
CHRD	127	0.555837884392665	353	1	480	0.601629145611007
CHRDL2	127	0.841851103958034	353	0.39830194772011	480	0.597448098580996
CHRM2	127	0.00412608978217157	353	0.701278849441947	480	0.162434406092303
CHRM3	127	0.0106851557188301	353	0.669734174236327	480	0.720353769404767
CHRM5	127	0.661383439208126	353	0.221979247687115	480	0.536143200077378
CHRNA1	127	0.454418272976265	353	0.633630002319319	480	0.13590677357787
CHRNA10	127	0.337975467443103	353	0.0030124167572374	480	0.187496143947959
CHRNA2	127	0.565746047387573	353	0.229650849094038	480	0.51544421055611
CHRNA4	127	1	353	0.362400401471823	480	0.632999349188538
CHRNA6	127	0.860695620194682	353	1	480	1
CHRNA9	127	0.682274137774006	353	0.806183305735143	480	0.442633784380938
CHRNB4	127	0.321216110884245	353	0.376835665587072	480	0.822182451724211
CHRND	127	0.0115025523458956	353	0.380161504281321	480	0.138806434986364
CHRNE	127	0.482816224642536	353	0.555272698836938	480	0.541914010991647
CHRNG	127	0.445628838353503	353	0.783137822853841	480	0.831847738146196
CHST11	127	0.247405054073298	353	0.392690339465674	480	0.182551838858969
CHST15	127	0.180767647512188	353	1	480	0.623927224655962
CHST2	127	0.139009158206865	353	0.0878159592592628	480	0.193326211114095
CHST4	127	0.512733819753255	353	1	480	0.841280309058791
CHST5	127	0.557556656592639	353	1	480	0.643313128473174
CHST6	127	0.166150508902252	353	0.536430747789525	480	0.185826657434942
CHST8	127	0.746087540618962	353	0.0104243512681217	480	0.0236098929681787
CHTF18	127	0.11040425616372	353	0.491799336764724	480	0.755770332327481
CHURC1	127	1	353	1	480	1
CIAPIN1	127	0.141030572749519	353	0.723804972567358	480	0.143931850929874
CIB2	127	0.852499455954653	353	0.290602418545743	480	0.565506495382462
CIB4	127	0.22256276997247	353	0.731313298470589	480	0.181724747534476
CIC	127	0.40125693636198	353	0.567715002617816	480	1
CIDEA	127	1	353	0.375663515869254	480	0.356949045325853
CIITA	127	0.490551233201239	353	1	480	0.826979192613123
CILP	127	0.771907713564168	353	0.740105759530616	480	0.697606664221397
CILP2	127	0.00547568625174977	353	0.654778937071821	480	0.0232743067818404
CIPC	127	0.0822788581254068	353	1	480	0.518233127301513
CIR1	127	0.362690892188224	353	0.0148018963537908	480	0.367985707066616
CIT	127	1	353	0.729667699334568	480	0.721845106821237
CIZ1	127	1	353	0.620251760725417	480	0.817707085039034
CKAP2	127	0.659943357053897	353	0.808352271183991	480	0.323031486081085
CKAP2L	127	0.69178689921439	353	0.19130932716793	480	0.119807186070543
CKAP4	127	0.54737044590871	353	0.134988174887234	480	0.707276256282173
CKB	127	0.741353653450747	353	0.698553881452647	480	0.862001888701753
CKM	127	0.657938780997825	353	0.121389377942938	480	0.0184751360517448
CLASP1	127	0.678748930438943	353	0.633097466781041	480	1
CLASP2	127	1	353	0.510948220057693	480	0.220348834806611
CLASRP	127	0.471541014758941	353	0.291936434387039	480	0.843356210967748
CLC	127	0.0123260300567593	353	1	480	1
CLCA1	127	0.474484638703763	353	0.386100782559985	480	0.695661880435611
CLCA2	127	0.502265367596853	353	0.17261198857344	480	1
CLCA4	127	0.476245123084365	353	0.798918050250018	480	0.203059969364849
CLCC1	127	0.485067560061257	353	0.199423859219129	480	0.473332766478115
CLCF1	127	0.304769362038023	353	0.0247056887106597	480	0.0676338744170412
CLCN1	127	0.78806906646096	353	0.856385242166005	480	0.596272716456443
CLCN2	127	0.841198487496386	353	1	480	0.771914172824306
CLCN3	127	0.0462948217059156	353	0.673034648954201	480	0.733692333506636
CLCN6	127	0.471959262141771	353	0.691739201855355	480	0.747160027760013
CLCN7	127	0.626207902059021	353	0.761116183414422	480	0.658999955694433
CLCNKA	127	1	353	0.430311656777954	480	0.352118896880599
CLCNKB	127	0.0248416192696138	353	0.452845142670727	480	0.724118180088595
CLDN22	127	0.140537159879555	353	0.645450524112339	480	0.57977177770238
CLDN23	127	0.480491283614425	353	0.174593687516435	480	0.527325875241692
CLDN3	127	0.337842285473616	353	0.666032654824009	480	0.715285569881507
CLDND1	127	0.556735263480574	353	0.87522948091113	480	0.728039508272754
CLDND2	127	0.496058909620425	353	0.456070433030074	480	0.404760022293658
CLEC14A	127	0.215586326588786	353	0.602613756576294	480	0.126405871335881
CLEC16A	127	0.0844415901269028	353	0.847388821809598	480	0.677586592127559
CLEC18B	127	0.0423276515152513	353	0.556227193813602	480	0.41803629955365
CLEC3A	127	0.426354545858226	353	0.259787629538651	480	0.23309581657936
CLEC4F	127	0.597992415864723	353	0.712791059516054	480	0.54968225105189
CLEC4M	127	0.771436193535025	353	1	480	1
CLEC6A	127	0.498695134666132	353	1	480	0.758311950091304
CLEC9A	127	0.507926913920751	353	0.497559894741004	480	1
CLECL1	127	0.895166129286215	353	0.553359954687716	480	0.767009352602635
CLGN	127	0.35271230546366	353	0.202785666878793	480	0.664177015232734
CLIC3	127	0.14834873435491	353	0.468101205564131	480	0.365986484325294
CLIC5	127	0.447737464650242	353	0.486496542103576	480	0.47720791969511
CLIC6	127	0.269410218442104	353	0.370058525417683	480	0.74873880217381
CLIP1	127	0.713473114817543	353	0.904737791711756	480	0.5436941534792
CLIP2	127	0.3457400519973	353	0.38286904091153	480	0.427548525891124
CLIP4	127	1	353	1	480	1
CLK2	127	0.100385128891678	353	0.904891919793599	480	0.462802638213935
CLK3	127	1	353	0.697741417068193	480	0.125059416798439
CLK4	127	0.63443768652139	353	0.281429883897625	480	0.436400138157385
CLMN	127	0.219856700182246	353	0.796866362616941	480	0.740220152173809
CLN3	127	0.498695134666132	353	0.185949810468768	480	0.173043161724464
CLN5	127	0.349747675028486	353	1	480	0.756099894727936
CLN6	127	0.710890516680349	353	0.0652927848285151	480	0.0156631052749359
CLNK	127	0.379403314938684	353	0.797190341146931	480	1
CLPX	127	0.678041837241016	353	0.798361798431036	480	1
CLRN1	127	0.429879177287332	353	1	480	1
CLRN3	127	0.40613247167843	353	0.126737673655315	480	0.0548582303359558
CLSPN	127	0.163136010072071	353	0.326780463496988	480	0.0302026253276599
CLSTN1	127	0.533146808970835	353	0.831595726089253	480	0.381533329912423
CLSTN2	127	0.264800642902221	353	0.666996316991733	480	1
CLSTN3	127	0.494949516022868	353	0.863284552066967	480	0.803550751438213
CLTCL1	127	0.771061115218372	353	0.716942555499664	480	0.346575668444318
CLUAP1	127	0.12173164512971	353	0.126457135085675	480	0.0409820766724026
CLUH	127	0.544311232618233	353	0.476269311296409	480	0.525153964829308
CLUL1	127	0.269212682536457	353	0.380685284368896	480	0.142993859572596
CLVS1	127	0.189348119493136	353	0.636640888259272	480	0.592900699392064
CLVS2	127	0.575622585411892	353	0.727275907056985	480	0.537810184806589
CLYBL	127	0.167890995889953	353	0.0799210501702432	480	0.0157864826610769
CMIP	127	0.62895876601656	353	0.812151756371129	480	1
CMKLR1	127	0.798211023442581	353	0.700774556279172	480	0.641499883913246
CMPK1	127	0.525906952485933	353	0.243722888987534	480	0.400939998914836
CMPK2	127	0.439258308585087	353	0.872592585207581	480	0.655125919550109
CMSS1	127	0.541608197071749	353	0.00715029406541123	480	0.741282225783466
CMTM5	127	1	353	0.133508058740582	480	0.189473287259174
CMTR2	127	0.551235240749909	353	1	480	0.851948777518914
CMYA5	127	0.144095539242463	353	0.928303690669133	480	1
CNBD1	127	0.900277448159084	353	0.891488231400404	480	0.163179907758544
CNBD2	127	0.167894786026907	353	0.493901653430912	480	0.169722409885248
CNDP1	127	0.28398546670193	353	0.357512836976903	480	0.185453516041307
CNDP2	127	0.06687100648101	353	1	480	0.441229871149355
CNGA1	127	0.00638084898736202	353	1	480	0.753089563712506
CNGA3	127	0.339377385952345	353	0.0418692051248323	480	0.169199459036715
CNGA4	127	0.656030715106769	353	1	480	1
CNGB1	127	0.50773075463847	353	0.55337998336382	480	0.118271322461675
CNGB3	127	0.43899999570098	353	0.200171480252255	480	0.208342428524014
CNKSR1	127	0.752234509127182	353	0.0313134201980781	480	0.872271742097047
CNKSR3	127	0.463481495769478	353	0.492668217141114	480	0.559308478672417
CNN1	127	1	353	0.660866830011612	480	0.868027828889224
CNN3	127	0.167852547153466	353	0.42232066185017	480	0.63560790240287
CNNM1	127	0.498997191216337	353	0.322007815385436	480	0.0941174700957074
CNNM3	127	0.68672189277424	353	0.395829529072668	480	0.744695070597065
CNOT1	127	0.672638418859478	353	0.714229992141139	480	0.537958152350913
CNOT10	127	0.227874005851342	353	0.580432102404076	480	0.46361244445523
CNOT3	127	0.579792684272958	353	1	480	0.881628891616826
CNOT6	127	0.495257459775611	353	0.316551611997643	480	0.336494541576886
CNP	127	0.0726765184931106	353	0.322739441954983	480	0.506232702900196
CNST	127	0.651190282623053	353	0.434347346261648	480	0.395851157818261
CNTF	127	0.532086296545216	353	0.623654932246806	480	0.68946372142737
CNTLN	127	0.577998180898501	353	1	480	0.874359483254865
CNTN2	127	0.303723457601418	353	0.21637559799148	480	0.0616374802519792
CNTN3	127	0.644316128093361	353	0.743001723431295	480	0.90518390248863
CNTN4	127	0.153267881830886	353	0.307072454559904	480	0.0915850486739788
CNTN5	127	0.453492643414246	353	0.27464960213946	480	0.0582442448372995
CNTN6	127	0.833992098989491	353	0.668195628657741	480	0.55657086238552
CNTNAP1	127	0.103944005917528	353	0.807953342958153	480	0.217979984507305
CNTNAP2	127	0.362852378284523	353	0.687499312893262	480	0.657057984093188
CNTNAP3	127	0.0643669478823549	353	0.709777820136745	480	0.557386074413471
CNTNAP3B	127	1	353	0.194005292550924	480	0.586547617836107
CNTNAP4	127	0.182422001572565	353	0.163756263709523	480	0.149545206994775
CNTNAP5	127	0.100317268459274	353	0.540682944065307	480	0.277785247391566
CNTRL	127	0.364447549429659	353	0.316116439832514	480	1
CNTROB	127	0.355774841604806	353	0.641107719147984	480	0.599418415952932
COA1	127	0.498695134666132	353	0.119406372153671	480	0.110389952865033
COA4	127	0.153928022738074	353	0.577585653505982	480	0.513071453060216
COBL	127	0.732428607977172	353	0.581991262737163	480	0.331731916147962
COBLL1	127	0.747192517020083	353	0.112822759389692	480	0.375792317065398
COCH	127	0.623886283944031	353	0.6986573473583	480	0.599085595109697
COG1	127	0.864647672250366	353	0.855581456295574	480	0.493000700356835
COG3	127	0.277589158844828	353	0.51020708814283	480	0.555153450326098
COG4	127	0.858200269264922	353	0.516815484956059	480	0.880619297138687
COG5	127	0.845471252541342	353	0.543852028902552	480	0.472468005337988
COG6	127	1	353	0.750360342349484	480	0.727191820903145
COG7	127	0.769060387726271	353	0.775188270513177	480	0.883473944307094
COIL	127	0.765631602155126	353	0.858238947226824	480	0.410502212983729
COL10A1	127	0.897311024683828	353	0.897518076491161	480	0.653429844694315
COL11A1	127	1	353	0.507497337318492	480	0.667758415884821
COL11A2	127	0.1079379789716	353	0.373353299049307	480	0.80147901210193
COL12A1	127	0.57698226748578	353	0.122261044084974	480	0.0075613087569435
COL13A1	127	0.468657064139404	353	0.884816884017127	480	0.633791866530523
COL14A1	127	0.39468223694323	353	0.560268031352868	480	0.585276866563771
COL15A1	127	0.167393128483875	353	0.479020314590397	480	0.435544703478291
COL16A1	127	0.129428018130325	353	0.112793508936264	480	0.663155419795191
COL17A1	127	0.719767184359072	353	0.611472994461388	480	0.407611921205567
COL18A1	127	0.855195810185574	353	0.930009144379114	480	0.823044340446721
COL19A1	127	0.679946490060291	353	0.0831079089923908	480	0.155544280226119
COL1A1	127	0.462534843831196	353	0.461558157614811	480	0.299537238231316
COL1A2	127	0.147339623994045	353	0.371357186444906	480	0.588337354564385
COL20A1	127	0.339804164736175	353	0.749280293371252	480	0.851399874230561
COL21A1	127	0.491949173934533	353	0.0152648965534347	480	0.752652875276663
COL22A1	127	0.490899281241624	353	0.383348619901264	480	0.141368539452705
COL23A1	127	0.0676957222516197	353	0.794248880097601	480	0.591632696337861
COL24A1	127	0.333487672439681	353	0.117588543893766	480	0.232435207662422
COL25A1	127	1	353	0.394428031779513	480	0.871991344827862
COL27A1	127	0.460382197033718	353	0.0236742989037082	480	0.122834533129386
COL28A1	127	0.00661550927458876	353	0.647831542850167	480	0.118095784605112
COL2A1	127	1	353	0.737967433508767	480	0.510490152493869
COL3A1	127	1	353	0.709442778391984	480	0.622113076400976
COL4A1	127	0.474101265978972	353	0.148075615262309	480	0.320792776410987
COL4A2	127	1	353	0.624997900039731	480	0.376381485428525
COL4A2-AS2	127	0.641225750844131	353	0.104353601004694	480	0.719529639896375
COL4A3	127	0.0257607778483042	353	0.767836552310247	480	0.675284540099147
COL4A4	127	0.772745811692705	353	0.17000914806006	480	0.0832570738136773
COL5A1	127	0.345824831525962	353	0.230170073061065	480	0.116255451996064
COL5A2	127	0.376775453840567	353	0.613689660967573	480	0.462029017223573
COL5A3	127	0.774727661806921	353	0.183926817144066	480	0.354212930308778
COL6A1	127	0.100721102576298	353	0.883696947070631	480	0.55040673744218
COL6A2	127	0.0290159114036481	353	0.480674000324092	480	0.129621621919337
COL6A3	127	1	353	0.846178206889998	480	0.703174742905282
COL6A5	127	0.588509024445117	353	0.777003389578735	480	0.725728720630988
COL6A6	127	0.0774222780586947	353	0.148719977068058	480	1
COL7A1	127	0.607713633019656	353	0.574785401349832	480	0.297905404566595
COL8A1	127	0.562743864224916	353	0.727925617106463	480	0.733299684034146
COL8A2	127	0.279683169558036	353	0.667898840630522	480	0.564224556514273
COL9A1	127	1	353	0.432106796109487	480	1
COL9A2	127	0.308433116792215	353	0.542679261405841	480	0.721587427014263
COL9A3	127	0.0161296552928758	353	0.0423649618899653	480	0.316607203169795
COLCA2	127	1	353	0.822508628686695	480	0.854866693794356
COLEC10	127	0.454110533063997	353	0.863199810035391	480	0.5305457215937
COLEC11	127	0.513449791354332	353	0.303256130855136	480	0.52893379877995
COLEC12	127	0.350206551840469	353	0.892812526121137	480	0.655726426271342
COLGALT1	127	0.799193139895634	353	0.241338710630358	480	0.288206080285653
COLGALT2	127	0.764842264869925	353	0.071822938772392	480	0.508267835556716
COMMD8	127	0.233146690439532	353	0.980438673705064	480	0.627976795955537
COMP	127	1	353	0.133855857390517	480	0.213000832806062
COMT	127	0.227441239263799	353	0.697290438141644	480	0.303385740381731
COPB2	127	0.0644066073664838	353	0.813083196008696	480	0.201828053029902
COPE	127	0.509779855103277	353	0.254500790468807	480	0.185695202155863
COPG1	127	0.624976498204906	353	0.763427722688537	480	0.377463043180467
COPS7B	127	0.473563891259781	353	0.875705916719751	480	0.84342756018103
COQ3	127	0.0746006166585053	353	1	480	0.547578585406014
COQ4	127	1	353	0.0335938920570433	480	0.147402931891099
COQ6	127	0.324235215985984	353	0.0147683251413991	480	0.0663761075253007
COQ9	127	0.997077844633206	353	0.277402786802062	480	0.404096839850452
CORIN	127	1	353	0.118792343538494	480	0.859113452147281
CORO1B	127	0.0222552865770382	353	0.209384926036019	480	0.113552563524252
CORO7	127	1	353	0.773319699801151	480	0.389230296791525
COX10	127	0.745220822054322	353	0.322657798392643	480	0.452658387221264
COX15	127	0.436573606837277	353	0.725501907678779	480	0.825112698922035
COX18	127	1	353	0.350825863332827	480	0.552579529482746
COX6B2	127	0.694761165177864	353	0.826724657159555	480	0.716898659529355
COX8C	127	0.503881255871284	353	0.155646740859255	480	0.247270884024432
CP	127	1	353	0.353442492993394	480	0.350329734787956
CPA1	127	0.823814606936073	353	0.0167080687735837	480	0.203698700180502
CPA2	127	1	353	0.153063898777617	480	0.0696374995470297
CPA3	127	0.2436583698343	353	0.20307413564565	480	0.338038410941976
CPA4	127	0.0238724801546041	353	0.609112511477137	480	0.33004325887617
CPA5	127	0.315321523502666	353	0.733925927855793	480	1
CPA6	127	0.14499465084972	353	0.371732079910255	480	0.457814563875334
CPAMD8	127	0.376027387365702	353	0.852526522887187	480	0.605691043787132
CPB1	127	1	353	0.672966186631067	480	0.691974046372406
CPD	127	0.627503796853424	353	0.0468052844883687	480	0.0833317419164835
CPEB1	127	0.0410799228537451	353	0.658232834595995	480	0.0629658881943286
CPEB2	127	0.872254318065029	353	0.78844358205524	480	1
CPEB4	127	0.86839255620414	353	0.0928815123829879	480	0.280076659135412
CPED1	127	0.0822171499762999	353	0.807370321518832	480	0.442155738292131
CPM	127	0.774415335253423	353	0.676906113783946	480	0.596052277285696
CPN2	127	0.0328667679016426	353	0.272317848985436	480	0.349547544671843
CPNE1	127	0.0693496524258075	353	1	480	0.339394361000539
CPNE2	127	0.0327956156607655	353	0.527455591299772	480	0.0831741432831453
CPNE3	127	0.812125975657682	353	0.751810254336867	480	1
CPNE5	127	0.312332672790603	353	0.524741684345376	480	0.256719093826164
CPNE7	127	0.0644295986593457	353	0.0510104889254012	480	0.0947828054272468
CPPED1	127	0.21804447903167	353	0.45624551357339	480	0.784153869789589
CPQ	127	0.369609400366151	353	0.0329085936316433	480	0.175473351285049
CPS1	127	0.176548881505512	353	0.156893391497103	480	0.0506886020981965
CPSF1	127	0.703772135787743	353	0.274922789616947	480	0.503903324893249
CPSF3	127	1	353	0.625860384624795	480	0.824117198227079
CPSF4	127	0.720735613944716	353	0.412146459427786	480	1
CPT1A	127	1	353	0.893589153739221	480	0.560206807764463
CPT1B	127	0.370062380810086	353	0.810061960386469	480	0.54915475878693
CPT1C	127	1	353	0.644840438647919	480	0.528172145684505
CPT2	127	0.357464864089274	353	0.854201673256877	480	1
CPVL	127	0.379717591213943	353	0.410766954881372	480	0.888648598578968
CPXM1	127	0.678294734655762	353	0.826762559603286	480	0.660644490281787
CPXM2	127	0.252043595680756	353	0.661572428985613	480	0.709511201262681
CPZ	127	0.1226386109128	353	0.0105076838333964	480	0.0127995541727617
CR1	127	0.271234648527698	353	0.234618721044849	480	0.524955339131736
CR1L	127	0.68439875492702	353	0.0203260175527553	480	1
CR2	127	1	353	0.563653012399977	480	0.508025142062521
CRADD	127	1	353	0.106218440410708	480	0.228523535844958
CRAT	127	0.771844256126181	353	0.770126928572138	480	0.6713753916809
CRB1	127	0.560024789267674	353	0.41781335805977	480	0.793967851858437
CRB2	127	0.0581030594587417	353	0.331145179163004	480	0.295287386427891
CRBN	127	0.769196890150325	353	0.264658757680837	480	0.271417153045814
CREB3	127	0.0780359794070167	353	0.768650536073696	480	0.0530395793028932
CREB3L1	127	0.374940876370647	353	0.727903842707899	480	0.667914852740714
CREB3L2	127	0.513332088963321	353	0.848397553184596	480	0.508309656351855
CREB3L3	127	0.438313785893934	353	0.142969267048442	480	0.269427183066769
CREB3L4	127	0.718414447200022	353	0.699728439894123	480	0.829826159114326
CREBBP	127	0.520093006198385	353	0.186626693738206	480	0.537570287984102
CRELD1	127	0.782101222755132	353	0.456715341277111	480	0.584088032957994
CRHBP	127	0.0398917643386139	353	0.326268528630805	480	0.5044996715707
CRHR2	127	0.228091655728414	353	0.76008515467171	480	0.721479161411903
CRIM1	127	0.740461834774167	353	0.585083294797405	480	0.774601010074109
CRISP1	127	0.104448672359416	353	0.707382158616047	480	0.544538849794089
CRISPLD2	127	0.0649485579106538	353	0.474228630031739	480	0.381512278185773
CRLF1	127	0.0224893863991397	353	0.16689328585454	480	0.0380033770681906
CRMP1	127	0.582214584159833	353	0.272904917184992	480	0.526199478280619
CRNKL1	127	0.185283831540962	353	0.859137206444652	480	1
CRNN	127	0.811442354581238	353	0.144418267262926	480	0.528548138492791
CROCC	127	0.733890395553978	353	1	480	1
CROT	127	0.81416836318761	353	0.592296529177649	480	1
CRP	127	0.193510721959126	353	0.754042978643299	480	0.305651634582741
CRTAC1	127	0.759232834629926	353	0.15848995185274	480	0.154704837012756
CRTAP	127	0.756258449943111	353	1	480	0.667757282160475
CRYAB	127	0.244929404514072	353	0.698258966539782	480	0.499983458838732
CRYBA4	127	0.385563971051573	353	0.471184207621122	480	0.385249831200362
CRYBB1	127	0.724639950974912	353	0.113689639801394	480	0.583410417991321
CRYBB2	127	0.291053150098361	353	0.430015682826262	480	0.317063837802475
CRYBB3	127	0.111757002316936	353	0.665985901697958	480	0.496515398510742
CRYBG3	127	0.788298332826394	353	0.189788821768242	480	0.187055653038626
CRYGA	127	0.63622931397539	353	0.659490035005382	480	0.786982853842675
CRYGD	127	0.922936742459016	353	0.0692193998833344	480	1
CRYGN	127	0.831280446918179	353	0.657720976528034	480	0.839705315185361
CRYZ	127	0.86725837727849	353	0.397982140182066	480	0.458771040101767
CRYZL1	127	1	353	0.542541414588401	480	0.856867447787019
CSAD	127	0.3805610835033	353	0.0198404055771652	480	0.0212038508625636
CSE1L	127	0.26173498422141	353	0.106183120979909	480	0.138536529284259
CSF1	127	0.137796757169577	353	0.411148613817421	480	0.0548861983926608
CSF1R	127	0.0175016534295209	353	0.276996190358513	480	0.229979130050993
CSF2RB	127	0.623853202659199	353	0.816497091459026	480	1
CSF3	127	0.318427316739404	353	0.707363941531646	480	0.320906945199666
CSF3R	127	1	353	0.389081725587912	480	0.639429705259738
CSGALNACT1	127	0.396977433881959	353	0.0244934528459917	480	0.353114163966291
CSH2	127	0.012934053922563	353	0.0591197950710141	480	0.0591291887152619
CSHL1	127	1	353	0.556902606379822	480	0.329280708145274
CSMD1	127	0.70505515811955	353	0.562482042272216	480	0.743173389910201
CSMD2	127	0.212312225100016	353	0.331443527535845	480	0.823605743538118
CSMD3	127	0.232644238190462	353	0.212467882894231	480	0.161946188696435
CSN2	127	0.840251305126438	353	0.433603090178274	480	0.500746113847104
CSNK1G2	127	0.0712678458939146	353	0.221340119490641	480	0.296448638312246
CSNK2A3	127	0.384456318855404	353	0.396609867684106	480	0.47758628810802
CSPG4	127	0.17090271503648	353	0.156292313401572	480	0.230922190835008
CSPP1	127	1	353	0.348216932166456	480	0.907898089443595
CSRNP1	127	0.321219963540068	353	0.313922403615401	480	0.53671439822357
CSRNP3	127	0.718001469501877	353	0.368639308509899	480	0.45021790610932
CST1	127	0.483910201519606	353	0.830258435035109	480	0.894086969060932
CST5	127	0.497683374281098	353	0.291033886622727	480	0.243940601044152
CSTF2T	127	1	353	0.7260571557705	480	0.750079084977454
CTAGE1	127	0.413693922949272	353	0.195962355870378	480	0.471492753688984
CTAGE4	127	0.442068928596578	353	0.40906653447206	480	0.217357982126862
CTBP2	127	0.319316386989124	353	0.912091260226043	480	0.223199727053484
CTBS	127	0.479189529768199	353	0.74926238989533	480	1
CTC1	127	0.352606690641099	353	0.00136493429854045	480	0.00010648884130382
CTCF	127	0.718653100549069	353	0.0498925128385732	480	0.074762260077364
CTCFL	127	0.207727944073656	353	0.654683516138651	480	0.277419499940404
CTDP1	127	0.633627781538285	353	0.743348231571512	480	0.715390826676839
CTDSP1	127	0.209250002013633	353	0.453002901544767	480	0.102603615488806
CTHRC1	127	0.226150233439663	353	0.240861018816734	480	0.106831122274002
CTNNA1	127	0.461243921964832	353	0.501646870517889	480	0.548587463854286
CTNNA2	127	0.453153512037621	353	0.619114926094419	480	0.763572013622767
CTNNA3	127	0.888529382300523	353	0.171098083070673	480	0.151042920878241
CTNNBL1	127	0.68920396163051	353	0.763318264499092	480	0.681988439208505
CTNND1	127	0.265504077410375	353	0.723700657309565	480	0.537674183400798
CTNS	127	0.164923048279239	353	0.142110491865191	480	0.221567460995946
CTR9	127	0.153345619470667	353	0.292209904841623	480	0.522663289300196
CTRB1	127	0.0773257669092417	353	1	480	0.705635333262339
CTRC	127	1	353	0.86885158367557	480	0.663148741408024
CTSB	127	0.153676583291488	353	0.386219992916895	480	0.889107180060487
CTSE	127	0.433298128846458	353	0.576160598671921	480	0.824073220267061
CTSF	127	0.137082334172042	353	0.860451006623001	480	0.523433515578934
CTSH	127	0.84910398246902	353	0.116586158483634	480	0.313618556255879
CTSL	127	0.842642021210334	353	0.226078501862958	480	0.507482810430754
CTSW	127	0.158189549387461	353	0.725426425765042	480	0.506102500518568
CTSZ	127	0.0109354306976946	353	0.592280957494828	480	0.105923861365185
CTTN	127	0.703933873200871	353	0.782631245194725	480	0.850693833426156
CTTNBP2	127	0.530475669541687	353	0.21795580529261	480	0.082638867489822
CTTNBP2NL	127	0.326630638939472	353	0.842913896911198	480	0.682116865533599
CTU2	127	0.435538502941731	353	0.728135065031677	480	1
CUBN	127	0.370930603027536	353	0.59828419786559	480	0.461305516760463
CUL4A	127	0.897233540210698	353	0.64715924371454	480	0.441860229014266
CUL7	127	0.564445837988001	353	0.837821476279727	480	0.809032341673779
CUL9	127	0.748675600981453	353	0.388444282507718	480	1
CUX1	127	0.863441352325371	353	0.178477644073888	480	0.417439789228136
CUX2	127	0.902788050985708	353	0.761986520210295	480	1
CUZD1	127	0.0283993177602601	353	1	480	0.227813955062062
CWC22	127	0.827357912537795	353	0.447581832030675	480	0.745489566311618
CWF19L2	127	0.276690890943009	353	0.116313107023145	480	0.39389161106333
CWH43	127	0.410619506048723	353	0.432952844641791	480	0.406311383450511
CX3CL1	127	0.383853176357518	353	0.209082060069034	480	0.0696280168767984
CX3CR1	127	0.776337267575362	353	1	480	1
CXADR	127	1	353	0.785586515514024	480	0.608580249590787
CXCL10	127	0.307044041624386	353	0.433901778016319	480	0.561017021068494
CXCR1	127	0.467191477511806	353	1	480	1
CXCR2	127	0.816101169412775	353	0.506106027305964	480	0.830158663104075
CYB5D1	127	0.571378608359532	353	0.387605972001712	480	0.292596825748222
CYB5R3	127	0.0857914900207288	353	0.160852733875012	480	0.39610968761727
CYB5R4	127	0.806386244189474	353	0.559170688188106	480	0.627579811509148
CYBA	127	0.562543635737005	353	0.308314255541317	480	0.648635058426168
CYBRD1	127	0.702260510310516	353	0.608628631642352	480	0.744965086461857
CYC1	127	0.289141154663202	353	0.25287350478386	480	0.396729828444006
CYFIP1	127	1	353	1	480	1
CYFIP2	127	0.74573382832132	353	0.500309931319997	480	0.78361526408851
CYHR1	127	0.792396832426889	353	0.620912105421115	480	1
CYLC2	127	0.374377569477586	353	0.701107497568177	480	0.134459444604689
CYP11A1	127	0.675389718823264	353	0.864846631654541	480	0.915305003100537
CYP11B1	127	0.29883449821027	353	1	480	0.3833145364804
CYP11B2	127	0.40913676477898	353	0.704348122251641	480	0.752863675220212
CYP1A1	127	0.7998797744111	353	0.830540949499869	480	1
CYP1A2	127	0.490163312190451	353	0.104029157807643	480	0.0544096750905792
CYP1B1	127	0.192975286480472	353	0.892995606206528	480	0.832579203016396
CYP20A1	127	1	353	0.155469020612817	480	0.05055210206474
CYP21A2	127	0.636067953944506	353	0.662764894398348	480	0.644925783934623
CYP24A1	127	0.453784091077126	353	0.112912306641677	480	0.839443974614265
CYP26A1	127	1	353	0.893152893592801	480	0.860899644097623
CYP26C1	127	0.126516565731777	353	0.137185134269899	480	0.0538948736915442
CYP27A1	127	1	353	0.741156393382047	480	0.645377284898489
CYP2A13	127	0.179624619574614	353	0.329616847072482	480	0.0496394529560886
CYP2A6	127	0.41369853411869	353	0.752337227246624	480	0.540100218838315
CYP2B6	127	0.676517576986571	353	1	480	1
CYP2C18	127	0.559678460075573	353	0.800903569725688	480	0.649404918295543
CYP2C19	127	0.398928620732362	353	0.0180897173512647	480	0.0712849211689703
CYP2C8	127	0.161736174149539	353	1	480	0.87123541054275
CYP2C9	127	0.152520966667764	353	0.04085140064605	480	0.0124745818293085
CYP2D6	127	0.324193254879835	353	0.0698328444411012	480	0.230071414395784
[truncated: 7,577 more rows]
