# Supplementary material for: Rare variants in IFFO1, DTNB, NLRC3 and SLC22A10 associate with Alzheimer’s disease CSF profile of neuronal injury and inflammation
Source: Mol Psychiatry. 2022 Feb 16;27(4):1990–9. doi: 10.1038/s41380-022-01437-6 (PMC9126805; doi:10.1038/s41380-022-01437-6)
Supplement: Supplementary file 3 — Supplementary Data 1 [file 41380_2022_1437_MOESM3_ESM.zip › summary_stats/protein_coding/nodiag/ab_pc_publication.csv]

gene_name_adni	n_adni	p.value_adni	n_emif	p.value_emif	n_total	p.value_meta
A1BG	127	0.149815979216504	353	0.80171544497799	480	0.431630276148269
A1CF	127	0.0416614625730887	353	0.194307674987705	480	0.200363100302899
A2M	127	0.430519794025011	353	0.254633938254458	480	0.85081858830091
A2ML1	127	0.310179139507081	353	0.134185473070727	480	0.265141717229639
A3GALT2	127	0.863485510600759	353	0.226950431620326	480	0.248693294042042
A4GALT	127	0.397610437816192	353	0.0665007078176974	480	0.395435462253797
A4GNT	127	0.386298406244217	353	0.719312411888145	480	0.393532916612736
AACS	127	0.854610876090679	353	0.579321749313355	480	0.262909442311721
AADAC	127	0.0258226924677505	353	0.267097278536631	480	0.211986531983068
AADACL2	127	0.162545513709131	353	0.397519468677259	480	0.139524536160108
AADACL4	127	0.128156718353768	353	1	480	0.762064851030331
AAED1	127	0.201919092132948	353	1	480	0.452286924418852
AAGAB	127	0.413979824665399	353	1	480	0.860598595710674
AAK1	127	0.186086251474518	353	0.242041245075599	480	0.224384342636965
AANAT	127	1	353	0.131575518123957	480	0.832210029169739
AAR2	127	1	353	0.275351068603239	480	0.302690146362485
AARD	127	0.412522589522476	353	0.337592430848678	480	0.272541438552313
AARS	127	0.502170075305297	353	0.159611025361262	480	0.84553254531567
AARS2	127	0.110238048109806	353	0.864441968145443	480	1
AARSD1	127	0.643790334245613	353	0.087017238548131	480	0.241712006498661
AASDH	127	0.800487714835678	353	0.008476396420106	480	0.205604432163978
AASS	127	0.413331742614911	353	0.343046970143799	480	1
AATF	127	0.627859115653031	353	0.533031413852332	480	0.752217420615705
AATK	127	1	353	0.375704814445913	480	0.538133180996231
ABAT	127	1	353	0.161457546857756	480	0.146876543303873
ABCA1	127	1	353	0.0648254549648879	480	0.248161295492144
ABCA10	127	0.66024384749003	353	0.886106037759232	480	0.775863151453869
ABCA12	127	0.850519922633929	353	0.255674111099642	480	0.282714856161721
ABCA13	127	0.268467327564983	353	0.705481325281887	480	0.849050483897933
ABCA2	127	1	353	0.806584487765788	480	0.686600887461555
ABCA3	127	0.837919905130086	353	0.188445634433834	480	0.431232225557776
ABCA4	127	0.246916493808249	353	0.585833966172422	480	0.557683578199865
ABCA5	127	0.682467155292716	353	0.298158982982375	480	0.166963040806689
ABCA6	127	0.799784571632671	353	0.810072390353271	480	0.480011105323761
ABCA7	127	0.325444482004794	353	0.56229602485233	480	0.165155435070415
ABCA8	127	0.172965621071391	353	0.28002559619991	480	0.817565947040879
ABCA9	127	0.424794710506826	353	0.137723602923757	480	0.83184835176229
ABCB1	127	0.202198530825612	353	0.0090698444866687	480	1
ABCB10	127	0.166107095560911	353	0.496223217750853	480	0.292521800755092
ABCB11	127	1	353	0.674755905187424	480	0.699221612730414
ABCB4	127	0.0370597775817845	353	0.151687007361344	480	0.0959954595666782
ABCB5	127	0.290465358641545	353	0.702381640598799	480	0.0873858180264685
ABCB6	127	0.887607106117943	353	0.628580619278281	480	0.701171715541189
ABCB8	127	1	353	0.0611313079704231	480	0.126796020335283
ABCC1	127	0.354881060027429	353	0.259277014227905	480	0.528552780932602
ABCC10	127	0.259206383869601	353	0.0332946748906118	480	0.052759028082022
ABCC11	127	0.5274368204965	353	0.123218713122596	480	0.0615642867109163
ABCC12	127	0.000995976194960169	353	0.560408879633342	480	0.018834629832899
ABCC2	127	0.746066631478657	353	0.622126773459572	480	0.201029112748592
ABCC3	127	0.828995147794819	353	0.871050749424446	480	0.794730358280722
ABCC4	127	0.132588285676446	353	0.766052057611491	480	0.616120482416898
ABCC5	127	0.445767923183025	353	0.756199387978317	480	0.527920362410377
ABCC6	127	0.317974274636475	353	0.0470657911462346	480	0.0220443036251515
ABCC8	127	1	353	0.0754107886261424	480	1
ABCD2	127	0.608874575751383	353	0.014528674671604	480	1
ABCD3	127	0.674096153855111	353	0.295810072254782	480	0.104142942753682
ABCD4	127	0.543472037041559	353	1	480	1
ABCF2	127	0.653937017000753	353	0.429128170812792	480	1
ABCF3	127	0.265214490803535	353	0.485101694557998	480	0.523432086812812
ABCG2	127	0.0734989544162472	353	0.164727305233395	480	0.287952005924717
ABCG4	127	0.0315752538730183	353	0.648874257460545	480	0.465481479276539
ABCG5	127	1	353	0.803692944733823	480	0.540681638589507
ABCG8	127	0.320765019166861	353	0.521406445347185	480	0.431927545079036
ABHD1	127	0.409269660209047	353	0.270421757245043	480	0.120826828581168
ABHD10	127	0.581693538713313	353	0.726561106278789	480	0.815127149096107
ABHD11	127	0.424366607462714	353	0.636758325243237	480	0.502419287406868
ABHD12	127	0.865543702647004	353	0.166517417522093	480	0.175436967850907
ABHD12B	127	0.688485806064442	353	0.658745388586425	480	0.616471963213507
ABHD14A	127	0.824836225870509	353	0.703848260094211	480	0.679237156815368
ABHD14A-ACY1	127	0.677299567631209	353	0.731115168699596	480	0.753353608356959
ABHD16A	127	0.283920240196496	353	0.503263085893584	480	0.241506909486122
ABHD16B	127	0.0928347815492551	353	0.368751189960595	480	0.0621124833827269
ABHD4	127	0.5137452157337	353	0.342741925298887	480	0.59056708087192
ABHD6	127	0.0959061021727745	353	0.0986827063347422	480	0.09556267403437
ABI3	127	0.762213307919762	353	0.591599052183191	480	0.732672668907526
ABI3BP	127	0.828337824168639	353	0.212667169438035	480	1
ABL1	127	0.390607346672047	353	0.52701189719569	480	0.858301889957989
ABL2	127	0.564981313921271	353	0.573122880572788	480	0.785667437315565
ABLIM1	127	0.274105571929035	353	0.391859151489867	480	0.130356820187813
ABLIM2	127	0.521865613884535	353	0.913420066657239	480	0.315849017881735
ABLIM3	127	0.160152321081917	353	0.840712827756317	480	0.763399375241477
ABR	127	0.381375188044641	353	0.419597990590686	480	0.0361222069352096
ABRA	127	0.683926510082105	353	0.633783891655154	480	0.823804092969283
ABTB1	127	0.793747464456777	353	0.351214764557638	480	1
ABTB2	127	1	353	1	480	0.271222841555581
ACACA	127	0.416943927841619	353	0.906663376207941	480	0.710852761615332
ACACB	127	0.734692931069725	353	1	480	0.729926683608137
ACAD10	127	0.325679214838477	353	0.853890626440795	480	0.595017621986098
ACAD11	127	0.50641275692748	353	0.867236013446224	480	1
ACAD9	127	0.34791652947162	353	0.0647324188089158	480	0.154687770430017
ACADL	127	0.104606385042144	353	0.67545628987573	480	0.0999035464500268
ACADM	127	0.748834117689591	353	0.904297405859437	480	0.853981387156808
ACADVL	127	0.185819391731312	353	1	480	0.659783378747264
ACAN	127	0.795917303094884	353	0.529258496064491	480	0.296848855681093
ACAP1	127	0.034459217338583	353	0.495726000075278	480	0.642760449691819
ACAP2	127	0.839778162540147	353	0.693160617741644	480	0.668375017708328
ACAP3	127	1	353	0.201859918726196	480	0.145970823397244
ACBD4	127	0.587663322199207	353	0.33462957125566	480	0.168958684604787
ACBD5	127	0.85491333071689	353	0.670853465039822	480	0.611099534232107
ACBD7	127	0.121069216343671	353	0.803033982820178	480	0.216315769703927
ACCS	127	0.575736187318686	353	0.509680760546205	480	1
ACCSL	127	0.456702420745115	353	0.117812664608964	480	0.0573909187251278
ACE	127	0.00543454762628437	353	0.214583891884109	480	0.41054575058783
ACHE	127	0.270640354694061	353	0.27457960273598	480	0.387526459565268
ACIN1	127	0.707586049454455	353	0.160187880246051	480	0.0753937936942846
ACKR2	127	0.0612092497671697	353	0.233856900892897	480	0.045731384337477
ACKR3	127	0.483846914115313	353	0.43332492565786	480	1
ACKR4	127	0.397578396915094	353	0.797039163399249	480	0.474863955407393
ACLY	127	0.700822514831624	353	0.00588296393832211	480	0.0332646735166968
ACMSD	127	0.161835646874698	353	0.856799501090205	480	0.765789454147501
ACO1	127	0.739468545906665	353	0.395984488273637	480	1
ACO2	127	1	353	0.780468813483596	480	0.685707754132401
ACOT11	127	0.296825426625255	353	0.370366248172591	480	0.369423186121255
ACOT4	127	0.312732966863329	353	0.47207109648969	480	0.703332667537359
ACOT8	127	0.517833020935012	353	0.922307021131336	480	1
ACOX1	127	0.0901631894019856	353	0.209635781777778	480	0.182663670916348
ACOX2	127	0.845458611257999	353	0.405283798530051	480	0.731222172143618
ACOX3	127	0.244992775345056	353	0.71240349131828	480	0.535498001927438
ACOXL	127	1	353	0.884089431392839	480	1
ACP5	127	0.65270401355535	353	0.459152033403317	480	0.652312934828029
ACP6	127	0.746809166660331	353	0.0428650254089109	480	0.0409429931708341
ACRBP	127	0.138288147834875	353	0.308166079416071	480	0.222591574001674
ACSBG1	127	0.606402516619079	353	0.550706961081715	480	0.504110952136293
ACSBG2	127	0.15553426354535	353	0.119881468401692	480	0.104487952077544
ACSF2	127	0.0650389762978493	353	0.818487240820308	480	0.362236122943154
ACSF3	127	0.47925855312329	353	0.0944904365787187	480	0.098000467225324
ACSL1	127	0.480510480422498	353	0.402462539623558	480	0.142034885256634
ACSM1	127	0.840918253148837	353	0.734851660731734	480	0.583693688802846
ACSM2A	127	0.235079729519373	353	0.145792551263174	480	0.1414239400344
ACSM2B	127	1	353	0.719236670036385	480	0.604832570359468
ACSM3	127	0.443820195842134	353	0.785743702507244	480	1
ACSM5	127	0.0520310784724143	353	0.518442178380843	480	0.871450510107176
ACSS1	127	0.101060599246505	353	0.88692736133537	480	0.527032286474607
ACSS2	127	0.661186080472763	353	0.103129368367751	480	0.448153264443145
ACSS3	127	0.185489662686067	353	0.88755536481887	480	0.436717580215291
ACTBL2	127	0.800240322703617	353	0.0187188428520337	480	0.186229099552574
ACTL10	127	0.843633344841666	353	0.602816787707441	480	0.587602721597062
ACTL7A	127	0.758296206966855	353	1	480	1
ACTL7B	127	0.0711332118582955	353	1	480	1
ACTL8	127	0.528867434149495	353	0.408968716420443	480	0.231872911177478
ACTN1	127	0.682520251647057	353	0.0222364355761834	480	0.0749995402272385
ACTN4	127	0.127212273449308	353	0.902657722192632	480	0.80111393961812
ACTR5	127	1	353	0.533801127827428	480	0.525125099738107
ACTRT2	127	0.386952208370589	353	0.54905569213983	480	0.065748617259949
ACTRT3	127	0.0510128872005523	353	0.533256691922213	480	0.0372864096682659
ACVR1	127	0.865899909329703	353	0.569767364212658	480	1
ACVR1C	127	0.188584668545553	353	1	480	1
ACVR2B	127	0.871240328730466	353	0.643556693749133	480	1
ACYP2	127	0.44592970944308	353	0.290970166259953	480	0.432861481367455
ADAD1	127	0.459704293583459	353	0.408019197389918	480	0.422557774471087
ADAD2	127	0.770013668554451	353	0.782194258610079	480	0.507956671198351
ADAL	127	0.422146285065161	353	0.440488825545384	480	0.484678226225942
ADAM11	127	0.727302520397738	353	0.382789074779048	480	0.830819853662202
ADAM12	127	0.097513454217146	353	0.194741168621385	480	0.371308213158733
ADAM15	127	0.137721373118711	353	0.0955578682109905	480	0.194925995434738
ADAM17	127	0.557229905686018	353	0.318479536277797	480	0.21064173771656
ADAM18	127	0.79894612439996	353	0.764753463728688	480	0.723288563222256
ADAM19	127	0.295006859162198	353	0.367105712234513	480	0.516548003251588
ADAM2	127	0.436854873655911	353	0.00095923937313136	480	0.00083635207685373
ADAM20	127	0.10734195761866	353	0.783731955378693	480	0.669653839924214
ADAM21	127	1	353	0.572319481503851	480	0.363384211527046
ADAM23	127	1	353	0.181276913058677	480	0.13941624234533
ADAM28	127	0.614155344987511	353	0.810434680596659	480	1
ADAM29	127	0.660068247350877	353	0.0708642877648759	480	0.135989674851192
ADAM30	127	0.893214142060539	353	0.042388336925545	480	0.154781001345374
ADAM32	127	0.104420618253852	353	0.245937959789245	480	0.296216988051245
ADAM33	127	0.689419861530829	353	0.139399155063898	480	0.120349545472372
ADAM7	127	0.209604506665276	353	1	480	0.747695876917148
ADAM8	127	0.454205981230635	353	0.053256868580351	480	0.0252908061721218
ADAM9	127	0.50879419110029	353	0.644955234288988	480	0.849030606232017
ADAMDEC1	127	0.288182869915984	353	0.194475919355298	480	0.710556555289067
ADAMTS1	127	0.461507291143527	353	1	480	0.858857224472186
ADAMTS10	127	0.306812986504775	353	0.68801462640751	480	0.659206597450862
ADAMTS12	127	0.406051704968629	353	0.63864409604538	480	0.716664039221399
ADAMTS13	127	0.241220009647587	353	0.874187710236815	480	0.796537436672436
ADAMTS14	127	0.158647800034537	353	0.0569470857703358	480	0.0427235030698718
ADAMTS15	127	0.53959836167668	353	0.133107795110824	480	0.0783046417775892
ADAMTS16	127	0.245206536914993	353	0.63114249911499	480	0.43558850330818
ADAMTS17	127	0.376389841778246	353	0.688957971034811	480	0.332338702517468
ADAMTS18	127	0.0500976469537304	353	1	480	0.181394127527679
ADAMTS19	127	0.388202782604579	353	0.784274198231993	480	0.744932229665675
ADAMTS2	127	0.117656213911813	353	0.719812902593458	480	0.244277277315112
ADAMTS20	127	0.400500987743975	353	0.365500801974774	480	0.295127679283497
ADAMTS3	127	0.319701883896303	353	0.623060976388397	480	0.496770973336527
ADAMTS4	127	0.434611249243679	353	0.920501726383271	480	0.585432053011545
ADAMTS5	127	0.306091536349351	353	0.0609762681221873	480	0.296517148547598
ADAMTS6	127	0.159689546679153	353	0.170014301224344	480	0.0405384179696739
ADAMTS7	127	0.67281557080627	353	0.0992497043312371	480	0.320902278793038
ADAMTS8	127	0.857066664137401	353	0.253538336962696	480	0.150753718240659
ADAMTS9	127	0.142159874483485	353	0.0294000132526536	480	0.0400575113938553
ADAMTSL1	127	0.416020274186817	353	0.359212851011118	480	0.28449866877866
ADAMTSL3	127	0.481269844241913	353	0.321560681089323	480	0.177610739094724
ADAMTSL4	127	0.191988079917709	353	0.161350985704378	480	0.714856612019694
ADAMTSL5	127	0.553930370436247	353	0.834472870716641	480	0.55432624063854
ADAR	127	0.134330275384039	353	1	480	1
ADARB2	127	1	353	0.399591761018118	480	0.656353471349972
ADAT1	127	0.263674764615373	353	0.373423214373763	480	0.304650882307582
ADAT3	127	0.275968742422024	353	0.652379110328237	480	0.578923422129196
ADCK1	127	0.668141525469672	353	0.258077658906338	480	0.257806200839188
ADCK2	127	0.26153906018821	353	0.353978980502308	480	0.807339678645954
ADCK5	127	0.385856218017522	353	0.467386868668473	480	0.563169984534237
ADCY1	127	0.50189458111916	353	0.869589353201752	480	1
ADCY10	127	0.907111321576268	353	0.268455509791382	480	0.62931490806399
ADCY2	127	0.515301267306307	353	0.0957808817282027	480	0.178574541583453
ADCY3	127	0.186189695038685	353	0.074250475432178	480	0.111102141263774
ADCY4	127	1	353	1	480	0.83968272634899
ADCY5	127	0.0621513377818227	353	0.366445418359344	480	0.157775680291779
ADCY6	127	0.428535055012171	353	0.567101850434175	480	0.68470572475037
ADCY7	127	0.404563943451036	353	0.404356751072816	480	0.735415413942057
ADCY8	127	1	353	0.860100278122467	480	0.911495291156652
ADCY9	127	0.0409027705835852	353	0.292998547268472	480	0.0997530231487556
ADCYAP1	127	0.961254900800588	353	1	480	1
ADCYAP1R1	127	0.334115948582866	353	0.830881065517899	480	0.746325827295394
ADD3	127	0.867234859957289	353	0.891479284890147	480	0.811467252571275
ADGB	127	0.365450350773072	353	0.134969718993577	480	0.460524536445194
ADH1B	127	1	353	0.719873945667185	480	0.650551673083362
ADH6	127	0.0936071050986873	353	0.283345130713571	480	0.279635672211004
ADH7	127	0.159342503157805	353	0.236348937510163	480	1
ADI1	127	0.554015500697415	353	0.502084309227927	480	0.505176712060094
ADIPOQ	127	0.66671230983996	353	0.634655835874343	480	0.647688676848335
ADNP	127	0.252486582285283	353	0.0269496842192418	480	0.0226448027951309
ADNP2	127	0.150950389936782	353	0.388087151883242	480	0.218447548796639
ADORA3	127	0.531934021456365	353	0.196800603446087	480	0.511666868238892
ADPRHL1	127	0.217489565486856	353	0.255711615132253	480	0.861771951485233
ADRA1A	127	0.0657744785637523	353	1	480	0.282020140210335
ADRA1B	127	0.575879092234232	353	0.481646304842418	480	1
ADRA1D	127	0.685381267025607	353	0.0258820879924805	480	0.332005868260199
ADSL	127	0.355412583472533	353	0.504843341199917	480	0.475321029701499
ADTRP	127	0.129778209233579	353	0.278515862094699	480	0.354433084800089
AEBP1	127	0.318766096014377	353	0.245432786549635	480	0.326919550235397
AEN	127	0.465550802135657	353	0.762718162839062	480	0.28365245322885
AFAP1	127	0.496616474189435	353	0.176535883611774	480	0.396202993370403
AFAP1L1	127	0.660010813620053	353	0.603151698026832	480	0.0503598142619872
AFAP1L2	127	0.69904067141992	353	0.415160676803419	480	0.64544083049281
AFF1	127	0.845498563581525	353	0.650829017774668	480	0.782978212471736
AFF3	127	0.82567958681458	353	0.128156426172528	480	0.216060037388918
AFF4	127	0.0936071050986873	353	0.233645733768235	480	0.0553517283040672
AFG3L2	127	0.609931121131976	353	0.563807071588318	480	0.116436058488309
AFM	127	0.633163228951085	353	0.0110432366818866	480	0.0073816696028689
AFMID	127	0.0692643051184977	353	0.332170661874264	480	0.516466408872813
AFP	127	0.0155986294401805	353	0.511932461045168	480	0.0907387146672757
AGA	127	0.73352828669997	353	0.199612632954496	480	0.301477504508252
AGAP11	127	0.330581068024022	353	0.908730704971702	480	1
AGAP2	127	0.358551589760156	353	0.34386580772128	480	0.342835199087897
AGAP3	127	1	353	0.398768209011248	480	0.641038374373355
AGAP6	127	0.278015475434792	353	0.723738487971565	480	0.559553542902275
AGBL1	127	0.526426127108222	353	0.445485265532355	480	0.237045557073284
AGBL2	127	0.525426029546186	353	0.0190898333582489	480	0.0149248870442072
AGBL3	127	0.365618957195682	353	0.455944633373382	480	0.64763027395662
AGBL4	127	0.840544814784503	353	0.65002360598879	480	1
AGBL5	127	0.637133402507287	353	0.858158023806384	480	0.706590902230987
AGFG1	127	0.469561740165508	353	0.262206866208766	480	0.377611951537603
AGFG2	127	0.205825354578176	353	0.600694037459023	480	0.394359517042559
AGGF1	127	1	353	1	480	1
AGL	127	0.283780486399577	353	0.192669078547221	480	0.793624693448191
AGMAT	127	0.843023400587653	353	0.678358850223311	480	0.66681580404929
AGMO	127	0.124760864302086	353	1	480	0.687507654499265
AGRN	127	0.624936413760751	353	0.407049094193563	480	0.248595699243498
AGT	127	0.545728674675318	353	0.221194950220204	480	0.400949051907584
AGTPBP1	127	0.0504044406059248	353	0.861986739245107	480	0.689260608700891
AGTR1	127	0.682134589494896	353	0.202837593904183	480	0.699183253869782
AGXT	127	0.652351477904429	353	0.0886454465557781	480	0.644413705821348
AGXT2	127	0.0249037025429891	353	0.850768093612882	480	0.513881964117134
AHCTF1	127	0.416762402609221	353	0.702558869130497	480	1
AHCY	127	1	353	0.517401519117616	480	0.452023797690476
AHDC1	127	0.520977258889841	353	0.652111154851859	480	0.434726076594752
AHI1	127	0.822026714118254	353	0.260413034897176	480	1
AHNAK	127	0.79668170827287	353	0.459726022203937	480	0.413039060754241
AHNAK2	127	0.170729098686278	353	1	480	0.663723547928555
AHR	127	0.720189978277135	353	0.464102580799156	480	0.478315750243445
AHRR	127	0.162743172098744	353	0.0909295510309349	480	0.00313318117483341
AIF1L	127	0.264063186167977	353	1	480	1
AIFM2	127	0.132575370929104	353	1	480	0.56718649624089
AIFM3	127	1	353	0.849067848604827	480	0.619738341692334
AIM2	127	0.382365176555688	353	0.00582103898495545	480	0.012817889922729
AIMP1	127	0.789938734908063	353	0.224084982453118	480	1
AIMP2	127	0.168306407635523	353	0.826300046200608	480	0.345617963188518
AIP	127	0.441369314649881	353	0.782721932550983	480	0.890308611158211
AIPL1	127	0.431139837293831	353	0.169602737776013	480	0.772380364806888
AIRE	127	0.296324169667106	353	0.12520784668129	480	0.190312390395238
AJAP1	127	0.508129158147662	353	0.562953796896009	480	0.441204941582159
AK7	127	0.692651391908833	353	0.334693489567129	480	0.491569426918717
AK8	127	1	353	0.56436937875578	480	0.649184641545843
AK9	127	0.642748309997597	353	0.0169994373201753	480	0.0198806172511348
AKAP1	127	0.154508979576955	353	0.445695757435824	480	0.524696768744378
AKAP10	127	0.538889044627129	353	1	480	1
AKAP11	127	0.840114627098786	353	0.270250722928152	480	0.398686047222761
AKAP12	127	0.385980059486155	353	0.823538931894424	480	0.41841018754036
AKAP13	127	0.742660925698669	353	0.527307277272473	480	1
AKAP2	127	0.719338720169642	353	0.676386261585614	480	0.68503340798333
AKAP3	127	0.0775449750666537	353	1	480	0.592307085127037
AKAP6	127	0.404780130419385	353	0.246108718672538	480	0.128747438045935
AKAP7	127	0.458149491440382	353	0.497846653161791	480	0.437953042898503
AKAP8	127	0.586508935450016	353	0.463741243034095	480	0.612560269645334
AKAP8L	127	0.777911908790837	353	0.44938894413508	480	0.591850467561903
AKAP9	127	0.382006651034124	353	0.0797530959519265	480	0.00409288640353112
AKNA	127	0.691242489104695	353	0.718530775552462	480	1
AKNAD1	127	0.615033643586672	353	0.742942283917373	480	0.191601995401027
AKR1A1	127	0.735005184887978	353	0.769503083165371	480	0.820697616235676
AKR1B10	127	0.849282307917297	353	0.695850057105197	480	0.910366152535757
AKR1C1	127	0.4974624770719	353	0.521082995986514	480	0.591493015808336
AKR1C3	127	0.215376267591508	353	1	480	0.361060946913455
AKR7A2	127	0.151571795232221	353	0.129969880244314	480	0.0511932145931238
AKT1S1	127	0.646695200607686	353	1	480	0.747831779936425
ALAS1	127	0.573881100224946	353	0.0673939888366749	480	0.169991106027185
ALB	127	0.675773376622941	353	0.675910107682186	480	0.701424537713294
ALDH16A1	127	0.452650481987769	353	0.680884102844518	480	0.433163554760667
ALDH18A1	127	0.693114090224521	353	0.363027459978519	480	0.895243727440306
ALDH1A1	127	0.830957420076313	353	0.287241736044687	480	1
ALDH1A3	127	0.693492820112987	353	0.411985732854372	480	1
ALDH1B1	127	0.256705304287667	353	1	480	0.554217061247869
ALDH1L1	127	0.198229328545004	353	0.53380315098185	480	1
ALDH1L2	127	1	353	0.573910269383018	480	0.255801033259444
ALDH3A1	127	1	353	0.881315153975131	480	0.763187134761331
ALDH3A2	127	0.602942233713676	353	0.322808330591289	480	0.431025052298359
ALDH3B2	127	0.273147995893112	353	1	480	0.348518109327061
ALDH4A1	127	0.47164815178912	353	0.444975927297182	480	0.500131342051414
ALDH5A1	127	0.858095740783445	353	0.866135926125937	480	1
ALDH6A1	127	0.494773704194731	353	0.841633379152662	480	1
ALDH7A1	127	0.0673966956557623	353	0.331913030844007	480	0.0212516793810296
ALDH8A1	127	0.200929303970156	353	0.581895543087076	480	0.262241837867879
ALDH9A1	127	0.51939136088112	353	0.836113486385384	480	0.871914580679541
ALDOB	127	0.870881384422134	353	0.597220596534555	480	1
ALG1	127	0.225977114417381	353	0.798793101672275	480	0.500152940211786
ALG10	127	0.105005852107258	353	0.0258129581758871	480	0.0430903582741346
ALG11	127	0.21368822057557	353	0.836057401709936	480	0.524935915099209
ALG12	127	0.149915766393552	353	0.701552474715083	480	0.844745351706815
ALG14	127	0.219095803069798	353	0.26602809446531	480	0.016308385324373
ALG1L2	127	0.324730156182983	353	0.225096595023988	480	0.514759238564473
ALG2	127	0.775742783847083	353	0.813845811009882	480	1
ALG3	127	0.406309934301477	353	0.372991309035374	480	1
ALG6	127	0.433667363985659	353	0.298628986296255	480	0.563075797574677
ALG8	127	0.402090995210694	353	0.265794169289608	480	0.686562331825247
ALK	127	1	353	0.0312393374556182	480	0.201532762683794
ALKBH3	127	0.517463278199596	353	0.364567368976395	480	0.454799912784896
ALKBH8	127	0.70735848003686	353	0.179758312052236	480	0.409360980834175
ALLC	127	0.429464086923115	353	0.496668499547499	480	0.750739333001205
ALMS1	127	0.331584366048763	353	0.147993931033877	480	0.753065274746874
ALOX12	127	0.416078825509634	353	0.798652208278215	480	0.448323047683096
ALOX12B	127	0.264613363718145	353	0.240434575359462	480	0.163821932514445
ALOX15	127	0.914007070105209	353	0.878598658048851	480	0.706170519352697
ALOX15B	127	0.118317768921752	353	1	480	0.0319899991411116
ALOX5	127	0.082975901108945	353	0.357357873933818	480	0.191711202087938
ALOXE3	127	0.373041258588957	353	0.44862921188248	480	0.775210052896145
ALPK1	127	0.691720308837143	353	0.619259289557466	480	1
ALPK2	127	0.392260244005947	353	1	480	0.700900050172855
ALPK3	127	0.0343913306920608	353	0.785276027241823	480	0.28261723562572
ALPL	127	1	353	0.403663317057663	480	0.693904080130621
ALPP	127	0.249361347173824	353	0.442250660796983	480	0.544589229059731
ALPPL2	127	0.706094150872827	353	0.562199002281675	480	0.320010860665849
ALS2	127	0.238839017393724	353	0.727743052218261	480	0.20260219638569
ALS2CL	127	0.538331067221817	353	0.368411952409616	480	0.570348051443306
ALX1	127	0.458913376031613	353	0.359512518585486	480	0.382189969329174
ALX3	127	0.1496028168377	353	0.455866478634929	480	0.436731142651064
ALX4	127	1	353	0.309558893160344	480	0.409757033499167
AMBN	127	0.77533548438479	353	0.483262260311809	480	0.237898790182462
AMBRA1	127	0.520984931015756	353	0.683505302570061	480	0.636798738428526
AMDHD2	127	0.515344750790901	353	0.467257164227363	480	0.264169446321504
AMER2	127	0.227672903090759	353	0.905986646429589	480	0.577225887064694
AMER3	127	0.817678420765098	353	1	480	1
AMFR	127	0.515696948423756	353	0.469991042699009	480	0.559172213534058
AMH	127	0.428988789059976	353	0.120580326270103	480	0.166557965073781
AMHR2	127	0.137414709126153	353	0.652349514661965	480	0.295542460027883
AMIGO1	127	0.500494471177347	353	0.606179317337649	480	0.664810422288599
AMMECR1L	127	1	353	0.5825590888664	480	1
AMN	127	0.334252890105552	353	0.71175527902137	480	0.882202020350594
AMOTL1	127	0.00989315532048585	353	0.0308703400575323	480	0.000614278233031174
AMOTL2	127	0.581439909842616	353	0.706422354276237	480	0.469527541537264
AMPD1	127	0.0408076441854663	353	0.818267508176788	480	0.138680473799439
AMPD3	127	0.509290428590853	353	0.080296383672021	480	0.178913841868148
AMPH	127	0.13355823076606	353	0.262440598314113	480	0.242161731934678
AMT	127	0.464835605050227	353	1	480	0.605431503809237
AMTN	127	1	353	0.858880311667137	480	0.528647583902023
AMY2B	127	1	353	0.884719866889715	480	1
AMZ1	127	0.816556645959488	353	0.0993535641654383	480	0.284439667447946
ANAPC1	127	0.2527340114752	353	1	480	0.417549627039918
ANAPC2	127	0.383644059186049	353	0.0769903652133811	480	0.0667137552444587
ANAPC5	127	0.324376894154661	353	0.292753660591908	480	0.19974893354433
ANAPC7	127	0.166909615982527	353	0.83166082618977	480	0.348147561505376
ANGEL1	127	0.357683612539213	353	0.876438717471024	480	0.709938634270313
ANGEL2	127	0.289421337560633	353	0.697378610552449	480	0.687888703556866
ANGPT2	127	0.426477428844812	353	0.366500101754707	480	0.441067690605866
ANGPT4	127	0.356619580259315	353	0.291590855357692	480	0.0811452800202373
ANGPTL2	127	0.638168009877647	353	0.307001638705993	480	1
ANGPTL3	127	1	353	0.452201849794065	480	0.214987540862674
ANGPTL4	127	0.325387817777759	353	0.670075672927831	480	0.753341771422715
ANGPTL5	127	0.40072880496167	353	0.356329121406111	480	0.206986829972007
ANGPTL6	127	0.924702684426002	353	0.759951578013491	480	0.583895179530551
ANGPTL7	127	0.64396506198495	353	0.762413114322268	480	1
ANHX	127	1	353	0.056866355662869	480	0.127927122148165
ANK1	127	0.792849392593603	353	0.66184992166313	480	0.309654868513972
ANK2	127	0.499227678565166	353	0.748309471810675	480	0.802788660721233
ANK3	127	0.228105482973258	353	1	480	1
ANKAR	127	0.380761834256672	353	0.0966217681685454	480	0.00213568055438107
ANKDD1A	127	0.400197441365206	353	0.691294648139649	480	0.491514842761335
ANKDD1B	127	0.564343518634664	353	1	480	0.560292204420802
ANKEF1	127	0.137980356565354	353	0.376132882322949	480	0.457583825786092
ANKFN1	127	0.299230771092066	353	0.282465717351871	480	0.0530981386043487
ANKFY1	127	0.622628503110769	353	0.697047351438528	480	1
ANKH	127	0.184986955651029	353	0.854295982826322	480	1
ANKHD1	127	0.695130080621935	353	0.0772865092345535	480	0.215292441730582
ANKIB1	127	0.0896496937587271	353	0.641338999845204	480	0.56470492778675
ANKK1	127	0.519840196963503	353	0.327963364197009	480	0.453155401302567
ANKLE1	127	0.120037048476437	353	1	480	1
ANKLE2	127	0.0797937072649271	353	0.731467929071343	480	0.19698165848672
ANKMY1	127	0.73154015757384	353	1	480	1
ANKRD1	127	0.563152511011226	353	0.771844135602836	480	0.647560375982696
ANKRD11	127	0.587638078795798	353	0.476470619569626	480	0.841137145627301
ANKRD12	127	0.0858951797495784	353	1	480	0.810205083269382
ANKRD13A	127	0.200612399754897	353	0.694639189821027	480	0.737285940310766
ANKRD16	127	0.00208153772477367	353	0.694670434642543	480	0.802236713741746
ANKRD17	127	1	353	0.518509859573811	480	0.44016350465343
ANKRD18A	127	0.142150541319291	353	0.440240139502654	480	0.345209348820511
ANKRD18B	127	0.910871168059004	353	0.206221654451042	480	0.163137467223404
ANKRD2	127	0.201247662277881	353	0.114975591098614	480	0.178802937695537
ANKRD20A1	127	0.318815672235032	353	1	480	0.601231196549665
ANKRD22	127	0.119125015088984	353	0.0280734833583682	480	0.00146911734909039
ANKRD23	127	0.772783361580304	353	0.0764677252035967	480	0.418826240994217
ANKRD24	127	0.597786693579733	353	0.586694480180706	480	0.787271737803467
ANKRD26	127	1	353	0.172816621900502	480	0.325225180982132
ANKRD27	127	0.345769582741634	353	0.712629786150667	480	0.90093340261637
ANKRD28	127	0.498698563125619	353	0.19557447160009	480	0.308913964543052
ANKRD29	127	0.104125437237386	353	1	480	1
ANKRD30A	127	0.144036518412461	353	0.0961575844753113	480	0.227059331778239
ANKRD30B	127	0.0571844660270574	353	0.869595119543966	480	0.46426566402637
ANKRD31	127	0.662095149260929	353	0.794534818041519	480	0.419884301226688
ANKRD33	127	0.837613468454298	353	0.826445099933385	480	1
ANKRD33B	127	0.156649667366928	353	0.514123769594419	480	0.583690580337508
ANKRD34B	127	0.352072856818488	353	1	480	1
ANKRD34C	127	0.697201261191373	353	0.678311256249468	480	0.494144604617376
ANKRD35	127	0.597171939960989	353	1	480	1
ANKRD36	127	0.452002509285945	353	0.61116346307825	480	0.623496193194356
ANKRD36B	127	0.420074868002445	353	0.668484574425674	480	0.252055196040624
ANKRD36C	127	0.135697311788837	353	0.766373198179069	480	0.585894368988412
ANKRD40	127	0.833448649795685	353	0.127416876862441	480	0.730890697664739
ANKRD42	127	0.54146633744971	353	1	480	0.613407097444174
ANKRD44	127	0.29612691432159	353	0.451550109961182	480	0.333978808329558
ANKRD45	127	0.617760841238574	353	1	480	1
ANKRD53	127	1	353	0.155106596415009	480	0.0897544711773126
ANKRD55	127	0.0020332324090061	353	0.0585330992807815	480	0.0174630090238301
ANKRD6	127	0.269217065179004	353	1	480	0.82220174390681
ANKRD60	127	0.447321331662869	353	0.451489446860208	480	0.327523783967816
ANKRD61	127	0.458292921133876	353	0.717226222781027	480	1
ANKRD62	127	0.315126176248595	353	0.0210380440439011	480	0.0837092781183828
ANKRD65	127	0.627916422905047	353	1	480	0.715444528875767
ANKRD7	127	0.203134116575697	353	0.100133619288457	480	0.0558839193671692
ANKS1A	127	1	353	0.831477003868395	480	1
ANKS1B	127	0.508125137210023	353	0.0191948334067588	480	0.0126404917692565
ANKS3	127	0.160113383499028	353	0.576624452545507	480	0.487520994556884
ANKS4B	127	0.372034321533021	353	0.186812296698539	480	0.149118735807963
ANKS6	127	0.587880622360629	353	0.589935075013164	480	0.165972274585234
ANKUB1	127	0.391947293208447	353	0.115467633115144	480	0.0850178001591866
ANKZF1	127	0.0764209903285222	353	0.318969613519894	480	0.140641490701205
ANLN	127	0.0917424210586521	353	0.132226793122002	480	0.134328606374113
ANO10	127	0.669516186043957	353	0.0296521227249998	480	0.589780630897912
ANO2	127	0.491426197610325	353	1	480	0.578757321657183
ANO3	127	0.48467932618335	353	0.911488415152057	480	1
ANO4	127	0.67232902537552	353	0.708737357957419	480	0.692880937912946
ANO5	127	0.611327707014151	353	1	480	1
ANO6	127	0.385636614649815	353	0.625498508430524	480	0.466649112196147
ANO7	127	0.755626025065921	353	0.618700393236537	480	0.310101189315879
ANO8	127	0.411008603017812	353	0.22557447116571	480	0.503536726565472
ANO9	127	0.398468972298957	353	0.324615362592955	480	0.168720095298801
ANP32C	127	0.0583697996497471	353	1	480	0.45592375714513
ANPEP	127	0.150700053260238	353	0.418073303370044	480	0.178352464303103
ANTXR1	127	0.997975921360337	353	0.441124015496156	480	1
ANTXRL	127	0.656603600721849	353	0.288163674798837	480	0.434381315810039
ANXA1	127	0.87612539785759	353	0.35808360277615	480	0.449245503666658
ANXA10	127	1	353	1	480	1
ANXA11	127	0.224685983167772	353	0.114574571427497	480	0.118695725811757
ANXA2R	127	0.258145328756667	353	0.428245284372481	480	0.83391645571258
ANXA3	127	0.108188290251645	353	0.0730417417107635	480	0.159583350418158
ANXA4	127	0.245766281448588	353	0.229172305917678	480	0.49658520346604
ANXA5	127	0.646741442912925	353	0.293795711042873	480	0.593201898925512
ANXA7	127	0.181720322548176	353	0.392972790727009	480	0.347285966167755
ANXA9	127	1	353	0.25514553635239	480	0.348362972622244
AOAH	127	0.834234044956458	353	0.762937253822595	480	1
AOC1	127	0.288579288806995	353	0.0633196595991847	480	0.455154998211891
AOC2	127	1	353	0.00711055350190382	480	0.0122220155409173
AOC3	127	0.241149698558876	353	0.630927521149323	480	0.241062233011052
AOX1	127	1	353	0.0619921801484079	480	0.824731048672599
AP1B1	127	1	353	0.727396004017279	480	0.767326244718062
AP1G2	127	0.584488263359729	353	0.0955585610362613	480	0.202459066885258
AP1S3	127	0.461017820183161	353	0.697023016850158	480	0.464979686934784
AP2A1	127	0.14744128318666	353	1	480	0.341954693258919
AP3B1	127	0.0379464918665611	353	0.12349371159798	480	0.177178353117524
AP3D1	127	0.619312488096788	353	0.10719917671905	480	0.67862838961765
AP3S2	127	0.278034904872249	353	0.399824688255834	480	1
AP4B1	127	0.403143835008892	353	0.086719885595129	480	0.0984322006270748
AP4E1	127	0.475498962726432	353	0.263405910568236	480	0.250216488028011
AP4M1	127	0.129478812025619	353	0.218184418245755	480	0.0461535654331374
AP5B1	127	0.470136501734323	353	0.803459282242046	480	0.838571166086643
AP5M1	127	0.468259618149365	353	0.396564284440271	480	0.127393892668873
AP5S1	127	0.639105752971075	353	0.838416170971532	480	1
AP5Z1	127	0.28844586446603	353	0.452257660268335	480	0.289957272241121
APAF1	127	0.354165467189236	353	0.746678502516428	480	0.562384968282506
APBA2	127	0.638940387646148	353	0.282411636814618	480	0.180822609870126
APBA3	127	0.511873220277791	353	0.167230719205705	480	0.61426915213295
APBB1	127	0.73137108822762	353	0.620640318444086	480	0.454375553566154
APBB1IP	127	0.133965513875219	353	0.1582030782455	480	0.430604364734635
APBB2	127	0.815843438320928	353	0.705379327378991	480	0.642674636742735
APBB3	127	0.067334583636694	353	0.410434637127155	480	0.129164961552326
APC	127	0.771852846534943	353	0.690307221403998	480	0.718385282346259
APC2	127	0.403571006327231	353	0.340607191249194	480	0.545532207958369
APCDD1	127	0.869514751531864	353	0.869837842580948	480	0.780242529652956
APCDD1L	127	0.315912350242503	353	1	480	1
APCS	127	0.753841654666316	353	0.232284582918564	480	0.349257075792151
APEH	127	1	353	0.73804100469096	480	0.841247275649587
APH1B	127	0.61609903745704	353	1	480	0.835719129831381
API5	127	0.271615193030423	353	0.790647802696665	480	0.575565086218288
APIP	127	0.225090252519015	353	0.785907805503569	480	0.144786148551409
APLF	127	0.115517896827018	353	0.254141303109256	480	0.0698567317596121
APLP1	127	0.138077097644639	353	0.699737872546856	480	0.568711691500128
APLP2	127	0.263171457053292	353	0.842814129685088	480	1
APOA4	127	0.164327492119973	353	0.13736865673153	480	0.0129418379387978
APOA5	127	0.211063874193775	353	0.533818136514448	480	0.315819949581739
APOB	127	0.891632259759589	353	0.387367963498724	480	1
APOBEC3B	127	0.000793091786339573	353	0.260869430989774	480	0.253040358570253
APOBEC3D	127	0.288044499759585	353	0.351014650089468	480	0.720161930800496
APOBEC3F	127	0.179565753007745	353	1	480	0.455519995773917
APOBR	127	0.145108216221537	353	1	480	0.211596158916527
APOD	127	0.130364641670289	353	0.00826310032211996	480	0.00411198161012227
APOL1	127	0.0199086278623871	353	1	480	0.204526990384479
APOL2	127	0.160569655188493	353	0.614344141869102	480	1
APOL3	127	0.301540950214902	353	0.805637869096764	480	0.636383464652357
APOL5	127	0.386391162152169	353	0.699236397698122	480	0.672268710112171
APOL6	127	0.333892895448473	353	0.652506497145507	480	0.423405925668293
APOLD1	127	0.139361538151667	353	0.33921079657672	480	0.511783244883073
APOM	127	0.537762465992116	353	0.955412248125242	480	1
APOPT1	127	0.296190844845648	353	0.425459351836934	480	0.699628604421221
APPL1	127	0.156559468478669	353	0.616732137733694	480	0.892897522663486
APPL2	127	0.168474447274734	353	0.43707686372409	480	0.0749142299273714
APTX	127	0.435090919159201	353	0.532794958622314	480	0.32257774903701
AQP1	127	0.920839116651207	353	0.0812867569642702	480	0.34940486141489
AQP4	127	0.355879787445955	353	0.7270492487443	480	0.478110155327933
AQP5	127	0.392160632538366	353	0.0149819333661899	480	0.0275205457876125
AQP7	127	0.712585161531956	353	0.000950438896463512	480	0.205931936076373
AQP9	127	0.551178182229965	353	0.637119248827408	480	0.16947964296597
AQR	127	0.295453400962188	353	0.0691397968845177	480	0.563598641843945
ARAP1	127	0.141126944992877	353	1	480	1
ARAP2	127	0.883307676758289	353	0.897811432119631	480	0.724574714121309
ARAP3	127	0.104298106363271	353	0.301193308895266	480	0.336036363574311
ARFGAP1	127	0.405044974983231	353	0.121524993676255	480	0.412429334645636
ARFGAP2	127	0.406326420922633	353	0.427077351234001	480	0.307266005017603
ARFGAP3	127	0.290703140782085	353	0.582099005761139	480	0.213085679189163
ARFGEF1	127	0.473047058606427	353	0.434752180960192	480	0.394219322472147
ARFGEF2	127	0.0709549356381465	353	0.412818628550273	480	0.357380989997458
ARG2	127	0.769744359081465	353	0.66034104940819	480	0.785581316173169
ARGFX	127	0.253542575186119	353	0.57312039274268	480	0.413962239697362
ARHGAP1	127	0.448929296728628	353	0.0915171559880985	480	0.0576502554497932
ARHGAP10	127	0.408790586246959	353	0.72975320314236	480	0.263965003103871
ARHGAP11A	127	0.259510260577573	353	0.392303933325102	480	0.0715926726341811
ARHGAP12	127	1	353	0.67352640901552	480	0.698490549513097
ARHGAP18	127	0.111830622834632	353	1	480	0.655099931671947
ARHGAP19	127	0.754311218162616	353	0.772986112016855	480	0.798201175870416
ARHGAP20	127	0.257853734145608	353	0.301164162303838	480	1
ARHGAP21	127	0.321117509758334	353	0.856856568244628	480	0.550060585366816
ARHGAP22	127	0.427035611902809	353	0.852947633439695	480	1
ARHGAP23	127	0.386880023283253	353	1	480	1
ARHGAP25	127	0.0839903826689394	353	0.313343367247849	480	0.237464299356939
ARHGAP27	127	0.42683273237582	353	0.263023894640667	480	0.366589279035113
ARHGAP28	127	0.503084888250577	353	0.0141193415075985	480	0.0738166391662989
ARHGAP29	127	0.145689777696194	353	0.0658506951951844	480	0.220729938758311
ARHGAP30	127	0.520335733759058	353	0.558830831893394	480	0.759971010699072
ARHGAP31	127	0.630050775575455	353	0.266263685002031	480	0.209298246436118
ARHGAP32	127	1	353	0.479724320224087	480	0.623887001832091
ARHGAP33	127	0.907762285009128	353	0.629268289296115	480	0.660722438282779
ARHGAP35	127	0.0431440537158616	353	0.747357473543455	480	0.171206755377948
ARHGAP39	127	0.566929048345275	353	0.216439380573405	480	0.025356792249807
ARHGAP40	127	1	353	0.312621634882919	480	0.189145336066338
ARHGAP5	127	0.747583967645845	353	0.640173474778422	480	0.697618131532001
ARHGAP8	127	0.614056921433164	353	0.594892609806138	480	0.115676059364048
ARHGAP9	127	0.78206651695271	353	0.795409370461734	480	0.722912644714959
ARHGEF1	127	0.708521857527785	353	0.0645639571146429	480	0.151775789023705
ARHGEF10	127	0.783677214004594	353	0.310306809433632	480	1
ARHGEF10L	127	0.644079432333129	353	0.920576649717992	480	0.776293509624057
ARHGEF11	127	0.7832171779992	353	0.642043419326089	480	0.710507350191582
ARHGEF12	127	0.240423284580448	353	0.422650677302078	480	0.0468594879802646
ARHGEF16	127	0.337151356761248	353	1	480	0.474606786146259
ARHGEF17	127	0.344486721170096	353	0.49457427834635	480	0.0503685809752883
ARHGEF18	127	0.466535943181336	353	0.226725863322568	480	0.263622452843696
ARHGEF19	127	0.492405140306432	353	0.606818126241895	480	0.261165652840915
ARHGEF25	127	0.788776220790984	353	0.273333750078036	480	0.478872859417437
ARHGEF26	127	0.122160715942475	353	0.888205515685186	480	0.425089217371019
ARHGEF28	127	0.209246004847709	353	0.0806888538159916	480	0.0595746056905583
ARHGEF3	127	0.706449475189447	353	0.391638813042831	480	0.35339757720231
ARHGEF33	127	0.997162328256028	353	0.383439532150244	480	0.192984992071751
ARHGEF37	127	0.0917349714176203	353	0.277563359558959	480	0.391936718161313
ARHGEF38	127	0.66075959341058	353	0.485454771142598	480	0.578798748104096
ARHGEF4	127	0.78063715816267	353	0.444304417674318	480	0.557155582635726
ARHGEF40	127	0.816073289873755	353	1	480	1
ARHGEF5	127	0.0908857249210289	353	0.792843468605262	480	0.793869724480735
ARHGEF7	127	0.712672162175226	353	0.0131824276471579	480	0.281582175024131
ARID1A	127	0.0385890431846996	353	0.835886305254835	480	0.494609342528246
ARID1B	127	0.624114028461935	353	0.435282656470288	480	1
ARID2	127	0.782093751288186	353	0.484774802434068	480	0.469743481337725
ARID3A	127	0.2012623504387	353	0.557412107567269	480	0.103503315830925
ARID3C	127	1	353	0.122397947364387	480	0.141861052427261
ARID4B	127	0.393258659966598	353	0.221476078437083	480	0.0521405458491974
ARID5A	127	0.113230861827721	353	0.294087078860955	480	0.358367030657407
ARID5B	127	1	353	0.067265651986442	480	0.164222130257647
ARL13B	127	0.450514357350582	353	0.381088063566111	480	0.346760172339727
ARL14EPL	127	0.188175777504254	353	0.377259539928958	480	0.138826956705575
ARL6IP4	127	0.64546458944469	353	0.688331063744786	480	1
ARMC10	127	0.403206302066654	353	0.850972147925843	480	0.475366019544364
ARMC12	127	0.608351063158903	353	0.591378567871738	480	0.288745985150665
ARMC2	127	0.465255172307754	353	0.537833082431342	480	1
ARMC3	127	0.22427571299295	353	0.289247882789653	480	0.769165507273477
ARMC4	127	0.575358976292611	353	0.24088796265148	480	0.253934693464253
ARMC5	127	0.618545895025833	353	0.849606697676562	480	1
ARMC9	127	0.839506516951767	353	0.875004992803322	480	0.458995405590265
ARNT	127	0.850576344964596	353	0.241651745813885	480	0.216473044882752
ARNT2	127	0.703857295966444	353	0.157741840531113	480	0.183345508535979
ARNTL2	127	0.362981648827871	353	0.167755037297365	480	0.167534755895559
ARPC4-TTLL3	127	0.553109619035718	353	0.701428286617212	480	0.475086467480656
ARPC5L	127	0.871974316479972	353	1	480	1
ARPP21	127	0.556962568855809	353	0.816526259108345	480	0.614256922191925
ARRDC1	127	0.88424306778407	353	0.456720808905125	480	0.699131682260191
ARRDC2	127	0.317126819017493	353	0.738443434924222	480	0.86508669473191
ARSA	127	0.259211157435324	353	0.75164828840287	480	0.352977457086511
ARSG	127	0.282930793139553	353	0.44286334518946	480	0.210442136887309
ARSI	127	0.47110757743439	353	0.279246979560155	480	0.232139225649296
ARSJ	127	0.579175069484289	353	0.119709529802625	480	0.19863618937113
ARSK	127	0.488893253832105	353	0.684526108439353	480	0.344646511209463
ART1	127	0.673142507342712	353	0.334844504286789	480	0.382741619090578
ART4	127	0.717493877987612	353	0.382653666588138	480	1
ART5	127	0.336751426357055	353	0.0362814257632045	480	0.0328151770428299
ARV1	127	0.630872709786068	353	0.785746224097718	480	0.604479578870961
ARVCF	127	0.876257532556305	353	0.801049952956454	480	1
ASAH1	127	0.552960739159309	353	0.902457185405459	480	0.816044586389621
ASAP2	127	1	353	1	480	1
ASAP3	127	0.635578991046692	353	0.465888366829484	480	0.272328579086164
ASB10	127	0.184038129555501	353	0.616778519240379	480	0.881276928285124
ASB14	127	0.656943336904701	353	0.8696864853404	480	1
ASB15	127	0.113870693475109	353	0.755099624454249	480	0.890309450365329
ASB16	127	0.128288670625114	353	0.16432276411308	480	0.171801812712802
ASB18	127	0.811860843137032	353	0.794208030159966	480	0.887922721514139
ASB2	127	1	353	1	480	1
ASB5	127	1	353	0.812014774630309	480	1
ASB6	127	0.930736408794963	353	0.45659955101283	480	0.639303031908953
ASCC1	127	0.847791962359806	353	0.729892558327428	480	0.245544334220782
ASCC2	127	1	353	0.308446561974829	480	0.474196412430031
ASCC3	127	0.74058740197844	353	0.208342613329743	480	0.244764590481878
ASCL1	127	0.426360309442111	353	0.436888842034905	480	0.300564683850752
ASGR1	127	1	353	0.842353238109059	480	0.908856507041305
ASH1L	127	0.604418168167917	353	0.819345728578653	480	0.738088709433902
ASIC1	127	0.808531788697689	353	0.707834254391478	480	0.681288655334633
ASIC2	127	0.800600217644974	353	1	480	1
ASIC3	127	0.325609368633168	353	0.424229052600779	480	0.132133913933466
ASIC4	127	0.789399429087316	353	0.716929233045341	480	0.646402750009434
ASIC5	127	1	353	0.565599703998119	480	1
ASL	127	0.10837138891239	353	0.456079946759562	480	0.276542657097364
ASNS	127	0.7234215225455	353	0.97657642493267	480	1
ASNSD1	127	0.429197723133182	353	0.796792220952273	480	1
ASPDH	127	0.175236220946998	353	0.533959550143747	480	0.399314113018931
ASPG	127	0.360604441642698	353	0.571981636340156	480	0.684972955350214
ASPM	127	0.493573687909722	353	0.00765558028675772	480	0.148019368137374
ASPN	127	0.0196800813136785	353	0.453858050738952	480	0.143443718985331
ASPSCR1	127	0.727715534832137	353	0.442176982729402	480	0.426883293188078
ASS1	127	0.791889903165155	353	0.304588067306542	480	0.246707137269968
ASTE1	127	0.836707168994124	353	0.299866178264945	480	0.356271644920241
ASTL	127	1	353	0.636670572431833	480	0.606017545716341
ASTN1	127	0.541501979181684	353	0.534159829830557	480	0.466246444589047
ASTN2	127	0.3722405225015	353	0.604065282447596	480	0.890850405681032
ASXL1	127	0.304206916400608	353	0.298138237415923	480	0.73999290029022
ASXL2	127	0.585411664085341	353	0.356102545169392	480	0.168759880183403
ASXL3	127	0.785117846080865	353	0.5754109174268	480	0.528923676338537
ASZ1	127	1	353	0.216306099478729	480	0.595170607763407
ATAD2	127	0.405574413837551	353	0.901218614297302	480	0.817084815742453
ATAD2B	127	0.592711730927845	353	0.688700347563787	480	0.559804678507018
ATAD3A	127	0.465575605511824	353	1	480	0.82872876983689
ATAD3B	127	0.339061250055975	353	0.465118557991823	480	0.849424237432936
ATAD3C	127	0.612166732402204	353	0.404738211940406	480	0.0948547321165966
ATAD5	127	0.053418225747813	353	0.835629189461672	480	0.265449773930054
ATAT1	127	0.0101199009548633	353	0.482281376629819	480	0.350204391174599
ATE1	127	0.556780489472389	353	0.85834052257316	480	0.726511808711873
ATF4	127	0.707578229779642	353	0.0773556137265639	480	0.698120128381042
ATF6	127	0.570784957281455	353	0.0863028420889691	480	0.0644680219421201
ATF6B	127	0.654113338609203	353	0.634343550962128	480	0.813964386777778
ATF7IP	127	0.458425791228386	353	0.292195314406645	480	0.228506321189255
ATG13	127	0.443135179719463	353	0.531750684230661	480	0.0974454416611307
ATG14	127	0.701429815312908	353	0.261971116024893	480	0.164643055495685
ATG16L2	127	0.704039971114479	353	0.417525457334805	480	0.453554825901217
ATG2A	127	0.718061761964792	353	0.521317277066527	480	1
ATG2B	127	0.301407227298076	353	0.510686740120734	480	0.312268689476306
ATG3	127	0.713929474823176	353	0.747946226652381	480	0.653609582655484
ATG4B	127	0.421087042304249	353	0.802602278816609	480	0.881762250518996
ATG4C	127	0.268457479833818	353	0.889554707956216	480	0.77738230412983
ATG4D	127	0.424499316595221	353	1	480	0.572929194267993
ATG9A	127	0.31249558292738	353	0.683549335458873	480	0.11461926682632
ATIC	127	1	353	0.184371275662068	480	0.48348372634414
ATL2	127	0.457679675123267	353	0.24143267386093	480	0.537787146894576
ATM	127	0.0586937437353644	353	0.00692920789823304	480	0.0272579550504004
ATMIN	127	0.78172801884541	353	0.784291564426751	480	0.609303513766997
ATN1	127	0.162645824934915	353	1	480	0.174302992756473
ATOH1	127	0.245893834460853	353	0.815674804194228	480	0.760067684425508
ATOH8	127	0.545227220719282	353	0.367741004426651	480	1
ATP10A	127	0.713187757797837	353	0.35053995641006	480	0.819528816334439
ATP10B	127	0.000377017830775483	353	0.0315515277867817	480	0.180674687707315
ATP10D	127	0.341080886833871	353	0.351376993587711	480	0.239713077176868
ATP11A	127	1	353	0.703195267391554	480	0.515368492311055
ATP12A	127	0.0332255241690338	353	0.833908633746163	480	0.632388069798096
ATP13A1	127	0.773722091514179	353	0.0176290692787598	480	0.00465924828049324
ATP13A2	127	0.0342041009609034	353	0.893064482428231	480	0.459180440947564
ATP13A3	127	0.648597411351679	353	1	480	1
ATP13A4	127	0.113130953714299	353	0.596976281044837	480	0.432851864100001
ATP13A5	127	0.398954338319411	353	0.145160024999198	480	0.128980191859697
ATP1A2	127	0.336859890916401	353	0.473836993049065	480	0.173231500574038
ATP1A4	127	0.619373492410864	353	0.179153783005101	480	0.54978353142582
ATP1B2	127	0.798567089349293	353	0.145331629337751	480	0.230195190141302
ATP2A1	127	1	353	1	480	1
ATP2A2	127	0.464611255518012	353	0.316560412208883	480	0.24161493189015
ATP2A3	127	0.646795920698658	353	0.809806428351244	480	0.675742639022614
ATP2B2	127	0.723899511533904	353	1	480	0.697912152959961
ATP2B4	127	0.743892434899472	353	0.288687310622751	480	0.175512742786062
ATP2C2	127	0.149895868802746	353	0.336468695273578	480	0.333798945618991
ATP4A	127	0.218847976218697	353	0.557726361300126	480	0.500387478629189
ATP4B	127	0.590424116344887	353	0.780718663572437	480	0.757224409193313
ATP5B	127	0.523234963998282	353	0.176841687470575	480	0.29548345235411
ATP5J2-PTCD1	127	0.535046170529416	353	1	480	1
ATP5O	127	0.210739862968264	353	0.207009330940081	480	0.18393542330921
ATP5SL	127	0.34462552138321	353	0.332415305748028	480	0.631105743169133
ATP6AP1L	127	0.213057597010266	353	0.482420284566409	480	0.448588875930128
ATP6V0A2	127	0.851976479010273	353	0.668438772519338	480	0.885513946647064
ATP6V0A4	127	0.764264760790108	353	0.600392877454521	480	0.249623693085643
ATP6V0D2	127	0.0498780436881525	353	0.369966275499252	480	0.844630306975551
ATP6V0E2	127	0.327441882590496	353	0.664211522622925	480	0.608072986188838
ATP6V1B1	127	0.552624226181517	353	0.0189516092363465	480	0.0349547505048367
ATP6V1B2	127	0.0769877044340811	353	0.654933519922766	480	1
ATP6V1C2	127	0.64840834750254	353	1	480	0.475154106738118
ATP6V1G3	127	0.382376004842576	353	0.366117574226887	480	0.413067621659846
ATP7B	127	0.0919000916575956	353	0.0398426998500924	480	0.0245238115847201
ATP8A1	127	0.233629479442405	353	0.780429247655916	480	0.864129347995418
ATP8A2	127	1	353	0.0313542788078822	480	0.0124504606870163
ATP8B1	127	0.377868171723309	353	0.343361760289068	480	0.30263080205006
ATP8B2	127	0.315592312542157	353	0.300135111088904	480	0.531215471374994
ATP8B3	127	0.654001701125019	353	0.0500136651738741	480	0.00540996165129648
ATP8B4	127	0.814142794683399	353	0.504590944282788	480	0.583874209825371
ATP9A	127	1	353	0.490329114824225	480	0.68413338599304
ATP9B	127	0.149606025654787	353	0.305089321287845	480	0.12637104906813
ATR	127	0.186512525205537	353	0.191846023466516	480	0.21320020605055
ATRIP	127	0.138194442360332	353	1	480	0.167210049614947
ATRN	127	0.191596522646393	353	0.732790361225023	480	0.6319106030103
ATRNL1	127	0.736930248110721	353	0.152051685670728	480	0.511617221516235
ATXN1	127	0.481527071771152	353	0.510069574725615	480	0.712964466457313
ATXN1L	127	0.273525807286089	353	1	480	0.868167176946914
ATXN2	127	0.692197742295511	353	0.783624548850854	480	0.397811858787982
ATXN7	127	0.424904326703657	353	0.747751244664398	480	0.517444697948716
ATXN7L1	127	0.429315068950408	353	0.832092615035609	480	0.571835554508865
ATXN7L2	127	0.20029392169109	353	0.602384518736329	480	0.447326128256188
AUNIP	127	0.489529627374199	353	1	480	0.69573533747268
AURKAIP1	127	0.0495913728604164	353	0.22744360861924	480	0.158750601829922
AUTS2	127	0.665793178345452	353	0.0324132303259507	480	0.44980231618328
AVEN	127	0.222662697836247	353	0.271657091494731	480	0.658312060125602
AVL9	127	1	353	0.792968322597235	480	0.797449208888329
AVPI1	127	0.755759185907834	353	0.544558782474344	480	0.23622928348616
AVPR1A	127	0.607726684622096	353	0.76127634737478	480	0.876274425801962
AVPR1B	127	0.489015628566643	353	0.111286826422581	480	0.0192115670604665
AXDND1	127	0.625246325391631	353	0.524526222347482	480	0.140635881222148
AXIN1	127	0.267328835912637	353	0.730297713545748	480	0.848860359822733
AXIN2	127	0.243380458530913	353	0.560954262867308	480	0.3250006311937
AXL	127	0.657083745077566	353	0.143979681599733	480	0.439146175609279
AZU1	127	1	353	0.791176408320398	480	1
B3GALT5	127	1	353	0.231343940675683	480	0.464364919824637
B3GAT1	127	0.432365996340977	353	0.239954546997133	480	0.595445486137802
B3GAT3	127	1	353	0.679522531431196	480	1
B3GNT3	127	0.793710900529184	353	0.0384533710892477	480	0.137303373624296
B3GNT4	127	0.874361460132557	353	0.651241638584794	480	0.320675259652302
B3GNT8	127	0.758027697144377	353	0.202741107076165	480	0.209615986404921
B3GNTL1	127	0.258899512752092	353	0.481485208039656	480	0.493992249988582
B4GALNT1	127	0.622369492170897	353	0.450172975702901	480	0.405250400407289
B4GALNT2	127	0.228753617876241	353	0.377461129611291	480	0.255495387945098
B4GALNT3	127	0.588855340390316	353	0.323556349116402	480	0.669126521346845
B4GALNT4	127	0.407737156342146	353	0.24219488612565	480	0.114740438763378
B4GALT4	127	0.622716464987914	353	1	480	0.754499651786462
B4GALT7	127	0.172163941466998	353	0.637452160678684	480	0.211332934886548
B9D1	127	0.54901436258434	353	0.702390417978696	480	0.47785090992252
BAALC	127	0.350831331833588	353	0.480837472751277	480	0.812597710481997
BACE2	127	0.802388717483032	353	0.753083370270032	480	0.696660731144212
BACH1	127	0.218313639629971	353	0.710901000274188	480	0.564315270867383
BACH2	127	0.865592492337368	353	0.812715885365879	480	0.756437669171835
BAD	127	0.782555655063401	353	0.290975691373442	480	0.402975743550816
BAG4	127	0.435549419865446	353	0.65086452280664	480	0.532327418824436
BAG5	127	0.323828961351794	353	0.409016122023583	480	0.627913676840558
BAG6	127	0.279501186091268	353	0.515864962408337	480	0.340978766442061
BAIAP2	127	0.857916898444196	353	0.148050190548963	480	0.36845556588158
BAIAP2L1	127	0.334640933961339	353	0.822799273907495	480	0.842262890680692
BAIAP2L2	127	0.20807843622545	353	0.154998432412043	480	0.154550444795417
BAIAP3	127	0.0525996343243517	353	0.217955956894453	480	0.485626768874684
BANK1	127	0.566585936660607	353	0.481955220150308	480	0.48175199261463
BANP	127	0.379527988722436	353	0.286787498073042	480	0.624249441337929
BAP1	127	0.101235489949651	353	0.599632348458858	480	0.326385637710997
BARD1	127	1	353	0.57424022461175	480	0.780863684613537
BASP1	127	1	353	0.697169210327202	480	0.811327877146756
BAZ1B	127	0.715952433030077	353	1	480	0.794136855830591
BAZ2A	127	0.588272962945447	353	0.907109442459524	480	0.707246290249317
BAZ2B	127	0.0163362992378032	353	1	480	0.818020026306087
BBC3	127	0.0900744339059981	353	0.841677130415236	480	0.459969266422119
BBS1	127	0.696369962715938	353	0.308526185423976	480	0.536070983449139
BBS10	127	0.345315972955092	353	0.199276692290241	480	0.353574109380149
BBS12	127	0.725670886246444	353	0.458629028058233	480	0.512020654149912
BBS2	127	0.563197830086394	353	0.0435857603896502	480	0.542885416730142
BBS5	127	0.300583894510346	353	0.0560086351591044	480	0.0153117626710305
BBS7	127	1	353	0.242356943624568	480	0.240301151686211
BBS9	127	1	353	0.026564068337287	480	0.0334352980224892
BBX	127	0.680953393904557	353	0.358374763916059	480	0.86194657733819
BCAM	127	0.485064516912895	353	0.0687240685829647	480	0.212605848811418
BCAN	127	0.895427860335446	353	0.137923703896981	480	0.106169369184012
BCAR1	127	0.17879394175006	353	1	480	1
BCAR3	127	0.46629276037663	353	0.636032525333488	480	0.809439184530023
BCAS1	127	1	353	0.358718272043464	480	0.359371128234552
BCAS4	127	0.401127317002514	353	0.0417134990706263	480	0.0273361113455217
BCAT1	127	1	353	0.861877160149549	480	1
BCAT2	127	1	353	0.205440573342715	480	0.298458423981705
BCDIN3D	127	0.625059510546678	353	0.693133538354038	480	0.61845313874124
BCHE	127	0.515339241071188	353	0.545762686492267	480	0.854136337827053
BCL2L10	127	0.0464026150925726	353	0.868418478786289	480	0.861643806685582
BCL2L12	127	0.863062291172336	353	0.864071886908106	480	1
BCL2L13	127	0.66197005845475	353	0.755206787006249	480	0.537155185177412
BCL3	127	0.603446992780244	353	0.519625800238879	480	0.681779796467875
BCL9	127	0.632250331196099	353	1	480	0.852637581758933
BCL9L	127	0.105491611441962	353	0.832698475956799	480	0.634276520416814
BCLAF1	127	0.683834591310397	353	0.664400810841196	480	0.776498293146381
BCO2	127	1	353	0.584776788589235	480	0.429201920896828
BCR	127	0.219742101352468	353	1	480	0.572188603438107
BCS1L	127	0.160474805545156	353	1	480	0.67754565095668
BDH1	127	0.185575496955559	353	0.134537336235694	480	0.524533011305388
BDH2	127	0.376895207578324	353	0.496992435258106	480	0.674412450849338
BDKRB1	127	0.781107218679965	353	0.82819886547839	480	1
BDP1	127	0.109394005425378	353	1	480	0.897188695975468
BEAN1	127	0.817234956638342	353	0.735462643523085	480	0.917496326297542
BEND4	127	0.78382911459445	353	0.16054089341233	480	0.480859892994395
BEND7	127	0.746839281915656	353	0.853655872357885	480	0.780569556395909
BEST1	127	0.338611742943673	353	0.381950030061021	480	0.192434576731645
BEST2	127	0.422748861445326	353	0.60032321573949	480	0.454711470211228
BEST3	127	1	353	0.476664505090736	480	0.856436422916444
BEST4	127	1	353	0.253155845671054	480	0.328472199675873
BFAR	127	0.141340099326458	353	0.0343365605826527	480	0.0457902930128569
BFSP1	127	0.852304009261042	353	0.792599285446466	480	0.624822359183002
BFSP2	127	1	353	0.507701216208188	480	0.57417439939541
BHLHE22	127	0.029225085927964	353	0.621312372379995	480	0.0616800921915593
BHLHE41	127	0.827472518376631	353	0.084338408757258	480	0.521210593655004
BHMT	127	0.787935718602485	353	0.357126673108845	480	0.531524853622714
BHMT2	127	0.406181384042935	353	0.0861182798661224	480	0.171295297104512
BICC1	127	0.178022481685687	353	0.741059069799524	480	0.282330782912972
BICD2	127	0.0196800813136785	353	0.77242975441479	480	0.237654097407215
BIK	127	0.852227070618995	353	0.795347084182627	480	0.792375531360928
BIN1	127	0.446030545306469	353	0.889776916319998	480	1
BIN2	127	0.521614081097534	353	0.504391875072589	480	0.724113039019941
BIRC2	127	0.149855843788922	353	0.398362339430204	480	0.42068930348258
BIRC3	127	0.0603495957067054	353	0.16795514732139	480	0.0411483231861222
BIRC5	127	0.256250589246675	353	0.763192202086073	480	0.645528094526831
BIRC6	127	0.197578349537674	353	0.467966364178081	480	0.0939397667222136
BIRC7	127	0.0414689783158508	353	0.224599663584672	480	0.234179181464099
BIRC8	127	0.309750981168353	353	0.398271716116989	480	0.295201374890552
BIVM-ERCC5	127	0.0356413564789284	353	1	480	0.495673870068299
BLK	127	0.538468743385052	353	0.457960170239255	480	0.152226037331101
BLM	127	0.0282714161983305	353	0.602148548754831	480	0.201763617513706
BLMH	127	0.164748970464306	353	0.617575050434401	480	0.208720307599829
BLNK	127	0.0500105581947875	353	1	480	0.389229985648735
BLVRA	127	0.269879969900068	353	0.329411264572458	480	0.148323281317338
BLVRB	127	0.849275552413678	353	0.397778372748767	480	0.45480934854733
BLZF1	127	0.578409521931699	353	0.339401156444543	480	0.399359693245984
BMP1	127	0.547976023895661	353	0.649583401658749	480	0.530875166618628
BMP10	127	0.53552441096761	353	0.272166742989831	480	0.465857282823837
BMP2K	127	0.373748047303229	353	0.250489079323241	480	0.0695989234999667
BMP3	127	0.326111477906273	353	0.905433794440894	480	0.70677563754449
BMP6	127	0.852878819468531	353	0.741363714095733	480	0.306182680706757
BMP7	127	0.564080278706816	353	0.433669492280681	480	0.284654389672424
BMP8A	127	0.586804258408603	353	0.843114185166333	480	0.84310924355496
BMPER	127	0.861777782526043	353	0.653711194398032	480	0.844405985065598
BMPR1A	127	0.681594940492676	353	0.551583457355315	480	0.262578393364321
BMPR1B	127	0.746711751248976	353	0.414042829110625	480	0.748934972935583
BMS1	127	1	353	0.787889833394069	480	0.743723571890892
BNC1	127	0.611817744763868	353	0.0684577338506046	480	0.0104342629489301
BNC2	127	0.747645480392432	353	0.194042505272301	480	0.810427203407081
BNIP3	127	0.120585533083127	353	1	480	0.37534003312136
BOC	127	0.60328652750319	353	0.818714642607646	480	0.296275998042662
BOD1L1	127	0.843583199448523	353	0.447808303138349	480	0.616840344464509
BOK	127	0.271045028319979	353	0.581349459616855	480	0.584248479453684
BOLL	127	0.0215112417235143	353	0.458821404161905	480	0.531167536968465
BORA	127	0.25730807813833	353	0.184796762736059	480	0.720562073057894
BPHL	127	0.377295732750095	353	0.371874646186888	480	0.493343643043179
BPI	127	0.468259618149365	353	0.198811602702468	480	0.636064161321833
BPIFA3	127	0.801020565686408	353	0.148598732306773	480	0.229370378189743
BPIFB2	127	0.134223730644496	353	0.169567132825278	480	0.649811164976437
BPIFB3	127	0.246278074435378	353	0.289704496544344	480	0.392358817123874
BPIFB6	127	0.226193501980353	353	0.551680899361104	480	0.129184260000079
BPIFC	127	0.00421050615240992	353	0.637925411792415	480	0.788527007776911
BPTF	127	0.329235030299308	353	0.248325201043433	480	0.505112531959634
BRAT1	127	0.209873276255239	353	0.529386093114213	480	0.657018727376327
BRCA1	127	0.503047717110208	353	0.484446696258123	480	0.379461716453973
BRCA2	127	0.453117163516531	353	0.179327638229845	480	0.0968243131572992
BRD1	127	0.151444984497221	353	0.574377584812041	480	0.658796797240947
BRD2	127	0.444119933175925	353	0.0831796270923907	480	0.15874860669206
BRD4	127	0.0400768455276016	353	0.169449920596546	480	0.2260034689584
BRD8	127	0.122139189488157	353	0.629605239788943	480	0.710784458408798
BRD9	127	0.408085562233484	353	0.29232779970182	480	0.227072384479298
BRDT	127	0.450417408952134	353	0.774858757267439	480	0.528710319143703
BRF2	127	0.867209908368627	353	0.38762543052601	480	0.51957620656027
BRI3BP	127	0.364702842010999	353	0.662717001623561	480	0.344454779556735
BRINP1	127	0.0875628131513343	353	0.117809156814832	480	0.183117566033959
BRINP2	127	0.80817173859037	353	0.00735758476631698	480	0.282777254647807
BRIP1	127	0.571838281363101	353	0.434277582589113	480	0.383404086113254
BRPF1	127	0.390037668480225	353	0.424854464918239	480	0.150368009240134
BRPF3	127	0.662868309065944	353	0.0392028991551846	480	0.0581586162622299
BRWD1	127	0.330995108850477	353	0.261282409924496	480	0.618795940143493
BSCL2	127	0.444333739373217	353	0.700664355565932	480	1
BSDC1	127	0.0292082771721998	353	0.644516606876569	480	0.533643242385041
BSG	127	0.0107735845337543	353	0.156656671030827	480	0.0921502782270477
BSN	127	0.893318628959741	353	0.858713426474077	480	0.349586888859789
BSND	127	1	353	0.740429106382787	480	0.802140886552116
BSPRY	127	0.624224349528488	353	0.108384644770302	480	0.137580503152098
BST1	127	0.319716775745509	353	0.680205524674138	480	1
BTAF1	127	0.148424826975885	353	0.291910544972342	480	0.312057443270695
BTBD16	127	0.598486258395939	353	0.859270117634165	480	0.530703962239447
BTBD18	127	1	353	1	480	1
BTBD19	127	0.0157887906688815	353	0.302685305772037	480	0.0403838721860242
BTBD3	127	0.196261064928877	353	0.671966864281362	480	1
BTBD6	127	0.461853444113147	353	0.51220264652526	480	1
BTBD7	127	0.612179159787216	353	0.784644430005671	480	0.520437711047583
BTC	127	0.351531550698079	353	0.505033908139831	480	0.323652670616597
BTG4	127	0.314229257462987	353	0.821330599292779	480	0.746504751245348
BTN2A1	127	0.361771668097082	353	0.270721416826068	480	0.227323147975483
BTN2A2	127	0.637945398264145	353	0.0950342337721646	480	0.192421338262948
BTN3A1	127	0.399677339550173	353	0.844774862489237	480	0.69242875820209
BTN3A3	127	0.258721552810197	353	0.0390575654442251	480	0.0311025347349354
BTNL2	127	0.728465232102576	353	0.544599559039951	480	0.841706054341742
BTNL3	127	1	353	0.760090539322738	480	0.772461920681839
BTNL8	127	0.553417346469699	353	1	480	0.804192797938518
BTNL9	127	0.753274987402196	353	0.363370323304297	480	0.167589152245143
BUB1	127	0.221525014132474	353	0.515447013230746	480	0.157556800432556
BUB1B	127	0.694731777872371	353	0.0717350110216668	480	0.490667114109361
BUD13	127	0.22995506273538	353	0.889330984799088	480	0.190034247640344
BYSL	127	0.0818562964302909	353	0.167856581611919	480	0.0347171927252415
C10orf105	127	0.771957205889	353	0.431033454323815	480	0.431289174377536
C10orf113	127	0.805233294664551	353	0.044309213716704	480	0.0781551163372324
C10orf120	127	0.83511722542228	353	0.293986105032248	480	0.718705504940066
C10orf128	127	0.759749541782307	353	0.410800168107686	480	0.821466047426559
C10orf53	127	0.127603034856438	353	0.245584511992915	480	0.138789235048318
C10orf62	127	0.0215710626574679	353	0.0312642728403701	480	0.498434200643779
C10orf71	127	0.594484469297221	353	0.929082070350742	480	0.063577793701649
C10orf76	127	0.0463090604834201	353	0.295922560673775	480	0.163034933218642
C10orf82	127	0.739722761069473	353	1	480	1
C10orf88	127	0.46685569037281	353	0.0736167863110931	480	0.0594032467026566
C10orf90	127	0.0584020450416626	353	0.595110785558211	480	0.577961157480918
C11orf16	127	0.722183146569495	353	0.720973402818068	480	0.433583210061657
C11orf21	127	0.388488063083785	353	0.246834735568407	480	0.398835590400698
C11orf24	127	1	353	0.904348509546057	480	0.618364403630424
C11orf40	127	0.430485701211614	353	0.376503421592305	480	0.397062289968112
C11orf42	127	0.260528682263264	353	0.519379275619622	480	0.125858151425912
C11orf54	127	0.598984633284321	353	0.829769636179342	480	1
C11orf63	127	0.173276881066846	353	0.188210111554614	480	0.374218568234572
C11orf65	127	0.0343668530172792	353	0.679546888331531	480	0.166290332728116
C11orf68	127	0.409734625778832	353	0.00111953410616716	480	0.00227776151526937
C11orf80	127	0.0657289232315395	353	0.232904165769356	480	0.338182509786163
C11orf95	127	0.668546658155215	353	0.878431081664045	480	0.214052380993204
C12orf10	127	0.0951568892293155	353	0.855066717779933	480	0.838996391591854
C12orf40	127	0.513640284736944	353	0.724741805675453	480	0.215180390926946
C12orf43	127	0.115512861880331	353	0.0739506972372309	480	0.0761317922608058
C12orf50	127	0.439167227318847	353	0.537963704612889	480	0.329863747069176
C12orf57	127	1	353	0.0811906230123539	480	0.241807706306908
C12orf65	127	0.505163711784351	353	0.727527384704593	480	0.46817509066249
C12orf80	127	0.741771055588063	353	0.10740077793489	480	0.123655896605448
C14orf105	127	0.536657026541673	353	0.397866975332493	480	0.191344404486438
C14orf132	127	0.359966898067842	353	0.368672970896481	480	1
C14orf159	127	0.283925874218647	353	0.836412339840784	480	0.573461713229063
C14orf180	127	0.710891294158345	353	0.09715690549788	480	0.197166010901574
C14orf28	127	0.0844547912088919	353	0.480251192168764	480	0.424734962982396
C14orf37	127	0.242045858003715	353	0.156191842165429	480	0.0771841234137215
C14orf39	127	0.313553636096922	353	0.408374682233428	480	0.380933879987585
C14orf79	127	0.591561290686089	353	0.233025037476946	480	0.127253629466496
C14orf80	127	0.671291611282667	353	0.878764406410896	480	0.855663352400233
C15orf39	127	0.917599776645186	353	0.643904420918006	480	0.612159262395066
C15orf40	127	0.713320875511818	353	1	480	0.681689909722099
C15orf41	127	0.778351535752514	353	0.818659129788022	480	0.795436277921168
C15orf52	127	0.723160293031083	353	0.123220709496518	480	0.0932553159656423
C15orf53	127	0.470691193172813	353	0.25733055796033	480	0.463473966882951
C16orf46	127	0.105850641757334	353	0.536644171832048	480	0.609364436685431
C16orf47	127	0.807121199858889	353	0.773086321680445	480	0.819439771276304
C16orf58	127	0.503385277422085	353	0.706858083320998	480	1
C16orf59	127	0.321702963623503	353	0.254253410418228	480	0.215992866022452
C16orf62	127	0.443342248824938	353	0.724027185616125	480	0.730556450293816
C16orf71	127	0.58966356849213	353	0.508224535129714	480	0.197802380954093
C16orf74	127	0.737759009359587	353	0.147048455834653	480	0.146001480034121
C16orf78	127	1	353	0.386285411590376	480	1
C16orf89	127	0.0219031451753136	353	0.718839890740596	480	0.758229755824532
C16orf90	127	0.139126121331319	353	1	480	0.593982766029476
C16orf91	127	0.863193365770471	353	0.678435740240576	480	1
C16orf92	127	0.231581618247492	353	0.639453387937633	480	0.751830232586754
C16orf96	127	0.606073337796741	353	0.909569816720578	480	0.531003892215095
C17orf102	127	0.703015485227816	353	0.784429165721759	480	0.53755606994672
C17orf47	127	0.0704807500483533	353	0.439416855241723	480	0.388750468728608
C17orf50	127	0.47222278376673	353	1	480	1
C17orf53	127	0.0285843792161188	353	0.149489740866369	480	0.464508633370782
C17orf64	127	1	353	0.859459925663353	480	0.803113871761233
C17orf74	127	0.441604588402363	353	0.74710714383444	480	1
C17orf77	127	0.390780231262581	353	0.0830267189314629	480	0.0506502389515188
C17orf80	127	0.288404163896033	353	0.40129797917768	480	0.47171806553462
C17orf99	127	0.319843400169317	353	0.0613353872340337	480	0.0417958760367541
C18orf25	127	0.898322838969139	353	0.861001267726457	480	1
C18orf63	127	0.718024221459273	353	0.706453907407663	480	1
C18orf8	127	0.95801896974396	353	0.42530319959609	480	0.391293899716427
C19orf12	127	0.300767250453471	353	0.700728997482182	480	0.655668823136308
C19orf18	127	0.988503238670711	353	0.13795504260641	480	0.847034463117693
C19orf25	127	0.991356992556029	353	0.17553101693879	480	0.5243671306879
C19orf47	127	0.468267232253778	353	0.389479038467628	480	0.0263828690567564
C19orf54	127	0.0658294012323972	353	0.582817309894358	480	0.401023020078016
C19orf57	127	0.247057707493099	353	0.438355011707199	480	0.0978867050368873
C19orf67	127	0.0494926552415836	353	0.809630456934889	480	0.75612662215697
C19orf68	127	0.116142577827253	353	0.745960238012295	480	0.393863831053502
C19orf71	127	0.213456559450262	353	0.0226375851217259	480	0.0206794536956855
C1orf100	127	1	353	0.837502522191944	480	0.667420188022095
C1orf106	127	0.0510895200006938	353	0.865323353143858	480	0.335404648800147
C1orf109	127	0.420074868002445	353	0.645285503903212	480	0.645484587013672
C1orf112	127	0.320899184485254	353	0.0674248559327528	480	0.0612735380671557
C1orf116	127	0.685452019340412	353	0.819165219171143	480	0.676728872375546
C1orf127	127	0.273521343871723	353	0.506471088872635	480	0.375936540073153
C1orf141	127	0.502289598642107	353	0.118903616439163	480	0.400810531915745
C1orf158	127	1	353	0.462838888736822	480	0.521389911497487
C1orf159	127	0.148782252317137	353	0.812873569444463	480	0.790775908307608
C1orf167	127	0.202626860605192	353	0.463844038983148	480	0.649601554267176
C1orf168	127	0.920582016263564	353	0.158504779836764	480	0.253300666126595
C1orf174	127	0.809218959389323	353	0.821880629541957	480	0.884632259670028
C1orf185	127	1	353	0.670840788486228	480	0.553264873707016
C1orf194	127	0.319305726901979	353	0.70689987176858	480	0.46606762318831
C1orf198	127	0.877218682627973	353	1	480	1
C1orf228	127	0.254396393882582	353	0.647018020521254	480	0.69256956450271
C1orf43	127	0.816995836350543	353	0.380757784052589	480	0.445076605747108
C1orf53	127	0.809843386567734	353	0.54703842862615	480	0.507510044554231
C1orf56	127	0.546485490101487	353	0.637534069571502	480	1
C1orf74	127	0.328596427814441	353	0.525679142111707	480	0.521016699984063
C1orf94	127	0.747737725362798	353	0.0762258595799513	480	0.0163430227451956
C1QTNF6	127	0.26482617148748	353	1	480	0.471990426514102
C1QTNF8	127	0.0906107871566072	353	0.522608023977248	480	0.471634680995689
C1QTNF9B	127	1	353	1	480	1
C1RL	127	0.0926955997959451	353	0.295078478065245	480	0.0555809050494205
C1S	127	0.514593000449511	353	0.50270596285347	480	0.63150843841127
C2	127	0.214937057781739	353	0.19236006780473	480	0.850478551556106
C20orf141	127	0.565697666892381	353	0.770985589143992	480	0.424250788728127
C20orf194	127	0.388745471229276	353	0.766189699373566	480	0.863040824409709
C20orf197	127	0.774541457940523	353	0.366540411470274	480	0.508527575205671
C20orf78	127	0.866186903576261	353	0.0872260582205503	480	0.380516183242054
C21orf140	127	0.763199377971033	353	1	480	0.666097017235496
C21orf2	127	0.709001578923047	353	0.33481985464699	480	0.565661803092874
C21orf33	127	0.283785630133212	353	0.417795562525021	480	0.656813860241685
C21orf58	127	0.451670010746655	353	0.0958688616505328	480	0.0451248763264753
C21orf59	127	0.672270481573841	353	0.252553163825274	480	0.383647408975332
C21orf62	127	0.121115733576985	353	0.663055944908602	480	0.360426526924929
C22orf15	127	0.101837595903824	353	0.252400904746878	480	0.438190265757376
C22orf23	127	1	353	0.299279509632913	480	0.268954810582915
C22orf31	127	0.321490159636555	353	1	480	1
C22orf39	127	0.0415600081075144	353	1	480	0.11877653021545
C2CD2	127	0.29609424026611	353	0.601312329187811	480	0.294209809941491
C2CD2L	127	1	353	0.461454024363773	480	0.537557690418402
C2CD3	127	0.224841812644754	353	0.186961859720221	480	0.568834587451721
C2CD4A	127	0.584063980190302	353	0.655725862033039	480	0.873335449047218
C2CD4B	127	0.509188236670543	353	0.150905600741129	480	1
C2CD5	127	0.571322810333754	353	0.262706210610937	480	0.129022210681917
C2orf16	127	0.843729136635391	353	0.573036496433184	480	0.86893759883891
C2orf40	127	0.708493465569196	353	0.727245520187256	480	0.754844343828716
C2orf42	127	0.665127360212502	353	0.120958024865872	480	0.0617211205682569
C2orf54	127	0.329487859661382	353	0.332805386689161	480	0.450546834249291
C2orf68	127	0.353240335452907	353	0.360317698104987	480	0.644195472780022
C2orf71	127	0.245376452911338	353	0.764393224469591	480	0.796325578957506
C2orf73	127	0.434083707424002	353	0.266723692634429	480	0.48478201222977
C2orf76	127	0.877750192916527	353	0.44118119489449	480	0.753105949611908
C2orf78	127	0.630306523177162	353	1	480	1
C2orf81	127	0.618996344983229	353	0.13311039056432	480	0.709009940009489
C3	127	0.228138177527944	353	0.710037556953818	480	1
C3orf20	127	0.609812408811332	353	1	480	0.714434223061587
C3orf30	127	0.291247667521918	353	0.86202418820955	480	0.719502284481242
C3orf33	127	0.491995872313025	353	0.502165591069615	480	0.553327702602498
C3orf36	127	0.536877877512678	353	0.552975989165902	480	0.554616941722877
C3orf52	127	0.0443932380537115	353	0.0152868313705619	480	0.134129811445234
C3orf56	127	0.209980891467675	353	0.493398150907844	480	0.390127812268345
C3orf62	127	0.0358195344456206	353	0.892088918277058	480	0.361451626301185
C3orf67	127	0.0295311473850596	353	0.248489756452209	480	0.196776745531003
C4BPA	127	0.811988507980894	353	0.0440914964862932	480	0.0226712614987797
C4orf17	127	1	353	1	480	0.756696808387683
C4orf19	127	0.818268844652692	353	0.148800702134756	480	0.355416545397161
C4orf3	127	0.158497990936869	353	0.132612944697396	480	0.042341336604929
C4orf33	127	0.572597703652851	353	0.569901646423358	480	0.888904241751714
C4orf36	127	0.557139769183727	353	0.129491259152734	480	0.0535835215908898
C4orf45	127	0.61712154030455	353	0.634705712646564	480	0.555142472286317
C4orf46	127	0.018205955012838	353	1	480	1
C4orf47	127	0.0827427582177455	353	0.792993787312326	480	1
C4orf51	127	0.87687527109174	353	0.155217604548152	480	0.166908251151792
C5	127	0.0075246453746517	353	0.172309748910155	480	0.166433667124915
C5orf22	127	0.531483528123147	353	0.261043566469044	480	0.136851438942013
C5orf34	127	0.293256508231356	353	0.439269373558188	480	0.212831379842639
C5orf42	127	0.596563592365634	353	0.410636034814303	480	0.379882011182566
C5orf49	127	0.206136912560141	353	0.604966128893988	480	0.488430203461843
C5orf51	127	0.600732655798668	353	0.319766345441263	480	0.407990369769538
C5orf60	127	0.763606685981218	353	0.790759499585333	480	0.808579421402209
C6	127	0.295484389355839	353	0.921912210543598	480	0.425086558572615
C6orf120	127	0.876374941785868	353	1	480	0.785771151604607
C6orf132	127	0.714921744087275	353	0.64242699296821	480	0.834732891390492
C6orf141	127	0.664812479173215	353	1	480	0.864859838691723
C6orf163	127	0.00377396238599854	353	0.545487292771996	480	1
C6orf183	127	1	353	0.394337331390699	480	0.538947671840478
C6orf201	127	0.364269134499916	353	0.200985802878493	480	0.20085687011034
C6orf203	127	0.617504477444722	353	0.786911449865617	480	1
C6orf222	127	0.919297516955697	353	0.166057652661301	480	0.293586753704133
C6orf223	127	0.327708470075338	353	0.537183261652239	480	0.380160359704315
C6orf47	127	0.647492802269021	353	0.349778335430626	480	0.134281760237347
C6orf52	127	0.768296125918343	353	0.500752717915837	480	0.848946623008147
C6orf58	127	0.402787511658916	353	1	480	0.162199141144141
C6orf89	127	1	353	0.424144216342905	480	0.491438835322851
C7	127	0.104236282079136	353	1	480	0.632659883703298
C7orf25	127	0.602942233713676	353	0.0768190529639431	480	0.224477898975669
C7orf31	127	0.85334485837156	353	0.829492090216505	480	0.500044737494297
C7orf34	127	0.881620058173962	353	0.502298426129601	480	0.746279875749037
C7orf49	127	0.635106959087877	353	1	480	0.768881836371603
C7orf55-LUC7L2	127	0.504732075639366	353	0.327901704038291	480	0.680995772165622
C7orf57	127	0.457388858701827	353	1	480	0.7425158483297
C7orf69	127	0.0223582928545444	353	0.82801575725844	480	0.227057473517288
C7orf71	127	0.196456140610642	353	0.612242032495863	480	0.517277219085966
C7orf72	127	0.155484643620051	353	0.712336806079378	480	0.637454173287126
C8A	127	0.763546893515363	353	0.740331262209458	480	1
C8B	127	0.0257490258868511	353	0.277731398674725	480	0.0481352635675315
C8orf22	127	0.668045025591291	353	1	480	1
C8orf33	127	1	353	0.874798327384654	480	0.772975481681814
C8orf44	127	0.118284635744709	353	0.86874587560137	480	0.293979567694073
C8orf48	127	0.533044674548083	353	1	480	1
C8orf58	127	0.81240240929198	353	0.910393035017252	480	0.721240052515003
C8orf74	127	0.367071783401146	353	0.128971803298991	480	0.66469740347411
C9	127	0.691576261410441	353	0.826122831028899	480	0.893090890254528
C9orf129	127	0.79621793738148	353	0.3564081252502	480	0.751169596659415
C9orf131	127	0.866675429252043	353	0.607004759255626	480	0.605668392883914
C9orf135	127	0.231312431787963	353	0.456898373864768	480	0.481055060427401
C9orf139	127	1	353	0.573557212880479	480	0.720241807461242
C9orf142	127	0.423352881477364	353	0.496550282406405	480	0.542643103727646
C9orf147	127	0.800652491169153	353	0.528540217684843	480	0.62314598105606
C9orf153	127	0.00208153772477367	353	0.82803023515477	480	0.815218057919338
C9orf172	127	0.263788098757483	353	0.385166547198304	480	0.135586435941039
C9orf3	127	0.178225544001095	353	0.452617620218443	480	0.688256723516191
C9orf43	127	0.868365336151855	353	0.692936221727256	480	0.740655517051548
C9orf47	127	0.534524864639737	353	0.590884256030414	480	0.313941476146913
C9orf50	127	1	353	0.612782017227844	480	0.64116410439189
C9orf64	127	0.0121490390388928	353	0.389198752874039	480	0.318576080060462
C9orf66	127	0.382064537471043	353	0.59145778627697	480	0.262780855134268
C9orf72	127	0.186099951488317	353	0.7882160228358	480	0.449479132075917
C9orf84	127	0.374606788656694	353	1	480	0.808809990626732
C9orf85	127	0.262938446051276	353	0.563273488022981	480	0.597814037736332
CA12	127	0.352085803777379	353	0.818484257686249	480	0.564718297893145
CA4	127	0.537773847366222	353	0.479401159639484	480	0.39266822376322
CA5A	127	1	353	0.648842086971032	480	0.756806276224441
CA6	127	0.0699276918173566	353	0.360777397146332	480	0.2594295405776
CAAP1	127	0.59691661285131	353	1	480	1
CABIN1	127	0.425635837078698	353	0.823976392322045	480	1
CABLES1	127	0.138820509205978	353	0.609686300152276	480	0.35791565074581
CABLES2	127	0.281377707369489	353	0.879465823983733	480	0.708525538821957
CABP2	127	0.487029096338211	353	0.0321741612502359	480	0.00679590983061384
CABP5	127	0.0580636880257711	353	0.507778002551075	480	0.140994006450714
CABP7	127	0.320186214030443	353	0.193695074956166	480	0.123546411817145
CABS1	127	0.110511648240352	353	0.709762902091027	480	0.23934870558915
CABYR	127	0.336340783227583	353	0.329085459056124	480	0.197794395013746
CACFD1	127	1	353	0.827905040767375	480	0.696473386376853
CACHD1	127	0.622517119685275	353	1	480	0.198744009825031
CACNA1A	127	0.885928013437108	353	0.469069687327473	480	0.54482604067863
CACNA1B	127	0.156159118357117	353	0.223231528739275	480	0.157905975619453
CACNA1C	127	0.460585310149376	353	0.894097370073368	480	0.701887844646496
CACNA1D	127	0.763172083643323	353	0.042226293094935	480	0.0577144665009972
CACNA1E	127	1	353	0.198962867218177	480	0.879940677051057
CACNA1G	127	0.564707513082615	353	0.263451785904239	480	0.261141190473566
CACNA1H	127	0.10642537279361	353	0.594521322306719	480	0.854681371496687
CACNA1I	127	0.673934946573203	353	0.85933279475859	480	0.778254021591686
CACNA1S	127	0.885500148945971	353	0.375377849487427	480	0.865036894464331
CACNA2D1	127	0.424011185630779	353	0.780140351346881	480	0.53011694784079
CACNA2D2	127	0.789331273385285	353	0.454937465116051	480	0.771721355323822
CACNA2D3	127	0.077817228547132	353	0.662100160118002	480	0.419932017408781
CACNA2D4	127	0.228383965738805	353	0.819175768045804	480	0.562047105267041
CACNB1	127	0.851169120608211	353	0.74152146832944	480	0.553053967737949
CACNB2	127	0.164964889478884	353	0.017093260493333	480	0.0119059212728608
CACNB4	127	0.110152172795691	353	0.715330281601135	480	0.171779304351679
CACNG1	127	0.68514561398316	353	0.345978639452749	480	0.32123902669024
CACNG6	127	0.72006642803733	353	0.120108736892002	480	0.304695437197302
CACTIN	127	0.140494129065887	353	0.265079744336028	480	0.151890879569132
CAD	127	0.387071391210983	353	0.694348170279396	480	0.626841591854377
CADM1	127	0.0643958496668187	353	0.243316447367598	480	0.0413654233917541
CADM4	127	0.29994188031861	353	0.356681920646936	480	0.404832069551099
CADPS	127	0.0493636942193518	353	0.324260381341077	480	0.0490420517888091
CADPS2	127	0.624558054455343	353	0.793233689509326	480	0.746452791662871
CAGE1	127	0.130218227946731	353	0.100316614282783	480	0.110455874883474
CALB2	127	0.377124938025584	353	1	480	0.637797586055568
CALCA	127	0.375772954268063	353	0.121877883486334	480	1
CALCOCO1	127	0.570661747553253	353	0.51676933863037	480	1
CALCR	127	0.500610845107775	353	0.138514542694219	480	1
CALD1	127	0.0972881793370435	353	0.494123042211804	480	0.408425767214334
CALHM1	127	0.187932797636616	353	0.81389227673032	480	0.466714205095542
CALML4	127	0.767089508070095	353	0.066296802999207	480	0.1765642456278
CALR3	127	0.187100989842597	353	0.318729144974518	480	0.181439928141457
CALY	127	0.0952406171221847	353	0.154944882040366	480	0.0839264167454373
CAMKK1	127	0.808000539708516	353	1	480	1
CAMKK2	127	0.440578922884593	353	0.37690131348662	480	1
CAMSAP1	127	0.702606521227774	353	0.598024702067875	480	0.802561379423072
CAMSAP2	127	0.849180958640123	353	0.292910170715992	480	0.499754119177663
CAMSAP3	127	0.319703349534096	353	0.771596418096721	480	1
CAMTA1	127	0.218140798915706	353	0.596167060701762	480	0.853887670334675
CAMTA2	127	0.434098145045879	353	0.390913518628261	480	0.0522410295542135
CAND1	127	1	353	0.235468024778923	480	0.168591030093389
CAND2	127	0.11888787225841	353	0.58068702633209	480	0.309959560255293
CANT1	127	0.359518769078538	353	0.804479870780923	480	0.425727499027788
CANX	127	0.245141302539698	353	0.514220034459992	480	0.426257818011584
CAP2	127	0.310889247376106	353	0.44045482211783	480	0.617656795532825
CAPG	127	1	353	1	480	1
CAPN1	127	0.596026118928286	353	0.276164467020686	480	0.807758692524681
CAPN10	127	0.898074516081786	353	0.750054672078127	480	0.849490634815818
CAPN12	127	0.384752785965036	353	0.234129407146883	480	0.208830705040064
CAPN13	127	0.208702915301244	353	0.683294137149981	480	0.466300329461696
CAPN14	127	0.475850009403755	353	1	480	0.84261436397947
CAPN15	127	0.4318150259045	353	1	480	0.323488986881747
CAPN2	127	0.484526219049442	353	0.168619698795257	480	0.202844472747894
CAPN3	127	0.864382010980954	353	0.30553280631687	480	0.58342174039208
CAPN5	127	0.770498203762819	353	0.757745420987769	480	0.904932362296498
CAPN7	127	0.528769289628908	353	0.166036882903004	480	0.278823237649989
CAPN9	127	0.274982896695797	353	0.368155097948439	480	0.215679785026618
CAPNS2	127	1	353	0.693011983815664	480	1
CAPRIN2	127	0.2634558307772	353	0.402239109419561	480	0.170115065086844
CAPS	127	0.0909039906674808	353	0.712574115399944	480	0.216370172148347
CAPS2	127	0.160074039814808	353	0.789006638482557	480	0.775459943467063
CAPZA3	127	0.179434977036304	353	0.553049731187777	480	0.437394626191616
CARD10	127	0.266837120001515	353	0.730472809336005	480	0.371436996687367
CARD11	127	0.143686979570061	353	0.0517186043527095	480	0.17763420635058
CARD14	127	0.644204473868389	353	0.691138801757068	480	0.681937199165135
CARD16	127	0.985688355419339	353	0.760361188074649	480	0.817665566515215
CARD17	127	0.353913602421627	353	0.162112270100162	480	0.13885657837488
CARD6	127	0.543325747010821	353	0.0385258676916188	480	0.237249932577617
CARD8	127	0.0367936805573911	353	0.0229954286974933	480	0.0151326868341887
CARD9	127	0.0630149621631254	353	1	480	0.544579585184116
CARF	127	0.0624413373671625	353	0.643353314783892	480	0.230675922030277
CARHSP1	127	0.048923259505756	353	0.648251531264108	480	0.0244499662541454
CARNS1	127	0.298469414952609	353	0.425786842055105	480	0.434972435882526
CARS	127	1	353	0.355702855294142	480	0.867381578005977
CARS2	127	0.217400726992157	353	0.379302951618105	480	0.171513313337034
CASC1	127	0.188526292362406	353	0.0294272006956884	480	0.04178542257634
CASC3	127	0.233183972724699	353	0.131412274990426	480	0.540477903341274
CASC4	127	1	353	0.321540571205375	480	0.408597655807939
CASD1	127	0.00146128026285208	353	0.326212744412465	480	0.326357296232389
CASKIN1	127	0.735532940254804	353	0.3918832208693	480	1
CASKIN2	127	0.260754405624728	353	0.319342580524522	480	0.518813950786656
CASP10	127	0.251470029337832	353	0.451119771162681	480	0.281483442986458
CASP12	127	0.142173468497996	353	0.488469371916255	480	0.719131253398468
CASP14	127	0.948679941953049	353	0.338291126589194	480	0.619260224655202
CASP4	127	0.577431662970724	353	1	480	1
CASP5	127	0.174970346397125	353	0.396884244466752	480	0.64410837725984
CASP7	127	0.107803880663061	353	0.501131657477219	480	0.801183576926664
CASP8AP2	127	0.732774312593504	353	0.492287877095829	480	0.2483932374332
CASQ1	127	0.232419641463777	353	0.0428969445076547	480	0.0238874342404202
CASQ2	127	0.753983428715168	353	0.569837618258811	480	0.147430353982986
CASS4	127	0.566405583517487	353	0.797084220703862	480	0.628042199904456
CAST	127	0.784978488396501	353	0.211017258072244	480	0.0771835740914432
CASZ1	127	0.871050140577482	353	0.479463453138732	480	0.801997817136623
CAT	127	0.53867082375156	353	1	480	1
CATSPER1	127	0.595653747878328	353	0.497285959914566	480	0.770285376539342
CATSPER2	127	0.285119994059149	353	1	480	0.737412122116489
CATSPER4	127	0.854718447536397	353	1	480	0.774610882865096
CATSPERB	127	0.612596877484813	353	0.537416568015679	480	0.228964496788617
CATSPERD	127	0.783144791931762	353	0.0626293697685448	480	0.0382218734662309
CATSPERG	127	0.181813027116702	353	0.590114036179219	480	0.284827646713965
CAV3	127	0.302113133596111	353	1	480	0.827963220189662
CBFA2T2	127	0.664232220863987	353	0.882806818039281	480	0.769635195974633
CBFA2T3	127	1	353	1	480	0.547119092743966
CBL	127	0.121770257691281	353	0.686886865040727	480	0.298420995406972
CBLB	127	0.648509053054784	353	0.09092134200809	480	0.0577456469009274
CBLC	127	0.133959175015582	353	0.268085425793563	480	0.826486697942877
CBR4	127	0.503312225132408	353	0.600618003254307	480	0.648647087637902
CBS	127	0.32583831010402	353	0.272632653980382	480	0.382476314226249
CBWD2	127	0.189416427574007	353	0.34542513579658	480	0.248350701395177
CBX2	127	0.774441397592178	353	0.58119559419945	480	1
CBX4	127	0.686125829376914	353	0.55174251780277	480	0.733964053170461
CBY3	127	0.503214653840118	353	0.537998748749544	480	0.678738760290301
CC2D1A	127	0.0470394139397004	353	0.828063937561773	480	0.504807638617089
CC2D1B	127	0.809351035007101	353	0.043788714229557	480	1
CC2D2A	127	0.228263381743003	353	0.51304857771933	480	0.238171033508608
CC2D2B	127	0.598252601387965	353	1	480	1
CCAR2	127	0.712478792657304	353	0.909279171569111	480	0.388471273703731
CCBE1	127	0.157255997562483	353	0.42319445654025	480	0.119134141151263
CCDC102A	127	0.158982749603392	353	0.307906770336171	480	0.516867132871315
CCDC102B	127	0.191214951542796	353	0.0230791546148359	480	0.0172438405472315
CCDC105	127	0.21798934011066	353	0.481041265004491	480	0.181776072701446
CCDC106	127	0.838640669326702	353	0.615594274033545	480	0.723566922745504
CCDC110	127	0.243238724309487	353	1	480	0.879467703308245
CCDC112	127	0.79672660360595	353	0.34103963497117	480	0.281923072515028
CCDC114	127	0.606313029126442	353	0.544621973031318	480	0.13658209066886
CCDC12	127	0.394361761001983	353	0.535798593842136	480	0.357770420505688
CCDC125	127	0.877714977723277	353	0.646113639799009	480	0.403524445884272
CCDC127	127	0.194260335320517	353	0.843943309483937	480	0.73769486759674
CCDC129	127	0.163604631113839	353	0.619457213587337	480	0.340643504739253
CCDC13	127	0.386340335626989	353	0.322023638897152	480	0.770801534235993
CCDC130	127	0.752629357990129	353	0.710685094355884	480	1
CCDC136	127	0.427824673059706	353	0.789934200001155	480	0.595961386374198
CCDC138	127	0.294049252702841	353	0.613877641400747	480	0.142434184224525
CCDC14	127	0.808149146329889	353	0.644873831899391	480	0.827347747447275
CCDC141	127	0.163909576570739	353	0.479851891551764	480	1
CCDC142	127	0.886287787309418	353	0.171530413312723	480	0.538854321533074
CCDC144A	127	0.437710972933245	353	1	480	0.618873415443782
CCDC144NL	127	0.249060779371112	353	0.431489169312439	480	0.744292339283279
CCDC146	127	0.185778775939065	353	0.681256470244695	480	0.539047693068799
CCDC149	127	0.65245657668055	353	0.632613798032465	480	0.685131676234004
CCDC150	127	0.724822835176638	353	0.823864190083777	480	0.701567977612027
CCDC151	127	0.830906830726318	353	0.765697465810098	480	0.906871095404288
CCDC153	127	0.153482730673554	353	0.000221965031757754	480	5.33486686427054e-05
CCDC154	127	0.423422183235607	353	0.276934444545386	480	0.495748021145199
CCDC155	127	0.476752426878903	353	0.833056130091346	480	0.679966113948773
CCDC157	127	0.397183881195635	353	0.0159163102340716	480	0.339648030725958
CCDC158	127	0.356211737148975	353	0.606743892009368	480	0.29526936759998
CCDC168	127	0.604182891703331	353	0.853996632632658	480	0.597418254642774
CCDC169-SOHLH2	127	0.644248446936047	353	0.758041458339745	480	0.729541859701619
CCDC170	127	0.505060331312701	353	0.560726811469201	480	0.321534592686742
CCDC171	127	0.214334721978398	353	0.881643053760176	480	0.706586643269846
CCDC173	127	0.486203613853206	353	1	480	1
CCDC174	127	0.289445516428496	353	0.121082933999017	480	0.0926512748587769
CCDC175	127	1	353	0.286597455181162	480	0.272885535786193
CCDC178	127	0.414560179082515	353	0.893977900758958	480	0.324820206385844
CCDC18	127	1	353	0.0858141797798165	480	0.0222587278589715
CCDC180	127	0.605399539285769	353	0.165569536396409	480	0.0745675492636142
CCDC181	127	0.768962812671536	353	0.593643643666679	480	1
CCDC182	127	0.782759814305921	353	0.549084945774627	480	0.745541824497261
CCDC183	127	0.223410596500581	353	0.776109133888367	480	0.807271963076649
CCDC25	127	0.247065198744055	353	0.015510519900634	480	0.00998452812212425
CCDC27	127	0.390618425427052	353	0.614822061626719	480	0.55864502054037
CCDC28A	127	0.0537526756854053	353	0.51100039424336	480	0.754868474198537
CCDC3	127	0.0940932733499821	353	0.0379221738250964	480	0.00750668910405505
CCDC33	127	0.261961544577459	353	0.068761808127715	480	0.0512478438002983
CCDC34	127	0.540591701874208	353	0.668905996656348	480	0.665072049550124
CCDC38	127	0.0929181598797412	353	0.236680312010628	480	0.0559015003808198
CCDC39	127	0.372059630379948	353	0.855718609559445	480	0.723674755346917
CCDC40	127	0.217915985380727	353	1	480	1
CCDC47	127	0.210832894448037	353	0.737971203638331	480	1
CCDC50	127	0.557533833937451	353	0.218561309833791	480	0.267623364277408
CCDC51	127	0.708693132143343	353	1	480	0.748389027739635
CCDC54	127	0.168609726821758	353	0.319095642896382	480	0.239174907261214
CCDC57	127	1	353	0.255804145516319	480	0.293774840176453
CCDC60	127	0.543240079599201	353	0.40075500738283	480	0.862006755706646
CCDC62	127	0.354607140914545	353	0.728781281053876	480	1
CCDC63	127	0.566441879767674	353	0.246678907547258	480	0.40009170159657
CCDC66	127	0.458087527409561	353	1	480	1
CCDC69	127	0.432095312644802	353	0.828580430766468	480	0.54543757591577
CCDC7	127	0.865662449908516	353	0.738020333922198	480	0.294295739151587
CCDC73	127	0.310740999821364	353	1	480	0.871961753194745
CCDC74A	127	0.312572527835526	353	0.122692950488104	480	0.0229502402587894
CCDC77	127	0.815653375930158	353	0.479394934713345	480	0.62621719417351
CCDC78	127	0.454320126339948	353	0.0150057933767325	480	1
CCDC8	127	1	353	0.748877032656624	480	0.737370832749782
CCDC80	127	0.852752583101133	353	1	480	0.86215321165924
CCDC81	127	0.664684093922718	353	0.738671866804544	480	1
CCDC82	127	0.00957419846220764	353	0.288177681044648	480	0.123092274222485
CCDC83	127	0.523527156897574	353	0.450437199290364	480	0.369297954539387
CCDC85C	127	0.543963934533565	353	0.392687948752641	480	0.417160747087536
CCDC86	127	0.189634367923723	353	0.421264907575057	480	0.406238233512655
CCDC87	127	0.51343253393304	353	0.790252346244489	480	0.831886675342993
CCDC88B	127	0.484764838845716	353	0.647720047814046	480	0.327247339409539
CCDC88C	127	0.651797296226274	353	0.567710806201142	480	0.477808541488856
CCDC89	127	0.474900659452011	353	1	480	0.795215549065235
CCDC9	127	0.486827498972625	353	0.873615399714296	480	0.755790737939417
CCDC90B	127	0.0158288028670803	353	0.458083576051429	480	1
CCDC92	127	0.55568042951689	353	1	480	0.670282775642495
CCDC93	127	0.321639016813808	353	0.489006750780573	480	0.336397152732207
CCDC96	127	0.303713773924366	353	0.350188369996756	480	1
CCDC97	127	1	353	0.40269643435263	480	0.532601501853114
CCHCR1	127	0.40716420757441	353	0.73159356643147	480	0.705975558579152
CCIN	127	0.64052487127285	353	0.57583896902647	480	0.649508680808454
CCL16	127	0.201923313013801	353	0.206802920187936	480	1
CCL22	127	0.475757707326867	353	0.120265755773694	480	0.319537296260587
CCM2	127	0.645026337938333	353	0.628524446896137	480	0.618127070142657
CCM2L	127	0.295686961513936	353	0.245321976747503	480	0.24798801894376
CCNE1	127	0.165186653847436	353	0.255365511097093	480	0.1382430028107
CCNF	127	0.681220909025465	353	0.722038387241313	480	1
CCNG1	127	0.236252498700491	353	0.490992628831624	480	0.501268984170453
CCNI2	127	0.401392269923185	353	0.381459453573784	480	1
CCNJL	127	0.328798531208805	353	0.084521827251595	480	0.350782976494895
CCNL2	127	0.0566196691670987	353	0.0731597048869519	480	0.00525908541402265
CCNO	127	0.654439723686189	353	0.0305341797694164	480	0.0406430711057474
CCP110	127	0.874214946825393	353	0.0950443517376351	480	0.348741343575477
CCPG1	127	0.575529502874578	353	0.544423186229009	480	0.560638105655085
CCR2	127	0.240302547124558	353	0.400504348646177	480	0.133340129808472
CCR3	127	0.0521589496573236	353	0.49227006612553	480	0.101726081115901
CCR5	127	0.411738673533261	353	0.0762841980857214	480	0.691830017492366
CCR9	127	0.148120890509653	353	0.471540274056455	480	0.166097925535097
CCSER1	127	0.142888065454315	353	0.108355681172027	480	0.0953226981970843
CCSER2	127	0.868667502290965	353	0.920695650198436	480	0.834252979793746
CCT4	127	1	353	0.162330456712553	480	0.0805739975038888
CCT5	127	0.376562679978791	353	1	480	0.666133386242779
CCT6B	127	0.0912369863085949	353	0.221227659176102	480	0.138495238722091
CCT8L2	127	0.580748800240448	353	1	480	1
CD101	127	0.543027857201437	353	1	480	0.885511040696343
CD109	127	0.56615342386666	353	0.146136321706312	480	0.357908017043072
CD163L1	127	0.721117868154682	353	0.276402011822391	480	0.624020100900929
CD164	127	0.250557664141485	353	0.363812597286443	480	0.311405267220379
CD180	127	0.210068877547393	353	0.804635629914584	480	1
CD1A	127	0.220146848634951	353	0.155499974217331	480	0.0267657130189743
CD1C	127	0.413353697556685	353	0.301821382666735	480	1
CD1E	127	1	353	0.0358730879610149	480	0.0358741405515551
CD200R1	127	0.729878340350648	353	0.53242885004554	480	0.48437134108568
CD207	127	0.578266271971135	353	0.115050036277149	480	0.0505792098643507
CD22	127	0.826548046801175	353	0.525358806008244	480	0.588118814936402
CD226	127	0.335095082521667	353	0.88619193682559	480	0.649565146946221
CD244	127	0.333819558141032	353	0.257462591478666	480	1
CD248	127	0.218668618552805	353	0.099392830076966	480	0.0530647438497743
CD27	127	0.306338460895664	353	0.49738624052056	480	0.306417339838772
CD274	127	0.507521091546587	353	0.194832656486086	480	0.232361280031512
CD276	127	0.218840645831703	353	0.499518316838694	480	0.512725622458869
CD2AP	127	0.724842453451022	353	0.0489572739662996	480	0.0628897696300942
CD2BP2	127	0.322616068737026	353	0.0424932969804843	480	0.327918214861101
CD300LF	127	0.248384628427483	353	0.229781350406086	480	0.161995906070843
CD302	127	0.0693851071644198	353	0.389467288204002	480	0.512684161840491
CD320	127	0.224952044889957	353	0.423404237004548	480	0.292750157114902
CD33	127	0.721763636700026	353	1	480	0.796520439986255
CD34	127	0.0712180615375572	353	0.292227295446988	480	0.645864066538131
CD36	127	0.298394255814259	353	0.874203033892192	480	0.271085321743689
CD38	127	0.569225115775412	353	0.88314380038353	480	0.848087048480427
CD3E	127	1	353	0.828240814162114	480	1
CD3EAP	127	0.761005639331628	353	0.428944582620373	480	0.215896037191627
CD4	127	0.029405971475132	353	0.288008064319744	480	0.288157635168376
CD40	127	0.753891606788163	353	0.749226322831379	480	0.77293147510937
CD44	127	0.279937902710468	353	1	480	0.543898228683291
CD46	127	0.529031989436455	353	0.826745430198156	480	0.869542928958818
CD48	127	0.00682321771832051	353	0.423398849270917	480	0.439465307638455
CD5	127	0.394031914671142	353	0.473024236681675	480	0.304641022971498
CD58	127	0.194260335320517	353	0.355138722344949	480	0.52571760536248
CD6	127	0.662547659658568	353	0.11085044770123	480	0.198415651835639
CD72	127	0.335911635303664	353	0.672618117108985	480	0.737569289873771
CD74	127	0.540151606041792	353	0.0715501344460149	480	0.352571974064018
CD79A	127	0.368633523880463	353	0.177520436216316	480	0.0453794023591821
CD84	127	0.207557852957201	353	0.394305085255455	480	0.214863608581015
CD8B	127	0.55794432847342	353	0.812994993564879	480	0.885205250656508
CD93	127	0.105138183125683	353	0.178823744299042	480	0.0771055043373139
CD96	127	0.443004266239801	353	0.799567024715238	480	0.738239712085552
CDAN1	127	0.706193842366706	353	0.682768872001842	480	0.688660151384795
CDC14A	127	0.880878702012502	353	0.312466189046328	480	0.439027827351087
CDC20B	127	0.0833406033226191	353	0.873216718607512	480	0.743661005053204
CDC23	127	0.509232354283241	353	0.246566090290563	480	0.129443862313609
CDC25A	127	0.510313109951083	353	0.675948423619254	480	0.724491390531852
CDC25C	127	0.343535359135245	353	0.554643264304743	480	0.675107991324026
CDC42BPB	127	0.761007431642957	353	0.522327972234676	480	1
CDC42BPG	127	0.0586029950039527	353	0.287357295225505	480	0.282627388075433
CDC42EP2	127	0.318565794682198	353	0.430624166183216	480	0.2942471336313
CDC45	127	0.482501702684311	353	0.822549339200004	480	0.525966454098906
CDCA2	127	0.161596647744387	353	0.744150115206606	480	0.685657923606641
CDCA4	127	0.64403156520364	353	0.606021901379656	480	1
CDCA8	127	0.309214494567597	353	0.295295919088257	480	0.122495833057772
CDCP1	127	0.270783760098556	353	0.124251102814507	480	0.207953143366077
CDCP2	127	0.861648588065776	353	0.845252334025954	480	0.540690086496366
CDH1	127	0.351473423527621	353	1	480	0.700802448866629
CDH10	127	0.589992608704532	353	0.0739901604961432	480	1
CDH12	127	0.619321666221559	353	0.471741339672497	480	1
CDH13	127	0.480755748112764	353	0.328273172587602	480	1
CDH15	127	0.131377548528408	353	0.537936326335789	480	0.380284742149126
CDH16	127	0.319787117658436	353	0.848163574995268	480	0.250629599019823
CDH17	127	0.420074868002445	353	0.751665486928952	480	0.791574707318488
CDH19	127	0.195256712482479	353	0.087029591030904	480	0.0215721332506751
CDH2	127	0.766645757365254	353	0.621687357917475	480	0.721513005041715
CDH20	127	0.433464342357067	353	0.471875992969591	480	0.389414103896311
CDH22	127	0.688231884046852	353	0.304292608200043	480	0.287330469887851
CDH23	127	0.914245123833643	353	0.00367981223711822	480	0.322656538510325
CDH24	127	0.692962760395144	353	0.395009514579946	480	0.560117235465193
CDH26	127	1	353	0.470397548386102	480	0.419304650139855
CDH3	127	0.509288519121652	353	0.761455603550647	480	0.789115796735739
CDH4	127	0.35782745265873	353	0.6798818118517	480	0.734293814413193
CDH5	127	0.394701992738148	353	0.850644938722148	480	0.80928126673307
CDH7	127	0.492350623515526	353	0.599670465267215	480	0.681245845240314
CDHR1	127	0.228547805012956	353	0.0225379946706192	480	0.0148626819560638
CDHR2	127	0.44075023677496	353	0.320279955518258	480	0.0591711746970396
CDHR3	127	0.213746121941499	353	0.436806553886934	480	0.18482814380277
CDHR4	127	1	353	1	480	0.638404237949652
CDHR5	127	0.751528655999761	353	0.698002655331617	480	0.899396142395119
CDK10	127	1	353	0.0788206143769093	480	0.0608891625981003
CDK12	127	0.102794395344695	353	0.00234734348861421	480	7.60748204184925e-05
CDK13	127	0.35950469711855	353	0.783379178462412	480	0.888790937419034
CDK3	127	0.772826623440033	353	0.0549894541055809	480	0.0784621060982558
CDK5R1	127	0.705096595349898	353	0.623490823675775	480	0.512507139314009
CDK5RAP1	127	0.555546575992108	353	0.346398027891872	480	0.507760251401179
CDK5RAP2	127	0.764214811229365	353	0.473407332093541	480	0.351532782946998
CDK5RAP3	127	0.747005835137373	353	0.320033534872153	480	0.231183247109956
CDKAL1	127	0.494043976932796	353	0.0368694727609067	480	0.0239200021156392
CDKL1	127	0.00739735547973441	353	0.41660758111808	480	0.0481646846600515
CDKL4	127	0.502970302712338	353	0.0287948602259445	480	0.108256457036137
CDKN1A	127	0.418237685668055	353	0.818618049082678	480	1
CDKN1B	127	0.682972549668015	353	0.655887223032928	480	1
CDKN1C	127	0.513162955811044	353	1	480	0.71900597382801
CDKN2A	127	0.64978696299447	353	0.782129993594132	480	0.496930990303267
CDNF	127	0.599325278794377	353	0.337742886256778	480	0.3016071981735
CDON	127	0.552157592887545	353	0.424126544165372	480	0.738122532602395
CDR2L	127	0.599328125643463	353	0.741037121289262	480	0.581675231432608
CDRT1	127	0.690729247180767	353	1	480	0.549320227507004
CDRT15L2	127	0.74869855057787	353	0.483308185459132	480	0.58007534736149
CDRT4	127	0.187885151480041	353	0.589267644724185	480	0.807485371777779
CDS1	127	0.002714359227587	353	0.0940279330047543	480	0.0931134204352632
CDSN	127	0.754765987114051	353	0.723896066574858	480	1
CDT1	127	0.85045952552706	353	0.494200470686234	480	0.711447951887215
CDV3	127	0.650360925901163	353	1	480	0.851679940115804
CEACAM18	127	0.877395633632641	353	0.245033910744446	480	0.228530473410313
CEACAM19	127	0.490579099016924	353	0.109118866972614	480	0.312460423944801
CEACAM20	127	0.0341438568137679	353	0.253176294807846	480	0.0694201689089105
CEACAM4	127	0.752961290985798	353	0.74386086421609	480	0.585399937887898
CEACAM5	127	0.635046819439605	353	0.38495255962825	480	0.302212962410797
CEACAM6	127	0.195499637060807	353	0.439548057435	480	1
CEACAM7	127	0.670845369357643	353	0.534869904395274	480	0.844173606966658
CEACAM8	127	0.217840787056005	353	0.83083270154964	480	0.291210501508505
CEBPZ	127	0.377946185629135	353	0.474756328721828	480	0.828014818259575
CECR2	127	0.62465624857673	353	0.927544771101694	480	0.451286953786592
CECR6	127	0.420898481046811	353	0.375637179610981	480	0.373594222111913
CEL	127	0.58818400601162	353	0.47468608703826	480	0.356235503372747
CELA2A	127	0.655889545943176	353	0.62102481467101	480	0.867469281487789
CELA2B	127	0.0297846817654176	353	0.243306783857977	480	0.211290227413358
CELA3A	127	0.207983303644729	353	0.459410933043146	480	0.388768644954134
CELA3B	127	1	353	0.357436571418749	480	0.0635577664403416
CELF2	127	1	353	0.650675169864829	480	0.752933236007836
CELSR1	127	0.539130927907819	353	0.333911810788004	480	0.5124791572
CELSR2	127	0.890656500249748	353	0.335795855641157	480	0.508542192829583
CELSR3	127	0.425441083368534	353	0.397797506659569	480	0.615436671268843
CENPB	127	0.627268736069351	353	1	480	0.827873321501844
CENPC	127	0.8866944628424	353	1	480	1
CENPE	127	0.258725946920355	353	0.0862634006562013	480	0.00899757024501191
CENPF	127	0.0684452386220235	353	0.176497529809842	480	0.0161713196225729
CENPJ	127	0.884481642477468	353	0.0736028686771836	480	0.869105309720805
CENPO	127	0.864505677566375	353	0.330216535257969	480	0.492313946069386
CENPP	127	1	353	0.0393236150096278	480	0.0243587342939852
CENPT	127	0.314399949602884	353	0.227211460274297	480	0.234481199668314
CENPW	127	0.348942976253772	353	0.488228292417913	480	0.355610482499444
CEP104	127	0.320935572369909	353	1	480	0.723349580282751
CEP120	127	0.364380262638351	353	0.404065190816651	480	0.102721345990517
CEP128	127	0.579105053163991	353	0.167281958423867	480	0.824844886129213
CEP135	127	0.0347905805214189	353	0.673115785286909	480	0.706136792430937
CEP152	127	0.755384820884585	353	0.764874803677499	480	0.779312792257512
CEP164	127	1	353	0.786533710015769	480	0.713793403357153
CEP170	127	0.787244363764758	353	0.721287458954667	480	0.837173681621796
CEP170B	127	1	353	0.877739539498544	480	0.696700397383619
CEP192	127	0.78140367765156	353	0.0748479774142522	480	0.367878489448296
CEP250	127	0.538182044995387	353	0.634257075124183	480	0.531384381730336
CEP290	127	0.756966224997633	353	0.457783711479402	480	0.190069287229725
CEP350	127	0.447756502730879	353	0.216653602107801	480	0.594475455513423
CEP41	127	0.180138920518247	353	1	480	0.631909297382072
CEP55	127	0.267435920253882	353	0.825595852017945	480	0.145069118522188
CEP57	127	0.194260335320517	353	0.587834487402325	480	0.248739729389216
CEP57L1	127	0.13579232423319	353	0.0691874516333008	480	0.662073863978004
CEP63	127	1	353	0.561404077450086	480	0.574804049081266
CEP68	127	0.243856401943822	353	0.423179738981448	480	0.498534764446323
CEP70	127	0.0133531645630133	353	0.146609502935003	480	0.0258362599818305
CEP72	127	0.80413929489572	353	0.819868561203178	480	0.766069672811902
CEP76	127	0.142799896890336	353	0.137024555064274	480	0.225955599063436
CEP78	127	0.0957713650948402	353	0.262996849671282	480	0.0265187622747587
CEP85	127	0.338151224082803	353	0.653119371673219	480	0.32214739186317
CEP85L	127	0.717804373329945	353	0.541680665308731	480	0.804823885123797
CEP89	127	0.834777953304633	353	0.82592462450433	480	0.812961098506149
CEP97	127	1	353	0.836149397861468	480	1
CER1	127	0.627097230575417	353	0.192871945549768	480	0.407832152668265
CERCAM	127	0.672606668297645	353	0.0070292140922843	480	0.00629641314277096
CERK	127	0.7176780428422	353	0.131417402592528	480	0.33112895223499
CERKL	127	0.542709491872841	353	1	480	0.773904000696162
CERS4	127	0.0417742893909323	353	1	480	0.257415878406795
CERS5	127	1	353	0.243598218903046	480	0.309389786537904
CES1	127	0.468711121517753	353	0.800581650438921	480	0.145324993568158
CES2	127	0.708843973841989	353	0.865011836782587	480	1
CES3	127	0.782433785724685	353	0.536948652970938	480	0.896155609056797
CES4A	127	0.54099581851308	353	0.514034275292383	480	0.64704590139398
CES5A	127	0.715701353527356	353	0.153803997225419	480	0.223133376111422
CETP	127	0.0996947927254291	353	0.265682200909637	480	0.0595847031642073
CFB	127	0.491350807409773	353	0.168519660283804	480	0.157996479234042
CFD	127	0.465551830227271	353	0.78893810152574	480	0.590429905445825
CFH	127	0.196179676933892	353	0.640350563412064	480	0.620156316939063
CFHR2	127	0.0104284104288016	353	0.488438383660974	480	0.0237284792272209
CFHR3	127	1	353	1	480	1
CFHR4	127	0.699106685417786	353	0.541298140887606	480	0.63628496765582
CFHR5	127	0.449004055045248	353	0.539048841338952	480	0.54499437532297
CFI	127	0.871188186160652	353	0.532227630308719	480	0.729509409443107
CFLAR	127	1	353	0.16347106080075	480	0.338673893905505
CFTR	127	0.449173396042862	353	0.794144916294621	480	0.830147424503849
CGN	127	0.833283117553026	353	0.699613261661328	480	0.340294984521719
CGNL1	127	0.464027422100584	353	0.779922318988739	480	0.735981818116774
CGREF1	127	0.880378746773724	353	0.804388848377349	480	0.602314985061261
CHAD	127	0.280919351980911	353	0.142365509160824	480	0.0336676067000125
CHADL	127	0.518738145404789	353	0.279043640887037	480	0.216303360036539
CHAF1A	127	0.309652204799456	353	0.861951346666138	480	0.0550239130567326
CHAF1B	127	0.478461965666688	353	0.372348216490179	480	0.587337792528089
CHAMP1	127	0.866406959375667	353	0.474105855181449	480	0.512609812464145
CHAT	127	0.544382221812136	353	0.000526656260802505	480	0.0645418138661066
CHD1	127	0.122813408983613	353	0.128178918296296	480	0.320524889832544
CHD1L	127	0.312220712876185	353	0.40420412116286	480	0.807302087829338
CHD5	127	0.865707256833209	353	0.485995723227874	480	0.889768238831435
CHD6	127	0.587865560071101	353	0.189267796697004	480	0.115471289736283
CHD7	127	1	353	0.590995640676858	480	0.200554934847782
CHD8	127	0.621503987824623	353	0.20811415342974	480	0.287431916824993
CHD9	127	0.391126856804555	353	0.308685615973329	480	1
CHDH	127	0.315043685063309	353	0.0760607573558754	480	0.213147263977786
CHEK2	127	0.12856823614746	353	0.793035451858717	480	0.345838096538145
CHGA	127	0.566975228252569	353	0.204280011533364	480	0.210267870734956
CHGB	127	0.295968522186471	353	1	480	0.657159217587555
CHI3L1	127	1	353	0.426702725536821	480	0.165942137397479
CHI3L2	127	0.00682321771831806	353	0.148570122077234	480	0.216936266267149
CHIA	127	0.0778277421965027	353	0.414615541225408	480	0.236971252377462
CHIT1	127	1	353	1	480	1
CHKB	127	0.233602238833578	353	0.721053134124107	480	0.379331962440344
CHL1	127	0.469737439724536	353	0.597421822625073	480	0.559578660107928
CHMP1A	127	0.406049313129035	353	0.66877398151071	480	0.550034876098712
CHMP4A	127	0.128805721836369	353	0.402805110115636	480	0.17626851560741
CHMP7	127	1	353	0.314903784049096	480	0.554971383891897
CHORDC1	127	0.670320938229427	353	0.828931020028859	480	0.890027786098411
CHPF	127	0.572660317582458	353	0.896112274340463	480	0.615037644673411
CHPF2	127	0.114559099540449	353	0.524234309689178	480	0.540752886928265
CHRD	127	0.839250871693508	353	0.278623880105699	480	0.513798832040534
CHRDL2	127	0.882856540594491	353	0.53663458824261	480	0.731860344779423
CHRM2	127	0.115909173622536	353	0.843642776368903	480	0.557413608741401
CHRM3	127	1	353	0.0125136648245017	480	0.226663461147758
CHRM5	127	0.537917635457547	353	0.459000676506306	480	0.330423776770916
CHRNA1	127	0.0581345331963944	353	1	480	0.509302139522774
CHRNA10	127	1	353	1	480	0.449851374059295
CHRNA2	127	0.108259859973413	353	0.562727521872209	480	0.0638655216133326
CHRNA4	127	1	353	0.333982237901641	480	0.752417727687372
CHRNA6	127	0.520916018638609	353	0.159740690420376	480	0.285933882076086
CHRNA9	127	0.715751168895897	353	0.136966035048492	480	0.343870223119068
CHRNB4	127	0.658718473053118	353	0.363069999249333	480	0.508204515368768
CHRND	127	0.129300586462257	353	0.285369236807906	480	0.577363723330405
CHRNE	127	0.78142689338419	353	0.536227644504955	480	0.693562171279979
CHRNG	127	0.877327495243478	353	0.905977705308876	480	0.847091025019271
CHST11	127	0.421904772437518	353	0.687188487401291	480	0.465342242839567
CHST15	127	1	353	0.715447296234315	480	0.750875088753852
CHST2	127	0.696766493331046	353	0.908349346027643	480	0.74834247208351
CHST4	127	0.784881051756543	353	0.741176506250271	480	0.628901902322696
CHST5	127	0.546823752253313	353	0.136700861630069	480	0.319586014468384
CHST6	127	0.8931898556844	353	0.618525759713704	480	1
CHST8	127	0.877347246376829	353	0.4145184443008	480	0.495067832865339
CHTF18	127	0.899025062162476	353	0.58618268055002	480	0.828483748295939
CHURC1	127	0.517213288594216	353	0.730954013132643	480	0.325494793802761
CIAPIN1	127	0.398468972298955	353	0.781547795326419	480	0.384335022773827
CIB2	127	0.732033952109749	353	0.846342332628675	480	0.738500552564896
CIB4	127	1	353	0.687294866213999	480	1
CIC	127	0.615487380390355	353	0.19199135939869	480	0.674156229680632
CIDEA	127	0.505713749334567	353	0.793345292300442	480	0.625793772102529
CIITA	127	0.18368888580582	353	0.435643289416783	480	0.651957716153075
CILP	127	0.475947819703332	353	0.80217047656968	480	0.894212813424084
CILP2	127	0.796983702661115	353	0.610338698984152	480	0.720616069373902
CIPC	127	0.893992677654675	353	0.00637347158854196	480	0.0101219391689378
CIR1	127	0.628276838225311	353	1	480	0.423498167820127
CIT	127	1	353	0.747729444857094	480	0.243749737596751
CIZ1	127	0.0598439279953719	353	1	480	0.542183961847708
CKAP2	127	0.115354610984958	353	0.257460901701707	480	0.0865009204526552
CKAP2L	127	0.707343582652547	353	0.325251553563777	480	0.235895014162745
CKAP4	127	0.0435517562507423	353	0.208655802021624	480	0.126300839366386
CKB	127	0.473500453990244	353	0.0931231132214696	480	0.318978567023529
CKM	127	0.376362642720007	353	1	480	0.776955131695714
CLASP1	127	0.311169060271127	353	0.160155640439367	480	0.050664427251276
CLASP2	127	0.453547435622218	353	1	480	0.819317510848242
CLASRP	127	0.39946495755668	353	0.103292376561802	480	0.306384421396335
CLC	127	0.409741112608007	353	0.558450131548768	480	0.800703555754998
CLCA1	127	1	353	0.579492178896092	480	0.413217244123793
CLCA2	127	0.00256192073733708	353	0.240809479626866	480	0.0194403514153755
CLCA4	127	0.0981756993259987	353	0.0088159325343502	480	0.338653394519247
CLCC1	127	0.811961149235289	353	0.797562513947992	480	0.879085773627399
CLCF1	127	0.463952264965281	353	0.189399828039395	480	0.348066898706649
CLCN1	127	0.351638568485337	353	0.423344695658333	480	1
CLCN2	127	0.337811415606048	353	0.362766488924186	480	0.0237042166248201
CLCN3	127	0.302113133596111	353	0.727959076513685	480	0.708556146878679
CLCN6	127	1	353	0.34163723915311	480	0.167282557339758
CLCN7	127	0.878629627892099	353	0.123900730958542	480	0.386233391439924
CLCNKA	127	1	353	0.51197639998527	480	0.480924730295261
CLCNKB	127	0.498811463466621	353	0.476342096600953	480	0.390212500774042
CLDN22	127	0.310889247376106	353	0.111234316227768	480	0.101665235550597
CLDN23	127	0.447529669455076	353	0.145135352892851	480	0.545275371840754
CLDN3	127	0.337009371653483	353	0.863033946587049	480	1
CLDND1	127	0.850722833726356	353	0.541600746029274	480	1
CLDND2	127	0.121696928526943	353	0.460983743710697	480	0.217526276587691
CLEC14A	127	1	353	1	480	1
CLEC16A	127	0.526783160383682	353	0.217303556363482	480	0.29256205286677
CLEC18B	127	0.305273279160119	353	0.464543797386254	480	0.368085333420649
CLEC3A	127	1	353	0.340912786666538	480	0.807481759801264
CLEC4F	127	0.428318476852731	353	0.682867412525788	480	0.617846991854334
CLEC4M	127	0.342542852465076	353	0.486057118633811	480	0.532635727502577
CLEC6A	127	0.807442385501766	353	0.750884540183303	480	1
CLEC9A	127	1	353	0.59378213763611	480	0.86407850160638
CLECL1	127	0.0698472509634162	353	0.868955733085002	480	0.504971021452447
CLGN	127	0.706093986046202	353	0.370391694212382	480	0.28838145770574
CLIC3	127	0.400918127396884	353	0.160837662854185	480	0.218213874961947
CLIC5	127	0.757445283493021	353	0.720022164221442	480	1
CLIC6	127	0.112121592326945	353	0.632469609676787	480	0.172582214213825
CLIP1	127	0.185843069023147	353	0.680997483622096	480	0.723121021933955
CLIP2	127	0.321645694887762	353	0.518203194877621	480	0.811894173466853
CLIP4	127	0.527265621447011	353	0.852969636340006	480	0.637303396121643
CLK2	127	0.765841291741387	353	0.434443928838629	480	0.406659772629333
CLK3	127	0.286782957103599	353	0.139739752712812	480	1
CLK4	127	0.792584185973491	353	0.0322666961369474	480	0.174532610219327
CLMN	127	0.575761749391484	353	0.789115187628713	480	0.879514477949277
CLN3	127	0.807442385501766	353	0.417500086927395	480	0.409840439881331
CLN5	127	0.728275684786796	353	0.641262744325833	480	0.857244177088901
CLN6	127	0.229311932766952	353	0.122285708944644	480	0.828696626434672
CLNK	127	1	353	0.247846753512566	480	0.247210520228685
CLPX	127	0.400716832250367	353	0.110635602763124	480	0.293518670816189
CLRN1	127	0.199358859203813	353	1	480	1
CLRN3	127	0.0275186694824399	353	0.0199827533526574	480	0.0309339263896421
CLSPN	127	0.639381095399904	353	0.621490945310435	480	0.302434653556723
CLSTN1	127	0.893404171542164	353	0.653631429443119	480	0.558730113744991
CLSTN2	127	0.365808697650104	353	0.825811760770464	480	1
CLSTN3	127	0.853341861935041	353	0.7999185691701	480	1
CLTCL1	127	0.709246610815097	353	0.344695370497852	480	0.187620698210259
CLUAP1	127	0.357688152276983	353	0.851846102349454	480	1
CLUH	127	0.517340427829137	353	0.690846994348321	480	0.22954048168443
CLUL1	127	0.40728018530282	353	0.212094127495961	480	0.380764375810978
CLVS1	127	0.239431167414735	353	0.129634749666221	480	0.382295580160494
CLVS2	127	1	353	0.17346691041961	480	0.471322565010733
CLYBL	127	0.447184280199471	353	0.879314465197613	480	1
CMIP	127	0.678664837960827	353	0.590428130523437	480	1
CMKLR1	127	0.612250108627169	353	0.00678331731208559	480	0.00424083792635632
CMPK1	127	0.533802826590274	353	0.520082118151544	480	0.507103583950778
CMPK2	127	0.226686499039889	353	0.248791449099547	480	0.218134242946102
CMSS1	127	0.446492210423047	353	0.181288409693269	480	0.674500861948636
CMTM5	127	0.121984933546565	353	0.266329007791103	480	0.527886719306511
CMTR2	127	0.0451907375019626	353	0.328175191215405	480	0.559463782962871
CMYA5	127	0.31400121103235	353	0.775113064891032	480	0.834857828462617
CNBD1	127	0.744406948355004	353	0.791368664893152	480	0.812392554268574
CNBD2	127	0.63015136227105	353	0.52614707831866	480	1
CNDP1	127	0.0809344146666173	353	0.601008322164168	480	1
CNDP2	127	0.256663181118017	353	0.232358945241562	480	0.0845661685335095
CNGA1	127	0.0297673589909993	353	0.107115089178426	480	1
CNGA3	127	0.80986535050091	353	0.714555466766963	480	0.680295348595057
CNGA4	127	0.753956692560416	353	0.87806285075282	480	0.728173250297401
CNGB1	127	0.751497475144318	353	0.515053866377205	480	0.513761415752796
CNGB3	127	0.379001227261803	353	0.254533198387851	480	0.128520045295323
CNKSR1	127	0.528277343931519	353	1	480	0.435576723215325
CNKSR3	127	0.208998552891562	353	0.561714582355133	480	0.524089320166921
CNN1	127	0.531783534562115	353	0.532920053524657	480	1
CNN3	127	0.0157558888020954	353	0.249070283984591	480	0.136643369168617
CNNM1	127	0.240998212572176	353	0.786726909248063	480	0.715547252723329
CNNM3	127	0.418140568471974	353	0.248948132602024	480	0.0818763804921221
CNOT1	127	0.691615542850292	353	0.250016838004283	480	0.704141363817886
CNOT10	127	1	353	0.403720582368776	480	0.471870030168205
CNOT3	127	0.385327343213044	353	0.521161327437658	480	0.68330444819362
CNOT6	127	0.453957133472974	353	0.309452413649215	480	0.159235271479903
CNP	127	0.0576533198100142	353	0.675453857368359	480	0.327577563056682
CNST	127	0.310324698403824	353	0.30186189542559	480	0.443726541190995
CNTF	127	0.0696796123363001	353	0.809914389687475	480	1
CNTLN	127	0.739661714443391	353	0.876627099080137	480	0.436739039703454
CNTN2	127	0.836449533021929	353	0.625296892966817	480	0.48155775129776
CNTN3	127	0.573789410306063	353	0.759101313175267	480	0.870038984783288
CNTN4	127	0.711486953363207	353	0.111807712778573	480	0.022134747856479
CNTN5	127	0.573889052301686	353	0.614806256636226	480	0.590508880844723
CNTN6	127	0.00735982784682909	353	0.0820129692008124	480	1
CNTNAP1	127	0.850509078975836	353	0.614070774520456	480	0.554393725097609
CNTNAP2	127	0.295634713045892	353	0.405103890468911	480	0.0657144136781184
CNTNAP3	127	0.661302056657638	353	0.166893267434896	480	0.04265625101631
CNTNAP3B	127	0.107515201825111	353	1	480	0.212706872372975
CNTNAP4	127	0.340335557749967	353	0.103882560229297	480	0.224417374648888
CNTNAP5	127	1	353	0.337639488450103	480	0.65230234820869
CNTRL	127	0.057387226890961	353	0.378553914854597	480	0.1725154333675
CNTROB	127	0.369024392634219	353	0.608353246131197	480	0.816426389337099
COA1	127	0.807442385501766	353	0.10335201026315	480	0.100939577728637
COA4	127	0.43236621385877	353	0.785259127207134	480	0.613776233912592
COBL	127	0.230057415278733	353	0.743996901266437	480	0.412105667831474
COBLL1	127	0.848697565030175	353	0.43466435633299	480	0.710648785881289
COCH	127	0.777206799768721	353	0.121850247078296	480	0.074431366951506
COG1	127	0.438139342560667	353	0.715476071095218	480	0.273322060402221
COG3	127	0.227744324644557	353	0.236517344587241	480	0.266355143296333
COG4	127	0.63047587211045	353	0.297347150230497	480	0.689993199361742
COG5	127	0.457426279993594	353	1	480	1
COG6	127	0.341900600747444	353	0.638617592832104	480	0.0710318002154076
COG7	127	0.0345527900571382	353	0.442831420490817	480	0.0554955014819099
COIL	127	0.772445674908609	353	0.321334920835612	480	0.150489808788007
COL10A1	127	1	353	0.321632682120015	480	0.619838728335371
COL11A1	127	0.160562495039669	353	0.92666073222548	480	0.621627756216111
COL11A2	127	0.790201440501993	353	0.662397316656137	480	0.155247272953339
COL12A1	127	1	353	0.857591424972166	480	0.519808263307778
COL13A1	127	0.415488281675911	353	0.874752134526885	480	0.719787474309434
COL14A1	127	0.0614840647125073	353	0.653903037924511	480	0.853531608382531
COL15A1	127	0.565827120863299	353	0.0729099305654929	480	0.314015248531583
COL16A1	127	0.200989795542091	353	0.703051643344501	480	0.614463934827078
COL17A1	127	0.355376774993199	353	0.333815808500539	480	0.317965176010152
COL18A1	127	0.443236574527554	353	0.494463740227804	480	0.415840238964293
COL19A1	127	0.643118529056313	353	0.112844918213357	480	0.27296939412469
COL1A1	127	0.027381872161383	353	0.386325673539087	480	0.170275682103585
COL1A2	127	0.353212180662898	353	0.123506629343995	480	0.746438385860687
COL20A1	127	0.663856469506891	353	0.780626222849218	480	0.426408449137292
COL21A1	127	0.584477327291882	353	0.524654621734504	480	0.145641608881678
COL22A1	127	0.76874011244746	353	0.832984799094644	480	0.730632352702342
COL23A1	127	0.909441835961666	353	0.192517886815284	480	0.300062982325878
COL24A1	127	0.620465900861394	353	0.205975842168363	480	1
COL25A1	127	0.675078163072078	353	0.493905426594859	480	0.54836709533126
COL27A1	127	0.449194126012399	353	0.485578840941514	480	0.506133261138472
COL28A1	127	0.445818139373013	353	0.77220117235872	480	1
COL2A1	127	0.689286528986677	353	0.0552947728349199	480	0.80471931552619
COL3A1	127	0.822651580226175	353	1	480	0.44880526064594
COL4A1	127	0.0824644456085077	353	0.116074742418471	480	0.00447841967005436
COL4A2	127	0.0503272824870126	353	1	480	0.72157406388794
COL4A2-AS2	127	0.620883071283327	353	0.798429001438621	480	0.916149732580716
COL4A3	127	0.906464144360613	353	0.642048093256571	480	0.903803432758943
COL4A4	127	1	353	0.15457385465474	480	0.158874891339505
COL5A1	127	0.292371344524513	353	0.83990157480863	480	0.781960406755822
COL5A2	127	0.176442390650356	353	0.652687799418924	480	0.517213105414719
COL5A3	127	0.382489762943242	353	0.484832810895145	480	0.485625464940373
COL6A1	127	1	353	0.350340910026584	480	0.923817835410101
COL6A2	127	0.0258778635956485	353	0.739548753586308	480	0.710604130421459
COL6A3	127	0.618726565591348	353	0.594877497129703	480	0.241289881510953
COL6A5	127	0.734300677972369	353	0.731786303757492	480	0.755746221640234
COL6A6	127	0.903859048195078	353	0.69543048102784	480	0.353954874898928
COL7A1	127	0.45847222109275	353	0.798138720545386	480	1
COL8A1	127	0.181285732612982	353	0.466309396101181	480	0.327023785490171
COL8A2	127	0.472040461342073	353	0.156065547556868	480	0.217660470661059
COL9A1	127	0.359006132286212	353	0.400732330606885	480	1
COL9A2	127	0.745523722636295	353	0.242030478062207	480	0.539641988841191
COL9A3	127	0.236484878929215	353	0.910255934255246	480	0.337094889201596
COLCA2	127	0.222104785508483	353	0.571029878115239	480	0.596165276837588
COLEC10	127	1	353	0.00995772587266086	480	0.0100166597986422
COLEC11	127	0.640915335628476	353	0.323218017572452	480	0.574817240355648
COLEC12	127	0.876621697630358	353	0.0611738861772434	480	0.21043891177963
COLGALT1	127	1	353	0.14839812632276	480	0.452520433344524
COLGALT2	127	0.348005208243649	353	0.0754676351504637	480	0.0988567863328842
COMMD8	127	0.444735113826345	353	0.405589817088034	480	0.618770848564323
COMP	127	1	353	0.71654417286439	480	0.736535442329055
COMT	127	0.263442804552453	353	0.133871148052868	480	0.0347206885720377
COPB2	127	0.188381221255763	353	0.67248183695531	480	0.634962565080653
COPE	127	0.00682321771831806	353	0.527662769662383	480	1
COPG1	127	0.152991101823761	353	0.892105536322629	480	0.153762587006607
COPS7B	127	0.486501468840055	353	1	480	0.732329724866154
COQ3	127	0.55835029676568	353	0.361184795178779	480	0.336060633842632
COQ4	127	0.0228471787111205	353	0.198128073053253	480	0.516828211027103
COQ6	127	1	353	1	480	0.670148440049173
COQ9	127	0.241960935409579	353	0.135871728347083	480	0.643393486291863
CORIN	127	0.381146149077324	353	0.450157987060362	480	0.86154750071618
CORO1B	127	0.447119709388607	353	0.863357248199353	480	0.559460460508973
CORO7	127	0.459938276233451	353	0.536125299662396	480	0.138061262415315
COX10	127	0.309299793647844	353	0.0659693999503271	480	0.0301603971132333
COX15	127	0.185879285750074	353	0.681398329710526	480	0.288450431428846
COX18	127	0.841846490892085	353	0.49000938722841	480	0.899555198178087
COX6B2	127	0.069864444757153	353	0.210246296635994	480	0.108898448406561
COX8C	127	0.491900965514246	353	0.0274836253524515	480	0.0427068441910689
CP	127	0.760782866997877	353	0.0543927515045697	480	0.0709959666821519
CPA1	127	0.886376253208478	353	0.0307205804014203	480	0.123383401439319
CPA2	127	0.814123259437721	353	0.865519294367192	480	0.496960351204396
CPA3	127	0.169919920659156	353	0.598752718689891	480	0.325548096128816
CPA4	127	0.695267232281124	353	0.307015493168529	480	0.0587850600570581
CPA5	127	0.096552703562442	353	0.592074648277344	480	0.410382664331015
CPA6	127	0.360969293732655	353	0.480137584080508	480	0.703582076666464
CPAMD8	127	0.881799688340595	353	0.90719251636495	480	0.527226086622904
CPB1	127	0.801015238058857	353	0.44486331487417	480	0.448765887517087
CPD	127	0.50973727582081	353	0.861283171939906	480	1
CPEB1	127	0.626898437970305	353	0.883796535750531	480	0.791790970243688
CPEB2	127	0.0674379167672796	353	0.515360830090131	480	0.0465305738239542
CPEB4	127	0.0216011259931866	353	0.446232574033279	480	0.0416459492809488
CPED1	127	0.763084287771375	353	0.63182946902185	480	0.720707328048409
CPM	127	1	353	0.466411815223008	480	0.155884332149074
CPN2	127	0.00901589235844657	353	1	480	0.163975714313592
CPNE1	127	0.360382508998497	353	0.407358328235929	480	0.101664299954966
CPNE2	127	0.17948335363796	353	0.148421553684481	480	0.121646769837587
CPNE3	127	1	353	0.303639682420008	480	0.530108490210844
CPNE5	127	0.653500979844741	353	0.743901938608036	480	0.803527343918566
CPNE7	127	0.520703548226113	353	0.81717006234779	480	0.801670014148945
CPPED1	127	0.0596174170251175	353	0.00626119676469561	480	0.126373585164603
CPQ	127	0.109398035222082	353	0.527300418558499	480	0.615964744111653
CPS1	127	0.383561688646873	353	0.7617640162284	480	0.261480145081127
CPSF1	127	0.451438280611328	353	0.541583834121165	480	0.44937497597559
CPSF3	127	0.0855987686529043	353	0.653160066965949	480	0.172963916618888
CPSF4	127	0.027677548858829	353	0.715422014813658	480	0.126376125702872
CPT1A	127	0.492491616459505	353	0.0712360465509919	480	0.212435603902652
CPT1B	127	0.368061238787461	353	0.679285697287432	480	0.658566605048541
CPT1C	127	0.0353936072759149	353	0.447604100871889	480	0.282992251979959
CPT2	127	0.932443097661986	353	0.0700204284955639	480	0.0085024107942725
CPVL	127	0.067049358333836	353	0.391886114819053	480	0.326223028260581
CPXM1	127	0.516040543874798	353	0.0451927982511435	480	0.00863134439618363
CPXM2	127	0.760614972976402	353	0.452486938681276	480	0.105851836376355
CPZ	127	1	353	0.818476499844508	480	0.867841856222268
CR1	127	0.0932336981024737	353	0.564891951894317	480	0.147039574562274
CR1L	127	1	353	0.758919263279304	480	0.515337129949505
CR2	127	0.817978422998448	353	0.107914180948815	480	0.226123304065138
CRADD	127	1	353	0.406411311073327	480	0.655028880245818
CRAT	127	0.104315725115142	353	0.169769991384324	480	0.104052416593158
CRB1	127	0.706508464136118	353	0.787217468914639	480	0.386141941722181
CRB2	127	0.331494105832274	353	0.804044040726542	480	0.895703720016805
CRBN	127	0.275752341269686	353	0.120461837603988	480	0.13426116388656
CREB3	127	0.141140441561659	353	0.735566234184605	480	0.818786149735424
CREB3L1	127	0.0421624142580669	353	0.793436084649549	480	0.215771775547065
CREB3L2	127	0.8440092034887	353	0.565606306612418	480	0.657012159993893
CREB3L3	127	0.305860598507643	353	1	480	1
CREB3L4	127	0.034459217338583	353	0.731186464444565	480	0.725669593203034
CREBBP	127	0.358627466822024	353	0.601671564744882	480	1
CRELD1	127	0.209571366982162	353	0.499295591034937	480	0.183960090087208
CRHBP	127	0.81233031081716	353	0.0818551473861979	480	0.0576760294938533
CRHR2	127	0.159977737443177	353	0.435172405423957	480	0.776610558881856
CRIM1	127	0.225431483346574	353	0.638007365024954	480	0.487944573715915
CRISP1	127	0.78811286647547	353	0.209861671071168	480	0.212375152905723
CRISPLD2	127	0.313264620921129	353	1	480	0.849697699504513
CRLF1	127	0.698703278781203	353	0.514939976716573	480	1
CRMP1	127	0.364357759019849	353	0.127860881305382	480	0.159745737957578
CRNKL1	127	0.130204779785851	353	0.223055972526143	480	0.0513109688536492
CRNN	127	0.803831633421332	353	1	480	0.54893448275028
CROCC	127	0.659269237907093	353	0.559839978720961	480	0.483371093512576
CROT	127	0.62241880416453	353	1	480	0.874296078980438
CRP	127	0.246714886005295	353	0.360417727787887	480	0.505448840352021
CRTAC1	127	0.0913334056325145	353	0.684448047085443	480	0.446913127208327
CRTAP	127	0.122375120146148	353	0.232136307150986	480	0.237347255885424
CRYAB	127	0.430386222346388	353	0.386117655083129	480	0.796284964053259
CRYBA4	127	0.167997908721818	353	0.71850147795432	480	0.592916909391061
CRYBB1	127	0.711806326160136	353	0.0629941041641309	480	0.10140071594201
CRYBB2	127	0.524039218571456	353	0.297591870165233	480	0.306980869389663
CRYBB3	127	0.538099176636433	353	0.0924836869439912	480	0.0394206693531068
CRYBG3	127	0.44826959921777	353	0.243657514093498	480	0.395683772773303
CRYGA	127	0.832702128608428	353	1	480	0.796697411898997
CRYGD	127	0.383754298165849	353	0.719807121210577	480	0.855562899277464
CRYGN	127	0.203489932807544	353	0.140465370604593	480	0.316759836464329
CRYZ	127	0.0222692908492165	353	0.619284643541424	480	0.745145918809604
CRYZL1	127	0.119733303930461	353	0.372865166660617	480	0.356284407656088
CSAD	127	0.55692139450764	353	0.356284115562017	480	0.497658452102175
CSE1L	127	0.957525095555334	353	0.821371896602307	480	0.838925702276482
CSF1	127	0.950560954393985	353	0.855186596663212	480	0.658120158018759
CSF1R	127	1	353	0.200450823733443	480	0.498031905635974
CSF2RB	127	0.785924482450279	353	0.724545439276291	480	0.243296022491069
CSF3	127	0.0521621874837788	353	0.700751236719546	480	0.403612718304164
CSF3R	127	0.0765984467116957	353	0.895595522275569	480	0.80728128586301
CSGALNACT1	127	0.519652804135958	353	0.807043560171432	480	0.842851525152886
CSH2	127	0.672336485964842	353	0.515469487285805	480	0.515507497776266
CSHL1	127	0.569153996414628	353	0.640930858938752	480	0.522422031870878
CSMD1	127	0.00827361226418077	353	0.599620690449639	480	0.0280429823994064
CSMD2	127	1	353	0.689579001108345	480	0.822946729513779
CSMD3	127	0.488843112341074	353	0.0687657568546809	480	0.0778728264009865
CSN2	127	1	353	1	480	1
CSNK1G2	127	0.0649506919958774	353	0.330385738663743	480	0.0385125519925236
CSNK2A3	127	1	353	1	480	1
CSPG4	127	0.838501841492524	353	0.570582253390007	480	0.268634982686612
CSPP1	127	0.297433408462787	353	0.202103529423129	480	0.0600416047694429
CSRNP1	127	0.105466710432388	353	0.723467108817642	480	0.342570064462273
CSRNP3	127	0.19328790406949	353	0.270357938747141	480	0.184673821176106
CST1	127	0.086541348551197	353	0.676144690301073	480	0.562676932920688
CST5	127	0.879916286724134	353	0.120654432806327	480	0.0985659323700603
CSTF2T	127	0.516054043689717	353	0.628704720893122	480	0.86095087596087
CTAGE1	127	0.355863061131642	353	0.52268927729123	480	0.29629095015514
CTAGE4	127	0.703279237536519	353	0.552938440666079	480	1
CTBP2	127	0.295345100669627	353	1	480	0.611386675118324
CTBS	127	0.0832291206733499	353	0.047287982502414	480	0.0362290419505427
CTC1	127	0.667797589809406	353	0.373051597427973	480	0.0560867575808567
CTCF	127	0.392701019647874	353	0.235036032468928	480	0.461183608737869
CTCFL	127	0.0554101707530822	353	0.202775923632887	480	0.600962652664063
CTDP1	127	0.146948286690632	353	0.504802283546621	480	0.77416423345788
CTDSP1	127	0.827561304020035	353	0.835666710660937	480	1
CTHRC1	127	1	353	0.10637746208979	480	0.332590982738233
CTNNA1	127	0.308796317125922	353	0.735046320553729	480	0.621033405963626
CTNNA2	127	0.255892243500285	353	0.0715341091317405	480	0.195863388459296
CTNNA3	127	0.640363739988998	353	1	480	0.868011529787242
CTNNBL1	127	0.198438959227188	353	0.451521044978802	480	0.324587074609839
CTNND1	127	0.661990861187165	353	0.228876117082837	480	0.184178171221727
CTNS	127	0.285039157533679	353	1	480	0.31720580774725
CTR9	127	0.756869039576305	353	0.346864971233676	480	0.817169393743801
CTRB1	127	0.649822504404397	353	0.890072059854385	480	0.808835639898005
CTRC	127	0.10367427890089	353	0.118902443019397	480	0.106422939593524
CTSB	127	0.380110206481646	353	0.481194822897835	480	0.680222648482574
CTSE	127	0.666421446092621	353	0.0114047407882201	480	0.117610721336348
CTSF	127	0.170545721495448	353	0.199442937887862	480	0.339521227039187
CTSH	127	0.213428256528017	353	0.301310875399408	480	0.357836729959443
CTSL	127	0.762428378735117	353	0.677456473940173	480	0.799134411033582
CTSW	127	0.251488556637077	353	0.336523604262219	480	0.361564219171462
CTSZ	127	0.0456016696157987	353	0.675901926985149	480	0.403356753086961
CTTN	127	0.854073020013947	353	1	480	1
CTTNBP2	127	0.200068085442044	353	0.0835063369876911	480	0.0241674449043874
CTTNBP2NL	127	0.8213867159558	353	0.107552237742945	480	0.583020676733971
CTU2	127	0.892625373645982	353	0.903718223682811	480	0.880230024369659
CUBN	127	0.74998593101224	353	0.0639957491277994	480	0.481122043166574
CUL4A	127	0.322441389495691	353	0.127292925797748	480	0.0393836331416945
CUL7	127	0.209322810320365	353	0.823706456375445	480	0.518058992617258
CUL9	127	0.58430804789343	353	0.0193141087406843	480	0.0219132497267596
CUX1	127	0.767039308370357	353	0.136808551400184	480	0.310600490873771
CUX2	127	0.592767681252341	353	0.27865146655146	480	0.641550240996417
CUZD1	127	0.752029250377992	353	0.0180569673580728	480	0.0194515826746502
CWC22	127	0.642005144347166	353	0.390479147493066	480	0.723048434568353
CWF19L2	127	0.691723064294717	353	0.564896093332392	480	0.859266380226608
CWH43	127	0.411874392912155	353	0.299006092935762	480	0.167325270599232
CX3CL1	127	1	353	0.110924116068422	480	1
CX3CR1	127	0.477774312659205	353	0.686467488729135	480	0.198693227161857
CXADR	127	0.0696972778868265	353	0.316205551388935	480	0.0518877425783625
CXCL10	127	0.364018164103736	353	0.839973340995877	480	0.542440725551808
CXCR1	127	0.400657189737095	353	0.134252768989596	480	0.165633425673654
CXCR2	127	1	353	0.539723868523632	480	0.769857263095771
CYB5D1	127	0.437440066811335	353	0.240142302220255	480	0.317332497828709
CYB5R3	127	0.773710009053287	353	0.428112185637623	480	0.411030576771842
CYB5R4	127	0.425538474432032	353	0.637004487817716	480	0.647237881829688
CYBA	127	0.278558838475123	353	1	480	0.476171924321162
CYBRD1	127	0.614101215899925	353	0.466777929292676	480	0.465043989944305
CYC1	127	0.423968412671131	353	0.575978718217864	480	0.448252611902895
CYFIP1	127	0.324113268154573	353	0.592817333117434	480	0.59952578417551
CYFIP2	127	1	353	0.689644006967175	480	0.729261074329476
CYHR1	127	0.472315722739411	353	0.549640455406816	480	0.648365798014601
CYLC2	127	0.64564122932035	353	0.775728483048899	480	0.559076825101996
CYP11A1	127	0.186466871653105	353	0.629533097490234	480	0.368002248146387
CYP11B1	127	0.648326612141258	353	0.315496393383328	480	0.805562216635801
CYP11B2	127	0.614573694188017	353	0.388928873969242	480	0.592026677082725
CYP1A1	127	0.507319902639041	353	0.850957825182464	480	0.643037891086418
CYP1A2	127	0.100687039512281	353	1	480	0.768321369347977
CYP1B1	127	0.0408729448535192	353	0.373364457105878	480	0.453946814327215
CYP20A1	127	0.1187097087428	353	0.894069008793637	480	1
CYP21A2	127	0.450269330006211	353	1	480	0.84651701144797
CYP24A1	127	0.819666140637181	353	0.284266119797592	480	0.838998612930332
CYP26A1	127	0.177917632517612	353	0.130966437077496	480	0.261472164619255
CYP26C1	127	0.337293001739766	353	0.577724430349172	480	0.631671693727485
CYP27A1	127	0.369794398048549	353	0.516461188391031	480	0.860183971483925
CYP2A13	127	0.199268164336124	353	0.0326694673558802	480	0.0954921855326588
CYP2A6	127	0.83007451881702	353	0.319160401577732	480	0.105539097088023
CYP2B6	127	1	353	0.859910197930715	480	0.874345985665773
CYP2C18	127	0.740553209604095	353	0.903899300616896	480	0.843768448510073
CYP2C19	127	0.606713611137189	353	0.846173104605381	480	0.626704061578426
CYP2C8	127	0.520152411047107	353	0.163542331393924	480	0.124435007227416
CYP2C9	127	0.412774285732295	353	0.841317516346393	480	0.774604763973546
CYP2D6	127	0.88729096800748	353	0.483322878678949	480	0.113686358501682
[truncated: 7,577 more rows]
