# Supplementary material for: Rare variants in IFFO1, DTNB, NLRC3 and SLC22A10 associate with Alzheimer’s disease CSF profile of neuronal injury and inflammation
Source: Mol Psychiatry. 2022 Feb 16;27(4):1990–9. doi: 10.1038/s41380-022-01437-6 (PMC9126805; doi:10.1038/s41380-022-01437-6)
Supplement: Supplementary file 3 — Supplementary Data 1 [file 41380_2022_1437_MOESM3_ESM.zip › summary_stats/protein_coding/nodiag/inflammation_pc_publication.csv]

gene_name_adni	n_adni	p.value_adni	n_emif	p.value_emif	n_total	p.value_meta
A1BG	127	1	353	0.221073561488777	480	0.576759809061403
A1CF	127	0.00256305907712739	353	0.0772485287969503	480	0.00667301048830804
A2M	127	0.58141272222038	353	0.645269711263062	480	0.609337136496281
A2ML1	127	0.104343003721227	353	0.105394622446647	480	0.782269994053984
A3GALT2	127	0.181843838148063	353	0.608346192871808	480	0.822479256346766
A4GALT	127	0.135122070532419	353	0.353831912287841	480	0.173807127533517
A4GNT	127	1	353	0.417418259375796	480	0.787499820064728
AACS	127	0.495225883518563	353	0.41994619877162	480	0.594719034979554
AADAC	127	0.016739437752566	353	0.700668064139363	480	0.00369795558441277
AADACL2	127	0.843436085639895	353	0.610465685458448	480	0.773619239039148
AADACL4	127	0.875857100883404	353	0.378098563976967	480	0.291837981883926
AAED1	127	0.398923745825751	353	0.237935715547597	480	0.299317156925141
AAGAB	127	1	353	0.870164930884948	480	1
AAK1	127	0.0234260855862277	353	0.00883671818153287	480	0.000561892240678485
AANAT	127	0.531407181967944	353	0.000560150968661799	480	0.0521885525901166
AAR2	127	0.801006602771547	353	1	480	1
AARD	127	0.104858811937516	353	0.42866376978992	480	0.146634894585534
AARS	127	0.316131997534287	353	0.142837661044705	480	0.136725845433196
AARS2	127	0.631234228138164	353	0.361449793620867	480	0.17431883735264
AARSD1	127	0.824995996672897	353	0.582869930863185	480	0.836640965719531
AASDH	127	0.891413259724378	353	0.881425647831916	480	0.863702024006069
AASS	127	0.716708872936507	353	0.44977511514148	480	1
AATF	127	0.157755551687653	353	1	480	0.752052358786113
AATK	127	0.157080896596898	353	0.773175737137021	480	0.162767378247059
ABAT	127	0.487315572561124	353	1	480	0.804144993723424
ABCA1	127	0.46490206264551	353	1	480	1
ABCA10	127	0.174111486993366	353	0.123909831613926	480	0.059095402478817
ABCA12	127	0.7965838096424	353	0.917172675089773	480	0.91077785468281
ABCA13	127	0.676341212005051	353	0.31254308854444	480	0.837525238085441
ABCA2	127	0.461602985061423	353	0.0965468224414775	480	0.287687025075047
ABCA3	127	0.617324836404318	353	0.731969257587512	480	0.897701420463659
ABCA4	127	0.00618816532905331	353	0.697421879200047	480	0.550869669120744
ABCA5	127	0.840386623118912	353	0.621418989138318	480	0.549513482656128
ABCA6	127	0.763399636641637	353	0.0488128307530672	480	0.296897568679563
ABCA7	127	0.649763267111534	353	0.141531768016471	480	0.671296207103487
ABCA8	127	0.34780491305027	353	0.709365317550061	480	0.503361684533597
ABCA9	127	1	353	0.895499244937258	480	1
ABCB1	127	0.159198774762372	353	1	480	1
ABCB10	127	0.423894805281766	353	0.61675537552168	480	0.631590734843843
ABCB11	127	0.645437398555643	353	0.686224349400764	480	0.716010798373779
ABCB4	127	1	353	0.569626262017732	480	0.7052564780394
ABCB5	127	0.432617379994042	353	0.300482797801671	480	1
ABCB6	127	0.420650796796045	353	0.719248181456025	480	0.683853793553792
ABCB8	127	1	353	0.0818391705027742	480	0.0151172233403502
ABCC1	127	0.470744076840032	353	0.680336004353658	480	1
ABCC10	127	0.506467025772927	353	1	480	0.867450571652622
ABCC11	127	1	353	0.0195628971488464	480	0.044728399921909
ABCC12	127	1	353	1	480	1
ABCC2	127	0.668709870687307	353	0.119954751686771	480	0.124052056279125
ABCC3	127	0.00659738623776596	353	0.316409967883379	480	0.0702333636014683
ABCC4	127	0.651840609044327	353	0.00174957883324811	480	0.0727384556484381
ABCC5	127	1	353	0.0181790597683902	480	0.0721160427864028
ABCC6	127	1	353	1	480	0.862761169763624
ABCC8	127	0.040077587838689	353	0.84768503174836	480	0.56585372361974
ABCD2	127	1	353	0.722964173711991	480	0.756161561924976
ABCD3	127	0.732570171556001	353	0.844693954591792	480	1
ABCD4	127	1	353	0.672248125948005	480	0.807103062339456
ABCF2	127	0.892088452605309	353	0.847742570014726	480	0.602849902283423
ABCF3	127	0.163981536625257	353	1	480	0.648332364411398
ABCG2	127	0.49035533896317	353	0.331066245459239	480	0.716661310443415
ABCG4	127	0.442767616582012	353	0.213704479274555	480	1
ABCG5	127	0.220914194430424	353	0.195698608083207	480	0.197062556813776
ABCG8	127	0.710679972766834	353	0.676096093485671	480	0.817152059172776
ABHD1	127	1	353	0.457605886040866	480	0.125322926402251
ABHD10	127	0.0295776648907949	353	0.123575137545738	480	0.10964867699089
ABHD11	127	1	353	0.424636037310091	480	0.1774058360119
ABHD12	127	0.679579898479249	353	0.337272124741522	480	0.863231064033076
ABHD12B	127	0.807739310939387	353	0.0595311466600135	480	0.1168778240212
ABHD14A	127	0.581057370307691	353	0.115389155351745	480	0.337433163013316
ABHD14A-ACY1	127	0.733012824399014	353	0.769067537866037	480	0.54268166045553
ABHD16A	127	0.012423655823704	353	0.834573624566921	480	1
ABHD16B	127	1	353	0.185377200466746	480	0.382332765341835
ABHD4	127	0.487250701183987	353	0.228376094187637	480	0.277380133361422
ABHD6	127	0.151930739085657	353	1	480	0.735097531791573
ABI3	127	0.84962648134252	353	0.33933921826829	480	0.673334642223425
ABI3BP	127	1	353	0.180614846701427	480	0.109965464935193
ABL1	127	0.843488716535214	353	0.468673206317869	480	0.883371648360097
ABL2	127	0.36248586533513	353	0.857355811424873	480	0.588812526155837
ABLIM1	127	1	353	0.812666174805871	480	0.701652199610989
ABLIM2	127	0.525037021269187	353	0.360792171679117	480	0.391040568376156
ABLIM3	127	1	353	0.0194706884380841	480	0.0687013428696411
ABR	127	0.571112392333815	353	0.620103940176643	480	0.768120173118549
ABRA	127	0.771612359694052	353	0.237218075645258	480	0.836930650781762
ABTB1	127	0.434856897751587	353	0.750612451889942	480	0.846870026051473
ABTB2	127	0.0238165059754034	353	0.730170131928466	480	1
ACACA	127	0.58516311678958	353	0.806514913096447	480	0.672332680793304
ACACB	127	0.609497631829826	353	0.405679848399432	480	0.810205912585825
ACAD10	127	0.000152019239776036	353	0.731990884929747	480	0.0401731057189881
ACAD11	127	1	353	0.847643476073458	480	0.869540408868002
ACAD9	127	0.308107260265721	353	0.314802770219039	480	0.596134494854776
ACADL	127	0.667074392289731	353	0.240131694031658	480	0.462051891958914
ACADM	127	0.0345042967725218	353	0.179346351795817	480	0.0924176503880836
ACADVL	127	0.25716320619776	353	0.830803856651622	480	0.76126298676375
ACAN	127	0.765689056375918	353	0.393040926545011	480	0.428041924488861
ACAP1	127	1	353	0.00525982708478778	480	0.5266622607944
ACAP2	127	0.769919830909389	353	0.815666503987822	480	0.545098730710362
ACAP3	127	0.259122184441515	353	0.787908011643179	480	0.437878312626793
ACBD4	127	0.628124509440408	353	1	480	1
ACBD5	127	0.00400169118251981	353	0.512230391876876	480	0.40717717001786
ACBD7	127	0.471973155593661	353	0.377763639243356	480	0.489916450200084
ACCS	127	0.41944186856498	353	1	480	1
ACCSL	127	0.738055020989094	353	0.337955963496618	480	0.442837386970152
ACE	127	0.793226584456048	353	0.594214430361379	480	0.47998038516112
ACHE	127	0.781977942116931	353	1	480	1
ACIN1	127	0.627840083244927	353	0.434681015349157	480	0.645912229045261
ACKR2	127	0.357915196494731	353	1	480	0.779721255039486
ACKR3	127	0.2126601850671	353	0.750007192328206	480	0.230030812540674
ACKR4	127	1	353	0.420534960632805	480	0.38249352361813
ACLY	127	1	353	0.156973243430662	480	0.159058701712389
ACMSD	127	1	353	0.554498902193881	480	0.232242163248024
ACO1	127	0.558997399289665	353	0.899523858668639	480	1
ACO2	127	0.869124755447735	353	0.306744410522873	480	1
ACOT11	127	0.0959211878461114	353	0.776902124909365	480	0.798957501046277
ACOT4	127	0.541909745855618	353	0.125757984652543	480	0.0663549820796621
ACOT8	127	0.168136104109618	353	0.544813409762703	480	0.377856381107552
ACOX1	127	1	353	1	480	1
ACOX2	127	0.11763898737517	353	0.799584584019129	480	0.313813681136096
ACOX3	127	1	353	0.320668203876564	480	0.667969491092914
ACOXL	127	0.723983392072486	353	1	480	1
ACP5	127	0.701265918678089	353	0.152635544652467	480	0.0262036796831873
ACP6	127	0.413071216713622	353	0.368168749177793	480	0.359211193243308
ACRBP	127	1	353	0.712620734684579	480	1
ACSBG1	127	0.813332595128162	353	0.677063273328332	480	0.639009545671363
ACSBG2	127	1	353	0.801449108258112	480	0.875507849144149
ACSF2	127	0.645545016916617	353	1	480	0.313960242599354
ACSF3	127	0.870615551798279	353	0.15893372754455	480	0.201460051864772
ACSL1	127	1	353	0.628898215782314	480	1
ACSM1	127	0.336367567779251	353	0.191052497750157	480	0.134391140998825
ACSM2A	127	0.150760029870935	353	0.0750257154111296	480	0.589629821224464
ACSM2B	127	1	353	1	480	0.521576120234302
ACSM3	127	0.168561253272888	353	1	480	0.127641156243395
ACSM5	127	1	353	0.55954658367292	480	1
ACSS1	127	0.642760562951149	353	1	480	1
ACSS2	127	0.638247313723066	353	0.511993419415831	480	0.214103108719879
ACSS3	127	1	353	0.540162696156575	480	0.186513630166584
ACTBL2	127	1	353	1	480	1
ACTL10	127	0.651981279621678	353	0.125498002773388	480	0.129124236056149
ACTL7A	127	0.736450924994571	353	0.111661720504379	480	0.274089976375311
ACTL7B	127	1	353	0.13514818230006	480	0.649044854177534
ACTL8	127	0.621248269121199	353	0.747970345620484	480	0.739254582425309
ACTN1	127	1	353	0.0920106778976111	480	0.359875072511882
ACTN4	127	0.000607607325968762	353	0.0446544461720614	480	0.0377683785571171
ACTR5	127	0.754313554317522	353	0.61176794311274	480	0.209401125364438
ACTRT2	127	0.864901866015536	353	0.806575413678377	480	0.498162394936966
ACTRT3	127	0.494074310971954	353	1	480	0.780904683142696
ACVR1	127	0.978205595681534	353	0.407392787425009	480	0.790647632243941
ACVR1C	127	0.846399099503868	353	0.460225802551386	480	0.357471012054062
ACVR2B	127	0.721664261446154	353	0.0256553338553743	480	0.0543534223663856
ACYP2	127	0.772744560747966	353	0.736438337404694	480	0.814254678205815
ADAD1	127	0.103588960468841	353	0.597157210401159	480	0.2187498516711
ADAD2	127	0.0166172707596829	353	0.568130847687783	480	0.18973056121555
ADAL	127	0.840833837729789	353	0.436968937860442	480	0.530536456506225
ADAM11	127	0.232865445432876	353	0.6162086114889	480	0.243541580433843
ADAM12	127	0.173062302251283	353	0.866519068515414	480	0.372387501690378
ADAM15	127	1	353	0.471882713100197	480	0.540051570715629
ADAM17	127	1	353	0.716414711843385	480	0.645247131763633
ADAM18	127	0.633287395127687	353	0.771307360308932	480	0.734425774470908
ADAM19	127	0.167543827631357	353	0.780958218413372	480	0.34937311272819
ADAM2	127	0.626584197140467	353	1	480	1
ADAM20	127	1	353	1	480	0.781134061538202
ADAM21	127	0.0148058149375432	353	0.123393408589375	480	0.0622524046266918
ADAM23	127	1	353	0.605887432991254	480	0.822907716618628
ADAM28	127	0.380681596265696	353	0.475734588464687	480	0.312412382721049
ADAM29	127	0.0291144235773982	353	0.848935914536884	480	0.408469207400711
ADAM30	127	0.000827258339702763	353	0.871437026096373	480	0.815964434605547
ADAM32	127	1	353	0.393407522781084	480	0.623720120183935
ADAM33	127	0.582723832559574	353	0.0140315185411248	480	0.182895545044769
ADAM7	127	0.00489602592917449	353	0.328778745713594	480	0.14027539829762
ADAM8	127	0.847749208638271	353	0.39951178806811	480	0.489775410822772
ADAM9	127	0.467469575657452	353	0.486189349138253	480	0.29785907562263
ADAMDEC1	127	0.87935934667718	353	0.325249244459962	480	0.248056002494586
ADAMTS1	127	0.501723472040606	353	0.781614763197305	480	0.684983761872584
ADAMTS10	127	0.627652425572558	353	0.298128266157048	480	0.334787814534179
ADAMTS12	127	0.299290570986721	353	1	480	0.899097167195295
ADAMTS13	127	0.352597773781992	353	1	480	0.509029382692295
ADAMTS14	127	1	353	0.923684991419379	480	0.799200271882163
ADAMTS15	127	0.545943159701775	353	0.231970461193394	480	1
ADAMTS16	127	1	353	0.359402323559269	480	1
ADAMTS17	127	0.0701379784964662	353	0.840535020712359	480	0.818378167587317
ADAMTS18	127	0.476625126235375	353	0.627900864238722	480	0.352225915690547
ADAMTS19	127	0.603599413915743	353	0.15093584135829	480	0.812927678278613
ADAMTS2	127	0.798596040443905	353	0.471128499731431	480	0.457036780625116
ADAMTS20	127	0.142304804950407	353	1	480	0.862967535308173
ADAMTS3	127	0.294200698368412	353	0.351100317462628	480	0.219734711667192
ADAMTS4	127	0.587020493186278	353	0.682467907100012	480	0.720353276614375
ADAMTS5	127	1	353	0.214687844410736	480	0.85919973209267
ADAMTS6	127	0.0358893609296072	353	0.471202848058296	480	0.105704182036323
ADAMTS7	127	0.638844711685687	353	0.537673800595634	480	0.895641869199943
ADAMTS8	127	0.98802101421023	353	1	480	0.846846871040337
ADAMTS9	127	1	353	0.092282171363284	480	0.419323344407985
ADAMTSL1	127	0.549182146159185	353	0.486351416187525	480	0.750843603627316
ADAMTSL3	127	1	353	0.913433881910921	480	1
ADAMTSL4	127	0.143535219347676	353	0.911308331193589	480	0.781565619174431
ADAMTSL5	127	0.462752288336823	353	0.594557308535901	480	0.390230991833616
ADAR	127	1	353	0.614594914639192	480	0.493004549495946
ADARB2	127	0.776690986682519	353	0.205397940958256	480	0.0349449302084849
ADAT1	127	0.00571652605468664	353	0.163716596974036	480	0.0501299881370142
ADAT3	127	1	353	0.0724396618161297	480	0.259055828746789
ADCK1	127	0.0365349611723658	353	0.808758184487044	480	0.831021230465088
ADCK2	127	0.388418973971299	353	0.831779169261745	480	1
ADCK5	127	0.000215992630095863	353	0.126255094324881	480	0.000162803118220922
ADCY1	127	0.83189375463122	353	0.260625647455625	480	0.17985187297383
ADCY10	127	0.863028569050268	353	0.768123599486367	480	1
ADCY2	127	0.800920343746221	353	0.0508407529513674	480	0.197471366946771
ADCY3	127	0.00796330516956834	353	0.318099246980269	480	0.0113055383240929
ADCY4	127	0.0758959784757405	353	0.208622005996881	480	0.488565293749139
ADCY5	127	0.623260607562324	353	0.38539783979036	480	0.496700718001471
ADCY6	127	0.135514609390092	353	0.431541145727749	480	0.290022033605909
ADCY7	127	1	353	0.0944417262993781	480	0.100090696025287
ADCY8	127	0.245426540520881	353	0.45771613066522	480	0.273935919169135
ADCY9	127	1	353	0.288096010420338	480	0.371998362624657
ADCYAP1	127	0.667936087203796	353	0.430444151859641	480	0.449172349686741
ADCYAP1R1	127	0.0723374911710807	353	0.0181059278383019	480	0.140562803187824
ADD3	127	1	353	0.783385224461355	480	0.817646454635129
ADGB	127	0.0538922513700638	353	0.114187160431417	480	0.217324644403544
ADH1B	127	0.066265635559015	353	0.829628002129753	480	0.621489141715928
ADH6	127	0.317312442850354	353	0.831818075318141	480	0.84611963343962
ADH7	127	1	353	0.368501648252059	480	1
ADI1	127	1	353	0.0900826292401045	480	0.0897727029183579
ADIPOQ	127	0.611994192815902	353	1	480	0.66227737546879
ADNP	127	1	353	0.048759270719939	480	0.112489051976837
ADNP2	127	0.490024560082025	353	0.746393524732729	480	0.821428280834609
ADORA3	127	0.39108663548933	353	1	480	0.472653615252662
ADPRHL1	127	0.457772270979908	353	1	480	0.722677047543868
ADRA1A	127	1	353	0.433182591289837	480	1
ADRA1B	127	0.221418594274214	353	0.783755053323239	480	0.230693337244844
ADRA1D	127	0.669352842594633	353	1	480	0.766542352075366
ADSL	127	1	353	0.112231204281565	480	0.316475138126261
ADTRP	127	1	353	0.101367356479289	480	0.235338366669915
AEBP1	127	0.00286647829441	353	0.62306782920344	480	0.044560417697257
AEN	127	0.373894942245741	353	0.40089827189685	480	0.712461774899326
AFAP1	127	1	353	0.830967781605425	480	0.744137985915045
AFAP1L1	127	1	353	0.508458683771022	480	0.282377655908084
AFAP1L2	127	0.633345750162082	353	0.202224930779182	480	0.183772612955854
AFF1	127	0.660434922398549	353	0.781991953620038	480	0.774124751705138
AFF3	127	1	353	0.262754271720315	480	0.527877829319152
AFF4	127	0.317312442850354	353	0.451975137707567	480	1
AFG3L2	127	0.5028824592966	353	0.449640354222172	480	0.869478821167981
AFM	127	0.26802415794563	353	0.253701898558197	480	1
AFMID	127	1	353	0.83556903104469	480	0.719184352543897
AFP	127	0.189190361568905	353	0.675585878468761	480	0.7390585739067
AGA	127	0.852123900991203	353	0.868539525579841	480	0.81474567781721
AGAP11	127	0.802782620405985	353	0.200168719739291	480	0.693187838296008
AGAP2	127	0.597069293896722	353	0.869414563741728	480	1
AGAP3	127	0.301849341792175	353	0.314416412270945	480	0.140422782145129
AGAP6	127	0.243027247317833	353	0.181763259032457	480	0.298095230723276
AGBL1	127	0.919839546667684	353	0.497115193749282	480	0.531324816708123
AGBL2	127	0.0183451367384943	353	0.0565584734313972	480	0.426780144681575
AGBL3	127	1	353	1	480	1
AGBL4	127	0.761704143510159	353	0.316542796277568	480	0.409138167620099
AGBL5	127	0.0230420498558779	353	0.177897573114616	480	0.47777616950802
AGFG1	127	0.777476902694799	353	0.134041815186714	480	0.256765545137454
AGFG2	127	0.631645902109453	353	0.233736986165295	480	0.469580089085248
AGGF1	127	0.372791252449068	353	0.672961472310037	480	0.374876698176406
AGL	127	0.409474164102431	353	0.465825915999116	480	0.20156312296527
AGMAT	127	0.860172402942096	353	0.795929074960473	480	1
AGMO	127	0.246426891377047	353	0.48738978746872	480	0.69367773300509
AGRN	127	0.667441703579308	353	0.0264720100837483	480	0.00854853591369365
AGT	127	0.774714417066386	353	0.896850893836582	480	1
AGTPBP1	127	0.598568206251235	353	0.74684642963568	480	0.681136493042014
AGTR1	127	0.60775650446665	353	0.787631466125646	480	0.603327085241035
AGXT	127	0.00744727569682879	353	0.0578462117195991	480	0.00257745888442273
AGXT2	127	1	353	0.891365222742104	480	1
AHCTF1	127	0.0525421987266684	353	0.138545594140767	480	0.0818753365882438
AHCY	127	1	353	0.809359186636351	480	1
AHDC1	127	1	353	0.026092291797824	480	0.00183492839116117
AHI1	127	0.327252704549459	353	0.420178878050258	480	0.375756464618187
AHNAK	127	0.915417437794839	353	0.420965266170784	480	0.862288322110058
AHNAK2	127	0.227129927260807	353	0.685154665566129	480	1
AHR	127	0.0238487909258449	353	0.745066133574541	480	0.145620580944871
AHRR	127	1	353	0.145810750865324	480	0.423840861975016
AIF1L	127	1	353	0.0331625257389555	480	0.0338715850559496
AIFM2	127	0.60266227063893	353	0.237571636644885	480	0.314417690694062
AIFM3	127	0.862848923975354	353	0.774665801239072	480	0.770246918514285
AIM2	127	0.55332834010655	353	0.0606614322685423	480	0.183502631838246
AIMP1	127	0.0042094909699415	353	0.00581122071216977	480	0.0313739661001941
AIMP2	127	0.651958698500566	353	0.0365139701618406	480	0.245451257692413
AIP	127	0.237311176690991	353	0.840350338003613	480	0.337187358345166
AIPL1	127	0.323247768526589	353	0.0485107038989987	480	0.431267252088939
AIRE	127	0.560709737534077	353	0.574755958075217	480	0.470965641901353
AJAP1	127	0.129517713950072	353	0.304595051902251	480	0.501119488264305
AK7	127	1	353	1	480	1
AK8	127	0.0916237987737011	353	0.119607664274061	480	0.353761037743563
AK9	127	0.102112447637128	353	0.878802350283856	480	0.297655165742653
AKAP1	127	1	353	0.390810166022012	480	0.828673017481855
AKAP10	127	0.728185988926745	353	1	480	0.864182015569238
AKAP11	127	1	353	0.249380300398637	480	0.16581594899238
AKAP12	127	1	353	0.406121977926582	480	1
AKAP13	127	0.334762087160047	353	0.403071468994342	480	0.72211558898272
AKAP2	127	0.675642593233523	353	0.245788126293229	480	0.262238130649761
AKAP3	127	1	353	0.299967471229025	480	0.29506363379001
AKAP6	127	0.0577744095843354	353	0.30435841154011	480	0.357989378666448
AKAP7	127	0.0574286234913756	353	0.628902712210324	480	0.604963428727768
AKAP8	127	0.313529340220734	353	0.838001721768277	480	0.204578349658839
AKAP8L	127	0.616232824614756	353	0.443050165477307	480	0.203076132071659
AKAP9	127	0.103200428016952	353	0.326263707428781	480	0.210325877517675
AKNA	127	0.306098538375681	353	0.0501379543567582	480	0.16589611904284
AKNAD1	127	0.0356320385299259	353	0.176342818770486	480	0.12422269342477
AKR1A1	127	0.429022701084449	353	0.372830007156418	480	0.500207323525779
AKR1B10	127	0.539424366110444	353	0.704999711476976	480	0.528905041276806
AKR1C1	127	0.215043839597058	353	0.202720633943686	480	0.166672594322259
AKR1C3	127	0.901698560910866	353	0.816359323735677	480	0.704218803634874
AKR7A2	127	0.622444408278296	353	0.325154056974071	480	0.642317564050441
AKT1S1	127	0.369601942357629	353	0.568255137214399	480	0.691767382458645
ALAS1	127	0.0884384864829231	353	1	480	1
ALB	127	0.843693895179764	353	0.139406907062476	480	0.323486494980696
ALDH16A1	127	0.271586945712271	353	0.499957717053392	480	0.423696991405883
ALDH18A1	127	1	353	0.595502144441666	480	0.823913703724641
ALDH1A1	127	0.365820261517154	353	0.667845492546193	480	0.551037445741166
ALDH1A3	127	0.0514936924963932	353	0.357700380086873	480	0.129381777921235
ALDH1B1	127	0.071074721611702	353	1	480	0.579059092328766
ALDH1L1	127	0.528310638496718	353	0.445736679624902	480	0.417442856591278
ALDH1L2	127	0.8111961158819	353	0.913416978784087	480	0.706323174692625
ALDH3A1	127	1	353	1	480	1
ALDH3A2	127	0.155112505047146	353	0.602295031405504	480	0.17676093172694
ALDH3B2	127	0.278870664837102	353	0.891319973121994	480	0.761255419437701
ALDH4A1	127	1	353	0.412403461280746	480	0.195675740815647
ALDH5A1	127	0.922914279672941	353	0.619507299050961	480	0.612330725992258
ALDH6A1	127	0.268480500319248	353	0.206422306069615	480	0.603397218898713
ALDH7A1	127	0.420516006712462	353	0.103744398662831	480	0.411311384783208
ALDH8A1	127	0.444364766583725	353	1	480	0.805458616581968
ALDH9A1	127	0.430614818673458	353	1	480	1
ALDOB	127	0.012373181693531	353	1	480	0.736820172465335
ALG1	127	0.607888098295455	353	1	480	0.604133412690409
ALG10	127	1	353	0.61038320124705	480	0.844692760327621
ALG11	127	1	353	0.0934541728550861	480	1
ALG12	127	0.710045895574927	353	0.206213333376874	480	0.823840743619545
ALG14	127	0.118830910221037	353	0.63473577599508	480	0.606179594657954
ALG1L2	127	1	353	0.584639635554211	480	0.364847266392294
ALG2	127	1	353	0.474612736414864	480	0.468428394221016
ALG3	127	0.467251451000989	353	1	480	1
ALG6	127	0.465421820932315	353	1	480	1
ALG8	127	0.653735504169978	353	0.380228535851427	480	0.674084194697166
ALK	127	0.0349581716313226	353	0.629096566411902	480	0.920970001816171
ALKBH3	127	0.862526125524198	353	1	480	1
ALKBH8	127	0.711035737213952	353	0.00745254070585855	480	0.862273568538517
ALLC	127	0.807830623931655	353	0.737355711517644	480	0.617727619761695
ALMS1	127	0.0979711114679421	353	0.906443779931968	480	0.737965302327399
ALOX12	127	0.0321144884313186	353	0.246796497762887	480	0.0206175066676891
ALOX12B	127	0.0471216963081865	353	0.684897219121122	480	1
ALOX15	127	0.444943312478532	353	0.253144410198684	480	0.0508399950723388
ALOX15B	127	0.12301350824774	353	0.167520438667422	480	0.0549124915084031
ALOX5	127	1	353	0.796478462500384	480	0.840569095008767
ALOXE3	127	0.0483278358356722	353	0.844779554683861	480	1
ALPK1	127	0.240859527815116	353	0.571019821550376	480	0.584222920293638
ALPK2	127	0.614912783280422	353	0.190557940408166	480	0.0356470512422484
ALPK3	127	1	353	0.569924569246252	480	0.0735244384872988
ALPL	127	1	353	0.0114085224354974	480	0.0540897966313685
ALPP	127	0.139132411726425	353	0.198966818294065	480	0.339312845841856
ALPPL2	127	1	353	0.0751760844643254	480	0.706838668782643
ALS2	127	1	353	0.272353771506359	480	1
ALS2CL	127	0.268177180469986	353	0.833411888512067	480	0.343848187430642
ALX1	127	1	353	0.283864506786997	480	0.461822239141536
ALX3	127	0.740556620604339	353	0.135180294891983	480	0.312274920287593
ALX4	127	0.575373545180529	353	0.0748875191869235	480	0.196680619809014
AMBN	127	0.238505909587318	353	0.334233986924614	480	0.178675269500616
AMBRA1	127	0.0389623950767612	353	0.863809404711136	480	0.611168512789935
AMDHD2	127	0.834099946893048	353	0.527249840041728	480	0.0522722870621334
AMER2	127	1	353	0.645515526066734	480	0.606811944562793
AMER3	127	0.266322445013963	353	0.121278039049698	480	0.144724219160742
AMFR	127	0.419543529335045	353	0.302537872706035	480	0.363736608597144
AMH	127	0.562935059409035	353	0.805120648053047	480	1
AMHR2	127	0.326915467641069	353	0.102468826801984	480	0.15544226365735
AMIGO1	127	0.553712525287741	353	0.7079388856604	480	0.848273787969205
AMMECR1L	127	0.107008514033079	353	0.122539431558448	480	0.100512327874284
AMN	127	0.316008241299341	353	0.790275698572668	480	1
AMOTL1	127	1	353	0.574619500071754	480	0.758936609927207
AMOTL2	127	0.584378752593375	353	0.184725619951079	480	0.244653980472398
AMPD1	127	0.786345690098665	353	0.259696386733743	480	0.74556291843492
AMPD3	127	0.683237865780426	353	0.265739397243766	480	0.282906547492668
AMPH	127	0.854685580633098	353	1	480	0.815880596429165
AMT	127	0.00156624860188959	353	0.711436428408089	480	0.00161300022802269
AMTN	127	0.158918171846722	353	0.26131203592733	480	0.153820035153891
AMY2B	127	0.830206766367057	353	0.0185021375395271	480	0.108679295808187
AMZ1	127	0.115875952300194	353	0.898453647150264	480	0.456813924712793
ANAPC1	127	0.860467127537847	353	0.155423150619704	480	0.802239068506371
ANAPC2	127	1	353	0.522257394263168	480	1
ANAPC5	127	0.326497904185399	353	1	480	0.885690356639451
ANAPC7	127	0.304653748306794	353	0.771925508175808	480	0.588677002309723
ANGEL1	127	1	353	0.699435709258677	480	0.548839383050378
ANGEL2	127	1	353	0.473743193302309	480	0.628783804100411
ANGPT2	127	0.013946805046674	353	0.0577511332035633	480	0.0290294619938011
ANGPT4	127	0.661626630141428	353	0.247139499223373	480	0.327759139590865
ANGPTL2	127	0.0245803353226621	353	0.85916099216223	480	1
ANGPTL3	127	0.340857901667245	353	0.26161879024132	480	0.0488860334716502
ANGPTL4	127	0.341536485475479	353	0.264336093108876	480	0.484643593385605
ANGPTL5	127	0.708636994152098	353	0.820676303040107	480	0.817469109101769
ANGPTL6	127	0.490048657135469	353	0.339701772708596	480	0.394007689138658
ANGPTL7	127	0.804247764840156	353	0.450233292557737	480	1
ANHX	127	0.780248241497838	353	0.477806089676772	480	0.703332089336097
ANK1	127	0.197702403247267	353	0.106842091296698	480	0.0559549072952794
ANK2	127	0.224584684878751	353	0.765644601834821	480	0.284574866085901
ANK3	127	1	353	0.616353510528625	480	0.704010457635731
ANKAR	127	0.102830480701651	353	0.18640245469037	480	0.721356118044525
ANKDD1A	127	0.42096299111177	353	0.396123349409867	480	0.487800886573544
ANKDD1B	127	0.40740614838692	353	0.848009232317632	480	1
ANKEF1	127	1	353	0.011472763013518	480	0.267371960735048
ANKFN1	127	0.869103447658842	353	1	480	0.633265986208347
ANKFY1	127	0.00162402387833993	353	0.614778240313476	480	0.459661336770429
ANKH	127	0.535294686651322	353	0.344149830406651	480	0.101483140568094
ANKHD1	127	0.498208762835484	353	0.503264365940729	480	0.455269131641284
ANKIB1	127	0.69353110793665	353	0.132727220434122	480	0.370140766131594
ANKK1	127	0.644839464271455	353	0.0632596099698877	480	0.144960462557116
ANKLE1	127	0.895690375008322	353	0.445440299969894	480	0.800569291758853
ANKLE2	127	0.0430731922819724	353	0.0361798624169074	480	0.0228400754699015
ANKMY1	127	0.0346302304415593	353	0.101042198079539	480	0.105769237762905
ANKRD1	127	0.724721104296532	353	1	480	0.853205667204925
ANKRD11	127	0.43076459375551	353	0.0235855376963081	480	0.035722663007371
ANKRD12	127	0.539718959958162	353	0.506132308827776	480	0.641004082735228
ANKRD13A	127	0.26466559560288	353	0.36821282554101	480	0.637902026534947
ANKRD16	127	0.364227615656518	353	0.609442066788208	480	0.66417701511319
ANKRD17	127	0.298419283435387	353	0.867483013043752	480	0.546932761890616
ANKRD18A	127	0.0193241834033492	353	1	480	1
ANKRD18B	127	0.226851132141965	353	0.0247094245122479	480	0.195137874056934
ANKRD2	127	0.780395867474883	353	0.739276808569393	480	0.159483769566403
ANKRD20A1	127	1	353	0.34410483917859	480	0.118661256957065
ANKRD22	127	0.645462609199539	353	0.0411755958788147	480	0.783314209473812
ANKRD23	127	1	353	0.487865252184198	480	0.554590170770159
ANKRD24	127	0.260065091563957	353	0.922520066074664	480	0.554281973548204
ANKRD26	127	0.429948260464156	353	0.816991516973438	480	1
ANKRD27	127	0.762315261610731	353	0.69265398219776	480	0.510767510809648
ANKRD28	127	0.204075601478758	353	0.557486423470112	480	0.324962036727867
ANKRD29	127	1	353	0.697325047073345	480	0.4552784423334
ANKRD30A	127	1	353	0.43063609890936	480	0.290771708222711
ANKRD30B	127	0.839615509115465	353	0.695465984706527	480	0.803859639305462
ANKRD31	127	0.653984693678565	353	0.174765498089388	480	0.217888544038923
ANKRD33	127	0.00131943266623524	353	0.723027417540694	480	0.160291640579776
ANKRD33B	127	1	353	0.524072891083588	480	0.394937039528186
ANKRD34B	127	0.288597795061133	353	0.461720436607715	480	0.505520826115435
ANKRD34C	127	0.41160993761021	353	0.505938347574724	480	0.218935196432495
ANKRD35	127	0.0283997133098524	353	0.722877940182024	480	0.372554902301686
ANKRD36	127	0.526447571616006	353	0.729468084792017	480	0.339221233439459
ANKRD36B	127	1	353	0.55862225918638	480	0.0789116933249867
ANKRD36C	127	0.671144778548924	353	0.138568569675553	480	0.239677952591225
ANKRD40	127	0.00415374804076463	353	0.715261933982387	480	0.00595444466448036
ANKRD42	127	1	353	0.785888706605931	480	1
ANKRD44	127	0.571683691185696	353	0.0931111833211361	480	0.471467283886862
ANKRD45	127	0.0581232502705049	353	0.829533939779649	480	0.348551043190377
ANKRD53	127	0.824346175761207	353	0.321195738454072	480	0.173420511838449
ANKRD55	127	1	353	1	480	0.887712104410803
ANKRD6	127	1	353	0.857416536961558	480	0.805637305858196
ANKRD60	127	0.634305684761891	353	0.854525732801721	480	1
ANKRD61	127	0.205035436372932	353	0.829272954984013	480	0.763948500672134
ANKRD62	127	0.0995641416530491	353	0.625705515673214	480	0.245276520329417
ANKRD65	127	0.486558538448225	353	0.231904748430686	480	0.500418143990699
ANKRD7	127	0.750422804172716	353	0.755554668347695	480	0.786953474111184
ANKS1A	127	0.109825684421242	353	0.44694154578828	480	0.345455329741942
ANKS1B	127	0.251778039227391	353	0.417329246797166	480	0.147932115770761
ANKS3	127	0.466047716889924	353	0.744405264341608	480	0.479961176888769
ANKS4B	127	0.410461532865008	353	0.254782281445493	480	0.590495257853438
ANKS6	127	1	353	0.853413845249775	480	0.53625378418617
ANKUB1	127	0.00583246121954062	353	0.174583042536775	480	0.0105962345452038
ANKZF1	127	1	353	0.437053873157872	480	0.0832268648128423
ANLN	127	0.0335011748091385	353	0.628870546911854	480	0.357263968102534
ANO10	127	1	353	0.0899163488821331	480	0.0895495521428506
ANO2	127	0.00912629453859259	353	0.238427923055793	480	0.0732896107073002
ANO3	127	0.490445182332242	353	0.740678231618332	480	0.707533922213582
ANO4	127	0.00542936766141466	353	0.105934934617356	480	0.0163304893112047
ANO5	127	0.720257431474066	353	0.262651264159626	480	0.457308883936531
ANO6	127	1	353	0.250658720764204	480	0.0693493668637931
ANO7	127	0.231921999965651	353	0.659196121523421	480	0.14740592328789
ANO8	127	0.736837944020042	353	1	480	1
ANO9	127	0.707452372165746	353	0.617006111847569	480	0.354608972796258
ANP32C	127	1	353	0.674602096165385	480	0.77022413786634
ANPEP	127	0.3165442583337	353	0.0361740286780272	480	0.0762400785191563
ANTXR1	127	0.0199218592021492	353	0.0023623920013599	480	0.0964493694255756
ANTXRL	127	0.217172661566149	353	0.821975785511592	480	0.32743845289495
ANXA1	127	0.79517460954681	353	0.0584714579205398	480	0.207108317101002
ANXA10	127	0.666084759130363	353	0.7571726654299	480	0.7413121706815
ANXA11	127	0.384037350479101	353	0.21468245632707	480	0.674947342902712
ANXA2R	127	0.315226760934226	353	0.794665046438023	480	0.437457741512634
ANXA3	127	0.216270548622663	353	0.600834971578007	480	0.0600230882737491
ANXA4	127	0.528522248812255	353	0.46463299621975	480	0.200303660020935
ANXA5	127	1	353	0.824511992200548	480	1
ANXA7	127	0.361677019508599	353	0.0754443059084978	480	0.171729921129688
ANXA9	127	0.572335421359736	353	0.484514241567984	480	0.413979384357028
AOAH	127	0.0169917102403372	353	0.455905412965715	480	0.0158968824747882
AOC1	127	0.358011359643046	353	0.22727122251495	480	0.636875450477632
AOC2	127	0.345412027963255	353	0.86059602312963	480	0.873404196507152
AOC3	127	0.537053903720234	353	0.115858148946188	480	0.170376064073127
AOX1	127	1	353	0.221082504267354	480	0.54375933956905
AP1B1	127	0.555169066025605	353	0.692924333599273	480	0.826854017235656
AP1G2	127	0.103902706790394	353	0.0373690954669115	480	0.118623405001845
AP1S3	127	1	353	0.67344686280406	480	0.57081065525862
AP2A1	127	0.372467446228823	353	0.630435475338444	480	0.315779589155379
AP3B1	127	0.511820247551454	353	0.425765754760661	480	0.240063653316666
AP3D1	127	0.721170403353956	353	1	480	0.686459345219122
AP3S2	127	1	353	0.223903037757941	480	0.296905515378084
AP4B1	127	0.738314532912156	353	0.403926706943378	480	0.335742574359816
AP4E1	127	0.0824503496955995	353	0.0464754957654652	480	0.347792793143876
AP4M1	127	0.778668495515602	353	0.0865847278886339	480	0.311097467471129
AP5B1	127	0.566942616559691	353	0.510364719459041	480	0.596921362463673
AP5M1	127	0.0461008995727315	353	0.79089620996833	480	0.729146670509707
AP5S1	127	0.520286125662733	353	0.844058138301985	480	0.318317509766757
AP5Z1	127	0.0231564446870186	353	1	480	0.887624544200401
APAF1	127	0.498207263736907	353	0.817775680128522	480	0.736007293013748
APBA2	127	0.792611837116844	353	0.274690816796227	480	0.632381655080166
APBA3	127	0.644209798124411	353	0.488522057918632	480	0.47201935655793
APBB1	127	0.109710975918881	353	0.372320156685464	480	0.184893661730442
APBB1IP	127	0.152083225469603	353	1	480	0.393395428547191
APBB2	127	0.87402717569495	353	0.684740820460897	480	0.668869356145734
APBB3	127	0.20217576686396	353	0.838795455752107	480	0.297221426246331
APC	127	0.0113141632327631	353	0.00674045959274294	480	0.0167986414262851
APC2	127	0.239326587223502	353	0.10092605179279	480	0.309204934757934
APCDD1	127	0.0474620261801889	353	0.571240854500668	480	0.266996951931635
APCDD1L	127	0.675444412951386	353	0.415995651856627	480	0.273150972011244
APCS	127	0.985228106664738	353	0.123754309504131	480	0.737606947246025
APEH	127	0.00802416421330077	353	0.651693827612746	480	0.025343574895655
APH1B	127	0.424992788453568	353	1	480	0.780120546791332
API5	127	0.498551388770682	353	0.712085996599372	480	0.605380426143765
APIP	127	0.011078906527788	353	0.890485084949188	480	0.183765933755356
APLF	127	0.171792166369246	353	0.01350895569771	480	0.018511027932782
APLP1	127	0.838166922083338	353	0.642027632647134	480	0.86959270219252
APLP2	127	0.86040123903212	353	0.63064244323302	480	0.468766395589375
APOA4	127	0.134081452053632	353	0.419991876749489	480	0.608606393460102
APOA5	127	0.722390768329823	353	0.00682926461460631	480	0.054727704233025
APOB	127	0.216040788222186	353	0.76313846897013	480	0.442457545031706
APOBEC3B	127	1.89865545411763e-17	353	0.466258097444192	480	0.0790768929554711
APOBEC3D	127	1	353	0.240226962731124	480	0.397343598132438
APOBEC3F	127	0.285894535112014	353	0.133640092793402	480	0.250101045215446
APOBR	127	0.388172303637108	353	0.691753731283844	480	0.433583890103695
APOD	127	0.962976611807812	353	0.11942568369296	480	0.156504234087296
APOL1	127	1	353	0.851659386307003	480	0.819253763523957
APOL2	127	0.742503324907054	353	0.282617467747224	480	0.00910384297672551
APOL3	127	1	353	0.520668438795068	480	0.446836463887516
APOL5	127	0.0192424166593889	353	1	480	0.306215475740943
APOL6	127	0.719577675648831	353	0.374630869680708	480	0.139259735567076
APOLD1	127	1	353	0.510035597765307	480	0.729313778757872
APOM	127	0.839860315677296	353	0.272303505614833	480	0.536036381192621
APOPT1	127	0.460271976444795	353	0.297740453536711	480	1
APPL1	127	0.479771287179455	353	0.881103063842111	480	0.708697352780008
APPL2	127	1	353	0.0189643891345651	480	0.394821119749559
APTX	127	0.052336281403744	353	0.197937977696698	480	0.0380840441952659
AQP1	127	0.975345149689971	353	0.483552600567675	480	0.899293217782331
AQP4	127	0.0946898492606667	353	0.238657720602131	480	0.0725238641973002
AQP5	127	0.030878787683961	353	0.708319590427698	480	0.142366172564922
AQP7	127	0.102169431722333	353	0.116585456962255	480	0.276413498228664
AQP9	127	0.25197410908216	353	0.310552434922653	480	1
AQR	127	0.312431739564625	353	0.0364579885608212	480	0.134868606288652
ARAP1	127	0.681897272371672	353	0.475039910385034	480	1
ARAP2	127	0.119547073740029	353	0.245565422031316	480	0.487850504932126
ARAP3	127	1	353	0.403510623560847	480	0.606207193588717
ARFGAP1	127	0.281721957274571	353	0.605116209062475	480	0.278778860487177
ARFGAP2	127	0.698876719309781	353	0.55607016882363	480	0.602483200049216
ARFGAP3	127	0.0070819428853468	353	0.316625609742202	480	0.245403460687491
ARFGEF1	127	1	353	0.607700419586375	480	1
ARFGEF2	127	1	353	0.0527975223214848	480	0.0400635745253084
ARG2	127	0.792131207474848	353	0.227392496195982	480	0.343723170762554
ARGFX	127	0.274708614681481	353	0.154366907138525	480	0.383918853080599
ARHGAP1	127	0.742389233154777	353	0.337655052127864	480	0.623072172157271
ARHGAP10	127	0.864234338125889	353	0.68085590529464	480	0.85611019015923
ARHGAP11A	127	0.63589517391019	353	0.7904689845696	480	0.820312550289099
ARHGAP12	127	0.560795377692656	353	0.74191623698335	480	0.508605758161916
ARHGAP18	127	0.846290375122305	353	0.274962415666401	480	0.442635158380061
ARHGAP19	127	0.00697169262088337	353	0.0927347307194614	480	0.139758741572876
ARHGAP20	127	0.575989502340318	353	1	480	1
ARHGAP21	127	0.461210228853034	353	1	480	0.682417125182432
ARHGAP22	127	0.0885457196119702	353	0.0208587095392575	480	0.184037556364063
ARHGAP23	127	1	353	0.749262487578979	480	1
ARHGAP25	127	1	353	0.327002614094912	480	0.219974608162128
ARHGAP27	127	0.793496978021012	353	0.511733295944698	480	0.490930562208793
ARHGAP28	127	0.571571957107284	353	0.64176501672057	480	0.375150057473386
ARHGAP29	127	0.537723070276261	353	0.0402154192774287	480	0.3961635362012
ARHGAP30	127	0.337389619609298	353	0.21473845034222	480	0.394582222026652
ARHGAP31	127	0.566423291242229	353	0.42780570301736	480	0.672283716721464
ARHGAP32	127	1	353	1	480	0.852167237445738
ARHGAP33	127	0.0327543383440194	353	0.308878649035036	480	0.0082415211790644
ARHGAP35	127	0.776744321634613	353	0.594329609930325	480	0.604762768196902
ARHGAP39	127	0.341889058801213	353	0.737230311238942	480	0.440642131195131
ARHGAP40	127	1	353	0.279731625466178	480	0.44060819183193
ARHGAP5	127	0.0101714887668636	353	0.804732626409042	480	0.522876160474557
ARHGAP8	127	0.211749302680048	353	0.877377150987467	480	0.731419953040138
ARHGAP9	127	0.107111649876824	353	0.499003820663548	480	0.351811390216158
ARHGEF1	127	0.56182921357745	353	0.476173439842666	480	0.282062247220055
ARHGEF10	127	0.72983009535763	353	0.228353325716997	480	0.135873285010604
ARHGEF10L	127	0.177873904755835	353	0.628774518115531	480	0.0894838091275465
ARHGEF11	127	0.535048804749783	353	0.111879048173592	480	0.758342780002747
ARHGEF12	127	0.5025524691785	353	0.148076883102954	480	0.248429067448794
ARHGEF16	127	0.682693907506308	353	0.581851255336972	480	1
ARHGEF17	127	0.213866467530742	353	0.0473057033157645	480	0.0107281427510674
ARHGEF18	127	0.874707957983416	353	0.370056450842789	480	0.855677839001331
ARHGEF19	127	0.513337640867887	353	0.878904609208708	480	0.847714093275472
ARHGEF25	127	0.36897356085477	353	0.295842425640779	480	1
ARHGEF26	127	1	353	0.888653315596682	480	1
ARHGEF28	127	0.60086591066325	353	0.317529366874418	480	0.218906377060067
ARHGEF3	127	0.004130828430148	353	0.192963666862879	480	0.645817368043122
ARHGEF33	127	0.387522538801048	353	0.488943962795213	480	0.53825389332197
ARHGEF37	127	0.641467551176923	353	0.600638763584259	480	0.424694209885376
ARHGEF38	127	0.747121825962047	353	0.0182777304660607	480	0.329791675211913
ARHGEF4	127	0.36789951055389	353	0.0217079910561011	480	0.15770173420236
ARHGEF40	127	0.1979682788591	353	0.256799015257483	480	0.0161614355222393
ARHGEF5	127	1	353	0.787490332781146	480	0.832292550449084
ARHGEF7	127	0.680367692780381	353	0.228533511949804	480	0.704631896082638
ARID1A	127	0.627217772467847	353	0.783916020771881	480	0.65741508194655
ARID1B	127	0.465477102315138	353	0.494436567972329	480	0.293353786644859
ARID2	127	0.683141298750155	353	1	480	0.815494750252564
ARID3A	127	0.799407730215479	353	0.151269398179695	480	0.370444633207068
ARID3C	127	0.73703412030311	353	0.49754915645077	480	0.185808706795853
ARID4B	127	0.752681365838442	353	0.38627846468365	480	0.710844301503139
ARID5A	127	0.364864702732844	353	0.523860178214267	480	0.585549554997505
ARID5B	127	1	353	0.0992731371754714	480	0.222638278692552
ARL13B	127	0.62740620753902	353	0.332421620203355	480	0.511737629090784
ARL14EPL	127	0.450975635255667	353	0.609911120680831	480	0.643296603396184
ARL6IP4	127	0.412145016091979	353	1	480	1
ARMC10	127	0.153405928304058	353	0.525816170742161	480	0.39255235398346
ARMC12	127	0.78983548992023	353	0.620729302133583	480	1
ARMC2	127	0.0572180518163633	353	0.0819621988971738	480	0.24972446158471
ARMC3	127	0.0703470530457924	353	0.367125306890586	480	0.402822430560848
ARMC4	127	0.855101942886042	353	0.0871238128870154	480	0.454675412792027
ARMC5	127	0.0171792886966266	353	0.655948377850358	480	0.143418281416183
ARMC9	127	0.26260980753332	353	0.311793073916841	480	0.374400606418873
ARNT	127	0.00813532193542754	353	0.20451527335384	480	0.274668381514704
ARNT2	127	0.740275578817306	353	0.226707836117951	480	0.778772984793473
ARNTL2	127	0.344471007329489	353	0.538949289949251	480	0.538585782565286
ARPC4-TTLL3	127	0.839888442132888	353	0.659274888527857	480	1
ARPC5L	127	0.56083351496149	353	0.00680126238426704	480	0.0193295531320361
ARPP21	127	0.767866033408816	353	0.826499063205273	480	0.572118883373911
ARRDC1	127	1	353	0.0413004510804474	480	0.123940500563167
ARRDC2	127	0.740764378009489	353	0.161293263207564	480	0.553096172233786
ARSA	127	0.631783973051856	353	0.334852090205011	480	0.443227905731645
ARSG	127	0.147847096865597	353	0.793143998791928	480	0.504067594458638
ARSI	127	0.869220479968218	353	0.198989937840751	480	0.765370784204651
ARSJ	127	0.190464946359462	353	0.164316897219318	480	0.128086776326015
ARSK	127	0.801090653661101	353	0.468757733861202	480	0.264573317086394
ART1	127	1	353	0.581549127372482	480	0.670124462616846
ART4	127	0.00396553014346368	353	1	480	0.809156127162609
ART5	127	0.703908924342525	353	0.321247809136395	480	0.35949730608783
ARV1	127	0.731017399522788	353	0.0579633375147771	480	0.587745839275281
ARVCF	127	0.0656019879433409	353	0.283429425238561	480	0.887933802676131
ASAH1	127	0.842222959403557	353	1	480	0.792753926913986
ASAP2	127	1	353	0.483482434626198	480	0.727992751079825
ASAP3	127	0.0655827677508204	353	0.900454316556257	480	0.405518285594646
ASB10	127	0.00712851458311936	353	0.38947105005098	480	0.809071026491625
ASB14	127	0.458611942103695	353	0.52182225432209	480	0.109467290197171
ASB15	127	1	353	0.792836232683326	480	0.688016692128736
ASB16	127	0.626990426990916	353	0.873892929626412	480	0.788474655421651
ASB18	127	1	353	0.0999753401231501	480	0.54288183126094
ASB2	127	0.233099360318613	353	0.75135779774448	480	0.474829875489689
ASB5	127	0.600546771172283	353	0.13785235603075	480	0.329793521427194
ASB6	127	0.801761243235896	353	0.665948238396674	480	0.70113620999167
ASCC1	127	0.538332360661024	353	0.489206937619251	480	0.737438945265856
ASCC2	127	0.157816254632497	353	0.85454603131315	480	0.67572215447031
ASCC3	127	0.859615511159789	353	0.735102697516366	480	0.73765429108806
ASCL1	127	0.308657980230918	353	0.451685261063359	480	0.227044370670904
ASGR1	127	0.30165290294872	353	0.485589273172302	480	0.374882750919434
ASH1L	127	0.910886404314315	353	0.91834279791017	480	0.814464614672056
ASIC1	127	0.773540803465691	353	0.525774447692943	480	0.69052798536443
ASIC2	127	0.129354752905465	353	0.394245547385557	480	0.176605896890299
ASIC3	127	0.603318844151543	353	0.774995799981275	480	0.803121346702801
ASIC4	127	1	353	0.501719225984186	480	0.379957240484726
ASIC5	127	0.466274292869358	353	0.693671525848135	480	0.523991861113626
ASL	127	0.786793237459704	353	0.0762441133524581	480	0.147448591679204
ASNS	127	1	353	0.663801488397381	480	1
ASNSD1	127	0.808711327978284	353	0.245190673080168	480	0.172229224227776
ASPDH	127	0.0433952965633292	353	0.892756933098841	480	0.53916589164686
ASPG	127	0.892581027850383	353	0.0614778736021049	480	0.376954922519208
ASPM	127	0.742623654681736	353	0.587237695936363	480	0.908318417430688
ASPN	127	0.811300441523244	353	0.799503045082778	480	0.247515010326264
ASPSCR1	127	0.288155399812536	353	0.660816512332829	480	0.545731039725735
ASS1	127	1	353	1	480	0.620520290685498
ASTE1	127	0.704568983388501	353	0.632334907686667	480	0.796634251504152
ASTL	127	0.483740455966334	353	0.44048634804266	480	0.542547357399069
ASTN1	127	0.58530984331365	353	0.250805388148825	480	0.218365937700932
ASTN2	127	1	353	1	480	1
ASXL1	127	0.132981935771796	353	0.48756742424727	480	0.502025758678762
ASXL2	127	0.47523032228119	353	1	480	0.739084379136554
ASXL3	127	0.224028331133804	353	0.750045338959633	480	0.803008278943066
ASZ1	127	1	353	0.818246882719744	480	0.383888264769523
ATAD2	127	0.640062788195704	353	0.0728502437706334	480	0.205183402883596
ATAD2B	127	1	353	0.673722962947402	480	0.836390665997684
ATAD3A	127	0.857038343851365	353	0.524105086285173	480	0.11568799701011
ATAD3B	127	0.591244719232168	353	0.535835390620278	480	0.228513903078915
ATAD3C	127	1	353	0.759466275970025	480	1
ATAD5	127	0.385089976710623	353	0.388347432315166	480	0.322739893563155
ATAT1	127	0.828024910663701	353	0.813129366976601	480	0.816358399534126
ATE1	127	0.365945769936822	353	0.628695373656576	480	0.398832316580339
ATF4	127	1	353	0.482640036002652	480	0.396996890936284
ATF6	127	0.704578163527148	353	1	480	0.630096744827982
ATF6B	127	0.860824578665912	353	0.69417493496814	480	0.506799889261413
ATF7IP	127	0.847490580571891	353	1	480	1
ATG13	127	0.0537013151797179	353	0.759087864042862	480	1
ATG14	127	0.213009640486842	353	0.242227721709696	480	0.0678097388304258
ATG16L2	127	0.361804683435672	353	0.505562944559253	480	0.822865559909966
ATG2A	127	0.195115958493974	353	0.921085697460727	480	0.741047834982724
ATG2B	127	0.676869447549993	353	0.811452776668667	480	0.581168590297588
ATG3	127	0.0921109513309245	353	0.620168339824812	480	0.109024775578267
ATG4B	127	0.0598190578927443	353	1	480	0.713399108866543
ATG4C	127	0.196077910170343	353	0.550897336011251	480	0.838323596579034
ATG4D	127	0.410998579933689	353	1	480	1
ATG9A	127	0.75171052123004	353	0.793425793790393	480	0.022884106146309
ATIC	127	0.052450261365951	353	0.650584279603844	480	0.051401628250214
ATL2	127	0.569781130713927	353	0.724591873606868	480	0.48551040014846
ATM	127	0.387053410627244	353	0.852396228079336	480	0.682033407702947
ATMIN	127	0.505747225472463	353	0.00481568416350831	480	0.00657248717059522
ATN1	127	0.0443442775927839	353	0.435435428883972	480	0.525040188080519
ATOH1	127	0.172533050044554	353	0.336052445347286	480	0.662188647747876
ATOH8	127	0.535087590623434	353	0.15465736312939	480	1
ATP10A	127	0.494351725610654	353	0.645660989186665	480	0.528437510994807
ATP10B	127	0.524123008059641	353	1	480	0.637755804455472
ATP10D	127	0.0385085469223883	353	0.654202585343713	480	1
ATP11A	127	0.304654742426449	353	0.668030950094924	480	0.283535042917931
ATP12A	127	1	353	0.164254017257552	480	0.162631341185469
ATP13A1	127	0.902582159384273	353	0.28908035873603	480	0.0791075971638501
ATP13A2	127	0.520803170437259	353	0.135363324204409	480	0.697297662638409
ATP13A3	127	1	353	1	480	0.80862274244515
ATP13A4	127	0.813849083246746	353	1	480	0.807510785593474
ATP13A5	127	0.421547817336338	353	0.0428315366266887	480	0.423110380317229
ATP1A2	127	0.869454914428361	353	0.0216772787726764	480	0.213697306952744
ATP1A4	127	0.905449857322494	353	0.338680055980138	480	0.416793681789995
ATP1B2	127	0.798856465825488	353	0.299058921569242	480	0.305915805765777
ATP2A1	127	0.0131130963625543	353	0.00770257207809721	480	0.0124377402808659
ATP2A2	127	1	353	0.323807016402065	480	0.549925728047023
ATP2A3	127	1	353	0.36719328289453	480	0.703370938601564
ATP2B2	127	0.267197401422667	353	0.477023245351446	480	0.343298074340492
ATP2B4	127	0.555195133741815	353	0.565165690286058	480	0.0512445886387357
ATP2C2	127	0.230711019670524	353	0.605547728009417	480	0.537660914984797
ATP4A	127	0.272704450826307	353	0.269814320744819	480	0.20624171836819
ATP4B	127	1	353	1	480	1
ATP5B	127	0.550103423581809	353	1	480	0.787269914171792
ATP5J2-PTCD1	127	1	353	0.78113844926443	480	0.866275970448441
ATP5O	127	0.0882862300055285	353	0.366109698112572	480	0.479895610940991
ATP5SL	127	0.312910324399938	353	0.481906554097301	480	0.703788133312816
ATP6AP1L	127	0.282892206512549	353	0.516884365319385	480	0.448144087694091
ATP6V0A2	127	0.802579804475487	353	0.149396803762385	480	0.125220229998906
ATP6V0A4	127	1	353	0.148360952934196	480	0.163123496792903
ATP6V0D2	127	0.469594377229788	353	0.228508945194061	480	0.633224679755553
ATP6V0E2	127	0.704561213186022	353	1	480	1
ATP6V1B1	127	0.638831078042275	353	0.827750241995565	480	0.661678010565119
ATP6V1B2	127	1	353	0.241169890801457	480	0.256154975198608
ATP6V1C2	127	0.8715612663196	353	0.0935575736809445	480	1
ATP6V1G3	127	0.646204104801085	353	0.0723950869477678	480	0.112581551238439
ATP7B	127	1	353	0.401942620810934	480	0.339504132528218
ATP8A1	127	0.904924397310196	353	0.00605557690394831	480	0.011051064396927
ATP8A2	127	0.256550524424839	353	1	480	1
ATP8B1	127	0.808793998158092	353	0.229871051918775	480	0.176201769174192
ATP8B2	127	1	353	0.122645741866754	480	0.0213917068466912
ATP8B3	127	0.000154063367571289	353	0.274922478479849	480	0.0317094222874206
ATP8B4	127	0.509965265536961	353	0.287633156967134	480	0.145444596524206
ATP9A	127	0.313494476219765	353	0.00319508139124924	480	0.0015126254257869
ATP9B	127	0.317933843222953	353	0.54905973660816	480	0.822200152103145
ATR	127	0.0539956238015648	353	0.203466685137571	480	0.240961812043214
ATRIP	127	1	353	0.0928427872448743	480	0.186426144129448
ATRN	127	1	353	0.803829876320513	480	1
ATRNL1	127	0.82205961313352	353	1	480	0.525568707427337
ATXN1	127	0.856390815455455	353	0.901466908094318	480	1
ATXN1L	127	0.520596116046932	353	1	480	1
ATXN2	127	0.878212074025342	353	0.183754222399533	480	0.463806115676035
ATXN7	127	0.62946610748926	353	0.189199896199654	480	0.19304833145049
ATXN7L1	127	0.460973098995116	353	0.724276833790065	480	0.168985738402764
ATXN7L2	127	0.260829627672147	353	0.266193430329926	480	0.202066632017648
AUNIP	127	0.391053627662911	353	0.229338076238728	480	0.227533955329056
AURKAIP1	127	0.463761310305879	353	0.0888432401723522	480	0.207659145847276
AUTS2	127	0.678081661976824	353	0.727870844806422	480	0.054328802508923
AVEN	127	0.39445544017791	353	1	480	0.391545996492979
AVL9	127	0.0150309478661442	353	0.440587326963261	480	1
AVPI1	127	1	353	0.355787994695196	480	0.28968811545656
AVPR1A	127	0.730170217738217	353	0.373636003466444	480	0.847098709073514
AVPR1B	127	0.178210611537066	353	0.762715524883185	480	1
AXDND1	127	0.0393268456309601	353	0.8406608000093	480	0.728319274302198
AXIN1	127	1	353	0.053393936130722	480	0.241391843399391
AXIN2	127	0.00158112499947438	353	0.684883779134848	480	0.161571204137576
AXL	127	0.651118446028904	353	0.241959283941735	480	0.457226320083502
AZU1	127	0.686117844722228	353	0.534739653715556	480	0.642943238225049
B3GALT5	127	0.302556419376741	353	0.38001778531973	480	0.453701285466058
B3GAT1	127	0.471028169022013	353	0.70262111820503	480	0.514434475153568
B3GAT3	127	0.454827606206174	353	0.367798633365363	480	0.54949062714608
B3GNT3	127	1	353	0.613126717952523	480	0.57724328874687
B3GNT4	127	0.415590707620199	353	1	480	1
B3GNT8	127	0.393544891586478	353	0.655447016964281	480	0.465012009950017
B3GNTL1	127	0.840342745589709	353	0.455107174664355	480	0.578333915445205
B4GALNT1	127	1	353	0.0732022486194596	480	0.167944754108243
B4GALNT2	127	0.199924711414081	353	0.822343317547613	480	0.84984873722099
B4GALNT3	127	0.253494414600793	353	0.0392250428869684	480	0.321878926288607
B4GALNT4	127	0.233415607691312	353	0.0180853600574047	480	0.300579393797572
B4GALT4	127	0.0075951991679165	353	0.0552543401930183	480	0.00487147745070782
B4GALT7	127	0.762211923605316	353	0.0741999657386873	480	0.124974964859897
B9D1	127	0.0659070500466242	353	0.407878759350632	480	0.108806333851145
BAALC	127	0.454225044587474	353	1	480	0.774500122258166
BACE2	127	0.27844849586453	353	0.407420360627493	480	0.387403171933222
BACH1	127	1	353	0.758348644753278	480	0.781932425108602
BACH2	127	0.580967199750447	353	0.115093609143216	480	0.679988893912096
BAD	127	0.769159770557111	353	0.647554375139041	480	0.80121460315771
BAG4	127	0.332747080805431	353	0.760951755043732	480	0.599671372249946
BAG5	127	0.214017330818086	353	1	480	0.450201496356598
BAG6	127	0.866244443943055	353	0.115124688649226	480	1
BAIAP2	127	1	353	0.274385373546977	480	0.522257583958429
BAIAP2L1	127	0.64054957753014	353	0.814288870958076	480	0.461524787689496
BAIAP2L2	127	0.813507579392324	353	0.329430984935611	480	0.420880179239514
BAIAP3	127	0.0440274923936493	353	0.763421182688433	480	0.387490050605102
BANK1	127	0.00659047704868399	353	0.852286434992715	480	1
BANP	127	0.37127426278931	353	1	480	0.4993328068878
BAP1	127	0.154542476189442	353	1	480	0.447061241504453
BARD1	127	0.867810455707218	353	0.642193058416179	480	0.775629245820709
BASP1	127	0.755746728689073	353	0.347523495985233	480	0.722382778911977
BAZ1B	127	1	353	0.753135151199212	480	0.896750779867355
BAZ2A	127	0.828251377027961	353	0.109960297187905	480	0.161071452274704
BAZ2B	127	0.764427489977293	353	0.359679257857188	480	0.794208810003849
BBC3	127	0.621888783901233	353	0.514230816511737	480	0.43805329693342
BBS1	127	0.445759133276974	353	0.703940950368981	480	0.880613548935228
BBS10	127	1	353	0.642814477527939	480	0.807582832066825
BBS12	127	1	353	1	480	1
BBS2	127	0.137306581315373	353	0.613177222087671	480	0.134665668530514
BBS5	127	0.0275080536948977	353	0.80746147357297	480	0.172164337902882
BBS7	127	0.806147959622054	353	0.55102675893456	480	0.467833910141303
BBS9	127	0.433025999844848	353	0.322560609991468	480	0.454606354660422
BBX	127	0.887928970243148	353	0.60738776781701	480	0.75330330184263
BCAM	127	0.0117000022425411	353	1	480	0.637709845205735
BCAN	127	0.892496370928489	353	0.527563852137399	480	0.525813939386575
BCAR1	127	0.33575023806049	353	0.87097420313104	480	0.518977546864086
BCAR3	127	0.206483321206163	353	0.357122646159173	480	0.152994434705786
BCAS1	127	0.754313554317522	353	1	480	1
BCAS4	127	0.23446543543302	353	0.823971918965691	480	1
BCAT1	127	1	353	0.44204060722645	480	0.680932349932643
BCAT2	127	0.317073915941263	353	0.103533524510473	480	0.120325631190955
BCDIN3D	127	0.942230331833021	353	0.624973030089829	480	1
BCHE	127	0.716328723664406	353	0.584326012475886	480	0.567843384557796
BCL2L10	127	0.115688425452764	353	0.863724188098776	480	0.781736267680627
BCL2L12	127	0.0626522986020102	353	0.524637235841971	480	0.151738789040452
BCL2L13	127	0.541493366654405	353	0.622327643142699	480	0.423608308378137
BCL3	127	0.811437126675179	353	0.00496477605584023	480	0.501671266550863
BCL9	127	0.481611539467702	353	0.467931825564997	480	0.815818753930217
BCL9L	127	0.137523074816958	353	0.0481567258835031	480	0.192353715085657
BCLAF1	127	0.342021119020379	353	0.0598903979280697	480	0.280297038721947
BCO2	127	1	353	0.829462655054286	480	0.720414370907761
BCR	127	0.344633261033177	353	0.255187525741525	480	0.16468137522271
BCS1L	127	1	353	0.522283186799808	480	0.553440752375321
BDH1	127	0.397918557527515	353	0.722259894172444	480	0.506523068110078
BDH2	127	0.554617633086796	353	0.224080609918594	480	0.217442719159668
BDKRB1	127	0.635080754624569	353	0.747401314893641	480	0.360957983375057
BDP1	127	0.544316433794112	353	0.730063107362	480	0.827478580990604
BEAN1	127	0.0498130607137404	353	0.393568149945194	480	0.0519978067677571
BEND4	127	0.847969485980166	353	1	480	1
BEND7	127	0.699330551960379	353	0.774934136397993	480	0.87931885406305
BEST1	127	0.555764434082468	353	0.408145571384505	480	0.625755590330242
BEST2	127	0.0348211536854627	353	0.367778182067629	480	0.25271298345139
BEST3	127	0.302002243721237	353	0.857354210207708	480	0.340620816624335
BEST4	127	0.82035007452808	353	0.799305013319285	480	1
BFAR	127	1	353	0.108120404190524	480	0.314815554004137
BFSP1	127	0.0956366240377873	353	0.823101600492198	480	1
BFSP2	127	1	353	1	480	1
BHLHE22	127	0.217517891765988	353	1	480	0.39990564474595
BHLHE41	127	0.544744034163149	353	0.00657416773252584	480	0.181479172667155
BHMT	127	0.564029497607751	353	0.102609294823513	480	0.708356482350337
BHMT2	127	0.769696173129296	353	0.677183715408971	480	0.678600315253422
BICC1	127	0.701952289876768	353	0.905130830821779	480	0.824732141881388
BICD2	127	0.811300441523244	353	0.845855671492146	480	1
BIK	127	1	353	0.293142080841055	480	0.169275756324186
BIN1	127	0.311856368036128	353	0.383254271611733	480	1
BIN2	127	0.0266558769665761	353	0.238331773777904	480	0.0232208186510342
BIRC2	127	0.0826269014715613	353	0.236906859518358	480	0.00614678225953003
BIRC3	127	0.548210239162356	353	0.635986130863027	480	0.289765606049673
BIRC5	127	0.0802746933335428	353	0.677658819828623	480	1
BIRC6	127	0.146876397660533	353	0.234531419318234	480	0.129423478618668
BIRC7	127	1	353	0.00361120991562236	480	0.0167229560150468
BIRC8	127	0.273893042767707	353	0.319079692880438	480	0.259126598738897
BIVM-ERCC5	127	1	353	0.728225816366864	480	0.581060044738001
BLK	127	0.501379075198285	353	0.353048503940271	480	0.756259955107602
BLM	127	0.306131582691794	353	0.511217022007789	480	1
BLMH	127	0.446482396225926	353	0.0600300224948697	480	0.369596500267093
BLNK	127	0.203036905934985	353	0.836656476509817	480	1
BLVRA	127	0.780375195588473	353	0.0381820252875651	480	0.0674750473477193
BLVRB	127	0.603997578416638	353	0.462592428061859	480	0.390175535302534
BLZF1	127	0.249702219782639	353	0.708207196852009	480	0.826404376352531
BMP1	127	0.466064283196363	353	0.433557164207219	480	0.814564655839071
BMP10	127	0.751117449513182	353	0.445336892536163	480	0.560420214526205
BMP2K	127	1	353	0.333662407789737	480	0.158932923966509
BMP3	127	0.544784583722482	353	0.498466780665176	480	0.455423019088421
BMP6	127	0.242676261912196	353	0.243712640675111	480	0.123745249124093
BMP7	127	0.20456786537704	353	0.74051856148688	480	0.310888243295558
BMP8A	127	0.469388280491961	353	0.237596158483554	480	0.220560258756381
BMPER	127	0.828445822276396	353	0.317753517633364	480	1
BMPR1A	127	0.0692282349639178	353	0.872688020983744	480	0.594466886033185
BMPR1B	127	0.540248461328104	353	0.0452642285110128	480	0.868398814967909
BMS1	127	0.829328501278865	353	0.376539846496976	480	0.787801742379877
BNC1	127	0.189282288922573	353	1	480	1
BNC2	127	0.708062897634797	353	0.474788783574625	480	0.542552554145621
BNIP3	127	0.703310935313622	353	0.152638211519396	480	0.163687627451325
BOC	127	0.305253800085376	353	0.779414012807363	480	0.660957909259601
BOD1L1	127	1	353	0.916863048607593	480	1
BOK	127	1	353	0.577758744925938	480	0.726458932032551
BOLL	127	0.0632654557951374	353	0.706883046102906	480	0.702635327562693
BORA	127	0.0338771258784548	353	0.651302626250744	480	0.251112215010857
BPHL	127	0.402777942667647	353	1	480	0.782205006556797
BPI	127	0.0461008995727458	353	0.729757931037425	480	0.234342691734405
BPIFA3	127	0.803748724593398	353	0.662379226550415	480	0.149130728722504
BPIFB2	127	1	353	1	480	0.861795716249115
BPIFB3	127	1	353	0.35407820940216	480	0.71719348607625
BPIFB6	127	0.230037741115424	353	0.917071099916515	480	0.808056032635088
BPIFC	127	0.287111681668885	353	0.395648465662202	480	0.0532261303919852
BPTF	127	1	353	0.513093021886587	480	0.613078503518485
BRAT1	127	0.267621224858751	353	0.876678839800674	480	0.807067357112311
BRCA1	127	0.254127823776973	353	0.204075064810727	480	0.174343617778594
BRCA2	127	0.923648637078308	353	0.422176809188685	480	0.305738132766669
BRD1	127	1	353	0.446901365337885	480	0.869919600111188
BRD2	127	1	353	0.280915170056136	480	0.726907965406852
BRD4	127	1	353	0.0356422732344346	480	0.0915751315836791
BRD8	127	0.052287458247834	353	0.450397314797109	480	0.128849764162553
BRD9	127	0.252081736061373	353	0.494922353854569	480	0.46785947580368
BRDT	127	0.917563548477705	353	0.565403079813201	480	1
BRF2	127	0.41772317929677	353	0.266064725113841	480	0.28032199176013
BRI3BP	127	0.0075082845793325	353	0.2197845256958	480	0.0191970041325202
BRINP1	127	0.0416231799140241	353	0.17693287823205	480	0.199022905199769
BRINP2	127	0.22733205038143	353	0.44820523156253	480	0.581941507575519
BRIP1	127	0.561745308976817	353	0.254204621359695	480	0.270971417897419
BRPF1	127	1	353	0.766353281838131	480	1
BRPF3	127	0.689933982670614	353	0.232850726936952	480	1
BRWD1	127	0.387130413682064	353	0.800290351690665	480	0.556732943993488
BSCL2	127	0.00573359586501721	353	0.00258124883892796	480	0.00242661938218436
BSDC1	127	1	353	1	480	0.84767990713394
BSG	127	1	353	0.292427466905605	480	1
BSN	127	0.878086780308664	353	1	480	0.740055819070011
BSND	127	1	353	0.217897680009121	480	0.428049794209977
BSPRY	127	0.0284939980401001	353	0.489663270277069	480	0.225746067211287
BST1	127	1	353	0.743373186665618	480	0.705906442480073
BTAF1	127	1	353	1	480	0.673473540351014
BTBD16	127	0.853473376952173	353	0.167430781018956	480	0.270820922665472
BTBD18	127	1	353	1	480	0.395559604910241
BTBD19	127	1	353	0.144570238066105	480	0.402785064393567
BTBD3	127	0.698908154072282	353	0.704826083050585	480	0.493882233862109
BTBD6	127	0.590972256737412	353	0.889185463159632	480	1
BTBD7	127	0.719788374794217	353	0.137569929644107	480	0.741136812430544
BTC	127	0.517274216039494	353	1	480	1
BTG4	127	1	353	0.369408487828773	480	0.640946144790325
BTN2A1	127	0.248876293855277	353	0.736822921485171	480	1
BTN2A2	127	0.531914469435798	353	0.607476336357662	480	0.388751338752289
BTN3A1	127	0.00547598869399235	353	0.575923703893309	480	0.112899157272043
BTN3A3	127	0.728338275504853	353	0.605086980365878	480	0.606841906807395
BTNL2	127	0.00823682924252506	353	1	480	0.145535984385622
BTNL3	127	1	353	0.812478289580071	480	1
BTNL8	127	0.217067663086407	353	0.188441844491502	480	0.352082937435926
BTNL9	127	0.712590238892737	353	0.442661123015354	480	0.3100747808706
BUB1	127	0.556933688163057	353	0.163232132409052	480	1
BUB1B	127	0.329771049363615	353	0.536608313664354	480	0.291995639037655
BUD13	127	0.00955672692684384	353	0.0196958928328667	480	0.404941805144354
BYSL	127	1	353	0.820255623243282	480	0.79855501309772
C10orf105	127	0.382784056015519	353	0.209555600985681	480	1
C10orf113	127	0.457561622259988	353	0.75161360758278	480	0.825649488670704
C10orf120	127	1	353	0.670035830782799	480	0.577875063835535
C10orf128	127	0.383437096465479	353	1	480	0.43916046536784
C10orf53	127	0.34543276426112	353	0.875771789165764	480	1
C10orf62	127	0.0911678508870296	353	1	480	1
C10orf71	127	0.691974837326422	353	0.828504051215631	480	0.742458614633582
C10orf76	127	1	353	0.278585215249928	480	0.764693112617834
C10orf82	127	0.833316490993887	353	0.39817873548705	480	0.765278155291613
C10orf88	127	0.616604925555952	353	0.533424694486753	480	0.389991951102962
C10orf90	127	1	353	0.475725969649877	480	0.640309023389529
C11orf16	127	1	353	0.886844825871732	480	0.79630144825523
C11orf21	127	0.203833596528089	353	0.0426488662708789	480	0.235866751051762
C11orf24	127	0.559714243345738	353	0.212654102912751	480	0.591551955068357
C11orf40	127	0.0613877946264613	353	0.856789234376702	480	1
C11orf42	127	0.265335946417838	353	0.732610122583095	480	0.312056759827959
C11orf54	127	0.50833175345876	353	0.819018881823777	480	0.835485795745628
C11orf63	127	0.101159829187907	353	0.305047486682842	480	0.594346111215349
C11orf65	127	0.903293000354198	353	0.0163947424680961	480	0.17060930535578
C11orf68	127	0.105884427537263	353	0.732412758717001	480	0.360767231646655
C11orf80	127	1	353	0.839976034182879	480	1
C11orf95	127	0.00600290853139207	353	0.679534585894306	480	0.628065430900518
C12orf10	127	0.668783646008517	353	0.673885762995441	480	0.648051545417306
C12orf40	127	0.705960906580118	353	0.545151051611849	480	0.435871514313749
C12orf43	127	1	353	0.619583920218507	480	0.620855057319361
C12orf50	127	0.687080790391719	353	0.880549900159619	480	0.361669925445236
C12orf57	127	1	353	0.793045570141508	480	0.891043674713421
C12orf65	127	1	353	1	480	1
C12orf80	127	0.777663450614321	353	0.291521337090953	480	0.390771097117154
C14orf105	127	0.0137038930526425	353	0.416023402286612	480	0.0021820051724657
C14orf132	127	0.334794195663404	353	1	480	0.675295064371037
C14orf159	127	0.532920840143801	353	0.493786855203541	480	0.522217786210824
C14orf180	127	0.0982473970745792	353	0.119413252998208	480	0.0123449197409997
C14orf28	127	0.714595141296882	353	0.505992254529762	480	0.780697374842306
C14orf37	127	0.405062084864004	353	0.102806472910045	480	0.503097315644839
C14orf39	127	0.221538552461896	353	0.328773111152804	480	0.291589860042496
C14orf79	127	0.627648038399358	353	1	480	0.72974075324451
C14orf80	127	1	353	0.0113022516305512	480	0.030826358740485
C15orf39	127	0.764905088947523	353	0.541138770398321	480	0.631070210111856
C15orf40	127	0.494420378317155	353	0.0718059020597635	480	0.13675014936352
C15orf41	127	0.356194727227645	353	0.0499260970501682	480	0.0246338190147889
C15orf52	127	0.292034658905956	353	0.922040051387987	480	0.823353699236814
C15orf53	127	0.077822362058581	353	0.757845545259792	480	0.275965122407386
C16orf46	127	1	353	0.0077663071696461	480	0.00657265456210188
C16orf47	127	0.803621681291603	353	1	480	1
C16orf58	127	0.191400201475546	353	1	480	0.53479605207943
C16orf59	127	0.205829470154757	353	0.325241429632908	480	0.119032025675628
C16orf62	127	1	353	0.294181218346255	480	0.379288530760008
C16orf71	127	1	353	0.22337192205668	480	0.13867992075572
C16orf74	127	0.0611299600670516	353	0.857198281239101	480	0.854795175168597
C16orf78	127	0.876564204699878	353	0.445836296024941	480	0.657096301210157
C16orf89	127	0.0946815266767447	353	0.505329586958904	480	0.0819462339789279
C16orf90	127	0.826857301687708	353	0.515669339804981	480	0.575652017020774
C16orf91	127	0.721435283268663	353	0.078604284384932	480	0.107305836266063
C16orf92	127	1	353	0.711877474140293	480	1
C16orf96	127	0.469551210807053	353	0.123320721215572	480	0.257570410503308
C17orf102	127	0.52131768175931	353	0.341232238024669	480	0.436957694386922
C17orf47	127	0.776255234251847	353	0.483322975073703	480	0.40163697439798
C17orf50	127	0.499089816750577	353	0.595531605341312	480	0.633687406303213
C17orf53	127	0.150597561563787	353	1	480	1
C17orf64	127	0.663570050204478	353	0.0337130896191807	480	0.0242885483524355
C17orf74	127	0.0962710132249761	353	0.818404572900621	480	0.675590162424444
C17orf77	127	0.438882141566024	353	0.0885462064056469	480	0.0269323126851015
C17orf80	127	1	353	0.294831721810287	480	0.504345420264072
C17orf99	127	1	353	0.356620475030431	480	0.499015553413384
C18orf25	127	0.0943903414009441	353	0.415733862239202	480	0.169380215827417
C18orf63	127	0.820807301191185	353	0.317528831240294	480	0.777079665413002
C18orf8	127	0.594191830580245	353	1	480	0.872461930278243
C19orf12	127	0.363428401722148	353	0.295541077720904	480	0.363336105496672
C19orf18	127	0.450707020414802	353	0.496997086376465	480	0.433338979923471
C19orf25	127	0.134622742099269	353	0.590531711076466	480	0.145295937440465
C19orf47	127	0.634310184729261	353	0.729301939055286	480	0.354454775131414
C19orf54	127	0.55990078109943	353	0.197376352585086	480	0.268233120611113
C19orf57	127	0.786930445242649	353	0.741212264135095	480	0.429647834681817
C19orf67	127	0.452556792380122	353	0.217711727259165	480	0.385511722465146
C19orf68	127	0.242498598462705	353	0.512515151593892	480	0.570848805363481
C19orf71	127	0.0752106116035612	353	0.626495485412403	480	0.103621525692724
C1orf100	127	0.624326982193393	353	0.462219170533383	480	0.696172837966207
C1orf106	127	0.0178372868983457	353	0.0881134995190519	480	0.143782010122239
C1orf109	127	1	353	0.0539932629335065	480	0.0539882666421071
C1orf112	127	1	353	0.670378495357982	480	1
C1orf116	127	1	353	0.592208891379297	480	0.760148192188432
C1orf127	127	0.509068456715887	353	0.169936091439365	480	0.227290707078818
C1orf141	127	0.655143521740936	353	0.302947476334125	480	0.13960831720355
C1orf158	127	1	353	0.154571764083766	480	0.325750059785907
C1orf159	127	1	353	0.317523100645197	480	0.871687606621874
C1orf167	127	0.869121745741575	353	0.0946564501084349	480	0.219838506440611
C1orf168	127	0.223484384909869	353	0.449621587307323	480	0.140600559932378
C1orf174	127	0.413629309694064	353	0.765716881053719	480	0.763537761168255
C1orf185	127	1	353	1	480	1
C1orf194	127	0.00163008884292126	353	0.609102190430902	480	0.771684984919979
C1orf198	127	0.319789592897829	353	0.640923371930842	480	0.238495015864639
C1orf228	127	0.454787049213927	353	1	480	1
C1orf43	127	0.602168120078343	353	0.318983316243696	480	0.338073127223972
C1orf53	127	0.59847194819916	353	0.354163493374011	480	0.383036221947528
C1orf56	127	1	353	0.493393132890852	480	0.599357544831073
C1orf74	127	1	353	0.250827517824883	480	0.723188302166654
C1orf94	127	1	353	0.133699755445579	480	0.308437497622592
C1QTNF6	127	0.648834530182398	353	0.0620153346994349	480	0.224809352149665
C1QTNF8	127	0.810616414343867	353	1	480	1
C1QTNF9B	127	0.235600406265633	353	0.556620398070305	480	0.680906117290954
C1RL	127	0.120872221277376	353	0.659875325825897	480	0.210916603163505
C1S	127	0.235436886527546	353	0.447587818571409	480	0.481064912420612
C2	127	1	353	0.144544609171158	480	0.318765898963767
C20orf141	127	1	353	0.590361325020023	480	0.108504552711815
C20orf194	127	0.772524795164412	353	0.669206726655321	480	1
C20orf197	127	0.0652878030870511	353	1	480	1
C20orf78	127	0.689390571283265	353	0.264363583859713	480	1
C21orf140	127	0.211925579496611	353	1	480	0.459853905975711
C21orf2	127	0.10211032616111	353	0.057748707534067	480	0.122972065911298
C21orf33	127	0.852307720767752	353	0.0945189362163514	480	0.264873776025369
C21orf58	127	0.0638718291963663	353	0.755940146182049	480	0.552744516667531
C21orf59	127	0.217122282042511	353	0.837949143365387	480	0.59089143897942
C21orf62	127	0.427418717307347	353	0.122848823327376	480	0.3216628613184
C22orf15	127	0.316525456574133	353	0.510640685051865	480	0.825813614920783
C22orf23	127	0.679227666758587	353	0.340367652902002	480	0.426262583542552
C22orf31	127	0.126550655406734	353	0.724296032036475	480	0.807542434319478
C22orf39	127	0.395996959171488	353	0.230374880193873	480	0.368320628713336
C2CD2	127	0.263003688518503	353	0.0468198633509366	480	0.0663185577685615
C2CD2L	127	0.380374534977061	353	1	480	0.689459185922398
C2CD3	127	1	353	0.849763796078474	480	0.596811251829155
C2CD4A	127	0.0222834487275336	353	0.544748979571301	480	0.0980613146078144
C2CD4B	127	0.734287384860276	353	0.817046355318492	480	0.50875519672406
C2CD5	127	0.541229162789037	353	0.809664481443968	480	1
C2orf16	127	0.665535812737715	353	0.533166253637996	480	0.313470007162109
C2orf40	127	0.491737052724829	353	0.285873236395959	480	0.278425672076605
C2orf42	127	0.821047382144556	353	0.770734372241813	480	1
C2orf54	127	0.70854171896507	353	0.732003499721558	480	1
C2orf68	127	0.386405910192209	353	0.490816290423535	480	0.770671370561175
C2orf71	127	0.201780373542619	353	0.058694056114955	480	0.0712658729696988
C2orf73	127	0.0729934885861078	353	0.342662801201266	480	0.334194702318815
C2orf76	127	0.865168300070236	353	0.907294880833847	480	1
C2orf78	127	0.00376728943784155	353	0.633739528090563	480	0.0111435082913265
C2orf81	127	0.804802156656984	353	0.527913383253952	480	0.127763228977528
C3	127	0.384579437570782	353	0.0339268832946408	480	0.0651232714643621
C3orf20	127	0.589587174220565	353	0.560119323503838	480	0.646604602390107
C3orf30	127	1	353	1	480	1
C3orf33	127	0.876428452784985	353	0.805993214829839	480	0.597476361617041
C3orf36	127	1	353	0.520469256592607	480	0.782249326419811
C3orf52	127	1	353	0.500897164892924	480	0.345836117281411
C3orf56	127	0.607499233276567	353	0.463815318645349	480	0.65775591569694
C3orf62	127	1	353	0.205753880246562	480	0.158699638754797
C3orf67	127	1	353	0.790776040711207	480	0.871394848399491
C4BPA	127	0.000804005336721203	353	0.29390948051066	480	0.0180781041354251
C4orf17	127	0.0301043595369314	353	0.728241297536822	480	0.0253135785982965
C4orf19	127	0.0181820991892525	353	0.820096309702673	480	0.401020344829289
C4orf3	127	0.829734105424252	353	0.440299873003939	480	0.173391444736593
C4orf33	127	0.747509532060653	353	0.313249426642216	480	0.509653381169818
C4orf36	127	1	353	0.139916778611279	480	0.805275327906579
C4orf45	127	1	353	0.797992993406396	480	0.248443842561805
C4orf46	127	1	353	1	480	1
C4orf47	127	1	353	1	480	1
C4orf51	127	0.8330895972019	353	0.452323648091717	480	0.419303160829945
C5	127	0.791323922433288	353	0.319980614627766	480	0.643415485719908
C5orf22	127	0.0168163570351728	353	1	480	1
C5orf34	127	0.185630251418743	353	0.237182491265152	480	0.156348875797715
C5orf42	127	0.127441429523771	353	0.238876371079427	480	0.0270671056570483
C5orf49	127	0.65840077109613	353	0.316098660188521	480	0.334041080697168
C5orf51	127	0.0842911536293697	353	0.533883770437397	480	0.227528574429434
C5orf60	127	0.639657506752199	353	0.542929238072941	480	0.758342598940964
C6	127	1	353	0.637681686405089	480	0.833837409830105
C6orf120	127	0.846247874121105	353	0.478306521467352	480	0.33524458553493
C6orf132	127	1	353	1	480	0.630487862785068
C6orf141	127	0.104073137810203	353	0.867891674987844	480	0.517595048704903
C6orf163	127	0.571659777024143	353	0.840737614189179	480	0.344125928852922
C6orf183	127	0.728658470893164	353	0.870597758769217	480	1
C6orf201	127	1	353	0.397587803722197	480	0.397678160192636
C6orf203	127	0.39341225109164	353	0.854130014081348	480	0.539843805028215
C6orf222	127	0.166026906474033	353	1	480	0.359659468109024
C6orf223	127	0.620285506658482	353	0.699528783721875	480	1
C6orf47	127	0.732042709110773	353	0.242283368135949	480	0.0582205673339928
C6orf52	127	0.523393833419372	353	0.33622060341561	480	0.807703230379937
C6orf58	127	0.244662316962629	353	0.313728178291227	480	0.176544160529009
C6orf89	127	0.53011446462515	353	0.235068969585401	480	0.628440534304071
C7	127	0.0971485042887753	353	0.853502061878353	480	0.468286707171445
C7orf25	127	0.155112505047146	353	0.351545392227557	480	0.128554751379668
C7orf31	127	0.0524999966271161	353	0.873310567307508	480	0.38996282733961
C7orf34	127	0.808909418864282	353	0.00278461158417165	480	0.028441618343425
C7orf49	127	0.131374414182409	353	0.340223247580964	480	0.0767738630264626
C7orf55-LUC7L2	127	0.88117827199995	353	0.532087015956357	480	0.531872930171274
C7orf57	127	0.326418329660329	353	0.737079248489311	480	0.694365067544957
C7orf69	127	0.923344544234103	353	0.481197359630016	480	0.726354588617494
C7orf71	127	0.298510899880747	353	0.778061596493154	480	1
C7orf72	127	0.0202975583958985	353	1	480	0.388438589333629
C8A	127	0.519433228767618	353	1	480	0.742973774633107
C8B	127	1	353	0.0285467262381902	480	0.0209614013496979
C8orf22	127	0.0286116144350381	353	0.0219344367703226	480	0.0290411755482938
C8orf33	127	0.155465600058146	353	0.123417435492748	480	0.157357565657299
C8orf44	127	0.00477913338304781	353	0.17270145575534	480	0.279247375470618
C8orf48	127	0.444282546874036	353	1	480	0.89859355308363
C8orf58	127	0.613601002774094	353	0.682125869073193	480	0.708926068068663
C8orf74	127	0.761251486198756	353	0.895196062862446	480	0.269276308814179
C9	127	1	353	0.375645019396277	480	0.781617258815981
C9orf129	127	0.251580813569954	353	0.229209419642773	480	0.338600298628462
C9orf131	127	0.359800736736207	353	0.176532812651985	480	0.122093365446324
C9orf135	127	0.0143133950884696	353	0.610171414580235	480	0.0581297543610042
C9orf139	127	0.0727073381098852	353	0.224826277643237	480	0.186077992377476
C9orf142	127	0.721636923898607	353	0.613953744109866	480	0.755936286219014
C9orf147	127	0.159290033198552	353	0.330446175335166	480	0.112918125753478
C9orf153	127	0.364227615656518	353	0.933230133640035	480	1
C9orf172	127	0.0332567186190434	353	0.383616229327283	480	0.173215916744181
C9orf3	127	0.84703848734063	353	0.391321314671674	480	0.671126697853969
C9orf43	127	1	353	0.132234135304904	480	0.367638323725158
C9orf47	127	0.520695898691851	353	0.206392221420122	480	0.562144336609884
C9orf50	127	0.414969658046718	353	0.054636857654267	480	0.325880412000832
C9orf64	127	0.280501497968671	353	1	480	1
C9orf66	127	0.699957123460859	353	0.485314565189191	480	0.869805374160886
C9orf72	127	0.712558649126912	353	0.340328614361227	480	0.331576544868246
C9orf84	127	0.803063697119078	353	0.533844052636878	480	0.223970020466652
C9orf85	127	0.657312090175147	353	0.696284677697602	480	1
CA12	127	1	353	0.852556654065126	480	0.834294820901223
CA4	127	0.0223501542407368	353	0.696120540091858	480	0.464347000966287
CA5A	127	0.0399011190321497	353	0.0287052818622179	480	0.0239701029660601
CA6	127	0.514846415080018	353	0.105130611371688	480	1
CAAP1	127	0.302072813858581	353	0.666204856493566	480	0.447396849953254
CABIN1	127	0.834187427989502	353	0.0881446729032455	480	0.326691282052478
CABLES1	127	1	353	0.330610391192282	480	0.60858024513341
CABLES2	127	0.758997082720578	353	1	480	0.745893685600647
CABP2	127	1	353	0.751791576159268	480	1
CABP5	127	0.80946889790734	353	0.106085970624287	480	0.366337081446817
CABP7	127	0.12198204850508	353	0.680966640778581	480	0.43482654023256
CABS1	127	1	353	0.474534652986004	480	0.633822218836001
CABYR	127	0.702832972503127	353	0.565332362152694	480	0.375464182795375
CACFD1	127	0.819078916934691	353	0.412574576364647	480	0.139946127878274
CACHD1	127	0.354954657603485	353	0.56050570769254	480	0.0478959809173291
CACNA1A	127	0.0466139819881328	353	0.715252754126629	480	0.0098028730546893
CACNA1B	127	1	353	0.773588379070527	480	0.662575684671331
CACNA1C	127	0.27460037103074	353	0.349868301953618	480	0.842705138861667
CACNA1D	127	0.144397293250397	353	0.05261664638209	480	0.227915561370386
CACNA1E	127	0.416255996357789	353	0.509012430704473	480	0.856769749286874
CACNA1G	127	0.871943754925978	353	0.685156067754671	480	0.478389578438871
CACNA1H	127	0.860975289420306	353	0.884048344184686	480	0.834055832878445
CACNA1I	127	0.913825791187315	353	0.269413755074484	480	0.373475491061199
CACNA1S	127	0.531845344651615	353	0.919799730072218	480	0.853850695792961
CACNA2D1	127	1	353	0.660326229872393	480	0.773490444423787
CACNA2D2	127	0.556936315378841	353	0.805023264051819	480	0.189792902721236
CACNA2D3	127	1	353	0.301038704666232	480	0.416957706263771
CACNA2D4	127	0.551223619898618	353	1	480	0.488556614599553
CACNB1	127	0.892268483790861	353	0.76741933467114	480	0.744069835709434
CACNB2	127	0.512261589148474	353	0.100133028582016	480	0.87895240032367
CACNB4	127	1	353	0.320758931006002	480	0.686422396977156
CACNG1	127	0.670577737651514	353	0.723684878401487	480	0.577971297647977
CACNG6	127	1	353	0.561973952795896	480	0.512569596842443
CACTIN	127	0.432244021503243	353	0.661211599966209	480	0.636455917739556
CAD	127	0.0281570690400116	353	0.592821906165807	480	0.520752103424778
CADM1	127	0.466454663582313	353	0.094869046134754	480	0.369318116990595
CADM4	127	0.384234471852626	353	0.483343717246483	480	0.481934089835801
CADPS	127	0.0265612866239732	353	0.87889733736421	480	0.271318580437184
CADPS2	127	0.278883209929301	353	1	480	1
CAGE1	127	0.846103071384468	353	0.856470169782378	480	0.51370001621977
CALB2	127	0.372851482489253	353	0.186244814787994	480	0.169919615995984
CALCA	127	0.880304741121009	353	0.366656150416091	480	0.813527040467197
CALCOCO1	127	0.240765332664533	353	0.560710357497204	480	0.666793202508323
CALCR	127	0.171218520329583	353	0.578128116079544	480	0.237222530202065
CALD1	127	0.430260868306508	353	0.712958358435364	480	0.81646929669525
CALHM1	127	0.512744449895596	353	0.771578439265645	480	0.681946117910026
CALML4	127	0.49241128059351	353	0.514963074944831	480	0.296241410502678
CALR3	127	0.189943701038039	353	0.601846542471898	480	0.409366249820782
CALY	127	0.216258807953975	353	0.48481226898016	480	1
CAMKK1	127	0.33457143246628	353	0.805031350152456	480	0.417356748517922
CAMKK2	127	1	353	0.432485632578089	480	0.247778152855193
CAMSAP1	127	0.728711905983933	353	0.172569201205566	480	0.124237750459672
CAMSAP2	127	0.187383259244251	353	0.19316559959002	480	0.221655724657411
CAMSAP3	127	1	353	0.822710347475933	480	0.765918552308038
CAMTA1	127	0.0550680022269838	353	0.22442663122942	480	0.0291474194638682
CAMTA2	127	1	353	0.798489793590093	480	0.873441706432911
CAND1	127	0.374341639722409	353	0.156219252483195	480	0.113691752099747
CAND2	127	0.337257166561254	353	0.601272185536006	480	0.384876286400441
CANT1	127	0.268408631096415	353	0.380679776771379	480	1
CANX	127	0.544494064390963	353	0.702127704233674	480	1
CAP2	127	0.185131599164441	353	0.0870165106293207	480	0.133704129035486
CAPG	127	0.337709255163179	353	0.0107605027783416	480	0.0108870941505061
CAPN1	127	0.280401570001138	353	0.811787729462813	480	0.56324548254717
CAPN10	127	0.67992662568768	353	0.402933349134825	480	0.361539663204888
CAPN12	127	0.473672145278138	353	0.596590106355857	480	0.416515346031039
CAPN13	127	0.856411154569886	353	0.172342142924331	480	0.322205252414854
CAPN14	127	0.873295193023639	353	0.700882933809481	480	0.4160180206389
CAPN15	127	0.179325926488116	353	0.0655170696229953	480	0.0880874659728029
CAPN2	127	0.0505977090774975	353	0.652686079953405	480	0.706939228763126
CAPN3	127	0.769881210364387	353	0.859318070113709	480	1
CAPN5	127	0.0100142867506827	353	0.600377608551032	480	0.192351342763574
CAPN7	127	0.450294610207031	353	0.597707005838617	480	0.634876677896023
CAPN9	127	0.0324373051984836	353	0.895479023556258	480	0.41744130388553
CAPNS2	127	0.446160000587278	353	1	480	0.742048918627525
CAPRIN2	127	0.425320292104468	353	0.529224389900246	480	0.85949553866486
CAPS	127	0.379915735852385	353	0.172041718062182	480	0.698175442323722
CAPS2	127	1	353	0.448604427710221	480	0.266126351217472
CAPZA3	127	1	353	0.511835155605095	480	1
CARD10	127	1	353	0.23160584596914	480	0.591041938230347
CARD11	127	0.793643797306782	353	0.0488367969638057	480	0.456808176311977
CARD14	127	1	353	0.643435684369472	480	1
CARD16	127	0.282119426660535	353	1	480	0.64148909472545
CARD17	127	0.638249398646294	353	0.253239678090779	480	0.303539601379771
CARD6	127	0.268030147359988	353	0.368260061548951	480	0.73388685253796
CARD8	127	0.717212474595762	353	0.465210665266083	480	0.424170095458661
CARD9	127	1	353	0.715827018072798	480	0.433838906245292
CARF	127	0.126468442637059	353	0.187478964412878	480	0.761004363013297
CARHSP1	127	0.312356360903067	353	0.261379411018618	480	0.159276743901166
CARNS1	127	0.377189820720828	353	0.321714395978027	480	0.229802144022454
CARS	127	0.808590899382084	353	1	480	1
CARS2	127	1	353	0.300115101557877	480	0.302885502449003
CASC1	127	0.86773826674052	353	0.816357574177808	480	1
CASC3	127	0.749774292467077	353	0.458383552660199	480	0.32753765024241
CASC4	127	0.720402289674703	353	0.316963175381417	480	0.431165607437573
CASD1	127	0.0518688828117007	353	0.601633886114941	480	0.600706611445525
CASKIN1	127	0.0973026145286165	353	0.00530359357134724	480	0.0446470883758052
CASKIN2	127	0.532702047538737	353	0.226720700257047	480	0.172011785065537
CASP10	127	0.744611507071377	353	0.802020485378246	480	0.390505385089537
CASP12	127	0.615972350703962	353	0.853195473205848	480	1
CASP14	127	0.0931114597310676	353	0.217045010736936	480	0.247306932763799
CASP4	127	1	353	0.147603740975203	480	0.147608810885387
CASP5	127	0.745026768833681	353	0.541131967923897	480	0.63317741207372
CASP7	127	1	353	0.341188215431561	480	0.43577146721643
CASP8AP2	127	0.0593392116670811	353	0.277017163902927	480	0.46126191010068
CASQ1	127	0.484522476745259	353	0.804486596545877	480	0.765822245725135
CASQ2	127	0.237324375366527	353	0.607176393189174	480	0.187798806815003
CASS4	127	0.258526341854503	353	0.198150744105963	480	0.314673255430404
CAST	127	1	353	0.424426676234452	480	0.513840946637474
CASZ1	127	0.52929606673697	353	0.931847482437519	480	0.688835633984178
CAT	127	0.821980580496623	353	0.528367744428097	480	0.565910248147506
CATSPER1	127	0.273478290626725	353	0.416098769923532	480	0.380487694360742
CATSPER2	127	0.382642493755508	353	0.182678994636124	480	0.419530541321783
CATSPER4	127	0.0880964794786897	353	1	480	0.0687885085422639
CATSPERB	127	0.672595600563771	353	0.511498309829563	480	0.770794631377792
CATSPERD	127	0.786438352787358	353	0.610547891362756	480	1
CATSPERG	127	0.787693772162077	353	0.812118556770155	480	0.714416726376008
CAV3	127	0.704758033403412	353	0.0497230453822269	480	0.0571712208056825
CBFA2T2	127	0.17012921316818	353	0.240049680050113	480	0.0335035338269847
CBFA2T3	127	0.505629279586341	353	0.805727071948271	480	0.516967309864359
CBL	127	0.31107321637302	353	1	480	0.480209225886079
CBLB	127	0.760781817575656	353	0.692896276671833	480	0.795555503359403
CBLC	127	1	353	0.280752981446802	480	0.186915094476288
CBR4	127	0.0308782213512355	353	1	480	0.319489536099296
CBS	127	0.818978500111104	353	0.123729351441853	480	0.141375925536396
CBWD2	127	1	353	0.00287771629550393	480	0.0117368826835151
CBX2	127	0.315264787396488	353	1	480	1
CBX4	127	0.613804342125519	353	0.650129311025405	480	0.52946608851546
CBY3	127	0.387022506892569	353	0.488154994381687	480	0.205352201162423
CC2D1A	127	1	353	0.329631317013146	480	0.479998981114865
CC2D1B	127	0.367910296382269	353	0.769979658670191	480	0.07053654949257
CC2D2A	127	0.751397522305571	353	1	480	0.838154945034466
CC2D2B	127	0.508080618075165	353	0.796780733391098	480	1
CCAR2	127	0.333903746388231	353	0.659947001236715	480	1
CCBE1	127	0.822009384964131	353	1	480	0.918653207837367
CCDC102A	127	0.328810387932698	353	0.619110636681306	480	0.73457877227642
CCDC102B	127	0.596617772901934	353	0.464691310702684	480	0.645827121693641
CCDC105	127	0.20378398846861	353	0.632015559515694	480	0.267948669547005
CCDC106	127	0.765686309769052	353	0.414170650616911	480	0.427306013119451
CCDC110	127	0.791806517304991	353	0.583706417384999	480	0.814324048658644
CCDC112	127	1	353	0.707239153435622	480	0.764675151373059
CCDC114	127	0.638261909394287	353	0.749752069353799	480	0.855036501847526
CCDC12	127	1	353	0.335330637570902	480	0.505446187162414
CCDC125	127	0.563270380068796	353	0.236148593360654	480	0.627656822849915
CCDC127	127	1	353	0.507481775204122	480	1
CCDC129	127	1	353	1	480	0.868485326619061
CCDC13	127	0.079702452240791	353	0.523166890069141	480	0.483496179430512
CCDC130	127	1	353	1	480	0.814697202291393
CCDC136	127	0.368734930990091	353	0.116407931017822	480	0.0457138547367217
CCDC138	127	0.460049325960362	353	0.664280682931755	480	0.435421636918757
CCDC14	127	0.0248786271013366	353	0.484201450401123	480	0.0980716494697215
CCDC141	127	0.43210365406522	353	0.0606593836954542	480	0.219208061308849
CCDC142	127	0.641030676336164	353	0.491596261267817	480	0.865004308196635
CCDC144A	127	0.738949401171181	353	0.875679140309399	480	0.504483895797762
CCDC144NL	127	0.224584624754978	353	0.74687900340548	480	0.553299278739556
CCDC146	127	1	353	0.0272653572920498	480	0.00183993500398549
CCDC149	127	1	353	0.30650581613425	480	0.275004912914603
CCDC150	127	0.857249573815093	353	0.268035882382737	480	0.849161683240713
CCDC151	127	1	353	0.718539818533962	480	0.713107368700324
CCDC153	127	1	353	0.800919858164426	480	1
CCDC154	127	0.22272484627663	353	0.694951254451613	480	0.203068614133469
CCDC155	127	1	353	0.832588199726483	480	1
CCDC157	127	0.435118203342948	353	0.501502386627422	480	0.799223718036
CCDC158	127	0.26740131810587	353	0.268004494005709	480	0.322254668608915
CCDC168	127	0.0213962249286326	353	0.39762529177925	480	0.261255312388975
CCDC169-SOHLH2	127	0.0420389464165258	353	0.781687742216723	480	0.262437798949834
CCDC170	127	1	353	0.202757250816447	480	0.0704276755814132
CCDC171	127	0.0764214614383241	353	0.0921015540386247	480	0.0340985002439431
CCDC173	127	0.599037161645153	353	0.231783029561917	480	0.267079064084713
CCDC174	127	0.449974282001556	353	0.840556713900652	480	0.856304277951103
CCDC175	127	1	353	0.793632227996437	480	0.631540773773227
CCDC178	127	0.533236513697882	353	0.141048276692441	480	0.697013477150426
CCDC18	127	1	353	0.7369561436705	480	0.600273482973353
CCDC180	127	0.25896229582588	353	0.653171813040445	480	0.793589606362772
CCDC181	127	0.122924435459998	353	1	480	0.338570130848955
CCDC182	127	0.807273910354856	353	0.460956674267004	480	0.42932043123272
CCDC183	127	0.09624771376278	353	0.880055017872646	480	0.344818842166132
CCDC25	127	0.417652753573805	353	0.78071643898294	480	0.556836050198432
CCDC27	127	0.902539866880546	353	1	480	1
CCDC28A	127	1	353	0.195125078036137	480	0.48289760292275
CCDC3	127	0.218869856278275	353	0.389202301594691	480	0.820461929292797
CCDC33	127	1	353	1	480	0.736023809615485
CCDC34	127	0.701475893241726	353	0.682652389869417	480	0.766625602437442
CCDC38	127	0.679572184993986	353	0.000656842888582254	480	0.00628562198885718
CCDC39	127	0.723611460239475	353	0.210065373588087	480	0.119896899597323
CCDC40	127	0.35044374813821	353	0.899570276615484	480	0.911511252263888
CCDC47	127	1	353	0.204675651505583	480	0.155069569378787
CCDC50	127	1	353	0.660216799479346	480	1
CCDC51	127	0.385234427396623	353	0.345863042779767	480	1
CCDC54	127	0.462173162672361	353	0.398829912383773	480	0.783109853779106
CCDC57	127	0.429390895301385	353	0.624378294878982	480	0.244384629702077
CCDC60	127	1	353	0.773039038638218	480	0.577430931905809
CCDC62	127	0.639755687377477	353	1	480	1
CCDC63	127	0.000460868479576271	353	0.776253337327439	480	0.00408195283178492
CCDC66	127	0.122100357819575	353	0.635451147462404	480	0.796676668154977
CCDC69	127	1	353	0.911131864630067	480	0.698202441134958
CCDC7	127	0.603729980280559	353	0.0325700557089765	480	0.333672184145431
CCDC73	127	0.554155685932314	353	0.00662087736476125	480	0.0102095271058521
CCDC74A	127	0.780758790607966	353	0.591332710559079	480	0.279176989003411
CCDC77	127	0.362311558650717	353	0.610441826673444	480	0.353037778939412
CCDC78	127	1	353	0.461614418328129	480	0.732396082628154
CCDC8	127	0.0464727307518871	353	0.656146685983221	480	0.696100150601286
CCDC80	127	0.696924338276799	353	0.253712020544256	480	0.641957270105744
CCDC81	127	0.254065556830473	353	0.829637274926394	480	0.705884655109179
CCDC82	127	0.409660406450067	353	0.631541161919354	480	0.66666368394608
CCDC83	127	1	353	0.684239883601325	480	1
CCDC85C	127	0.606246154205155	353	0.558528561819475	480	0.396940151629891
CCDC86	127	0.684080793472805	353	1	480	0.660260089005992
CCDC87	127	0.387748670485076	353	0.000848219702111908	480	0.000220352237420784
CCDC88B	127	0.307501038887166	353	0.616101747067114	480	0.508346599688937
CCDC88C	127	0.0243712969296771	353	0.0391998815705222	480	0.0387372247859612
CCDC89	127	1	353	0.797547511251362	480	0.802616563081153
CCDC9	127	0.11710220745323	353	0.545707242450158	480	0.737887566355723
CCDC90B	127	1	353	0.860721017562523	480	0.74432317364704
CCDC92	127	1	353	0.713385107623574	480	0.528765642805445
CCDC93	127	0.284682240852928	353	1	480	0.47487757009173
CCDC96	127	0.0551717714105576	353	0.167559192573152	480	0.0120956038463403
CCDC97	127	0.270102480805289	353	1	480	0.789472319843378
CCHCR1	127	0.546015173104728	353	0.322552476900816	480	0.587034662079898
CCIN	127	0.335664969114639	353	0.0732317802301398	480	0.0816087569334472
CCL16	127	1	353	1	480	1
CCL22	127	0.533044818326194	353	0.457840124983449	480	0.759311263286092
CCM2	127	0.789641282559673	353	0.0345516072177986	480	0.296536468612068
CCM2L	127	0.635606870821085	353	0.678601155081275	480	0.516863968877986
CCNE1	127	0.401415818605869	353	0.281695913478963	480	0.255046720603313
CCNF	127	0.569182016432839	353	0.0632831683758111	480	0.285730537648734
CCNG1	127	0.913277071864635	353	1	480	1
CCNI2	127	0.587003881477459	353	1	480	0.703706591761277
CCNJL	127	1	353	0.320550091500538	480	0.769814291619358
CCNL2	127	0.832142035828953	353	1	480	0.844363697960886
CCNO	127	1	353	0.953922847440468	480	1
CCP110	127	0.177874129760833	353	1	480	0.659466108909673
CCPG1	127	0.712942822583839	353	0.0405547789377012	480	0.43263798632086
CCR2	127	0.391622041100363	353	0.0921414266558824	480	0.160262383182384
CCR3	127	0.00804146656935578	353	0.905972858367216	480	0.0134686056502495
CCR5	127	0.0103883202083712	353	0.215380504782243	480	0.00208755000050176
CCR9	127	0.744773385412325	353	0.0790951057433188	480	0.211872612020726
CCSER1	127	0.251250134839498	353	0.904495368976846	480	0.583991664654143
CCSER2	127	0.105105848284323	353	0.407110764550981	480	0.174096570843347
CCT4	127	0.124869543965973	353	0.282153643734786	480	0.181199221915509
CCT5	127	0.838924779739979	353	0.826410100772701	480	0.672288023344187
CCT6B	127	1	353	1	480	1
CCT8L2	127	0.229286428311886	353	0.0278923764283958	480	0.198900064454239
CD101	127	0.376704962687486	353	0.196892017682978	480	0.280255094696517
CD109	127	0.831480562059012	353	0.282675605568625	480	0.884656062975023
CD163L1	127	0.231386355224375	353	0.17353979553982	480	0.180531430438978
CD164	127	0.611508371220117	353	1	480	1
CD180	127	1	353	0.734762381077657	480	0.723196557533039
CD1A	127	0.827715574609316	353	0.281213100846391	480	0.287318100174174
CD1C	127	0.30442696928994	353	0.4199987898715	480	0.344331014298674
CD1E	127	0.754313554317522	353	0.615615807032658	480	0.615615806773449
CD200R1	127	0.394347537843389	353	0.576221687544108	480	0.823642431400993
CD207	127	0.103835686128974	353	0.250278218357199	480	0.671207089615811
CD22	127	0.454931867703554	353	0.386761745310722	480	0.471495186774627
CD226	127	0.295972949551107	353	0.00110015554230281	480	0.00116674763510205
CD244	127	0.556761542860518	353	1	480	0.700612667831784
CD248	127	0.446556649469374	353	0.177827579507782	480	0.459151499485687
CD27	127	0.552075088577508	353	0.471638012084887	480	0.551968133745637
CD274	127	0.854393350397817	353	0.382195291002027	480	0.719126275418533
CD276	127	1	353	0.0562456410053926	480	0.0742918961918787
CD2AP	127	0.641789712820731	353	0.556241520330726	480	0.857232276843777
CD2BP2	127	0.654504040458995	353	1	480	0.890982770159061
CD300LF	127	1	353	0.742921351657445	480	0.779463432433725
CD302	127	0.287961326781445	353	0.28207683240938	480	1
CD320	127	0.84188194282252	353	0.549501168129736	480	0.753599863129862
CD33	127	0.85562646977872	353	0.68346409121649	480	0.554803504696862
CD34	127	0.601574171226184	353	0.534423089924419	480	1
CD36	127	1	353	1	480	0.633103801060303
CD38	127	0.103584052375847	353	0.837169281115074	480	0.10542062918246
CD3E	127	0.0307922005788535	353	0.490477445351	480	0.287413589427851
CD3EAP	127	0.048735026481182	353	0.649202997300345	480	0.52298017036075
CD4	127	0.112306461212003	353	0.0281696737067776	480	0.026060955030921
CD40	127	0.394491637681072	353	0.602566628956609	480	0.762844695669658
CD44	127	0.869010987239211	353	0.836131794906203	480	1
CD46	127	0.613085633512308	353	1	480	0.900876282993721
CD48	127	0.194462984458945	353	0.722550270297349	480	0.770919674216489
CD5	127	0.0165300237400607	353	0.426946185579228	480	0.166164062923253
CD58	127	1	353	0.447921932110148	480	0.866658066214421
CD6	127	0.157010046183482	353	0.408383585629782	480	0.249347917616016
CD72	127	0.0303906395751912	353	1	480	1
CD74	127	0.198472144885332	353	1	480	0.452279095490177
CD79A	127	0.78377294981281	353	0.426858598691388	480	0.462606185005358
CD84	127	0.69902828906379	353	0.457715527537225	480	0.265517860868757
CD8B	127	0.787804138863968	353	0.257283294069014	480	0.457868072372286
CD93	127	0.177024187869128	353	0.322280439047972	480	0.602275680112838
CD96	127	0.638027243598757	353	0.334458806959226	480	0.317869490088124
CDAN1	127	0.561978739226528	353	0.632795877130838	480	0.787429898181949
CDC14A	127	0.81861209827634	353	0.341440402801399	480	0.444533967630498
CDC20B	127	0.751701358365571	353	0.435105904904216	480	0.548677529654888
CDC23	127	0.660504334375272	353	0.20935476093916	480	0.410269951514929
CDC25A	127	0.429415070738004	353	0.557198577442626	480	0.33714672767812
CDC25C	127	0.538422182012745	353	1	480	0.797265032076356
CDC42BPB	127	0.0956086876718449	353	0.102767550713732	480	1
CDC42BPG	127	0.673382047381784	353	0.726111531071782	480	1
CDC42EP2	127	1	353	0.258916375110283	480	0.781288364058069
CDC45	127	1	353	1	480	0.707703084593984
CDCA2	127	0.800265497969864	353	0.696537168627367	480	0.667791236523601
CDCA4	127	0.181422659677457	353	0.849350608177375	480	0.646155047107106
CDCA8	127	1	353	0.373534324566444	480	1
CDCP1	127	0.491254912991675	353	0.255454084242092	480	1
CDCP2	127	0.738551569372111	353	0.395726652926269	480	0.507792986651883
CDH1	127	1	353	0.457874054023984	480	0.509978550061685
CDH10	127	0.763078144350152	353	0.704566703634526	480	0.755023126408976
CDH12	127	1	353	0.612577148411151	480	0.730320247916028
CDH13	127	0.341571287755338	353	0.414750263636113	480	0.366175208853784
CDH15	127	1	353	0.413055395654073	480	1
CDH16	127	1	353	0.649134006671354	480	1
CDH17	127	1	353	1	480	1
CDH19	127	1	353	1	480	1
CDH2	127	0.152285407638818	353	1	480	1
CDH20	127	0.346184926745095	353	0.573140698195924	480	0.440215483254755
CDH22	127	1	353	0.752998923504809	480	0.394026223574157
CDH23	127	0.0658544179498553	353	0.478129166219544	480	0.398425002433467
CDH24	127	1	353	0.126232279918439	480	0.272200133395028
CDH26	127	0.393487015191844	353	0.830274094012579	480	1
CDH3	127	0.290062636160985	353	0.669604476769551	480	0.461257541491102
CDH4	127	0.35650264819017	353	0.592944754212753	480	0.245154388111427
CDH5	127	0.667795520368191	353	0.37846194088648	480	0.608401216991099
CDH7	127	0.247406859908731	353	0.448980342798094	480	0.0488463563861527
CDHR1	127	1	353	0.669262756203287	480	0.277382985059633
CDHR2	127	0.407787115725574	353	0.0470987931601086	480	0.158670698571279
CDHR3	127	0.787399367465838	353	0.251496755324297	480	0.82794407206475
CDHR4	127	0.667240078887077	353	0.572658822768247	480	0.864601978722033
CDHR5	127	0.431426567552744	353	0.301406960496996	480	0.86688978595623
CDK10	127	0.186288734095196	353	0.769124230551698	480	0.152597069609047
CDK12	127	0.829559356672598	353	0.556912237348379	480	0.684757665084811
CDK13	127	1	353	0.0321068279472982	480	0.035130688090633
CDK3	127	0.435414276982245	353	0.615194869268694	480	0.766113623212931
CDK5R1	127	0.682763391435458	353	0.704037195363616	480	0.586817897854533
CDK5RAP1	127	1	353	0.0822579827399432	480	0.255776612221833
CDK5RAP2	127	0.400073139080733	353	0.26735150253211	480	0.268518853846178
CDK5RAP3	127	0.0123095335638215	353	0.0149494578275957	480	0.035832935170501
CDKAL1	127	0.0164456454285793	353	0.811157191626424	480	0.0851522689773484
CDKL1	127	1	353	0.307506716037036	480	0.403669488876064
CDKL4	127	0.446630367898716	353	0.525229753992999	480	0.289122145826129
CDKN1A	127	1	353	0.0771201912405952	480	0.119688280551863
CDKN1B	127	0.398370370270975	353	0.110467540456272	480	0.648196341302032
CDKN1C	127	0.651115265454133	353	0.673313514113558	480	0.540075245863881
CDKN2A	127	0.879610712203755	353	0.311038936822045	480	1
CDNF	127	0.0320505014801341	353	0.258494038611519	480	0.0594040176377889
CDON	127	0.162025423954886	353	0.896113504249367	480	0.480374675094098
CDR2L	127	1	353	0.344702889746428	480	1
CDRT1	127	0.845378899761255	353	0.13787611732087	480	0.112407497738381
CDRT15L2	127	1	353	0.796521927262706	480	0.79792317132861
CDRT4	127	1	353	0.764703628764037	480	0.590171965354294
CDS1	127	0.771624231435631	353	0.7740916593085	480	0.697295697146249
CDSN	127	0.00478934951456245	353	0.90760611163294	480	0.131213122701699
CDT1	127	0.0133657964802352	353	0.258411435937831	480	0.024245509764158
CDV3	127	0.816445718157208	353	0.70542217550715	480	0.696969156372015
CEACAM18	127	0.341749317729476	353	0.559757110118181	480	0.528807749090575
CEACAM19	127	0.712404820826826	353	0.508192136548417	480	1
CEACAM20	127	1	353	0.488976184986507	480	0.425227056992603
CEACAM4	127	0.167047570584706	353	0.569777254979085	480	0.344050362088051
CEACAM5	127	0.113568894718815	353	1	480	0.624542176233947
CEACAM6	127	1	353	0.582769948589737	480	0.246584427815808
CEACAM7	127	0.795596109874048	353	0.0935993165438581	480	0.369844064208413
CEACAM8	127	0.280574722017255	353	0.27404644619933	480	0.139485151194088
CEBPZ	127	1	353	0.394245739908194	480	0.646554372619361
CECR2	127	0.106360103699844	353	0.836592700752918	480	0.550491935361837
CECR6	127	0.0200225773922728	353	1	480	1
CEL	127	0.145874216679542	353	0.0988169382706861	480	0.499056674880173
CELA2A	127	0.65577313019369	353	0.259155370526291	480	0.306656117446378
CELA2B	127	1	353	0.436284474129312	480	0.175897507897668
CELA3A	127	0.532296891091724	353	0.763789706283802	480	1
CELA3B	127	0.781254012568725	353	1	480	0.522950076221436
CELF2	127	0.439862445343849	353	1	480	0.669532526666936
CELSR1	127	0.225827480156203	353	0.733059389150594	480	0.617695929796301
CELSR2	127	0.117715032249235	353	0.44409154698765	480	0.483777059714214
CELSR3	127	0.777643129829258	353	0.892965376371143	480	1
CENPB	127	0.849505662241592	353	0.836614795070629	480	1
CENPC	127	0.873938642659942	353	0.221769628571961	480	0.279517910493663
CENPE	127	0.681456163323462	353	0.0873721221927382	480	0.154003604299484
CENPF	127	0.55966083648328	353	0.741221909141483	480	0.408112343011258
CENPJ	127	0.762831389558199	353	0.415362108630069	480	0.658059249472716
CENPO	127	1	353	0.740067711001364	480	0.896893571085208
CENPP	127	0.000251824934990763	353	0.227939746491607	480	0.0069131851341907
CENPT	127	0.0384358787167867	353	0.241508944592016	480	0.125858970393434
CENPW	127	0.167251287794101	353	0.535781402523439	480	0.240285560553505
CEP104	127	0.873714125711325	353	0.30110747477388	480	0.723813788117826
CEP120	127	0.372465349478947	353	0.0401867668731983	480	0.404620464972273
CEP128	127	0.195567604398556	353	1	480	0.837755106655012
CEP135	127	0.101293759474499	353	0.340159284547596	480	0.241147730763433
CEP152	127	0.669297000477034	353	0.307988387579127	480	0.613622974053605
CEP164	127	0.0706456936385298	353	0.744044347627916	480	0.113690459936838
CEP170	127	0.419482428742723	353	0.0410043438754126	480	0.386056604021852
CEP170B	127	0.749667310532024	353	0.208916847886896	480	0.263363738602744
CEP192	127	0.255218937410457	353	0.0397440546283656	480	0.00982084687450635
CEP250	127	0.538757102391105	353	0.0267313365057129	480	0.101288057500396
CEP290	127	0.0505074323273163	353	0.0311832876291653	480	0.125429178433023
CEP350	127	0.89715744570029	353	0.616299426873594	480	0.774914493954819
CEP41	127	1	353	0.376943114312527	480	0.188397786939753
CEP55	127	0.478292934788042	353	0.143897454334281	480	0.829630708894745
CEP57	127	1	353	0.702764054942337	480	0.316061124046958
CEP57L1	127	1	353	0.141817081793189	480	0.627673463873523
CEP63	127	0.33768628888094	353	0.628271858451787	480	0.38342067215017
CEP68	127	1	353	0.0510229672143561	480	0.0640412066388582
CEP70	127	0.293460765309685	353	0.805187633057228	480	0.296441807783738
CEP72	127	0.388654548409045	353	0.410809837869539	480	0.539714529456984
CEP76	127	1	353	0.180947350791365	480	1
CEP78	127	0.160648956524734	353	0.728156189991101	480	0.864357502442462
CEP85	127	0.0854763316414147	353	0.738856423538913	480	0.0660166091736407
CEP85L	127	1	353	0.227964138172021	480	0.315804626013174
CEP89	127	0.389661554471066	353	0.546471999354625	480	1
CEP97	127	0.0130660856541198	353	0.245201767278726	480	0.0397232015477378
CER1	127	0.809422997581558	353	0.483405111196372	480	1
CERCAM	127	0.362003574474184	353	0.0431030371919412	480	0.00902681651811832
CERK	127	0.190967312768957	353	0.759678873018409	480	0.770715873474143
CERKL	127	0.219525731382043	353	0.217387402663824	480	0.0846054101414122
CERS4	127	0.838365529902796	353	0.288742356336987	480	0.663315374762776
CERS5	127	0.0432123175605597	353	0.379487937795717	480	0.596671181041552
CES1	127	0.551557411435229	353	0.0525175758684853	480	0.318939697801908
CES2	127	1	353	0.734134791818423	480	0.393872886971753
CES3	127	0.354995686849408	353	0.669909218883013	480	0.781292438140388
CES4A	127	0.139675150006375	353	0.113591288027651	480	0.272097825237308
CES5A	127	1	353	0.218158466819129	480	0.261752543165491
CETP	127	0.817813556847134	353	0.360741953626077	480	0.373433111118805
CFB	127	1	353	0.682650633828441	480	1
CFD	127	1	353	0.608553441640479	480	0.736976505792552
CFH	127	1	353	1	480	0.135092488855099
CFHR2	127	0.253677231242644	353	0.773508261813157	480	0.644602335665695
CFHR3	127	1	353	0.240141309627988	480	0.329032620148886
CFHR4	127	1	353	0.278715970298589	480	0.460501470138134
CFHR5	127	0.0674999581333109	353	0.0965026775553128	480	0.716643004222882
CFI	127	0.082824791475238	353	0.663035948380184	480	0.878424590171132
CFLAR	127	0.654646795165901	353	0.0335836576453382	480	0.367271063969338
CFTR	127	0.631421056047914	353	0.324395948245238	480	0.733180388185462
CGN	127	0.641822841426602	353	0.171982402432035	480	0.108103083925543
CGNL1	127	0.105861794364264	353	0.809994378354547	480	0.52243487290883
CGREF1	127	1	353	0.650623470725781	480	0.393260182583577
CHAD	127	0.272363433951532	353	0.0878919048391529	480	0.143852026420051
CHADL	127	0.752811754214758	353	1	480	1
CHAF1A	127	0.649052908501477	353	0.557147315216028	480	0.27511505620957
CHAF1B	127	0.485143950118243	353	0.338547391967733	480	0.768580978547218
CHAMP1	127	0.420591637729824	353	0.858396237018982	480	0.742204444789555
CHAT	127	0.616033072452933	353	1	480	0.586902236276098
CHD1	127	0.497994474074157	353	0.725942569147139	480	1
CHD1L	127	1	353	1	480	1
CHD5	127	0.894071595862899	353	0.81475694591016	480	0.454049438640395
CHD6	127	0.926204153937085	353	1	480	1
CHD7	127	0.113016193389826	353	0.88012124292916	480	0.223217716461511
CHD8	127	0.533330970805943	353	0.503114855382442	480	0.795132151875267
CHD9	127	0.233500730046801	353	0.810120027595813	480	0.801456706075448
CHDH	127	0.0479395661475072	353	0.516796216620473	480	0.315728241949339
CHEK2	127	0.516879585895512	353	0.848087790649178	480	0.525448948984312
CHGA	127	0.578227714433032	353	0.876210287141578	480	0.26524141191068
CHGB	127	0.255028357669303	353	0.5482595402888	480	0.605657798442945
CHI3L1	127	0.107368367019762	353	1.20669745640178e-07	480	0.0150641660855555
CHI3L2	127	0.194462984458944	353	0.666692028369859	480	0.565948939809974
CHIA	127	1	353	0.878098557977363	480	1
CHIT1	127	0.580598681418965	353	0.597879640611831	480	0.459691522564073
CHKB	127	1	353	0.102975970232886	480	0.24908965022885
CHL1	127	0.678323998590694	353	0.850032955128782	480	0.423831546776518
CHMP1A	127	0.862915256253343	353	0.283242135863548	480	0.430732370034565
CHMP4A	127	0.859671441576897	353	1	480	0.568479756815123
CHMP7	127	0.00108613540496705	353	0.577150352056322	480	0.22085951051857
CHORDC1	127	1	353	0.0328240182570632	480	0.253789906992661
CHPF	127	1	353	0.496236152457166	480	0.195496172628128
CHPF2	127	0.751669881760519	353	0.457123239147829	480	1
CHRD	127	0.533475962094727	353	1	480	1
CHRDL2	127	0.367617585695238	353	0.209506290133384	480	0.484467037152093
CHRM2	127	0.846400665979572	353	0.408820899488296	480	0.498516580607938
CHRM3	127	0.238815668780599	353	0.316098307168701	480	1
CHRM5	127	0.472452211757242	353	0.0883547755199646	480	0.0901293596864523
CHRNA1	127	0.733158314548256	353	0.750754482516592	480	0.604344526021558
CHRNA10	127	0.707620181446882	353	0.0181440725296829	480	1
CHRNA2	127	0.881485645115682	353	0.0345496828267439	480	0.232534983504933
CHRNA4	127	0.801954418806563	353	0.796059924231542	480	0.41499565418262
CHRNA6	127	1	353	0.084373200608397	480	0.139021198360389
CHRNA9	127	0.123720588425323	353	0.110323584256301	480	0.00217663667448353
CHRNB4	127	0.709121778884557	353	0.523104119981207	480	0.520421876520938
CHRND	127	1	353	0.861759585845764	480	0.636624391587449
CHRNE	127	0.462767926460003	353	0.0706808087712293	480	0.0603176451061945
CHRNG	127	0.766332256600462	353	0.382639296617284	480	0.472057037340231
CHST11	127	0.260524094046502	353	0.784506137409185	480	0.88707956584194
CHST15	127	0.681004027216839	353	0.8188856376284	480	0.714377991652818
CHST2	127	0.797532848450898	353	0.489329090809959	480	0.686877982980032
CHST4	127	1	353	0.196574309858101	480	0.185048138669378
CHST5	127	0.34496820125148	353	0.779886554273921	480	0.454004175435018
CHST6	127	0.516775669649706	353	0.846754634125796	480	0.518502537256957
CHST8	127	0.752709003600705	353	0.0454182958767487	480	0.16688761236053
CHTF18	127	0.781887168067458	353	0.626941013268877	480	0.428091917004845
CHURC1	127	1	353	1	480	0.775933699451645
CIAPIN1	127	0.707452372165746	353	0.83084585044934	480	0.663984011089464
CIB2	127	0.787001103573879	353	0.24335703925596	480	0.738767535829725
CIB4	127	0.00364947448391073	353	0.628023405137223	480	0.0341032113645473
CIC	127	0.408156263189371	353	0.270863815021584	480	0.457515412728958
CIDEA	127	1	353	0.484915898973977	480	0.518367900302266
CIITA	127	0.280496835794811	353	0.573043466570876	480	0.199605832347311
CILP	127	0.359121521180604	353	0.0216736163274035	480	0.0956514575755033
CILP2	127	1	353	0.850406449247183	480	1
CIPC	127	0.0254243323960947	353	0.640752616788529	480	0.646528897514435
CIR1	127	0.624957891736303	353	0.555444965592481	480	1
CIT	127	0.170252770244792	353	0.251202393215368	480	1
CIZ1	127	0.874727936289413	353	1	480	0.805395043763088
CKAP2	127	0.785269625263256	353	1	480	1
CKAP2L	127	0.115460423551098	353	0.84170411830696	480	0.574768036018323
CKAP4	127	0.194560152503497	353	0.481390550610892	480	0.794990431098599
CKB	127	0.624458151766596	353	0.218629265788081	480	0.574176834911478
CKM	127	0.00439533687674898	353	0.778856968400369	480	0.0953831473248703
CLASP1	127	0.51427791832119	353	0.462137197362329	480	1
CLASP2	127	0.694767200331108	353	0.471176918974782	480	0.54937683392569
CLASRP	127	0.159315502233826	353	0.302807119613706	480	0.691249315186443
CLC	127	0.212173969948117	353	0.512390336322339	480	0.793549264242976
CLCA1	127	0.313843528481359	353	1	480	0.37060693442487
CLCA2	127	0.216743459706786	353	0.734621851447262	480	0.833301115492287
CLCA4	127	0.0654407653814618	353	0.515893245929679	480	0.284620160541522
CLCC1	127	1	353	1	480	0.715933307696424
CLCF1	127	0.870459855755294	353	0.0540999732151158	480	0.266264309085967
CLCN1	127	0.422399047533359	353	0.632274425174881	480	0.439624313040544
CLCN2	127	0.244115618333805	353	0.705316740106765	480	0.421583499118034
CLCN3	127	0.704758033403412	353	0.0333173631945835	480	0.262093550908275
CLCN6	127	0.266404611046589	353	0.727705853378372	480	0.854851925936304
CLCN7	127	0.0199597414693808	353	0.408187240896196	480	0.0170852780484942
CLCNKA	127	0.79585494731309	353	0.614484322225238	480	1
CLCNKB	127	0.00165897457765052	353	0.570408698508225	480	0.531489859595285
CLDN22	127	0.185131599164441	353	0.71778754403884	480	0.715807722022748
CLDN23	127	0.0174222776881575	353	0.629006517625395	480	0.0362682746758038
CLDN3	127	0.681495088552366	353	0.486844523169053	480	0.330247696561423
CLDND1	127	0.088720986988682	353	0.825151820974989	480	0.0706321621740897
CLDND2	127	0.796918696574889	353	0.570210569650641	480	0.625780190165416
CLEC14A	127	0.602484969756504	353	0.582429846508427	480	1
CLEC16A	127	0.842578587108416	353	0.141432657468996	480	0.291413489423406
CLEC18B	127	0.486456470739458	353	1	480	1
CLEC3A	127	0.81101083263779	353	0.296936699553993	480	0.616660360865645
CLEC4F	127	0.0299375046490689	353	0.873984145079096	480	0.883585554243785
CLEC4M	127	0.69337397127362	353	0.856059237448807	480	0.779677186589795
CLEC6A	127	0.875133720323203	353	0.237976276903141	480	1
CLEC9A	127	0.820158133924461	353	0.105680030666225	480	0.550806125150877
CLECL1	127	0.338538387512913	353	0.984117573040346	480	0.810149047882307
CLGN	127	0.409484332727041	353	0.334553257296687	480	0.291777876457771
CLIC3	127	0.709273135504329	353	0.0978656744830356	480	0.189974772131378
CLIC5	127	0.197832667348644	353	0.289069563643492	480	0.371109950120799
CLIC6	127	0.068896810626771	353	0.140098411728818	480	0.328346214099104
CLIP1	127	0.354032378675391	353	0.898351061324972	480	0.193087693220514
CLIP2	127	0.510996391468371	353	0.683393826288348	480	0.592515888195102
CLIP4	127	0.514654797686509	353	0.741095939687357	480	1
CLK2	127	1	353	0.854437658948359	480	1
CLK3	127	0.62198001316569	353	0.897999307290305	480	0.249752184707069
CLK4	127	0.14845830326848	353	0.539265158042862	480	0.389164533149257
CLMN	127	0.832989243151696	353	0.453248539452272	480	0.39395682870678
CLN3	127	0.875133720323203	353	0.827160411096084	480	0.835308619479409
CLN5	127	0.778931091862559	353	1	480	1
CLN6	127	0.116784205455864	353	0.841251948909088	480	0.71434361502121
CLNK	127	0.745361484495942	353	0.332035767494652	480	0.38740505099612
CLPX	127	0.609477167824079	353	0.186900265700358	480	0.321938232113944
CLRN1	127	0.254429294079649	353	0.121590489961958	480	0.056627439573794
CLRN3	127	0.826662554737925	353	0.23413563888968	480	0.746584890499504
CLSPN	127	0.728908907696015	353	0.189308847539792	480	0.257330350341653
CLSTN1	127	0.392115188396378	353	0.696948596892424	480	0.724107405085586
CLSTN2	127	0.0544054889802356	353	0.71605543497734	480	0.186595515834424
CLSTN3	127	0.120176708895007	353	0.264011185387612	480	0.81940154367937
CLTCL1	127	0.756834313205043	353	0.331617167362767	480	0.1395150271076
CLUAP1	127	0.479701251888347	353	0.708920908953624	480	0.486686767976551
CLUH	127	0.110694225069383	353	0.45835586847431	480	0.122886522766321
CLUL1	127	0.049981215622596	353	0.438033707615574	480	0.0651549476350883
CLVS1	127	0.0317886232826412	353	0.405940113462172	480	1
CLVS2	127	1	353	0.591563590619918	480	0.671572124300717
CLYBL	127	0.0860128436711727	353	0.450844238084594	480	0.511679850573575
CMIP	127	0.106544800935501	353	0.197779304463629	480	0.0882429669166691
CMKLR1	127	0.763991730015314	353	0.469175621772444	480	0.770110620784051
CMPK1	127	0.157480050891921	353	0.0784679340185993	480	0.0967954811786549
CMPK2	127	0.820171334309774	353	0.497762192035783	480	1
CMSS1	127	0.145342702013807	353	0.168921608074417	480	0.868758471407021
CMTM5	127	1	353	0.374887479449093	480	0.38414808032183
CMTR2	127	1	353	0.184301229025851	480	0.666708892414304
CMYA5	127	0.00075869100944248	353	0.112447953867312	480	0.134895893189007
CNBD1	127	0.322749754788471	353	1	480	0.327011900794296
CNBD2	127	0.883891555798007	353	1	480	0.778695954145436
CNDP1	127	1	353	0.0220340134399334	480	0.468405705049919
CNDP2	127	0.145989758299212	353	0.666168035235001	480	0.43976001170842
CNGA1	127	0.00526842415298778	353	0.433086428042538	480	0.503047208296592
CNGA3	127	0.654217135937832	353	0.860592173594397	480	1
CNGA4	127	0.779817870118183	353	0.262405168961785	480	0.207054775063007
CNGB1	127	0.0565250133781777	353	0.182321954398692	480	0.028597609612146
CNGB3	127	0.105487001407419	353	0.52455925940801	480	0.187073071110958
CNKSR1	127	0.189109136136012	353	0.22257321878806	480	0.223010123892396
CNKSR3	127	0.845748804975194	353	0.454258597481766	480	0.478147229843935
CNN1	127	0.03180426448699	353	0.857581487815828	480	0.156065524921381
CNN3	127	0.0769469491052667	353	0.0796295146666681	480	0.138923998568293
CNNM1	127	0.0131991681534964	353	0.77414373171496	480	0.225418947332501
CNNM3	127	0.790729037831513	353	0.0794274103599685	480	0.0515884418788798
CNOT1	127	1	353	0.397340479841928	480	0.486197961694491
CNOT10	127	1	353	0.620360217188501	480	0.352839613398275
CNOT3	127	0.828035273416321	353	0.668026631441744	480	0.484352781328141
CNOT6	127	0.842427803771977	353	0.124062478538673	480	0.0614638767084471
CNP	127	1	353	0.19406149652463	480	0.340417461328091
CNST	127	0.00432282518319249	353	0.61966814629647	480	0.809295132243742
CNTF	127	0.814972980641479	353	0.54427879927261	480	0.540043787351094
CNTLN	127	0.494281387650007	353	0.533591286116782	480	0.673732952753047
CNTN2	127	0.415600249353633	353	0.789984322457174	480	0.901400456844132
CNTN3	127	0.501158229101882	353	0.569362425778451	480	0.753041121912802
CNTN4	127	0.85309916112006	353	1	480	0.702153625940005
CNTN5	127	0.842885343417829	353	0.809768169373447	480	0.795421616442912
CNTN6	127	0.132547521766806	353	0.0184232193909637	480	0.0368015832937599
CNTNAP1	127	0.240709758231186	353	0.57004509583942	480	0.198583315793878
CNTNAP2	127	0.0195614477531542	353	1	480	0.732075297246141
CNTNAP3	127	0.123728044914556	353	0.683324386615087	480	0.307511633413169
CNTNAP3B	127	0.823168420546927	353	0.0494900346239934	480	0.244439766239504
CNTNAP4	127	0.380288810440962	353	0.204884705680383	480	0.444643176923541
CNTNAP5	127	1	353	0.0401006251813131	480	0.123795441638975
CNTRL	127	0.438229269337527	353	0.902787562087084	480	0.767107998451097
CNTROB	127	0.568871573358068	353	0.753126501180691	480	0.264718175889654
COA1	127	0.875133720323203	353	0.165048596863262	480	0.170372221062181
COA4	127	0.581418318858199	353	0.4174880068493	480	0.72966816205667
COBL	127	0.709292391891563	353	0.216008472010674	480	0.0762313197004972
COBLL1	127	0.318348271050619	353	0.767248928552302	480	0.734911013468807
COCH	127	0.816103383239701	353	0.0323096952578181	480	0.0151669255707767
COG1	127	0.181270371092658	353	0.202531176170605	480	0.556517524612041
COG3	127	1	353	0.862519736007851	480	0.822710759403126
COG4	127	0.892449480718963	353	0.483727124859684	480	0.547780626763333
COG5	127	0.706812731464544	353	0.324623483185758	480	0.439453413139749
COG6	127	0.728748352876332	353	0.375923291305327	480	0.668992153371697
COG7	127	0.608875885261678	353	0.545361527714402	480	0.662268387164012
COIL	127	1	353	0.612908949174955	480	0.669888574002372
COL10A1	127	0.291149373532482	353	0.858573668024648	480	0.887632305788216
COL11A1	127	0.228789002018384	353	0.527504661458632	480	0.454215802012194
COL11A2	127	0.499370720731569	353	0.613549304171461	480	0.91246972261982
COL12A1	127	0.848253530980872	353	0.0863908873352296	480	0.353408605810081
COL13A1	127	0.940604119042916	353	0.822467342800786	480	0.385976610334799
COL14A1	127	0.0831547785916877	353	0.0119037916977813	480	0.210236256566228
COL15A1	127	0.224799648513505	353	0.516726669149982	480	1
COL16A1	127	0.741938412830384	353	0.726588702802302	480	0.69446603219101
COL17A1	127	0.754169568430176	353	0.255756671583922	480	0.298460083094126
COL18A1	127	0.0675713086190835	353	1	480	0.435489907995453
COL19A1	127	0.403041763581947	353	0.479749205348171	480	0.116028003975611
COL1A1	127	0.391588843093445	353	0.0596155314272178	480	0.0687576532353922
COL1A2	127	0.106597689079611	353	0.378248082982944	480	0.24996907278356
COL20A1	127	0.059358595675691	353	0.153679283348582	480	0.530074158577022
COL21A1	127	0.396667774712713	353	0.30364089562474	480	0.807827728126889
COL22A1	127	0.433901908244504	353	1	480	0.558938907525469
COL23A1	127	0.0681955109766453	353	0.596051917102798	480	0.643660570940281
COL24A1	127	1	353	0.787272982331911	480	0.790372128255326
COL25A1	127	1	353	1	480	1
COL27A1	127	0.227348064004777	353	0.0250438897182798	480	0.119044407273017
COL28A1	127	0.672874359465784	353	1	480	1
COL2A1	127	0.00422690057962793	353	1	480	0.00137373038785826
COL3A1	127	0.798702711270503	353	0.154186754174473	480	1
COL4A1	127	0.498397733334813	353	0.531613265314894	480	0.788129857265468
COL4A2	127	1	353	0.509399011686604	480	1
COL4A2-AS2	127	0.649201714696442	353	1	480	0.655335156032881
COL4A3	127	0.0384754269968134	353	1	480	0.489385857075034
COL4A4	127	0.674157489768926	353	0.328052053040591	480	0.190241612896576
COL5A1	127	0.469675702440313	353	0.313910785409096	480	0.597540239702225
COL5A2	127	0.741200136816346	353	1	480	0.665298514440321
COL5A3	127	0.849590878520527	353	0.616188041202861	480	1
COL6A1	127	0.405019606865836	353	0.243985267853087	480	0.483100481181524
COL6A2	127	0.485987583121085	353	1	480	0.912033468024653
COL6A3	127	0.0411297417887807	353	0.873458691739939	480	0.617094253415327
COL6A5	127	0.0183351225115397	353	0.251578279346276	480	0.123412683512525
COL6A6	127	0.0327105385438017	353	0.577263945302709	480	0.113959731934684
COL7A1	127	0.79131279573463	353	0.0992542551300699	480	0.871741174710562
COL8A1	127	0.0034824460289834	353	0.565314384037605	480	1
COL8A2	127	0.793877760435667	353	0.41054500621231	480	1
COL9A1	127	0.733781200693098	353	1	480	1
COL9A2	127	0.019407314575111	353	0.669234415576345	480	0.799078835452883
COL9A3	127	0.0578687856322352	353	0.0317633658816736	480	0.282910548496295
COLCA2	127	0.487931858046949	353	0.558939780632477	480	0.425312272877563
COLEC10	127	0.33246281087326	353	0.411598131428179	480	0.0495947445599441
COLEC11	127	0.764432654765894	353	0.625636230499288	480	0.750741527600077
COLEC12	127	0.15697693639125	353	0.329379406281948	480	0.864840688810151
COLGALT1	127	0.14618174454219	353	0.592351485472995	480	0.85075907923645
COLGALT2	127	0.71256423152683	353	0.2341283165471	480	0.0439035313109832
COMMD8	127	0.0859323475377019	353	0.494801880733433	480	0.363761966284262
COMP	127	1	353	0.523753194915389	480	0.693706399851663
COMT	127	0.89313164273618	353	0.606001841040415	480	0.312938762419559
COPB2	127	0.817192043745916	353	0.851942240259182	480	1
COPE	127	0.194462984458944	353	0.673064017386768	480	0.327111852916902
COPG1	127	0.886976380505194	353	0.798243404879897	480	1
COPS7B	127	0.360778253919775	353	0.69106342114671	480	0.592888059692611
COQ3	127	0.772957082805917	353	0.883967132991668	480	0.668064725574054
COQ4	127	0.166000182516426	353	0.489600754712374	480	0.390585250979993
COQ6	127	0.217936109432185	353	0.453687747341955	480	0.601202903522154
COQ9	127	0.366578398051812	353	0.332866378654377	480	0.492588980773736
CORIN	127	0.870730619862028	353	0.735351845521251	480	0.685887912176586
CORO1B	127	0.0573132041730518	353	0.301411100193123	480	0.157445043074995
CORO7	127	0.53710470521295	353	0.0193806561631699	480	0.0415035623787352
COX10	127	0.00676881524775885	353	0.430440059528492	480	0.607415491506368
COX15	127	0.268897590322522	353	0.216746977592217	480	0.330487455841951
COX18	127	0.145391346116942	353	1	480	0.264998942076396
COX6B2	127	0.457269969075923	353	0.499160322866312	480	0.549260242887859
COX8C	127	0.513969011172423	353	0.386821281875616	480	0.595220290826172
CP	127	0.64307764425763	353	0.538683229750317	480	0.734630872779686
CPA1	127	0.65670146107333	353	0.173698349968419	480	0.506489938918851
CPA2	127	0.249525060903913	353	0.266391950800522	480	0.118796313185038
CPA3	127	0.161975988415832	353	0.197981406431409	480	0.260764890539727
CPA4	127	0.227849226864688	353	0.905911174567239	480	0.715380242529523
CPA5	127	0.434748899810422	353	0.4259379054429	480	0.36016845592453
CPA6	127	0.0244374532726869	353	0.744895885983449	480	0.695428291053974
CPAMD8	127	0.780439446809412	353	0.766159237767689	480	0.888278407600806
CPB1	127	0.1317271910245	353	0.200386888622097	480	0.288392932090091
CPD	127	0.721710948504411	353	0.493402454643585	480	0.847151908104625
CPEB1	127	0.797615606375193	353	0.273456197086458	480	0.321625823476899
CPEB2	127	0.773027078751599	353	0.713513041411565	480	0.649783843379272
CPEB4	127	1	353	0.0257855952168921	480	0.138608082366876
CPED1	127	0.267777578048791	353	1	480	0.452763962245035
CPM	127	0.65476775049134	353	0.101273308020693	480	0.248335151465104
CPN2	127	0.379396151343206	353	0.22514245620615	480	0.374445312066377
CPNE1	127	0.0545971447627229	353	0.350688879283099	480	0.00369354377284759
CPNE2	127	0.846881395518786	353	0.396516866632238	480	0.793731415234158
CPNE3	127	0.747670857332585	353	0.360052609240273	480	0.421464622484735
CPNE5	127	0.859754398010571	353	0.376588538157176	480	0.813480117430733
CPNE7	127	0.829140145137465	353	0.293381953999982	480	0.655328526340623
CPPED1	127	0.592946824787942	353	0.61190810325758	480	0.340507251496738
CPQ	127	0.790497342358168	353	1	480	0.489624743320846
CPS1	127	0.209057461219311	353	0.278871927043102	480	0.0687873902746091
CPSF1	127	0.0113512784561196	353	0.705494540532917	480	0.294017524216893
CPSF3	127	0.00235139068935486	353	1	480	0.578104837113572
CPSF4	127	0.695163071412377	353	1	480	1
CPT1A	127	1	353	1	480	0.734240587808774
CPT1B	127	0.812355133818499	353	0.617122535648275	480	0.346955126954907
CPT1C	127	0.855832843223056	353	0.33754591516475	480	0.343262335030794
CPT2	127	0.68038916390328	353	0.109945104683726	480	0.51944673694613
CPVL	127	0.152518517641524	353	0.502886024493099	480	0.0835335274495136
CPXM1	127	0.16582760510952	353	0.616922424088396	480	0.794110607996118
CPXM2	127	0.114853390737735	353	0.724391362938849	480	0.292274901599457
CPZ	127	0.746538521607774	353	0.50553680736239	480	0.0543814724108274
CR1	127	0.347334603785775	353	0.084460528834833	480	0.683293483876137
CR1L	127	0.0634140987533101	353	0.676407365625074	480	0.0189948636195008
CR2	127	1	353	0.344124994210083	480	0.691528389074289
CRADD	127	0.144591172971158	353	0.108140858333927	480	0.145306319274402
CRAT	127	0.0091809108930373	353	0.665465717487671	480	0.194978240450368
CRB1	127	1	353	0.128691049997382	480	0.298885941213961
CRB2	127	0.0989833631563745	353	0.602238511867804	480	0.147457723935104
CRBN	127	0.574728688682109	353	1	480	1
CREB3	127	0.00925288547902658	353	0.528265140578365	480	0.013886669212676
CREB3L1	127	0.837835791817739	353	0.460445449130634	480	0.608973828125423
CREB3L2	127	0.648961552913402	353	0.746259170998566	480	0.803148208505465
CREB3L3	127	0.836910668143451	353	0.465503076270951	480	0.486636441054599
CREB3L4	127	1	353	0.685010705196649	480	1
CREBBP	127	0.823721344856898	353	0.492481597241366	480	0.568571850117173
CRELD1	127	1	353	0.75636222916786	480	0.860150842941011
CRHBP	127	0.6131875411092	353	0.693285565604451	480	0.508426698640623
CRHR2	127	0.752433911012817	353	0.813121384339655	480	1
CRIM1	127	0.0582843528468368	353	0.0878204063332494	480	0.101900303241262
CRISP1	127	0.875247634131662	353	0.307940107272208	480	0.429709788666164
CRISPLD2	127	0.144695820386448	353	0.0489566451737663	480	0.0202103181359683
CRLF1	127	0.160224522845946	353	0.645036874414471	480	0.295707646557341
CRMP1	127	0.650516802892375	353	0.761065298713713	480	0.883292167986068
CRNKL1	127	0.702551349833881	353	0.662265068227899	480	0.724145102112835
CRNN	127	1	353	0.411539798627913	480	0.0607348031271353
CROCC	127	0.160964938609108	353	0.499184967402957	480	0.622863640548815
CROT	127	0.810171779331037	353	0.0202146333711877	480	0.0258845329870445
CRP	127	0.370223194830602	353	0.28512827387255	480	0.453585903193472
CRTAC1	127	0.502745547242743	353	0.706762712090291	480	0.675755963509067
CRTAP	127	0.642893649275771	353	1	480	1
CRYAB	127	0.857929891411757	353	0.387584916730139	480	0.806882776781617
CRYBA4	127	0.622003260144053	353	0.430060631691145	480	0.472785786727437
CRYBB1	127	0.833305985503572	353	0.712698136626483	480	0.882789816666742
CRYBB2	127	0.220730332793911	353	0.792213980158942	480	0.713631335058607
CRYBB3	127	0.732024526743594	353	0.74076996437761	480	0.735479124746294
CRYBG3	127	0.606371590938302	353	0.519151770555641	480	0.62913139859662
CRYGA	127	0.77502060256541	353	0.599510175942255	480	0.498491519381483
CRYGD	127	0.871064545596803	353	0.325959094429073	480	0.505676367465899
CRYGN	127	0.432700309770157	353	0.252231092242708	480	0.170928909683076
CRYZ	127	0.641058629630889	353	0.175764422844245	480	0.429444611011015
CRYZL1	127	1	353	0.0430138716196034	480	0.396980703441638
CSAD	127	0.451480745469886	353	0.687331523759905	480	0.686296255505499
CSE1L	127	0.0300588137448005	353	0.405614442758271	480	0.203291846037525
CSF1	127	0.480471522946708	353	0.0936434661668752	480	0.283652206496337
CSF1R	127	0.110529228320531	353	0.34509192405081	480	0.0837809039001628
CSF2RB	127	0.813178548905606	353	1	480	0.452834603591393
CSF3	127	1	353	0.0561990154494124	480	0.362684622595945
CSF3R	127	0.878915180107551	353	0.591744079946313	480	0.593606299378742
CSGALNACT1	127	0.650988998910241	353	0.576819031327763	480	0.753874518043369
CSH2	127	0.0265231464149601	353	0.831163013844158	480	1
CSHL1	127	0.135850118445667	353	0.447284896444705	480	0.295704111582843
CSMD1	127	0.416852230218339	353	0.493314846093736	480	0.413373372217756
CSMD2	127	0.238430222854682	353	0.151514111356275	480	0.404268958483697
CSMD3	127	0.221806593881666	353	0.847431112809565	480	0.393031652377905
CSN2	127	0.571884888799711	353	0.713434501945513	480	0.906427889255086
CSNK1G2	127	0.538827663214919	353	0.194126847178296	480	0.753253340083922
CSNK2A3	127	0.493566185463882	353	1	480	0.768733842717082
CSPG4	127	1	353	0.23719220072192	480	0.395849968025333
CSPP1	127	1	353	0.446686268534254	480	0.368861879489253
CSRNP1	127	0.0579869162898433	353	0.563074212304272	480	0.0929483976318591
CSRNP3	127	0.0144979085920445	353	0.810364841340311	480	1
CST1	127	1	353	0.529993928387165	480	0.628150863866224
CST5	127	0.805802893675639	353	0.585299380204855	480	0.382726952432284
CSTF2T	127	0.168879581358141	353	0.0342181124949278	480	0.0209533270427166
CTAGE1	127	1	353	1	480	1
CTAGE4	127	0.614497822119431	353	0.587234986883605	480	0.41009487973174
CTBP2	127	0.470441059668369	353	0.907699308254426	480	0.659038577450741
CTBS	127	0.90328914749888	353	0.638641217544028	480	0.873478186201396
CTC1	127	0.583992688964346	353	0.480049753151031	480	0.156564613642369
CTCF	127	0.110789345590949	353	0.355895720219201	480	0.185633108731217
CTCFL	127	0.279926064177247	353	0.281081550106519	480	0.319110435190752
CTDP1	127	0.236743787039943	353	0.67223915836526	480	0.511764653304407
CTDSP1	127	1	353	1	480	1
CTHRC1	127	0.53152916461307	353	0.187301453754967	480	0.596469941913071
CTNNA1	127	0.467025261197627	353	0.28830475563115	480	0.299064284853323
CTNNA2	127	0.741582327218151	353	0.0331069988593709	480	0.0309560564680181
CTNNA3	127	0.106599003451068	353	0.0557597482324667	480	0.119796162874317
CTNNBL1	127	0.775379122435318	353	0.0297536611824063	480	0.00524639503170332
CTNND1	127	0.0134081459830422	353	0.830978548929491	480	0.595924125686726
CTNS	127	1	353	0.770780377686428	480	0.747629703283946
CTR9	127	0.698848644203212	353	0.145914234775559	480	0.454157993371811
CTRB1	127	0.986653580425344	353	0.371337083441414	480	0.375887802979445
CTRC	127	0.174470663642906	353	0.025949101618621	480	0.0429012026387992
CTSB	127	0.033054696985482	353	0.189926678485541	480	0.529741636932284
CTSE	127	0.0105336561050843	353	0.789004295355194	480	0.838408975165496
CTSF	127	0.290070546164889	353	0.697137800347919	480	1
CTSH	127	0.98407011236315	353	0.754299321834389	480	0.540400125087478
CTSL	127	0.66187307525449	353	0.774843609345405	480	0.906481713675694
CTSW	127	0.558726183060842	353	0.836625884178959	480	0.781148574210764
CTSZ	127	0.0694376815487837	353	0.0757779978267005	480	0.120912159675047
CTTN	127	0.716989144259489	353	0.85181663674842	480	0.750518876649829
CTTNBP2	127	0.322088786780627	353	0.473001329630749	480	1
CTTNBP2NL	127	1	353	0.248127709778816	480	0.259915676328022
CTU2	127	0.541858280606148	353	0.434178721521854	480	0.897796955293632
CUBN	127	0.675917244493213	353	0.899070524016078	480	0.514800823908679
CUL4A	127	0.653899564646769	353	0.15723331990566	480	0.115046743072367
CUL7	127	0.892565892634489	353	0.426583534401718	480	0.378146064718568
CUL9	127	0.108463662547643	353	0.509143127767642	480	0.0442142065031307
CUX1	127	0.62516327599383	353	0.169301564823996	480	0.587680339688269
CUX2	127	0.253574352220831	353	0.817475630969899	480	0.103876905652652
CUZD1	127	0.0809573846750164	353	0.0330605079648428	480	0.191861470118448
CWC22	127	0.474041275297135	353	0.527207381714943	480	0.878817804795114
CWF19L2	127	0.777992448362831	353	0.105001447216949	480	0.349941252605142
CWH43	127	1	353	0.79028534406297	480	0.89800543879429
CX3CL1	127	0.422474611334652	353	0.155360023893554	480	0.205380849317759
CX3CR1	127	0.398121449110976	353	1	480	1
CXADR	127	0.782221428189229	353	0.327059031573957	480	0.0907658633014274
CXCL10	127	0.991492815165838	353	0.412398594794525	480	0.727830208345421
CXCR1	127	0.102555323853375	353	0.287030576765483	480	0.617318244120093
CXCR2	127	0.280648777864136	353	1	480	0.576020928741972
CYB5D1	127	0.06378658020886	353	0.511326266897021	480	0.32312741319702
CYB5R3	127	0.00928012214963692	353	0.634695642581838	480	0.0706897452336918
CYB5R4	127	0.652043299083383	353	0.737273771468256	480	0.516902812423874
CYBA	127	0.406042363054682	353	0.066102736387703	480	1
CYBRD1	127	0.307272332849473	353	0.444812392258053	480	0.593023162632089
CYC1	127	1	353	0.34303023123969	480	0.435745734157506
CYFIP1	127	0.875849616779621	353	0.715134146908168	480	0.651624411596843
CYFIP2	127	0.470908458502177	353	0.552840088948052	480	0.607108740412457
CYHR1	127	0.121485483874595	353	1	480	0.746486292348508
CYLC2	127	0.834443420491743	353	0.0916179469128379	480	0.385957140011506
CYP11A1	127	0.76127848404187	353	0.171304831758855	480	0.517290543833576
CYP11B1	127	1	353	1	480	1
CYP11B2	127	1	353	0.748956068510976	480	0.911539459301767
CYP1A1	127	1	353	0.285123918858596	480	0.763358803513801
CYP1A2	127	1	353	0.0543100511784	480	0.149512877718206
CYP1B1	127	0.712630689726845	353	0.0157238015667622	480	0.505379490020711
CYP20A1	127	1	353	0.855924060500686	480	0.636200456012252
CYP21A2	127	0.605197378774896	353	0.794806446590292	480	0.604499080517585
CYP24A1	127	0.0911404738808332	353	0.123817621702854	480	0.306460865620826
CYP26A1	127	1	353	0.0249132316576719	480	0.0339246794371912
CYP26C1	127	1	353	0.453360650088692	480	0.70098203109096
CYP27A1	127	0.836040247863597	353	1	480	0.695204745491806
CYP2A13	127	0.0901952456422951	353	0.57607308431039	480	0.672509032475842
CYP2A6	127	0.233665584925443	353	0.889137794672324	480	0.569921110559873
CYP2B6	127	0.104262443990701	353	0.782357885773349	480	0.812190620694065
CYP2C18	127	0.0921897683348922	353	0.450134585458796	480	0.290662733314567
CYP2C19	127	0.0422045450907188	353	0.475347254590258	480	0.269345315125107
CYP2C8	127	1	353	1	480	1
CYP2C9	127	0.705538458874492	353	0.605318447180662	480	0.80679286054478
CYP2D6	127	0.742326104677131	353	0.575943770072797	480	0.691064568448855
[truncated: 7,577 more rows]
