# Supplementary material for: Rare variants in IFFO1, DTNB, NLRC3 and SLC22A10 associate with Alzheimer’s disease CSF profile of neuronal injury and inflammation
Source: Mol Psychiatry. 2022 Feb 16;27(4):1990–9. doi: 10.1038/s41380-022-01437-6 (PMC9126805; doi:10.1038/s41380-022-01437-6)
Supplement: Supplementary file 3 — Supplementary Data 1 [file 41380_2022_1437_MOESM3_ESM.zip › summary_stats/protein_coding/diag/synaptic_pc_publication.csv]

gene_name_adni	n_adni	p.value_adni	n_emif	p.value_emif	n_total	p.value_meta
A1BG	127	0.72842060738804	353	0.503474357033684	480	0.77432173350059
A1CF	127	0.399593609931299	353	0.171016487375618	480	0.122893111229647
A2M	127	0.857433059005115	353	0.467124531196017	480	0.769885635200168
A2ML1	127	0.263206921498023	353	0.056264541647577	480	0.287726061477905
A3GALT2	127	1	353	0.773865163734241	480	0.724972909091504
A4GALT	127	0.569721662017327	353	0.433866600788827	480	0.565242367860257
A4GNT	127	0.369955365185909	353	0.566771949464656	480	0.801131715371756
AACS	127	1	353	0.699969888386647	480	0.74379544512851
AADAC	127	0.728383131328806	353	1	480	1
AADACL2	127	0.848048035903545	353	0.188411063117959	480	0.221098463471773
AADACL4	127	0.466554983872831	353	0.12568717925254	480	0.205386815130534
AAED1	127	0.862619578341086	353	0.0324956534462431	480	0.52239114683837
AAGAB	127	0.797384873344084	353	0.0926990608504725	480	0.0162196691582864
AAK1	127	0.635159203659257	353	0.519847265728553	480	0.551627303095278
AANAT	127	0.561181458309496	353	0.224681143751022	480	0.125370325031122
AAR2	127	0.0363413700623719	353	0.139701616429456	480	0.324430491984036
AARD	127	0.187603223292603	353	0.995826781499242	480	0.540488939445621
AARS	127	0.277284095168783	353	0.328089138278306	480	0.290814184130181
AARS2	127	0.805253063731378	353	0.488968496200157	480	1
AARSD1	127	0.458998587472698	353	0.492530621046502	480	0.335006498807738
AASDH	127	0.223428462539429	353	0.491942622656621	480	0.554965589046337
AASS	127	1	353	0.890090288270477	480	0.378323632012719
AATF	127	1	353	0.190671747820236	480	0.264730445404439
AATK	127	0.474577087340279	353	1	480	0.821897939685831
ABAT	127	0.564773556747672	353	0.322905873174045	480	1
ABCA1	127	1	353	0.465112020498361	480	0.777581576027196
ABCA10	127	0.556419067686893	353	0.108794588136122	480	0.0286286291501416
ABCA12	127	0.610475779564777	353	0.895079225307943	480	0.895412489041271
ABCA13	127	0.0229199203070893	353	0.100727943653198	480	0.331372701386105
ABCA2	127	0.035151671986828	353	0.538903592439615	480	0.117951992885999
ABCA3	127	0.872866895991655	353	0.20976771790885	480	0.414571908311039
ABCA4	127	0.859334475105065	353	0.533418690879653	480	0.54459972153284
ABCA5	127	0.353243441432993	353	0.0344390160364777	480	0.0075943237458469
ABCA6	127	0.815296546215152	353	0.748116207377154	480	0.779370753734838
ABCA7	127	0.655059984498868	353	0.128042077048812	480	0.380657455077757
ABCA8	127	0.671460237848157	353	0.133362955282017	480	0.711595966436538
ABCA9	127	0.741002148713154	353	0.00747761645959466	480	0.0240781838111975
ABCB1	127	0.0547613930228754	353	0.228539780326634	480	0.0179033871300546
ABCB10	127	0.175057862549997	353	0.000381950997590197	480	0.00106748699887849
ABCB11	127	1	353	0.495595416938938	480	0.643905320169184
ABCB4	127	0.418714054402778	353	0.830452489030724	480	0.737075305510064
ABCB5	127	0.464721453246158	353	0.497986732315483	480	0.640587116346545
ABCB6	127	0.194507191832019	353	0.808548025372864	480	0.243581375474932
ABCB8	127	0.409232290449238	353	0.762055601322639	480	0.860845251167325
ABCC1	127	0.277441248087158	353	0.417631313560058	480	0.568856955712318
ABCC10	127	0.87111055193382	353	0.56768475235382	480	0.921425462812654
ABCC11	127	0.494727981917844	353	0.727816562207939	480	0.656013941435205
ABCC12	127	0.397807166880917	353	0.0468266305709415	480	0.140451558125134
ABCC2	127	0.0616623121515508	353	0.459587700822397	480	0.32855151389943
ABCC3	127	0.629225774034082	353	0.383675196831015	480	0.423410055349259
ABCC4	127	0.410468654860823	353	0.846957440773918	480	0.777701593453431
ABCC5	127	0.769171491479417	353	0.787273416142038	480	0.722107850531928
ABCC6	127	0.450178419619015	353	0.674576693727782	480	0.596076628890572
ABCC8	127	0.0454524355404991	353	0.073031708157119	480	0.0115024386401222
ABCD2	127	0.522815235866591	353	0.261697587397451	480	1
ABCD3	127	0.350990967848354	353	0.709555470206434	480	0.17136086232764
ABCD4	127	0.106433998904232	353	0.363167998547676	480	0.513265266591496
ABCF2	127	0.235499548436202	353	0.254587811467957	480	0.253511502578093
ABCF3	127	0.0615566742149372	353	0.57152342780299	480	0.0748255645752243
ABCG2	127	0.452108034710923	353	0.376947863124202	480	0.612251320144537
ABCG4	127	0.16195180548803	353	0.10695254044985	480	0.121282856010742
ABCG5	127	0.615154692730427	353	0.064014006584458	480	0.0460993564895514
ABCG8	127	0.174230472444179	353	0.0758841968954626	480	0.165214835418306
ABHD1	127	0.243533306337335	353	0.602149660926318	480	0.474895264915385
ABHD10	127	0.729311053553025	353	0.0510352273856471	480	0.0457992561191032
ABHD11	127	0.558475576124571	353	1	480	1
ABHD12	127	1	353	0.273597049738736	480	0.509064417093432
ABHD12B	127	0.196793632714526	353	0.369729795013881	480	0.0683506635403277
ABHD14A	127	0.211635063805728	353	0.705977108149711	480	0.445340178640116
ABHD14A-ACY1	127	0.0112066104568844	353	0.865466632796623	480	0.0417383914491704
ABHD16A	127	0.790846132294075	353	0.121561356026157	480	0.262404837259415
ABHD16B	127	0.516804413025198	353	0.251043709188547	480	0.561240997918366
ABHD4	127	0.606543583989435	353	0.868373254493752	480	0.653203275261442
ABHD6	127	0.33433645203471	353	0.232256352930987	480	0.464490883809962
ABI3	127	1	353	0.252541088596248	480	0.487876747820203
ABI3BP	127	0.646812601974076	353	0.0601910296875976	480	0.0762571586674976
ABL1	127	0.0608149385396577	353	0.631902686493847	480	0.0309371774613029
ABL2	127	0.283046620419699	353	0.432129012022743	480	0.480465900131187
ABLIM1	127	0.0424179716644603	353	0.386071639146273	480	0.324102426610537
ABLIM2	127	0.726824855321464	353	0.645919348917437	480	0.239024135509788
ABLIM3	127	0.177675772426794	353	0.37130574744471	480	0.392010733584032
ABR	127	0.203196669863939	353	0.16075198828296	480	0.53835814269741
ABRA	127	0.240460034576768	353	0.821971744752687	480	0.366020875954853
ABTB1	127	0.731972649982446	353	1	480	1
ABTB2	127	0.476714344006729	353	1	480	1
ACACA	127	0.061749935391891	353	0.763679512084714	480	0.406475112634975
ACACB	127	0.745985252856093	353	0.289041536695184	480	0.568913055477825
ACAD10	127	0.18202470279433	353	1	480	0.282662505488247
ACAD11	127	0.0770482149588592	353	0.40843062468419	480	0.45394898404401
ACAD9	127	0.222852786336547	353	0.355235294177697	480	0.74237542588495
ACADL	127	1	353	1	480	1
ACADM	127	1	353	0.61784853896196	480	0.755732042770897
ACADVL	127	0.183925974410223	353	0.0944655624009244	480	0.294442758613297
ACAN	127	0.515115331278959	353	0.170096628905646	480	0.709399813707134
ACAP1	127	0.576330695572592	353	0.167302765678915	480	0.460619807212883
ACAP2	127	0.753951686213835	353	0.132800530134897	480	0.320453195302097
ACAP3	127	0.721835630217317	353	0.445498732734431	480	0.84804247176823
ACBD4	127	0.332441002630258	353	0.245626983789268	480	0.0348929337808197
ACBD5	127	0.720168928746381	353	0.377743916450125	480	0.461667492108627
ACBD7	127	0.247821832362371	353	0.648986609464673	480	0.646885167820175
ACCS	127	0.850473334929499	353	0.874772872176503	480	0.40325994162257
ACCSL	127	0.260333438000191	353	0.8601137881151	480	0.864552830474151
ACE	127	0.266119748825927	353	0.575955330608202	480	0.460058226707258
ACHE	127	0.120629980736767	353	0.109374939480899	480	0.0733723276622682
ACIN1	127	0.763895546232353	353	0.919800863846628	480	0.674684977249784
ACKR2	127	0.819671407115421	353	0.769580209901834	480	0.587628180236262
ACKR3	127	0.236658868529007	353	1	480	1
ACKR4	127	0.494143061250821	353	0.636060824805706	480	0.353273564736147
ACLY	127	0.821023308492657	353	0.325802776670677	480	0.149367853633601
ACMSD	127	1	353	0.861639196703268	480	0.707712078720468
ACO1	127	0.874330324598848	353	0.171012762117727	480	0.063854718792683
ACO2	127	0.42361210020752	353	0.800589513831617	480	0.13473516371621
ACOT11	127	0.41559950009502	353	0.445264350367975	480	0.297946378957658
ACOT4	127	0.679370621238471	353	0.580741886097848	480	0.794469362263014
ACOT8	127	0.780751760610252	353	0.29076732698613	480	0.660522581145651
ACOX1	127	0.785973916552448	353	0.0428639148276307	480	0.020941024362417
ACOX2	127	0.0285170400964704	353	0.524822018904272	480	0.11351002639324
ACOX3	127	0.28580334112531	353	0.640762305334285	480	0.522521010318117
ACOXL	127	0.804463070635574	353	0.231074371266901	480	0.22115844527628
ACP5	127	0.791236702863619	353	0.0531436333735588	480	0.0274988170788667
ACP6	127	0.123087599811633	353	0.067531383665316	480	0.0692961086481593
ACRBP	127	1	353	1	480	0.576562616764641
ACSBG1	127	0.133648302627435	353	0.632020831032538	480	0.178001434290065
ACSBG2	127	0.79751843619549	353	0.364389898713489	480	0.17258208321286
ACSF2	127	0.677082593371671	353	0.331995074333115	480	0.616291379638218
ACSF3	127	0.0172198454167575	353	0.771451611491855	480	0.304485638559599
ACSL1	127	0.866129563874287	353	0.0561479844629281	480	0.19438065624418
ACSM1	127	0.588023458927139	353	0.432383393907326	480	0.428760184870104
ACSM2A	127	0.420277813797166	353	0.473005929402165	480	0.649217405186192
ACSM2B	127	0.0385106685918567	353	0.0145835422477221	480	0.443076002934649
ACSM3	127	0.0064729126367391	353	0.720952828011409	480	0.0108337390891867
ACSM5	127	0.504534099183597	353	0.805832994515899	480	0.639385386227625
ACSS1	127	0.445327648520945	353	0.116034734399155	480	0.16387522281948
ACSS2	127	0.48513396013529	353	0.73421197193818	480	0.500190077113851
ACSS3	127	1	353	0.693902783202467	480	1
ACTBL2	127	0.0281294507847828	353	0.00803739921878421	480	0.1398030545379
ACTL10	127	0.350825184252687	353	0.142774879659643	480	0.116261065229173
ACTL7A	127	0.729865759374534	353	0.674488259242125	480	0.481296240080135
ACTL7B	127	0.457670888660695	353	0.220577845196175	480	0.122322942806267
ACTL8	127	0.3674667917622	353	1	480	0.494754441358191
ACTN1	127	0.320267877524818	353	0.676134553287358	480	0.313449030032732
ACTN4	127	0.395565371480965	353	0.127712291757893	480	0.232746492263633
ACTR5	127	0.638491265033006	353	0.120439185865764	480	1
ACTRT2	127	0.572387541559518	353	0.013691629409478	480	0.858054618128873
ACTRT3	127	0.342805908273779	353	0.338572070671252	480	0.188438067380593
ACVR1	127	0.367388470287408	353	1	480	0.677255262128402
ACVR1C	127	0.0968206012462432	353	0.140654035683303	480	0.222842266522163
ACVR2B	127	0.153323000066198	353	0.163234026904192	480	0.30051690567943
ACYP2	127	0.374974395931996	353	0.771256602096131	480	0.863386526025705
ADAD1	127	0.194903214003131	353	1	480	0.385261542160414
ADAD2	127	0.538913049988968	353	1	480	0.306279735366927
ADAL	127	0.59497470385899	353	0.849769221421745	480	0.302802829204685
ADAM11	127	0.529398726888746	353	0.11734902861064	480	0.345671501766908
ADAM12	127	0.00168312573937646	353	0.649491082554769	480	0.0209342802892983
ADAM15	127	0.16206536298107	353	0.486362412112201	480	0.504501284860753
ADAM17	127	0.755171878075152	353	1	480	1
ADAM18	127	0.32244420792091	353	0.890964604233581	480	0.386323645421472
ADAM19	127	1	353	1	480	1
ADAM2	127	0.205773175217308	353	0.196522522430522	480	0.353236082629722
ADAM20	127	0.885646425058692	353	0.735512727825616	480	1
ADAM21	127	0.466833255456293	353	1	480	0.712725389241195
ADAM23	127	0.4995912820524	353	0.545186936152718	480	0.161592800300249
ADAM28	127	0.254007879670394	353	0.906045868854071	480	0.420220632301675
ADAM29	127	1	353	0.338545114780438	480	0.424104379463389
ADAM30	127	0.366753990561671	353	1	480	0.432648522493145
ADAM32	127	0.802721272759028	353	0.470640037884287	480	1
ADAM33	127	0.788465158055304	353	1	480	0.359474963235538
ADAM7	127	0.738407672958288	353	0.675351513127939	480	0.466373868307414
ADAM8	127	0.452559665807223	353	0.446659376443946	480	0.169091902685257
ADAM9	127	0.378720439377167	353	0.101322602796515	480	0.13186570265432
ADAMDEC1	127	0.428204972072193	353	0.257390471306986	480	0.234075716874391
ADAMTS1	127	0.494985454158391	353	0.01408463679288	480	0.0488531487813475
ADAMTS10	127	0.166291243832108	353	1	480	0.738597729374985
ADAMTS12	127	0.288722377743255	353	0.519606764482274	480	0.544733809811268
ADAMTS13	127	0.0317830484805468	353	0.106622483059219	480	0.0318367252858831
ADAMTS14	127	0.133396620437639	353	0.854533562297825	480	0.436930996570598
ADAMTS15	127	0.681391370887923	353	0.89534488407348	480	0.416058675978325
ADAMTS16	127	0.831775458635743	353	0.886242630960041	480	0.663188107205873
ADAMTS17	127	0.165718051770461	353	0.578065321913573	480	0.146886526773885
ADAMTS18	127	0.917217066114998	353	0.144828485581415	480	0.787653388981801
ADAMTS19	127	0.369427021132034	353	1	480	0.466222362496414
ADAMTS2	127	0.0163598352342603	353	0.0181773932355626	480	0.0168699723205996
ADAMTS20	127	0.0702620944286168	353	0.581782805321053	480	0.246328148594541
ADAMTS3	127	0.0639746937670788	353	0.697647791663305	480	0.912339933448364
ADAMTS4	127	0.146817676784214	353	0.750500822303488	480	0.0649197093500611
ADAMTS5	127	0.778324389499642	353	0.526828254204679	480	0.416799423399474
ADAMTS6	127	0.828033440764062	353	0.585273914092907	480	0.585476117358346
ADAMTS7	127	0.47520607736325	353	0.032933273184706	480	0.295659882800895
ADAMTS8	127	0.510177441750312	353	0.0604792620449695	480	0.146842746935677
ADAMTS9	127	0.759111608018518	353	1	480	0.788896249944171
ADAMTSL1	127	0.898915939615365	353	0.928046729894807	480	1
ADAMTSL3	127	0.469058863105374	353	0.102951650906842	480	0.887440939044256
ADAMTSL4	127	0.861199510081912	353	0.437970902851492	480	0.522082146652678
ADAMTSL5	127	0.0377489568548367	353	0.150433813269208	480	0.0153207714262696
ADAR	127	1	353	1	480	0.495563373005448
ADARB2	127	0.20887871490684	353	0.406067708974155	480	0.717608230557604
ADAT1	127	0.72618866264557	353	0.781269861737139	480	0.741130507913738
ADAT3	127	0.32756142038546	353	0.432991164667282	480	0.431470354864721
ADCK1	127	0.712311285204108	353	0.249440932322529	480	0.125790700052785
ADCK2	127	0.868939711310172	353	0.348687438850113	480	0.246622307831878
ADCK5	127	0.870597209596608	353	0.396264610633827	480	0.81334022561397
ADCY1	127	0.742922632284044	353	0.469034549583463	480	0.597232347604719
ADCY10	127	0.497874736151128	353	0.445778378231745	480	0.576806992607289
ADCY2	127	0.0049856731100969	353	0.63557426408128	480	0.0258387175340481
ADCY3	127	0.633842038201183	353	0.0121355306400951	480	0.819774662809051
ADCY4	127	0.622892525372913	353	0.768277471272147	480	0.481369180250191
ADCY5	127	0.889404056065568	353	0.790564445374444	480	0.538862223133637
ADCY6	127	0.43479120124614	353	0.0944721049708473	480	0.0389676643682328
ADCY7	127	1	353	0.324619311474486	480	0.597292721420217
ADCY8	127	0.701622585066818	353	0.00718729485279479	480	0.00865605017358573
ADCY9	127	0.640453972798807	353	0.766824775730854	480	0.847545796392025
ADCYAP1	127	0.0196585819998357	353	0.0408086243497887	480	0.00896846653854855
ADCYAP1R1	127	0.664325774718643	353	0.0335703224137865	480	0.0486787111456111
ADD3	127	0.369237396686399	353	0.782819190633395	480	0.554229118735574
ADGB	127	0.826040872047251	353	0.1043162646516	480	0.399103451847193
ADH1B	127	0.212635083867603	353	0.186913922704892	480	0.0230403702604637
ADH6	127	0.620423296508557	353	0.207475248614508	480	0.218940056206515
ADH7	127	0.180455871075768	353	0.691948272693388	480	0.271410711631368
ADI1	127	0.776464315093702	353	0.173900518705157	480	0.17740909990562
ADIPOQ	127	0.105049273256278	353	0.788216042941481	480	0.663615935459105
ADNP	127	0.66311131059241	353	1	480	1
ADNP2	127	0.266607713482286	353	0.900608990415739	480	0.531391908453302
ADORA3	127	0.383055928448536	353	0.410354636574083	480	0.713982213312319
ADPRHL1	127	0.0536117783426053	353	0.337734946026434	480	0.0838252200546661
ADRA1A	127	0.253306541769679	353	0.889339703182566	480	0.861968061116961
ADRA1B	127	0.603392581380332	353	0.169639018509562	480	0.371066859601667
ADRA1D	127	0.706286587702035	353	0.125299784552517	480	0.298437206402178
ADSL	127	1	353	0.657822700995531	480	0.889945928627703
ADTRP	127	1	353	0.000165411557605077	480	0.00131102241449677
AEBP1	127	0.74497574765582	353	0.757064929174424	480	0.91636458662815
AEN	127	0.853044784061476	353	0.010690522173217	480	0.0613436248533101
AFAP1	127	0.242322681325444	353	0.424771248612821	480	0.680767795088602
AFAP1L1	127	0.587304920311395	353	0.508199750837252	480	0.635428165804244
AFAP1L2	127	0.417282909443081	353	0.702929531585444	480	0.261972405472855
AFF1	127	0.790945756159265	353	0.161400510293648	480	0.108698345929887
AFF3	127	0.108690467520694	353	0.0370430487523851	480	0.0224567103151415
AFF4	127	0.620423296508557	353	0.780684910664625	480	1
AFG3L2	127	1	353	0.0594823361296024	480	0.108179894661563
AFM	127	0.897658552712405	353	1	480	1
AFMID	127	0.481470486906646	353	0.302093267022067	480	0.33817832146064
AFP	127	0.235493369195524	353	0.012293016620321	480	1
AGA	127	1	353	0.45411855263212	480	1
AGAP11	127	0.42395964608103	353	0.834541143200094	480	0.708144610798716
AGAP2	127	0.861944297543506	353	0.331448158383297	480	0.264970437066166
AGAP3	127	0.0608056287848386	353	0.517821246131691	480	0.412178863391855
AGAP6	127	0.146353695878964	353	0.748910882491461	480	0.521654485118462
AGBL1	127	0.848501029301512	353	0.193132332443355	480	0.237800808737319
AGBL2	127	0.269917323894292	353	0.118962483104424	480	0.0346153156546684
AGBL3	127	0.180244798900342	353	0.316351576909899	480	0.231011755335371
AGBL4	127	0.262902690630578	353	0.750242092470464	480	0.523214224627483
AGBL5	127	0.211915614861365	353	1	480	1
AGFG1	127	0.398328919767938	353	1	480	0.876107167031642
AGFG2	127	1	353	0.867176169542545	480	0.875585341895075
AGGF1	127	0.470081434669656	353	0.754553111450319	480	0.733264021678114
AGL	127	0.842404496928198	353	0.235139796947126	480	0.664847240310591
AGMAT	127	0.168808987461507	353	1	480	0.5124523512405
AGMO	127	0.0910453472135958	353	0.36328749287888	480	0.0775944304384807
AGRN	127	0.632193922183854	353	0.378439609857812	480	0.790374471512868
AGT	127	0.683437212013344	353	0.167316897422175	480	0.819326542563726
AGTPBP1	127	0.670889706343307	353	0.33958222578153	480	0.308015582107207
AGTR1	127	0.215683705294053	353	0.0592007291823288	480	0.234689921679471
AGXT	127	0.334809592957893	353	1	480	0.892913354199256
AGXT2	127	0.841317632707638	353	0.0771539689482164	480	0.098245700897483
AHCTF1	127	0.243027969085152	353	1	480	0.49824114459028
AHCY	127	0.024736440583132	353	0.437654644279999	480	0.506354931062026
AHDC1	127	0.265406301089846	353	0.81120636355204	480	0.360331738634963
AHI1	127	0.538073800008631	353	0.499233467862922	480	0.891074151646009
AHNAK	127	0.450133508487957	353	0.443501733683823	480	0.898167442426735
AHNAK2	127	0.266548808509734	353	0.215946608298578	480	0.896764216497373
AHR	127	0.626972674524315	353	0.432788577243934	480	0.071975333997332
AHRR	127	0.124209063640939	353	0.265861080857307	480	0.835760229874903
AIF1L	127	0.899248364573274	353	0.251995938590425	480	0.252239471382275
AIFM2	127	0.0730991675436246	353	0.0334616468317771	480	0.0302001493261003
AIFM3	127	0.368000420512189	353	0.000362742870966937	480	0.000246211594302159
AIM2	127	0.740630222745907	353	0.706946084697592	480	0.495921123500193
AIMP1	127	0.100349752927423	353	0.728761469122651	480	0.580313173869424
AIMP2	127	0.658390446774228	353	0.881885532092576	480	1
AIP	127	0.129412115314284	353	0.5897767747421	480	0.647893676890777
AIPL1	127	1	353	0.345461731794449	480	0.412479879029953
AIRE	127	0.109046234098076	353	0.00332220303265751	480	0.693809332898268
AJAP1	127	0.53487004283679	353	0.439268221356465	480	0.346259408782868
AK7	127	0.839885743568699	353	0.419480989640596	480	0.739826883600179
AK8	127	0.865847074428327	353	0.472274833499929	480	0.561829894894581
AK9	127	0.0877583684236597	353	0.592729925600144	480	0.173446380449556
AKAP1	127	0.3918860619891	353	0.504707038001994	480	0.812411999361755
AKAP10	127	0.744402216757189	353	0.745911835073221	480	0.902445770823885
AKAP11	127	0.750189332568874	353	0.798113764055686	480	0.375911450379872
AKAP12	127	0.893262976910788	353	1	480	0.880028586463443
AKAP13	127	0.520798311745548	353	0.0726718712747332	480	0.704586624101074
AKAP2	127	0.173482722904871	353	0.481768716705241	480	0.784826708815442
AKAP3	127	1	353	1	480	0.600786732813416
AKAP6	127	0.882009646011811	353	0.538183857504376	480	0.768315655988689
AKAP7	127	0.654682140109607	353	0.288276070356118	480	0.602831366352068
AKAP8	127	0.610669237121392	353	0.503246959238955	480	0.300094957166254
AKAP8L	127	0.0297671209041808	353	1	480	0.572317564751127
AKAP9	127	0.436709871487062	353	0.46309656796343	480	0.466862239147435
AKNA	127	0.5056214317441	353	0.61481267872688	480	0.39814115174679
AKNAD1	127	0.12218051761807	353	0.528300850013201	480	0.40778979896276
AKR1A1	127	0.869813363051151	353	0.183463610851042	480	0.232691633129059
AKR1B10	127	1	353	0.0790508186029196	480	0.611837123492787
AKR1C1	127	0.678853709628674	353	0.763373479081437	480	1
AKR1C3	127	0.634147968591986	353	0.063218268221003	480	0.3374207632239
AKR7A2	127	1	353	0.817799759421051	480	0.637657245416693
AKT1S1	127	0.405944462092631	353	0.58412936534319	480	0.501933865545505
ALAS1	127	0.0245517827480697	353	0.773770284025169	480	0.752754284938432
ALB	127	0.600053710340368	353	0.753397841792	480	1
ALDH16A1	127	0.708291139728958	353	0.820868506412077	480	0.692703173494067
ALDH18A1	127	0.00892168762809498	353	0.290781418715789	480	0.00684301225130712
ALDH1A1	127	0.0255123345943287	353	0.709739182279309	480	0.847464270364434
ALDH1A3	127	0.149499044055902	353	0.822365542175415	480	0.517039307821012
ALDH1B1	127	1	353	1	480	0.858437231890408
ALDH1L1	127	1	353	0.0112163977778494	480	0.415706939050171
ALDH1L2	127	0.280557125853006	353	1	480	1
ALDH3A1	127	0.0509809191579205	353	0.220739873855434	480	0.032494746305519
ALDH3A2	127	0.512263154188242	353	0.346059072166103	480	0.196964400303933
ALDH3B2	127	0.878183506669598	353	0.495827499764341	480	0.334354423533689
ALDH4A1	127	0.262637936654112	353	0.778932845649076	480	0.454525912390139
ALDH5A1	127	0.116602660019477	353	0.00214093240924751	480	0.00389347581368538
ALDH6A1	127	0.311317741121909	353	1	480	0.7732321617657
ALDH7A1	127	0.413690272581784	353	0.307015331616805	480	0.752660209821839
ALDH8A1	127	0.488958200060257	353	0.185342727831914	480	0.636989334168557
ALDH9A1	127	0.362650347373129	353	0.244481703342886	480	0.384900446255544
ALDOB	127	0.218319109807712	353	0.302904235219956	480	0.1609817570151
ALG1	127	0.223161413817858	353	0.767637913123967	480	0.278551973097645
ALG10	127	0.232181867615521	353	1	480	0.658958227093175
ALG11	127	0.179749531306997	353	0.137027398618725	480	0.706115205971466
ALG12	127	1	353	0.678963488745067	480	0.505215499479674
ALG14	127	0.570127587343269	353	0.674666491908521	480	0.729109650364241
ALG1L2	127	0.115367093550135	353	1	480	0.216768028020734
ALG2	127	1	353	0.088939983010399	480	0.0796101200672789
ALG3	127	0.750603221716848	353	0.326812870078288	480	0.372091844758306
ALG6	127	0.736027875762015	353	0.0334885768767764	480	0.0648172599867252
ALG8	127	0.720884252615114	353	0.0150466219395657	480	0.00813466681954234
ALK	127	0.495417158010454	353	0.651237051106785	480	0.774931156487779
ALKBH3	127	0.256681513881381	353	0.31105552132148	480	0.320909382606274
ALKBH8	127	1	353	0.554108841261802	480	0.637754675286651
ALLC	127	0.609322163153423	353	0.300644411695965	480	0.167069138768805
ALMS1	127	0.914935562808396	353	0.820853484707823	480	0.500455022444062
ALOX12	127	1	353	0.611648927293471	480	0.7162834256603
ALOX12B	127	0.735239162540263	353	0.595489315110556	480	0.715781680225569
ALOX15	127	0.158215476892436	353	0.336710121794188	480	0.0581735796248226
ALOX15B	127	0.722273490075487	353	0.469966260203255	480	0.483096475362398
ALOX5	127	0.447537492427194	353	0.453285632890272	480	0.544443897149949
ALOXE3	127	0.282525277095427	353	0.829563259871057	480	0.776225870346544
ALPK1	127	0.10373905345148	353	1	480	0.12078130665107
ALPK2	127	1	353	0.717393598111888	480	0.846375210269246
ALPK3	127	0.0818504351004075	353	0.859080987642074	480	0.861729454272465
ALPL	127	0.5574917494305	353	0.0157457757503114	480	0.0416358199777052
ALPP	127	1	353	1	480	1
ALPPL2	127	0.780866322945688	353	0.691039987592812	480	0.506968866997909
ALS2	127	0.746213923100976	353	0.244472420684933	480	0.885938812561719
ALS2CL	127	0.633305408867437	353	0.0748124820519266	480	0.0848516979530256
ALX1	127	0.503224238367497	353	0.670518410373545	480	0.887206392584207
ALX3	127	0.496813086568882	353	0.611888510320162	480	1
ALX4	127	0.78310151604538	353	0.37279299364351	480	0.492320736085058
AMBN	127	3.07782771491461e-08	353	0.848711273923856	480	0.477638428055932
AMBRA1	127	0.647424502647595	353	0.0123787938206378	480	0.380355793643649
AMDHD2	127	0.155527238110014	353	0.666140266280319	480	0.141428819509223
AMER2	127	0.435942011891626	353	0.00948264876248628	480	0.00554562709651141
AMER3	127	0.178917097965838	353	0.839689649524742	480	0.406047097501716
AMFR	127	1	353	0.75186974897752	480	0.838158068835359
AMH	127	0.449743667553416	353	0.172242201531314	480	0.337862863799562
AMHR2	127	1	353	0.840050219541168	480	1
AMIGO1	127	0.324789770084612	353	1	480	1
AMMECR1L	127	0.860387717702212	353	0.32983148897809	480	0.394541161142541
AMN	127	0.535816490295497	353	0.557931027329365	480	0.444693690761229
AMOTL1	127	0.538594823737545	353	0.0186161604978371	480	0.109918712692844
AMOTL2	127	0.665957838936665	353	0.516636089162259	480	0.496005759672276
AMPD1	127	0.553581722005988	353	1	480	0.45595704794913
AMPD3	127	1	353	0.851360595937392	480	0.766117637387724
AMPH	127	0.473632344196904	353	0.884335021457239	480	0.51059937261656
AMT	127	0.806150300082705	353	0.640445027463678	480	0.879504610196197
AMTN	127	0.745125304577141	353	0.319727073610222	480	0.245036167987384
AMY2B	127	0.634786878094769	353	0.83789006602601	480	0.863642476927098
AMZ1	127	0.181560751637884	353	1	480	0.399700597038542
ANAPC1	127	0.284050209597189	353	0.00237628635913045	480	1
ANAPC2	127	0.782134134347235	353	0.244153886929947	480	0.121135956852369
ANAPC5	127	0.10000294163719	353	0.0366477413114591	480	0.273216509292969
ANAPC7	127	1	353	0.802178223365418	480	0.552463271618913
ANGEL1	127	0.612491110445292	353	0.453753473360212	480	0.74252555795268
ANGEL2	127	0.249029616974065	353	1	480	0.715317098293955
ANGPT2	127	1	353	0.198986491932069	480	0.389977861132369
ANGPT4	127	0.73057750010666	353	0.22138790962165	480	0.397525359242393
ANGPTL2	127	0.718303252778301	353	0.451499201716342	480	1
ANGPTL3	127	0.125642790910871	353	0.557907194556471	480	0.349083918624026
ANGPTL4	127	0.202804728244918	353	0.0336465464323861	480	0.0455559798227734
ANGPTL5	127	0.567369447447541	353	1	480	0.710338908690892
ANGPTL6	127	0.969141290039773	353	0.762326031266691	480	0.714975496365768
ANGPTL7	127	0.678446219252536	353	1	480	0.696670993617985
ANHX	127	0.430808290013768	353	0.789853644906002	480	0.751054209115311
ANK1	127	1	353	0.0342456745539284	480	0.0380077635730205
ANK2	127	0.604969839229598	353	0.202128934954176	480	0.379914701571763
ANK3	127	0.182740587964857	353	0.00178398862189444	480	0.0222589541453637
ANKAR	127	0.77714435062467	353	0.394200662804491	480	0.717092454356962
ANKDD1A	127	0.763400871199834	353	0.540162013208703	480	0.564602211971906
ANKDD1B	127	0.65045256765173	353	0.455328036425241	480	0.413810897735302
ANKEF1	127	0.843112445973491	353	0.251999800560578	480	0.247767734305264
ANKFN1	127	0.0997902116397476	353	0.0179981973667518	480	1
ANKFY1	127	0.683668325220436	353	0.249457749572412	480	1
ANKH	127	0.134187991712477	353	1	480	1
ANKHD1	127	1	353	0.183569871907365	480	0.123375509310357
ANKIB1	127	0.599898920689712	353	0.807182719773289	480	1
ANKK1	127	0.387538962746896	353	0.29587027379671	480	0.66511674583005
ANKLE1	127	0.239173770898709	353	0.283824081679753	480	0.65460599148027
ANKLE2	127	0.406329178597352	353	0.89419329687572	480	0.920508142778994
ANKMY1	127	0.413797540724318	353	1	480	0.618260759738813
ANKRD1	127	0.0551574811939289	353	0.613381488707617	480	0.204565714252429
ANKRD11	127	0.844072140784586	353	0.0935154550626118	480	0.00932644321883047
ANKRD12	127	0.446480792476416	353	0.0439799948115638	480	0.217644096655997
ANKRD13A	127	0.37914938142011	353	0.539548803410186	480	0.834086196782424
ANKRD16	127	0.0564042697300521	353	0.622574379288486	480	0.730371326668793
ANKRD17	127	0.823932099212096	353	0.923516919101986	480	0.47938534558924
ANKRD18A	127	0.683247866303539	353	0.387473282673986	480	0.255202942503057
ANKRD18B	127	0.842392473128476	353	0.833432707170866	480	0.753843761567599
ANKRD2	127	0.655126040554892	353	0.0990239759921859	480	0.0162175679358592
ANKRD20A1	127	0.211091006321346	353	0.221180131989459	480	0.468476660700263
ANKRD22	127	0.262833834804621	353	0.798729704735108	480	0.703414134753734
ANKRD23	127	0.623345054690198	353	1	480	0.494314182290142
ANKRD24	127	0.778140566874527	353	0.782262738561471	480	0.598329151851913
ANKRD26	127	0.309212344390485	353	1	480	0.773786757772501
ANKRD27	127	0.68976744183478	353	0.448770896912024	480	0.669801912488811
ANKRD28	127	0.523518678086307	353	0.030971194663975	480	0.0265176505806054
ANKRD29	127	0.862049736431872	353	0.827276400298016	480	1
ANKRD30A	127	0.406907781466867	353	0.304783145151434	480	0.49374548044986
ANKRD30B	127	0.0605160783275394	353	0.00633610083311043	480	0.0469343914663045
ANKRD31	127	0.884720452398566	353	1	480	1
ANKRD33	127	0.671065782017303	353	0.346850360373918	480	0.858096014664328
ANKRD33B	127	0.382216553345486	353	0.69024711840093	480	0.713764417768313
ANKRD34B	127	0.0186437840061952	353	0.325240918614983	480	0.0956549257268509
ANKRD34C	127	0.527021381240744	353	0.407361101972929	480	0.187616075813818
ANKRD35	127	0.0900672024887916	353	0.152059559322687	480	0.24085046239139
ANKRD36	127	0.449393170758579	353	0.447166490122305	480	1
ANKRD36B	127	0.793588075008081	353	0.564629578244492	480	1
ANKRD36C	127	0.502465687410243	353	0.466979930471057	480	0.23297068397958
ANKRD40	127	0.694414073795922	353	0.37013878997727	480	0.757499013069327
ANKRD42	127	0.160895189080431	353	0.482424131587705	480	0.238109925398193
ANKRD44	127	0.0130213695363185	353	0.770186020893527	480	0.342601979430977
ANKRD45	127	1	353	0.775977675617626	480	0.637232655128855
ANKRD53	127	0.739577671083822	353	0.694292323389347	480	0.612295368976419
ANKRD55	127	1	353	0.452603253845327	480	0.184669083318524
ANKRD6	127	0.266339885287854	353	1	480	0.812323841572619
ANKRD60	127	0.0687550234893537	353	0.426929394958441	480	0.75145857299887
ANKRD61	127	0.499455963787602	353	0.443657031912834	480	1
ANKRD62	127	0.710999542489374	353	0.0499985389219112	480	0.121588622676949
ANKRD65	127	0.328138308807901	353	0.208857784699672	480	0.322806308628564
ANKRD7	127	0.0838654869252341	353	0.529280679117274	480	0.160366141701283
ANKS1A	127	0.33007653187872	353	0.817634021299249	480	0.460305929549141
ANKS1B	127	0.499771010779674	353	0.914319349829795	480	0.890997674203482
ANKS3	127	0.850410581519509	353	0.77302309637936	480	0.666565615903122
ANKS4B	127	0.56734660251257	353	0.455288072060603	480	0.684859929919781
ANKS6	127	0.354718187632852	353	0.0506401130807459	480	0.66558251084149
ANKUB1	127	0.772607601183808	353	0.48129309238939	480	0.69068086539585
ANKZF1	127	0.354825601635528	353	0.793565949018452	480	1
ANLN	127	1	353	0.399124594184034	480	0.27311524388389
ANO10	127	0.708622748768122	353	0.873496694251053	480	1
ANO2	127	0.694771475811299	353	0.168742772964209	480	0.221722125358759
ANO3	127	0.596251028780176	353	0.459619896287947	480	0.390124542501059
ANO4	127	0.790470838899917	353	0.811054140301906	480	0.801885426147197
ANO5	127	0.832592489076468	353	0.775116194309835	480	0.794527112777303
ANO6	127	0.663154253201764	353	0.456392433593696	480	0.902807729747869
ANO7	127	0.679683110790937	353	0.0259603262544497	480	0.0965918843780702
ANO8	127	0.785096745284059	353	1	480	0.483024637817152
ANO9	127	0.537232790050622	353	0.226667157986452	480	0.803214211598333
ANP32C	127	0.185097574584932	353	0.210168106554046	480	0.359964756842259
ANPEP	127	0.0742270426090418	353	0.390060082078047	480	0.148400131410687
ANTXR1	127	0.524997283362412	353	1	480	0.549223627117793
ANTXRL	127	0.84063230394071	353	0.286828517995352	480	0.61769180420564
ANXA1	127	0.0175868394131314	353	1	480	0.85942404500556
ANXA10	127	0.474562987021654	353	0.540722583480656	480	0.337847076538441
ANXA11	127	0.721896578275275	353	1	480	1
ANXA2R	127	0.081492328865814	353	0.746579362117093	480	0.0738670226306916
ANXA3	127	0.676187841831671	353	0.293550948002473	480	0.243318568576737
ANXA4	127	0.68323934973986	353	1	480	0.708977476041723
ANXA5	127	0.338649505753999	353	0.381463865210035	480	0.384411581628642
ANXA7	127	0.377510133963292	353	0.383252791547437	480	1
ANXA9	127	0.781613634329397	353	0.765462446373011	480	1
AOAH	127	0.715963946086686	353	0.233578707934012	480	0.881397964208498
AOC1	127	0.827284847578141	353	0.534241153161738	480	1
AOC2	127	0.0435703327542069	353	0.289767296732433	480	0.698312545726562
AOC3	127	1	353	0.272311974210164	480	0.855374559232389
AOX1	127	0.276147597775994	353	0.759183050845499	480	0.73005086540166
AP1B1	127	0.0838140380843672	353	0.582502626688794	480	0.265188064483896
AP1G2	127	1	353	1	480	0.877230009933145
AP1S3	127	0.85476530484447	353	0.836003421067053	480	1
AP2A1	127	0.809030764299345	353	0.108657115170286	480	0.365257377740325
AP3B1	127	0.419317455641728	353	0.0562521010003257	480	0.0530006278459819
AP3D1	127	0.579233999407921	353	0.0796942745292727	480	0.00818730886615848
AP3S2	127	1	353	0.400550658468475	480	0.307076240942769
AP4B1	127	0.365669153401784	353	0.446076322758086	480	0.580998705175468
AP4E1	127	0.0319347879444952	353	0.699066460930705	480	0.319652143350592
AP4M1	127	0.680335153532613	353	0.794385541548744	480	0.407367376743052
AP5B1	127	0.0667034791375808	353	0.363067413958605	480	0.00806710850026149
AP5M1	127	0.722847190980053	353	0.800623417584853	480	1
AP5S1	127	0.224624752959835	353	0.828907643473665	480	1
AP5Z1	127	0.424142695727694	353	0.593764652674094	480	0.0879892653650526
APAF1	127	1	353	0.505813079758457	480	0.652986560423576
APBA2	127	0.378544737966736	353	0.403305757101747	480	0.485395658770088
APBA3	127	0.317365523245485	353	0.274314454621922	480	0.615344029539476
APBB1	127	0.836896831747414	353	0.825454775085133	480	1
APBB1IP	127	0.305727708214287	353	0.833182426196793	480	0.698328427243635
APBB2	127	1	353	0.229138489831434	480	0.282515095214724
APBB3	127	0.0832817385043966	353	0.335313246212523	480	0.204753798272832
APC	127	0.0504970505998152	353	0.739040965811347	480	0.0567950593148027
APC2	127	0.819326366608214	353	0.55212974902367	480	0.0820838389997974
APCDD1	127	0.750604811974041	353	0.647614464653722	480	0.581405473365134
APCDD1L	127	0.354604379191207	353	0.642569648593287	480	0.183203825338165
APCS	127	0.712712157776035	353	0.0711345754702479	480	0.0620258948163854
APEH	127	0.552327775918816	353	0.260375669298459	480	0.242891188903459
APH1B	127	0.703370662178652	353	0.467872187622974	480	0.812108220867211
API5	127	0.345630209429167	353	1	480	0.610677661353631
APIP	127	0.535952929914677	353	0.413668128014862	480	0.273859049964348
APLF	127	0.574904538613977	353	0.806319374870332	480	0.293214174823361
APLP1	127	0.5741304649692	353	0.506636484063652	480	0.393773133388473
APLP2	127	0.64765751289605	353	0.892852708629901	480	0.781891387377523
APOA4	127	1	353	0.242248501790014	480	0.00552888839941923
APOA5	127	0.525357895227719	353	0.904362674761117	480	0.759800812648129
APOB	127	0.761858039900638	353	0.80444590579666	480	0.84493815339534
APOBEC3B	127	2.33100580961763e-44	353	0.775709979071335	480	1
APOBEC3D	127	0.274337905078185	353	0.0209735376969619	480	0.0256533401226051
APOBEC3F	127	0.845866659270696	353	0.225114397129541	480	0.400581095271683
APOBR	127	0.628288781422905	353	0.862194735359107	480	1
APOD	127	0.925925921596701	353	0.566227134213195	480	0.847161630918214
APOL1	127	0.299871063310248	353	0.0765984275875097	480	0.0831169392235785
APOL2	127	0.604188583642009	353	0.160386996667896	480	0.457313465241925
APOL3	127	0.0888320550581834	353	0.753935027200976	480	0.112880707850638
APOL5	127	0.280823142827994	353	1	480	0.822029154475142
APOL6	127	0.299154714988829	353	0.421823980665823	480	0.779399492553793
APOLD1	127	0.879766395199909	353	1	480	1
APOM	127	0.843702527625673	353	0.206585850636545	480	0.339449287011448
APOPT1	127	0.523490208185315	353	0.342661919362045	480	0.517753439449499
APPL1	127	0.256782557831558	353	0.496495446419629	480	0.700211621373124
APPL2	127	0.325333584546385	353	0.00642987384621019	480	0.27406991086701
APTX	127	0.677954639361851	353	1	480	1
AQP1	127	0.262602594914521	353	0.495498019556193	480	0.617767906798868
AQP4	127	0.464917507711529	353	0.459584919502509	480	0.810106993851751
AQP5	127	0.574910467700799	353	0.647608096477814	480	0.851956292583711
AQP7	127	0.0298260406179156	353	1	480	1
AQP9	127	0.351233296822096	353	0.405772716803794	480	0.0353553101676237
AQR	127	0.771743641900229	353	0.859808631770348	480	0.718043074631784
ARAP1	127	0.772200826923959	353	0.87664647045461	480	0.783872010414899
ARAP2	127	0.549677691140715	353	0.00717797616644533	480	0.0853310343359439
ARAP3	127	0.507020040218864	353	0.607349204730637	480	0.69513428612387
ARFGAP1	127	0.336936796613683	353	0.0557608314944197	480	0.124174557662693
ARFGAP2	127	0.490318403383004	353	0.456360164556763	480	0.361164029354029
ARFGAP3	127	0.836125439363801	353	0.526790191043367	480	0.52752504743364
ARFGEF1	127	0.0696712866908889	353	0.213547100192305	480	0.631526323138606
ARFGEF2	127	0.467423935278706	353	0.743850343752734	480	0.387540847464967
ARG2	127	0.63823005243188	353	0.00694728293606051	480	0.0112764474604606
ARGFX	127	0.665734476437812	353	0.519129706994391	480	0.433775093059196
ARHGAP1	127	1	353	0.560149860783032	480	0.688486275383082
ARHGAP10	127	0.106461074471462	353	0.58644723536776	480	0.285567216901511
ARHGAP11A	127	0.185107067800896	353	0.770562049059691	480	0.594188873855359
ARHGAP12	127	0.0209588600689129	353	0.476506496664631	480	0.0994553646446454
ARHGAP18	127	0.714560339534079	353	0.383919180755869	480	0.629118041225312
ARHGAP19	127	0.340237712275628	353	0.78312404035833	480	0.191302339605851
ARHGAP20	127	0.593273529596662	353	0.0938766421140423	480	0.532815610037106
ARHGAP21	127	0.100362300776326	353	0.874256562446085	480	0.458726421928943
ARHGAP22	127	0.440994074515373	353	0.501881707808651	480	0.442994071321363
ARHGAP23	127	0.773025276642997	353	0.432356763034969	480	0.194934485472312
ARHGAP25	127	0.206690698099451	353	0.13266895503306	480	0.19539419263874
ARHGAP27	127	0.735184888350905	353	0.275954942363478	480	0.41952647322289
ARHGAP28	127	0.324010530362953	353	0.347237308540103	480	0.673910446178765
ARHGAP29	127	0.274855168386998	353	0.905258920961364	480	0.190840108811502
ARHGAP30	127	1	353	0.8212817077932	480	0.425600821872854
ARHGAP31	127	0.687166404416679	353	0.672341073053073	480	0.406861200461303
ARHGAP32	127	0.550582559239767	353	0.808321399510421	480	1
ARHGAP33	127	0.478470666074922	353	0.0764511492791679	480	0.235496505504547
ARHGAP35	127	0.374197449206297	353	0.184879669520028	480	0.208079736561109
ARHGAP39	127	0.714260446220115	353	0.690438139567574	480	0.225455609220656
ARHGAP40	127	0.872106379074514	353	0.19959355543534	480	0.039118822094439
ARHGAP5	127	0.0792098980377733	353	1	480	0.83844114835294
ARHGAP8	127	0.23909561233157	353	0.920777171002037	480	1
ARHGAP9	127	0.00103245290199927	353	0.310169366068064	480	0.266235869670859
ARHGEF1	127	0.689477217084068	353	0.69633180062521	480	1
ARHGEF10	127	0.525733290959442	353	0.559983882929404	480	0.676057842595382
ARHGEF10L	127	0.17760415232151	353	0.263626975850497	480	0.632642130590987
ARHGEF11	127	0.45649110088165	353	0.0694768791227603	480	0.355679615054211
ARHGEF12	127	0.170854555761436	353	0.619821379620646	480	1
ARHGEF16	127	0.728288479002262	353	0.742452740551688	480	0.40250810851123
ARHGEF17	127	0.89854587667797	353	0.731433541771066	480	0.892002542345343
ARHGEF18	127	0.143877084372662	353	0.180763050052214	480	0.686571962544211
ARHGEF19	127	0.376487472910891	353	0.889922581077155	480	0.784805927690929
ARHGEF25	127	0.115662961240936	353	1	480	1
ARHGEF26	127	0.722688905500218	353	0.0025182484098476	480	0.845761345821929
ARHGEF28	127	0.781131978427301	353	0.557129475740018	480	0.327655814130177
ARHGEF3	127	0.569059324060525	353	0.140449729654501	480	0.0702554652535291
ARHGEF33	127	0.441819081979444	353	0.300814364553932	480	0.0824050741721685
ARHGEF37	127	0.757758651697176	353	0.00775621173475349	480	0.030193216954002
ARHGEF38	127	0.801806617923993	353	0.312714536957099	480	0.0894984366884905
ARHGEF4	127	0.334392096557047	353	0.88552181585824	480	0.665743854314472
ARHGEF40	127	0.170121212783302	353	0.340204711028023	480	0.651091834247472
ARHGEF5	127	0.802670907678097	353	0.0558256307851088	480	0.0801514711273018
ARHGEF7	127	0.169584785822362	353	0.0973931181257314	480	0.0848187950563177
ARID1A	127	0.89241616313848	353	0.406574713549797	480	0.813701165868426
ARID1B	127	0.155031799331052	353	0.0458893127261744	480	1
ARID2	127	0.311474865511697	353	0.185726437109084	480	0.255136322763778
ARID3A	127	0.219059725747655	353	0.490250806285227	480	0.108747887871219
ARID3C	127	0.0418895901362661	353	0.399816353607337	480	0.266302693752481
ARID4B	127	0.492754128352741	353	0.656480111746852	480	0.503621497535738
ARID5A	127	0.431356366295026	353	0.693891343646185	480	0.633665930303951
ARID5B	127	0.362569015670303	353	0.479364679763492	480	0.786251483772508
ARL13B	127	0.709787145541595	353	0.12199414904076	480	0.10094802641625
ARL14EPL	127	0.393489383104384	353	0.553199281448545	480	0.783998386160691
ARL6IP4	127	0.221491520857095	353	0.54169774067937	480	0.26192229827574
ARMC10	127	0.457121512845144	353	0.378865689994352	480	0.375709204497648
ARMC12	127	0.153664926327092	353	0.0287726159386466	480	0.0346701555663645
ARMC2	127	0.816872295096431	353	0.788950061202964	480	0.55094659066224
ARMC3	127	0.013543961791015	353	0.222831119473292	480	0.224306860966637
ARMC4	127	0.10828255075019	353	0.364622832801614	480	0.46224939912723
ARMC5	127	1	353	0.754005086119644	480	0.900232149987456
ARMC9	127	0.756778343651931	353	0.837699750346028	480	0.647898312339394
ARNT	127	0.463179709192018	353	0.758413333281982	480	1
ARNT2	127	0.136015874909748	353	0.79064528197993	480	0.560760123988335
ARNTL2	127	0.597978645668541	353	0.587192715294316	480	0.58756618895729
ARPC4-TTLL3	127	0.522245885473682	353	0.47201519356982	480	0.38216330877922
ARPC5L	127	0.597025231883105	353	1	480	0.87119017845481
ARPP21	127	0.0037654163883476	353	0.862662780880521	480	0.881211583766408
ARRDC1	127	0.394000264435378	353	0.093105402828379	480	0.401437106375918
ARRDC2	127	0.388872962438926	353	0.775089571409662	480	0.488807252981133
ARSA	127	0.522953376364363	353	0.699775986249742	480	0.875042063737365
ARSG	127	0.233444976799706	353	0.218522423138127	480	0.602194388106599
ARSI	127	1	353	0.873350599112175	480	1
ARSJ	127	0.30352954173449	353	0.477053779428556	480	0.579137835234442
ARSK	127	0.144425165586295	353	0.461642016434998	480	0.0876340725114804
ART1	127	0.636739226394445	353	1	480	1
ART4	127	0.225218849323518	353	0.182022833994565	480	0.457838116329195
ART5	127	1	353	0.00530762545773933	480	0.00281475297400713
ARV1	127	0.481293366169637	353	0.350800501219333	480	0.186678641934015
ARVCF	127	0.620896849478442	353	0.346811128113615	480	0.891289547807121
ASAH1	127	0.00332816891771337	353	0.506355469573635	480	0.173211071832251
ASAP2	127	0.772111497832846	353	0.89799170919773	480	0.877903854645768
ASAP3	127	0.15219827974629	353	0.521823838415316	480	0.71478337144099
ASB10	127	0.334617447909817	353	0.109978561260296	480	0.334714461807808
ASB14	127	0.208082581883124	353	0.204419117867677	480	0.0665560481383622
ASB15	127	1	353	0.24758723574836	480	1
ASB16	127	0.414694126208007	353	0.030316977513967	480	0.0040995647854315
ASB18	127	0.547298172912407	353	1	480	0.826981029741181
ASB2	127	0.415823635513	353	0.318389068767295	480	0.758410073894476
ASB5	127	0.900416376391824	353	0.551836980489315	480	0.357417905753566
ASB6	127	0.0192131033140449	353	0.763836864166617	480	0.0411364809406182
ASCC1	127	0.273624534221542	353	0.0818977220241831	480	0.795799665278086
ASCC2	127	0.0719644371968908	353	0.748720512459359	480	0.422713091650734
ASCC3	127	0.634705403987741	353	0.7396983414233	480	0.553213702771703
ASCL1	127	0.068006437232298	353	0.994736795169572	480	0.201095248574809
ASGR1	127	0.653209756565406	353	0.715745691830874	480	0.789152310701505
ASH1L	127	0.603073142914038	353	0.386644730821291	480	0.082773271913374
ASIC1	127	0.0474220000697216	353	0.00314320623386311	480	0.00161678447441826
ASIC2	127	0.245853141309863	353	0.356780497757209	480	0.131315441705875
ASIC3	127	0.769937004611629	353	0.530533071605603	480	0.528610565056831
ASIC4	127	0.658865072269114	353	0.566823411730189	480	0.822044644347249
ASIC5	127	0.57298058555904	353	0.487262400909147	480	0.371898823526387
ASL	127	0.30370386607219	353	0.283034069729214	480	0.360146126609888
ASNS	127	0.149362461386944	353	0.54818220511953	480	0.722850823051198
ASNSD1	127	0.401649486643918	353	0.0971327307617197	480	0.227329277322748
ASPDH	127	0.78717390118773	353	0.117297720433778	480	0.277394551278737
ASPG	127	0.336288856720833	353	0.795719389325917	480	0.544723489199836
ASPM	127	0.492046501473735	353	0.932628478028486	480	0.289618187996592
ASPN	127	0.584976739738892	353	0.358225232500808	480	1
ASPSCR1	127	0.650690388956581	353	0.658711725656767	480	0.446824422370803
ASS1	127	0.178557273516979	353	0.404121454894404	480	0.172404972595732
ASTE1	127	0.0135041466872289	353	0.831807458125327	480	0.0668452346636921
ASTL	127	0.210458824278428	353	0.45166105145046	480	0.0312246654733532
ASTN1	127	0.27806932606942	353	0.524753345743711	480	0.547189877792115
ASTN2	127	0.304539059713408	353	0.195002238939302	480	0.17153210669577
ASXL1	127	0.404603461945709	353	1	480	0.798056611815514
ASXL2	127	0.192137362844711	353	0.351825769118229	480	0.357814782668266
ASXL3	127	0.819614464907812	353	0.919789683205316	480	0.676935927433656
ASZ1	127	0.557657546803945	353	0.55124720663276	480	0.12175322663882
ATAD2	127	0.0282308124272492	353	0.309462875728598	480	0.258009525091592
ATAD2B	127	0.574016955398189	353	0.229360402216679	480	0.4503603353542
ATAD3A	127	0.411372165674027	353	0.044950741625681	480	0.00677775340677222
ATAD3B	127	0.633278389238312	353	0.13569176376866	480	1
ATAD3C	127	0.295439461533884	353	0.353793911988194	480	0.39926182239164
ATAD5	127	0.771762413989055	353	0.343319677312932	480	0.423597937913987
ATAT1	127	0.135928453501004	353	0.74092667535331	480	0.56765481797439
ATE1	127	0.526951682212862	353	0.859353213166403	480	0.800340331006409
ATF4	127	0.267815411272674	353	0.857942262985223	480	0.681318156660108
ATF6	127	0.642957298858771	353	0.243676111595313	480	0.297301604090685
ATF6B	127	0.193286204736479	353	0.26988406315606	480	0.19285851536137
ATF7IP	127	0.871547959328967	353	0.0356961936027919	480	0.394922440655002
ATG13	127	0.237057141298007	353	0.723933488168615	480	1
ATG14	127	0.710077239316202	353	0.487889963949739	480	0.195028643524873
ATG16L2	127	1	353	1	480	1
ATG2A	127	0.447276095282924	353	1	480	0.791322294853672
ATG2B	127	0.347646401688258	353	0.0469195242539792	480	0.032358164086607
ATG3	127	0.0142500541488395	353	0.391455598345796	480	0.0275066908258179
ATG4B	127	0.652848087252215	353	0.179708339532436	480	0.545151465583939
ATG4C	127	0.335428270822146	353	0.189631001545547	480	0.50126849903523
ATG4D	127	0.471891244735117	353	0.460291446655847	480	0.0998149025142079
ATG9A	127	0.711714339256235	353	0.77186227843883	480	0.728867713300752
ATIC	127	0.148725609772736	353	0.549534382231887	480	0.331115621383952
ATL2	127	0.253846032995588	353	0.822422363674066	480	0.527739499888322
ATM	127	1	353	0.12077985541476	480	0.851043735888314
ATMIN	127	0.669845618646591	353	1	480	1
ATN1	127	0.853626231541293	353	0.905917922886321	480	0.845572473047966
ATOH1	127	0.385060600488581	353	0.278710740987262	480	0.206111239967082
ATOH8	127	0.473041230591062	353	0.762030868891853	480	0.622865812309089
ATP10A	127	0.72472348145413	353	1	480	0.913651752754221
ATP10B	127	0.161683037006841	353	0.169100891044135	480	0.810211647348767
ATP10D	127	0.598508530626109	353	0.532232377216768	480	0.139901324572822
ATP11A	127	0.498162394803178	353	0.700040616560603	480	0.770190711055408
ATP12A	127	0.581720213152938	353	0.777995531016664	480	1
ATP13A1	127	0.198910824543047	353	0.879609056604457	480	0.686349129010836
ATP13A2	127	0.447843434439518	353	0.70595201600594	480	0.642034511164801
ATP13A3	127	0.0371011928760778	353	0.454050719304347	480	0.613985717099302
ATP13A4	127	0.00534641257401891	353	0.209543455525435	480	0.0556058577694688
ATP13A5	127	0.0468904477861076	353	0.84156799665015	480	0.270811863623893
ATP1A2	127	0.118990517876655	353	0.511744454086885	480	0.219406782189328
ATP1A4	127	0.0419237570409403	353	0.863749447233878	480	0.315312330159551
ATP1B2	127	0.525233724191995	353	0.144262787897646	480	0.211492421285033
ATP2A1	127	0.0877658007241088	353	0.360518326605445	480	0.584334701148275
ATP2A2	127	0.667575247563893	353	0.87323805422878	480	0.836580717712975
ATP2A3	127	0.779654136838302	353	0.279538591517454	480	0.233286487764563
ATP2B2	127	0.226212377687071	353	0.515710265685423	480	0.798983809110683
ATP2B4	127	0.891264622392542	353	0.502754074782316	480	0.62475388631776
ATP2C2	127	0.541329601446263	353	0.622887919172401	480	0.285956388293174
ATP4A	127	0.845728588754121	353	1	480	1
ATP4B	127	0.139055567036116	353	0.227828659406493	480	0.372858627531924
ATP5B	127	0.64621879983679	353	0.503684376467074	480	0.840860739803931
ATP5J2-PTCD1	127	0.438170842310975	353	0.129761670312387	480	0.125873600117193
ATP5O	127	0.286433154878754	353	0.267361160231319	480	0.201260156852485
ATP5SL	127	0.432397114385342	353	0.75352993862607	480	0.802444772332281
ATP6AP1L	127	0.602509638796617	353	0.419427164105786	480	0.658294480443778
ATP6V0A2	127	0.521025762596121	353	0.501866054611101	480	0.686359488513832
ATP6V0A4	127	0.205779149218572	353	0.806831431488985	480	0.695089584321245
ATP6V0D2	127	0.31948867470105	353	0.342367407920752	480	1
ATP6V0E2	127	0.238913150502784	353	0.483628192715014	480	0.109790330291005
ATP6V1B1	127	0.0706991873945639	353	0.574492053982744	480	0.6733826213846
ATP6V1B2	127	0.670122392070929	353	0.291255389651437	480	0.54439295876268
ATP6V1C2	127	0.387194237806637	353	0.685607656306957	480	0.325488080396494
ATP6V1G3	127	0.645716589748584	353	0.257232762859697	480	0.273765196205644
ATP7B	127	0.614516422396626	353	0.597871614923975	480	1
ATP8A1	127	0.584578185947193	353	0.888948197765928	480	0.806330307293753
ATP8A2	127	0.668639462086948	353	1	480	0.824072400327994
ATP8B1	127	1	353	0.906006098999031	480	1
ATP8B2	127	0.217254703872519	353	0.820308853790766	480	1
ATP8B3	127	0.675819535152343	353	0.849351562223803	480	0.62660787879616
ATP8B4	127	0.521384414229766	353	0.646614318076882	480	0.36257777979817
ATP9A	127	0.558898250288723	353	0.822245325723643	480	0.718609435705839
ATP9B	127	1	353	0.481959258898802	480	0.330519525716229
ATR	127	0.70784199472281	353	0.0538709951654622	480	0.0609480186289589
ATRIP	127	0.234079616955301	353	0.529784525045542	480	0.756870329887248
ATRN	127	1	353	0.107981478615179	480	0.0685356454089001
ATRNL1	127	0.111794151076897	353	0.58645072527105	480	0.676850553577511
ATXN1	127	0.658812448278237	353	0.57506981607162	480	0.612475563190726
ATXN1L	127	0.860115920910443	353	0.833794996142598	480	0.419222515131549
ATXN2	127	1	353	0.263640801900955	480	1
ATXN7	127	0.338649208685326	353	0.82327392101401	480	0.728469411700953
ATXN7L1	127	1	353	1	480	0.718427508929395
ATXN7L2	127	0.537352329426397	353	0.767399732073066	480	0.699215905032876
AUNIP	127	0.593972624227233	353	0.00978463948423258	480	0.0102119157351939
AURKAIP1	127	0.316330641763358	353	0.67876035445853	480	0.627254967576713
AUTS2	127	0.633148001562507	353	0.691400815563005	480	1
AVEN	127	0.133378525178444	353	1	480	0.134774680454813
AVL9	127	1	353	0.529469505518007	480	0.848929761307504
AVPI1	127	0.629547538354984	353	0.315086662669501	480	0.522729137276452
AVPR1A	127	0.0189605668848154	353	0.0442694452337207	480	0.0156568513294657
AVPR1B	127	0.0596579821242036	353	0.244786794160782	480	0.14194527594749
AXDND1	127	0.00970739094836304	353	0.093027045250527	480	0.116150477664256
AXIN1	127	0.268633213023548	353	0.039668375087531	480	0.0458328799886056
AXIN2	127	0.786354736760594	353	0.795771172067853	480	0.904438376806511
AXL	127	0.85964925368268	353	0.853043001592689	480	0.623973392746402
AZU1	127	1	353	0.0984127761934929	480	0.852951257285741
B3GALT5	127	0.785743994548822	353	0.743610986646672	480	0.376940453745555
B3GAT1	127	1	353	1	480	1
B3GAT3	127	0.553667115108954	353	0.822858450109804	480	0.81902339095244
B3GNT3	127	0.310589171537482	353	0.662669504718922	480	0.49906542173546
B3GNT4	127	0.729127577200391	353	0.00260735543207979	480	0.0426955192469262
B3GNT8	127	0.360111819488156	353	0.151572576859759	480	0.0841364811516096
B3GNTL1	127	0.894619102948707	353	0.000226805804408703	480	0.0168556188822603
B4GALNT1	127	0.649996610853454	353	1	480	0.812857188221109
B4GALNT2	127	0.475781043512468	353	0.604500463671877	480	0.413592491860455
B4GALNT3	127	0.184508851979251	353	0.325713905221485	480	0.321863402636589
B4GALNT4	127	0.733501301990201	353	0.864357979192722	480	0.660945497057221
B4GALT4	127	0.181271557791455	353	0.131424637732871	480	0.0393496187168787
B4GALT7	127	0.666024060249414	353	1	480	0.654452007828995
B9D1	127	0.0786391031323135	353	0.598983339609621	480	0.307233244943777
BAALC	127	0.767181401436059	353	0.687614304030897	480	0.692074761475658
BACE2	127	0.171028065756298	353	0.58332139906886	480	0.271130811348016
BACH1	127	0.483868940051122	353	0.849497794548146	480	1
BACH2	127	0.761782858088084	353	0.753159235307239	480	0.406060697240921
BAD	127	0.0574168940143959	353	0.714413620827519	480	0.510791340948578
BAG4	127	0.823530274846458	353	0.807204729936114	480	0.819315672377202
BAG5	127	0.68897222962145	353	0.180570700628796	480	0.533545543009237
BAG6	127	0.611292852581636	353	1	480	1
BAIAP2	127	0.612376784352627	353	0.346450497688887	480	0.851014992161582
BAIAP2L1	127	0.590086366554393	353	0.00749867762567902	480	0.000430866693217569
BAIAP2L2	127	0.32883773217092	353	0.765350364529615	480	0.769832847428949
BAIAP3	127	0.474559978199334	353	0.245882710940644	480	0.331046352666551
BANK1	127	0.552019193399199	353	0.0281866914842718	480	0.0282182672497316
BANP	127	0.754836722824579	353	0.302240335812524	480	0.502519810392735
BAP1	127	1	353	0.838208526110967	480	0.850177026349448
BARD1	127	0.0623470572098822	353	1	480	0.269461612828061
BASP1	127	0.207498444238755	353	0.147634098948086	480	0.0752791572139062
BAZ1B	127	0.506608314209503	353	1	480	0.572517373047521
BAZ2A	127	0.623995446846277	353	0.532321259465689	480	0.408081830622987
BAZ2B	127	0.0640260764305097	353	1	480	0.0779280640306389
BBC3	127	0.791212666145752	353	0.719248749114392	480	0.381159405373681
BBS1	127	0.729739612227851	353	0.721166939720248	480	0.896566490180962
BBS10	127	0.259465850641068	353	1	480	0.796856638798028
BBS12	127	0.819024581290601	353	1	480	1
BBS2	127	0.319828765492497	353	0.821335862814968	480	0.312307720506211
BBS5	127	0.102416721589734	353	0.569813382454993	480	0.480069097102009
BBS7	127	0.019485164780512	353	1	480	0.780390247534703
BBS9	127	0.181135606338487	353	1	480	0.807017533990131
BBX	127	0.713724634428692	353	0.739815385678661	480	0.28078164689424
BCAM	127	0.264937871091175	353	0.0582685458142201	480	0.836841645322257
BCAN	127	0.222885755881087	353	1	480	0.114913883729506
BCAR1	127	0.825481441867195	353	0.460478347984398	480	0.145400708742735
BCAR3	127	0.237275568211761	353	0.0660982915929997	480	0.167885580771623
BCAS1	127	0.638491265033006	353	0.187022879575279	480	0.187183097566463
BCAS4	127	0.311517106302567	353	0.672407502675558	480	0.382210048726714
BCAT1	127	0.443753114785463	353	0.890531457618641	480	0.641746098508041
BCAT2	127	1	353	0.774388927121707	480	0.759583147552913
BCDIN3D	127	0.535307894895663	353	0.326708505236109	480	0.539792845679001
BCHE	127	0.385236579348662	353	0.196199158066219	480	0.716065579257524
BCL2L10	127	0.189028932056637	353	0.448681807097843	480	0.49396884210401
BCL2L12	127	0.571298763498727	353	0.0350431537731416	480	0.340724746454532
BCL2L13	127	0.281360967401894	353	0.143358050735328	480	0.27098572603821
BCL3	127	0.767815351929673	353	0.421078918056857	480	0.723263416526892
BCL9	127	0.859892611334082	353	0.890546915161923	480	0.367689304972454
BCL9L	127	0.673693586038411	353	0.88118083875248	480	0.860923018680223
BCLAF1	127	0.294730632955017	353	1	480	0.861031921641274
BCO2	127	0.0567816445260153	353	0.13746850008926	480	0.0678489246025863
BCR	127	0.774631074041125	353	0.75213106886679	480	0.692442615459632
BCS1L	127	1	353	0.862850858753546	480	1
BDH1	127	0.308103750765505	353	0.259524078219035	480	0.28348727957434
BDH2	127	0.71118200732357	353	0.281300644334086	480	0.454294066441077
BDKRB1	127	0.197067027820173	353	0.337990983138847	480	0.55775627931374
BDP1	127	0.786610518264963	353	0.0400122015265313	480	0.125642714234441
BEAN1	127	0.044905153962968	353	1	480	0.18938429774323
BEND4	127	0.0368939464653333	353	0.831365583779428	480	0.378557959946115
BEND7	127	0.771447276485773	353	0.817021647480708	480	0.753895617487
BEST1	127	0.433339221026382	353	0.058523682452754	480	0.028250724165801
BEST2	127	0.0934277181547071	353	0.570867827159527	480	0.476680620189187
BEST3	127	1	353	0.707301864213931	480	0.772967294131122
BEST4	127	0.0402028204628032	353	0.159137056722935	480	0.492619494296788
BFAR	127	1	353	0.566392264586021	480	0.666577409430898
BFSP1	127	0.0577053518545795	353	0.459089823583696	480	0.636131290371939
BFSP2	127	0.371420269395258	353	0.705412142603857	480	0.815694433909407
BHLHE22	127	0.931605296244386	353	0.352895599055903	480	0.580835553360644
BHLHE41	127	0.637051927534154	353	0.690537483097183	480	0.456386919383218
BHMT	127	0.109209310913234	353	0.403814362037431	480	0.184305445466565
BHMT2	127	0.516494304533875	353	0.546182704223798	480	0.431801734784593
BICC1	127	0.444607376070505	353	0.249155656050465	480	0.171832983420651
BICD2	127	0.584976739738892	353	0.843656868849448	480	0.428997161191271
BIK	127	0.100663616609777	353	1	480	0.302506804060251
BIN1	127	0.338479744664086	353	0.448555169410056	480	0.325212843949952
BIN2	127	0.112309952365488	353	0.318774201049084	480	0.760602024271936
BIRC2	127	0.596665568793081	353	0.484940896657028	480	0.654480467352417
BIRC3	127	0.52665359557083	353	0.00084412225448538	480	0.113600645895685
BIRC5	127	0.426132518247079	353	0.0773787685495825	480	0.388163343440476
BIRC6	127	0.720831769337297	353	0.320424027934297	480	0.268049165307247
BIRC7	127	0.154986633659438	353	0.655477270580568	480	0.378224809889907
BIRC8	127	0.0237182479443886	353	0.806507097983937	480	0.02281219649486
BIVM-ERCC5	127	0.521765655301382	353	1	480	0.454587850386287
BLK	127	0.601779600460997	353	0.402525775717002	480	0.0250873563172537
BLM	127	0.418440800053716	353	0.0503812843626557	480	0.249366741341642
BLMH	127	0.465984244767529	353	1	480	0.810173417867906
BLNK	127	0.641149601496621	353	0.795607259967243	480	0.817895410253837
BLVRA	127	0.686995564911929	353	0.55172059964131	480	1
BLVRB	127	0.351232765252969	353	0.0824474932946735	480	0.427519414174492
BLZF1	127	0.422723582531365	353	0.906665806176643	480	0.775430547332414
BMP1	127	0.268017272648814	353	0.771238601693492	480	0.662079345370112
BMP10	127	0.635690569716428	353	0.795595663462898	480	0.788926790606334
BMP2K	127	0.380494122835408	353	0.407507131830659	480	0.178482653111945
BMP3	127	0.500188440499502	353	0.205061053178467	480	0.433161979474074
BMP6	127	0.268513660432757	353	0.178393136370873	480	0.463130172555991
BMP7	127	0.798243653637109	353	0.384724025950636	480	0.487705578886537
BMP8A	127	0.302573057889705	353	0.864148943963338	480	0.529045084636216
BMPER	127	0.372024936115787	353	0.878666319834774	480	0.700483686426236
BMPR1A	127	0.388236561421212	353	0.399988976030319	480	0.743345713924067
BMPR1B	127	0.292088825561566	353	0.306077978081195	480	0.116822220731492
BMS1	127	0.17825602695235	353	0.0179204802817303	480	0.731754061035849
BNC1	127	0.732823405173252	353	0.149109222763041	480	1
BNC2	127	0.479362486129637	353	0.560795248324853	480	0.539832576139081
BNIP3	127	1	353	0.678453967121776	480	0.691118928534123
BOC	127	0.654183451519755	353	0.27398005950247	480	0.0820787890277203
BOD1L1	127	0.65506957748181	353	0.653516852393356	480	0.751213910961457
BOK	127	0.00905135976613725	353	0.761756333116791	480	0.665805252853783
BOLL	127	0.120292915093392	353	0.641308283762101	480	0.639090938659782
BORA	127	0.423380523117905	353	0.728335259754578	480	0.444621586990167
BPHL	127	0.0946132275645251	353	0.837996368332638	480	0.364818436648122
BPI	127	0.722847190980055	353	0.792117282667152	480	0.764994885678346
BPIFA3	127	0.571109039127972	353	1	480	0.698823235116748
BPIFB2	127	0.250076054827625	353	0.638109753729648	480	0.409173717679868
BPIFB3	127	0.70705948466568	353	1	480	0.800737068663377
BPIFB6	127	0.753292485180894	353	0.302086582345068	480	0.12700710644977
BPIFC	127	0.101492926183715	353	0.440330235677025	480	0.202221490409166
BPTF	127	0.496899906987926	353	0.877304319339963	480	0.816674492982978
BRAT1	127	0.128813982911883	353	0.023499939796554	480	0.0298351551529449
BRCA1	127	0.179536670616844	353	0.41879578502165	480	0.111526247526586
BRCA2	127	0.27264833826202	353	0.545304728943052	480	0.442889204031526
BRD1	127	0.299686194405005	353	0.451804787748328	480	0.209808882032355
BRD2	127	0.904007344808661	353	0.332063439544494	480	0.427071179815353
BRD4	127	0.682329953775666	353	0.805848346384293	480	0.87381713620673
BRD8	127	0.579573398309287	353	0.0972790051067213	480	0.753873451745872
BRD9	127	0.246081100315198	353	0.257307551973667	480	0.473825883694315
BRDT	127	0.204044794857546	353	0.495889388171256	480	0.146869212265199
BRF2	127	1	353	0.556660440070162	480	0.528649646221437
BRI3BP	127	0.00495078936704707	353	0.530200961092943	480	0.0273284983051016
BRINP1	127	0.63536002638002	353	1	480	0.770015045314201
BRINP2	127	0.153245025167189	353	0.244222620316548	480	0.00465136012705614
BRIP1	127	0.421546564530527	353	1	480	0.553605740512963
BRPF1	127	0.465456307859305	353	1	480	0.493770223585027
BRPF3	127	0.807308561253531	353	0.504554246605611	480	0.686857662792711
BRWD1	127	0.896454582528857	353	0.0397834167965148	480	0.101881875979231
BSCL2	127	0.791542884991697	353	0.230777697631498	480	0.244679458422122
BSDC1	127	0.699375498433297	353	1	480	1
BSG	127	0.109373889108461	353	0.00997929658283114	480	0.0110057456099583
BSN	127	0.787579659210853	353	0.448922397677569	480	0.651948064900381
BSND	127	0.55595316081178	353	0.812522706630025	480	0.311523507818294
BSPRY	127	0.0611538639710982	353	0.648106391361134	480	0.251046026611783
BST1	127	0.251897023670924	353	1	480	0.656702567661382
BTAF1	127	0.489183419777721	353	0.168769171553204	480	0.0912796875335388
BTBD16	127	0.279648390000013	353	0.737439343321034	480	0.749975813819677
BTBD18	127	0.830701264043013	353	0.801748516558422	480	0.301712467991341
BTBD19	127	0.838056031419419	353	0.325260653797676	480	0.553403638352523
BTBD3	127	1	353	0.819417659766365	480	1
BTBD6	127	0.174743019414608	353	0.703342848627939	480	0.18264927121587
BTBD7	127	1	353	0.46808919860114	480	1
BTC	127	0.469434257144756	353	0.793973795082038	480	0.754309299076136
BTG4	127	0.228167449514236	353	0.133472181747675	480	0.392071729806087
BTN2A1	127	0.0772339626110959	353	1	480	1
BTN2A2	127	0.0909662195115468	353	0.116033776033122	480	0.0497270291902221
BTN3A1	127	0.54004892934445	353	1	480	1
BTN3A3	127	0.881143852030575	353	1	480	0.837697624463303
BTNL2	127	0.271330591924753	353	0.0384609675858062	480	0.0638451095967563
BTNL3	127	0.62680127904674	353	0.575662835964732	480	0.689001326644848
BTNL8	127	0.564575443103998	353	1	480	0.76389407551602
BTNL9	127	0.629135417056575	353	1	480	0.77259680033762
BUB1	127	0.831492691137014	353	0.148788032789382	480	0.590036961406042
BUB1B	127	0.695202600668709	353	0.466826386556779	480	0.273574948948243
BUD13	127	0.102686198535492	353	0.367632104689758	480	0.0966215163375673
BYSL	127	0.445705932497799	353	0.757159791079447	480	1
C10orf105	127	0.633854423116675	353	0.291730157063271	480	0.677692456088828
C10orf113	127	0.327314978808251	353	0.80333855290745	480	0.219327029881304
C10orf120	127	0.111870244136475	353	0.409613333717945	480	0.0702933969464707
C10orf128	127	0.155893245484243	353	0.42290134671408	480	0.0671134413005442
C10orf53	127	0.191145518577201	353	0.695928402663206	480	0.486342226566107
C10orf62	127	1	353	0.128597408890459	480	0.111202063219369
C10orf71	127	0.608948487230806	353	0.93012942635871	480	1
C10orf76	127	0.832538347563991	353	0.0529309681975809	480	0.129988441949038
C10orf82	127	0.370067999091912	353	0.80708007359853	480	0.570276147490184
C10orf88	127	0.132612960733397	353	0.635292680807805	480	0.312717217357903
C10orf90	127	0.556706528112801	353	0.677694318675091	480	0.497469733250161
C11orf16	127	0.725522521717861	353	0.478046088643285	480	0.846852501587947
C11orf21	127	0.102594779450311	353	0.57995667201147	480	0.107883481890735
C11orf24	127	1	353	0.900990943585644	480	1
C11orf40	127	0.0707203032819196	353	0.525157830855428	480	0.778533512830097
C11orf42	127	0.0998898780358702	353	0.685004721799487	480	0.155759990001324
C11orf54	127	0.310466692274617	353	0.825275627914433	480	0.880673989852738
C11orf63	127	0.646283366867969	353	0.334764255660041	480	0.136159477107978
C11orf65	127	0.0440239543054307	353	0.622269130481786	480	0.839127270996369
C11orf68	127	0.169855101188095	353	0.158098801723769	480	0.150880977662695
C11orf80	127	0.478259791588174	353	0.577572533212178	480	0.21266911632778
C11orf95	127	0.846635108788546	353	0.413284866106729	480	0.477086452597849
C12orf10	127	0.117604040570274	353	0.121503366939958	480	0.0889032717488022
C12orf40	127	0.598719429135392	353	0.489489551503798	480	0.164916868186292
C12orf43	127	0.628307113770847	353	1	480	1
C12orf50	127	0.620644237918953	353	1	480	0.788879927141025
C12orf57	127	0.107511273105017	353	0.238820408217568	480	0.165483992283419
C12orf65	127	0.711855207073643	353	0.862069496105285	480	0.709775566121175
C12orf80	127	0.0637317149767235	353	0.271454979763223	480	0.180422122272784
C14orf105	127	1	353	0.382032926034808	480	0.526634685530235
C14orf132	127	0.141482926455379	353	1	480	1
C14orf159	127	0.655654450135555	353	0.366949610262369	480	0.722775787720248
C14orf180	127	0.0296766842954238	353	0.577891419115187	480	0.0525195007179011
C14orf28	127	0.138798219799372	353	0.275094363097595	480	0.303543305938103
C14orf37	127	1	353	1	480	0.840868071480865
C14orf39	127	1	353	0.000564788382497627	480	0.000840076461945727
C14orf79	127	0.301203604172529	353	0.662424378910122	480	1
C14orf80	127	0.360569444810345	353	0.4865091628269	480	0.369871329279985
C15orf39	127	0.470008787775324	353	0.253859918100193	480	0.35594030347707
C15orf40	127	0.318353013875312	353	0.520884609478888	480	0.828164042499087
C15orf41	127	0.333628744047913	353	0.636714030096826	480	0.789161010518626
C15orf52	127	0.35264385736948	353	1	480	0.697347466127432
C15orf53	127	0.545867596459328	353	0.742836221088941	480	0.699242409846619
C16orf46	127	0.0486008727996504	353	1	480	1
C16orf47	127	0.323372329764463	353	1	480	0.331387421257392
C16orf58	127	0.130801593477643	353	0.852463337378971	480	0.418642031412965
C16orf59	127	1	353	0.0785797036360122	480	0.142323451502649
C16orf62	127	0.243574655808644	353	0.173596559436742	480	0.492416720638211
C16orf71	127	0.334894365317173	353	0.18977365991154	480	0.113051051641104
C16orf74	127	0.589009500710787	353	0.492083495293673	480	0.488518173425975
C16orf78	127	0.495478956376071	353	0.509263472369682	480	0.836288484152535
C16orf89	127	1	353	0.881909041398419	480	0.598253493939073
C16orf90	127	0.607045330218656	353	0.179793384106597	480	0.244502819192838
C16orf91	127	0.262287636066173	353	0.228994495959985	480	0.127651444608042
C16orf92	127	0.575204558820752	353	0.64803763352908	480	0.521053616950393
C16orf96	127	0.158629579306487	353	0.0279032955249761	480	0.00587664172763536
C17orf102	127	0.239606974652514	353	0.724313717758147	480	0.505389218618715
C17orf47	127	0.45116864177405	353	0.872879168288718	480	0.316020096584543
C17orf50	127	0.201113489850151	353	0.0785981420084034	480	0.00256464609149765
C17orf53	127	0.563156830863091	353	1	480	0.554231360871669
C17orf64	127	0.528603135361581	353	1	480	0.685490149240144
C17orf74	127	0.0253832283815006	353	0.773729655350183	480	0.667635996979358
C17orf77	127	0.726906399142177	353	0.783604311532651	480	0.590673113058405
C17orf80	127	0.17195242428531	353	1	480	0.182139427134458
C17orf99	127	0.144525561896569	353	0.767890764042762	480	0.728687228924604
C18orf25	127	0.456777849790747	353	0.870006107646117	480	0.760398360676147
C18orf63	127	0.928898518630935	353	0.183815556044479	480	0.665393395252313
C18orf8	127	0.290494046650059	353	0.387546825190888	480	0.156972849811471
C19orf12	127	0.869191644404237	353	0.271978685802001	480	0.505658152271643
C19orf18	127	0.371244945194832	353	0.696494064025319	480	0.571353594631268
C19orf25	127	0.829274465489781	353	0.21048585588344	480	0.490637893123313
C19orf47	127	0.275828163311224	353	0.578756509368494	480	1
C19orf54	127	0.351148822361675	353	0.56277148475599	480	0.718702224378505
C19orf57	127	0.289624092489043	353	0.238449291499099	480	0.12423403739929
C19orf67	127	0.426780102014491	353	1	480	1
C19orf68	127	0.198592349475779	353	0.33031595035544	480	0.123834622015746
C19orf71	127	1	353	0.820569858578555	480	1
C1orf100	127	0.0708802836937329	353	0.853495998608103	480	0.240413048697712
C1orf106	127	0.150254276306379	353	0.643279458640606	480	0.0540153537975816
C1orf109	127	0.793588075008081	353	0.570260385665922	480	0.570194807494129
C1orf112	127	0.864752443123048	353	0.111645538754982	480	0.153274306976335
C1orf116	127	1	353	0.867935591462353	480	1
C1orf127	127	0.0854892845215042	353	1	480	0.681729269309869
C1orf141	127	0.766142892681214	353	0.0463240957137968	480	0.517808749748801
C1orf158	127	0.48037237392135	353	0.164964665113823	480	0.124078847876966
C1orf159	127	0.0343837183347101	353	0.34238721093585	480	0.818761051187759
C1orf167	127	0.633898021221731	353	0.24364264772921	480	0.130928325343361
C1orf168	127	0.287382854994156	353	0.48717661698079	480	1
C1orf174	127	0.824547655206437	353	0.667271241948856	480	0.793434554261757
C1orf185	127	0.772772003666564	353	0.867992684286622	480	1
C1orf194	127	0.445896213563863	353	0.829856184307394	480	0.49931565697583
C1orf198	127	0.277613957198585	353	0.278685877945972	480	0.744407969473796
C1orf228	127	0.219643812183942	353	0.089082999381858	480	0.0152989710675403
C1orf43	127	0.265789837401557	353	0.0164035126209902	480	0.0113025213516053
C1orf53	127	0.556902967606211	353	0.0052760575372004	480	0.708528844651806
C1orf56	127	0.0348767162789505	353	0.690668103650623	480	0.521187759534689
C1orf74	127	0.632250608150467	353	0.000826969474043593	480	0.00534724092052674
C1orf94	127	0.656843025788584	353	0.284018335652172	480	0.364737875985405
C1QTNF6	127	0.691662850370681	353	0.185919876447845	480	0.178395443038413
C1QTNF8	127	0.196813091744946	353	0.378229653479246	480	0.295493244000896
C1QTNF9B	127	0.373430619757202	353	0.536969359996299	480	0.134909105380191
C1RL	127	0.681655122989224	353	0.847449236298706	480	0.888194830811652
C1S	127	0.484282780616322	353	0.365270990490066	480	0.645255519066119
C2	127	0.0869682257099067	353	0.837539360510598	480	0.757008290997882
C20orf141	127	0.590848780299629	353	0.547642386458113	480	0.255103015597944
C20orf194	127	0.404402392313031	353	0.0905483860914724	480	0.0862741266415759
C20orf197	127	0.328659702053486	353	0.315666659200389	480	1
C20orf78	127	0.269104833916303	353	0.56153271044718	480	0.204423560053901
C21orf140	127	0.582788766951577	353	0.331786434506682	480	0.477423503855112
C21orf2	127	0.503628244888929	353	0.44805042258433	480	0.31857470990696
C21orf33	127	0.2126397636722	353	1	480	0.595547171506795
C21orf58	127	0.721937816354673	353	1	480	1
C21orf59	127	0.46253078331312	353	0.885534156886852	480	0.749844536039336
C21orf62	127	0.803504722189459	353	0.711578182438449	480	0.449301538973061
C22orf15	127	0.752146202983692	353	0.112421680755668	480	0.247010835584506
C22orf23	127	0.2957072132152	353	1	480	0.420414050756565
C22orf31	127	0.438076965093801	353	1	480	0.870025112171164
C22orf39	127	0.72174401037311	353	0.104619639518972	480	0.535068203155365
C2CD2	127	0.363014320028606	353	1	480	0.244197302216024
C2CD2L	127	0.173285276716834	353	0.675764802350081	480	0.439651884554739
C2CD3	127	0.282597405982641	353	1	480	1
C2CD4A	127	0.271638517831204	353	1	480	0.320848290793461
C2CD4B	127	0.280465161342918	353	0.181399155139085	480	0.0353046871180798
C2CD5	127	0.341704183411645	353	1	480	0.450862151251556
C2orf16	127	0.855265212462734	353	0.5612523696126	480	0.353151696586334
C2orf40	127	0.0337151688634846	353	0.0878890279656073	480	0.0916314049585122
C2orf42	127	0.385318833069239	353	0.682012584142828	480	0.788381544709312
C2orf54	127	1	353	0.0446912809043145	480	0.0872531517479802
C2orf68	127	1	353	0.80465752904651	480	0.761393078075664
C2orf71	127	0.122259122806285	353	0.129758239151009	480	0.403726936426772
C2orf73	127	0.373233590465887	353	0.277451767245963	480	0.251346586239857
C2orf76	127	0.887562955144953	353	0.926151740551514	480	1
C2orf78	127	0.133813636970966	353	0.485910225860905	480	0.545795746468925
C2orf81	127	0.852976591368634	353	0.000588604363161549	480	0.760596309598641
C3	127	0.706166483169036	353	1	480	0.731481506451194
C3orf20	127	0.282434610866285	353	0.386152303298743	480	0.188480907679445
C3orf30	127	0.123009796300979	353	0.593447570447999	480	0.238554025940131
C3orf33	127	0.14723092249808	353	0.65945275417759	480	1
C3orf36	127	1	353	0.411104324221502	480	0.738392818926018
C3orf52	127	0.701421063201192	353	0.474807867402983	480	1
C3orf56	127	0.266037264987312	353	1	480	0.658642370629234
C3orf62	127	0.547767376931994	353	0.165126056162422	480	0.158190562675192
C3orf67	127	0.122079749163995	353	0.44846000136429	480	0.366400822373997
C4BPA	127	0.566838640721441	353	0.764690729237568	480	0.575175983960564
C4orf17	127	0.872573665378857	353	0.129410735099199	480	0.818393717793276
C4orf19	127	0.246134095896424	353	0.69144521188715	480	0.575758131809302
C4orf3	127	0.250999467823748	353	0.635515223008167	480	1
C4orf33	127	0.798656312739944	353	0.875740930566256	480	0.851283260905275
C4orf36	127	0.751364342193036	353	0.462670260888318	480	0.416843258176424
C4orf45	127	0.40419744364947	353	0.193858637877969	480	0.366360533268027
C4orf46	127	0.735592665544835	353	0.0630898040593817	480	0.0473210366064006
C4orf47	127	0.693595145836803	353	0.767417034990737	480	0.687586013853673
C4orf51	127	0.358895550036696	353	0.538295742928516	480	0.83031241231795
C5	127	0.299412627963847	353	0.897539204949971	480	0.835591942537444
C5orf22	127	0.00443893062871348	353	0.522725899714634	480	0.470899282208347
C5orf34	127	0.488934189463317	353	0.127883593129625	480	0.653355367494149
C5orf42	127	0.447855272434696	353	0.900829065037108	480	0.581402638408858
C5orf49	127	0.0252427157211821	353	1	480	0.362252553723568
C5orf51	127	0.398815861667247	353	0.598810407093598	480	0.217066019145427
C5orf60	127	0.772897985057509	353	0.0790966896966003	480	0.732799512370042
C6	127	0.177187911513472	353	0.213950871285054	480	0.0859006669230748
C6orf120	127	0.831543127758675	353	0.467542521139794	480	0.814467047093298
C6orf132	127	0.278698356383744	353	0.246574678786814	480	0.306343618740598
C6orf141	127	0.307978449000865	353	0.785076460341425	480	0.844542871927124
C6orf163	127	0.130632880142845	353	1	480	1
C6orf183	127	0.383416797382494	353	0.783677109725248	480	0.439586912078627
C6orf201	127	0.277132111224138	353	0.0733102360693467	480	0.0733245424112939
C6orf203	127	0.495940222101774	353	0.000548708621126992	480	0.0057950957662336
C6orf222	127	0.906925306510722	353	1	480	0.895311225912019
C6orf223	127	0.638580996595768	353	0.781492552399836	480	0.618757541456899
C6orf47	127	0.0779376910321477	353	1	480	0.458413433982965
C6orf52	127	0.0898707056219356	353	1	480	0.262811364283954
C6orf58	127	0.747134525788458	353	0.283254827727791	480	0.378232925219209
C6orf89	127	0.271094601546345	353	0.773012689550617	480	0.849490588464584
C7	127	1	353	0.298935453109038	480	0.405639075014142
C7orf25	127	0.512263154188242	353	1	480	0.761884863680042
C7orf31	127	0.113692204767609	353	0.768665572467784	480	0.636889332336334
C7orf34	127	0.00686834051265064	353	0.625772824922374	480	0.0187353922994479
C7orf49	127	0.181794930527256	353	0.578525062275976	480	0.394380590267569
C7orf55-LUC7L2	127	0.210409721069431	353	1	480	1
C7orf57	127	0.805945743839296	353	0.42529273973835	480	0.615316047229172
C7orf69	127	0.41825866140332	353	0.873740073406518	480	0.697498287435013
C7orf71	127	0.582834393747719	353	0.758932067298715	480	0.571522495978565
C7orf72	127	0.60418035627225	353	0.179911980311239	480	0.342689618735883
C8A	127	0.506836685433545	353	0.219806863930122	480	0.320472081890795
C8B	127	0.503259587919129	353	0.135176621525462	480	0.132318058814228
C8orf22	127	0.222368254886618	353	0.798672363760482	480	0.649185745692186
C8orf33	127	0.826793697726298	353	0.53305698877514	480	0.640428104569812
C8orf44	127	1	353	0.280549708933498	480	0.385952414206772
C8orf48	127	0.443361939608083	353	1	480	0.538194427561182
C8orf58	127	0.14699989655248	353	0.877862291454919	480	0.886810366420219
C8orf74	127	0.791491862263811	353	0.198558704925561	480	0.21356927823483
C9	127	0.341181915981547	353	0.376368246485277	480	0.894033986921148
C9orf129	127	0.760453339463774	353	0.593500876226349	480	0.426736765778241
C9orf131	127	0.583752627006979	353	0.857305615651747	480	1
C9orf135	127	0.324273217392252	353	0.147075596406354	480	0.184429883047791
C9orf139	127	0.391411607623053	353	0.844468252648148	480	0.621192743535265
C9orf142	127	0.490954749401233	353	0.527617905718146	480	0.739601070726119
C9orf147	127	0.243223255047453	353	0.285427565103595	480	0.37935328969903
C9orf153	127	0.0564042697300521	353	0.787698437834419	480	0.735813480903147
C9orf172	127	0.798432733155822	353	0.446181301590436	480	0.175814733727239
C9orf3	127	0.35916242594446	353	0.500257036152824	480	1
C9orf43	127	0.485583861227891	353	0.576793084421775	480	0.501858572825355
C9orf47	127	1	353	1	480	1
C9orf50	127	8.21059471257657e-05	353	0.41869089566047	480	0.000643694281363128
C9orf64	127	0.258451432870549	353	0.186758491708547	480	1
C9orf66	127	0.407645148694103	353	0.392520260443644	480	0.610834546058461
C9orf72	127	0.0530143951122071	353	0.563733446990534	480	0.119204523795131
C9orf84	127	0.384494204517121	353	0.0610612721353637	480	0.900535754559666
C9orf85	127	0.0173969021616356	353	0.594248257664512	480	0.211921637342457
CA12	127	0.0564927894996747	353	0.0198993176198784	480	0.00618952596660072
CA4	127	0.00462142336352533	353	0.876279491524447	480	0.347937449388114
CA5A	127	0.470124821513067	353	0.584349712361663	480	0.416684442994312
CA6	127	0.755885577683484	353	0.62794236849114	480	0.668858255011906
CAAP1	127	0.556674720347833	353	0.157610055976229	480	0.20102299780655
CABIN1	127	0.299758412057919	353	0.649984148092921	480	0.603547852371143
CABLES1	127	0.18203212343895	353	0.106174695163276	480	0.135757435157997
CABLES2	127	0.219582220376338	353	0.310700492767024	480	0.157236955573957
CABP2	127	0.261802086493756	353	0.111777826143929	480	0.0433769743656579
CABP5	127	1	353	0.830450471403306	480	0.889584244112196
CABP7	127	0.269742660317939	353	0.434028845841055	480	0.209182835509202
CABS1	127	1	353	0.871574166061819	480	1
CABYR	127	0.0924631431244439	353	0.0816055092715656	480	0.0914425168853916
CACFD1	127	0.435543553230435	353	0.344853718970534	480	0.245248042085784
CACHD1	127	0.233814499006138	353	0.92030529772782	480	0.639531217961537
CACNA1A	127	0.000161935209526343	353	0.874564800173616	480	0.25573603656404
CACNA1B	127	0.807699173997922	353	0.414122842233086	480	0.723668154952937
CACNA1C	127	0.276922682827977	353	0.630754399690483	480	0.805259335933837
CACNA1D	127	0.492634721813731	353	0.490352034945259	480	0.255501876688416
CACNA1E	127	0.160010338144267	353	0.648556119834616	480	0.804443623623319
CACNA1G	127	0.797798516437651	353	0.0446002614593928	480	0.0761944238430405
CACNA1H	127	0.0804978530137078	353	0.00205945912897698	480	0.000899308514200503
CACNA1I	127	0.301315834104164	353	0.475795100420065	480	0.63864731272915
CACNA1S	127	0.0698877978873373	353	1	480	0.0543541137436057
CACNA2D1	127	0.281876057316112	353	0.0397884131815682	480	0.0414039232419393
CACNA2D2	127	0.294966015829137	353	0.709481516730298	480	0.413604166228521
CACNA2D3	127	0.305582726988181	353	0.0195426924098321	480	0.348745152320738
CACNA2D4	127	1	353	0.611500404572258	480	0.747476089927875
CACNB1	127	0.401706661749226	353	0.711965355380082	480	0.60217933463209
CACNB2	127	0.886004311487942	353	0.544802701273437	480	0.481586736813742
CACNB4	127	0.801325586187421	353	0.191400125191025	480	0.353419259523464
CACNG1	127	0.512162732147706	353	0.403163652428302	480	0.177699121373058
CACNG6	127	0.490814137746436	353	1	480	0.597305554894833
CACTIN	127	0.194787088687456	353	0.166228106581928	480	0.11893985632262
CAD	127	0.872997190661717	353	0.207375629091072	480	0.313752699053221
CADM1	127	0.349388646491734	353	0.562311009838133	480	0.60540861268223
CADM4	127	0.43143686594407	353	1	480	0.787803739062785
CADPS	127	0.430033700420907	353	0.860117077013667	480	0.623782718014128
CADPS2	127	0.536193358543815	353	0.755224100200958	480	0.841689778038
CAGE1	127	0.0566657616515026	353	0.512180942576295	480	0.133139349788395
CALB2	127	0.868700366040791	353	0.241546586905337	480	0.284644447417454
CALCA	127	0.58693031535356	353	0.0148938884879299	480	0.0263628901743643
CALCOCO1	127	0.343964358858763	353	0.717284325976131	480	1
CALCR	127	0.046049929552569	353	0.797235195047523	480	0.754424890441611
CALD1	127	0.498069767297181	353	1	480	0.733703589412035
CALHM1	127	0.131435236596176	353	0.0758688930443174	480	0.5527280879998
CALML4	127	0.243484206470686	353	0.69904278310894	480	0.265147207252893
CALR3	127	0.389598534108708	353	0.861516624075009	480	0.820190737164693
CALY	127	0.790509293729007	353	0.135019155801017	480	0.0970922526113994
CAMKK1	127	0.106738072305764	353	0.0100817175362707	480	0.40170080762237
CAMKK2	127	0.631119036760581	353	0.577511494032099	480	0.546954557847855
CAMSAP1	127	0.107854540535118	353	1	480	0.0630671414756041
CAMSAP2	127	1	353	0.821468870956716	480	0.819825795028214
CAMSAP3	127	0.522063741005426	353	0.0531051427690558	480	0.102309605398998
CAMTA1	127	0.5535728846877	353	0.17414834417498	480	0.174053780952032
CAMTA2	127	0.191360211907814	353	0.240397376263056	480	0.203018065713343
CAND1	127	0.150690563645227	353	0.218417483911046	480	0.14817047849055
CAND2	127	0.653920286662995	353	0.327966982138715	480	0.594015437889919
CANT1	127	0.0977426226491392	353	0.765079253607261	480	0.103622751320072
CANX	127	0.180251529279556	353	0.810951130729667	480	0.502709176854171
CAP2	127	0.915687830750361	353	0.41081381572852	480	1
CAPG	127	0.105571489085439	353	0.127118654875763	480	0.12497806014322
CAPN1	127	0.493757909280963	353	0.800267646850327	480	0.296528356320422
CAPN10	127	0.0618076301640093	353	0.293956138139624	480	0.0345803403671854
CAPN12	127	1	353	0.317806689336695	480	0.284852246220151
CAPN13	127	0.743675894029304	353	0.497801817915163	480	1
CAPN14	127	1	353	1	480	0.810921063805602
CAPN15	127	0.297140333368615	353	0.500876030715047	480	0.869766469168767
CAPN2	127	0.62311561208514	353	0.881301295785554	480	0.809454883276709
CAPN3	127	1	353	1	480	0.843375380443919
CAPN5	127	0.749816819850144	353	0.876917259224556	480	1
CAPN7	127	0.402859845932228	353	0.873573768352787	480	0.624877714216681
CAPN9	127	0.560942242864268	353	0.0932659783857412	480	0.216578758454699
CAPNS2	127	1	353	1	480	1
CAPRIN2	127	0.436732706131683	353	0.765394991139933	480	0.730874689898994
CAPS	127	0.201005535128974	353	0.0404922397492162	480	0.0638477619922121
CAPS2	127	0.276904406848966	353	0.769284432107211	480	0.345419847016348
CAPZA3	127	0.471843621147422	353	0.69242512599695	480	0.771192060022908
CARD10	127	0.717181809526932	353	0.403992352403021	480	1
CARD11	127	0.410271765395851	353	0.818783575023653	480	0.57231856924421
CARD14	127	0.0592091004942255	353	0.517903873405618	480	0.0608933950873396
CARD16	127	0.999696552778574	353	0.447828536892432	480	0.527266425212683
CARD17	127	0.749838520359664	353	0.344706174197643	480	0.55692835035355
CARD6	127	0.332011231020743	353	0.725752416311229	480	0.552453640019284
CARD8	127	0.14085978189091	353	0.745792935063459	480	0.414484348305039
CARD9	127	0.166927352963966	353	0.248796328315518	480	0.0639644496943
CARF	127	0.392057419374059	353	0.000139911908294321	480	0.0917579618128675
CARHSP1	127	0.496897349049129	353	0.674358070210864	480	0.82498672597786
CARNS1	127	0.0300266471351142	353	1	480	1
CARS	127	0.605450953941993	353	0.0644400687722662	480	0.630451028508371
CARS2	127	0.531981991218457	353	0.757158066864139	480	0.871667957299735
CASC1	127	1	353	0.416188021036962	480	0.70308455212157
CASC3	127	1	353	0.249074724674327	480	0.187341193946841
CASC4	127	0.373139247633595	353	0.552787191017968	480	0.719907102649209
CASD1	127	0.903022654553903	353	0.505260323434646	480	0.505551288383953
CASKIN1	127	0.774486765170942	353	0.0902388595912295	480	0.440247544297305
CASKIN2	127	1	353	0.707418288311952	480	0.813388086714124
CASP10	127	0.621437380791873	353	0.224117411268453	480	0.0889214213816817
CASP12	127	1	353	0.00382654057237208	480	0.094339737630727
CASP14	127	0.385560076971878	353	0.79039318358307	480	0.216896675241865
CASP4	127	0.620923387003665	353	1	480	1
CASP5	127	0.530061295156328	353	0.0217167450663043	480	0.328026521818139
CASP7	127	1	353	0.524923873783473	480	0.709795366339062
CASP8AP2	127	0.853920228465298	353	0.671570747632329	480	0.553587261520609
CASQ1	127	0.0694777088778835	353	1	480	0.500420118138045
CASQ2	127	0.815375221597701	353	0.670992325203007	480	1
CASS4	127	0.795386723635554	353	0.805477445329293	480	0.396926189987527
CAST	127	0.369795287453064	353	1	480	0.472505638424031
CASZ1	127	0.401590337782183	353	9.47859250877148e-06	480	1.72464757575153e-06
CAT	127	0.241929857319985	353	0.894624873044492	480	0.695645644557786
CATSPER1	127	0.742892708855895	353	0.807928680513664	480	0.837017186233523
CATSPER2	127	0.787682665695695	353	0.765448010610639	480	0.669431888574074
CATSPER4	127	0.384508970759097	353	1	480	0.637666884845126
CATSPERB	127	0.727243558463974	353	0.503745566219126	480	0.783344216208653
CATSPERD	127	1	353	0.210706572721625	480	0.248456900126671
CATSPERG	127	0.908050505314435	353	0.686206408654828	480	0.570597143514066
CAV3	127	0.483029335452907	353	0.0977611160705115	480	0.0952128721336539
CBFA2T2	127	0.540843514112549	353	0.787729157017963	480	0.600098518193633
CBFA2T3	127	0.334048010772259	353	0.237486569854696	480	0.0762570101512389
CBL	127	0.432145784727763	353	0.233254845482185	480	0.331460938571772
CBLB	127	0.296671137071534	353	0.187702967255707	480	0.233571538436908
CBLC	127	0.241674393634569	353	0.666359993459305	480	0.879047390560742
CBR4	127	0.549023585195902	353	0.0751677128984755	480	0.752981415327247
CBS	127	0.136392540866513	353	0.899418651483191	480	0.406294198859654
CBWD2	127	1	353	0.527773768649617	480	0.806536180536323
CBX2	127	0.326310338412384	353	0.293220897566064	480	0.199162251873201
CBX4	127	0.620151598937015	353	0.842514208623399	480	0.852669019474151
CBY3	127	1	353	0.851123624158879	480	0.726280593415316
CC2D1A	127	0.0907043329128419	353	0.617278018593467	480	0.552743006649702
CC2D1B	127	0.393084404978153	353	0.634725460184734	480	0.372849045479536
CC2D2A	127	0.258890427308157	353	0.511399296462406	480	0.167773258734893
CC2D2B	127	0.28239998609546	353	0.20534199028772	480	0.12343107764166
CCAR2	127	0.602066312213917	353	0.0490998222291549	480	0.0388994431787854
CCBE1	127	0.02687121673531	353	0.0139146587537328	480	0.00372244117839626
CCDC102A	127	0.357978909896698	353	0.434092469773813	480	0.560482908545004
CCDC102B	127	0.0861909826525266	353	0.445522318202945	480	0.167648531389813
CCDC105	127	0.566807912948223	353	0.506933663936756	480	0.291728384610607
CCDC106	127	0.756748050664987	353	0.162596282704571	480	0.204255999797025
CCDC110	127	1	353	0.53186778907418	480	0.520768278715737
CCDC112	127	0.575689643019685	353	1	480	0.825607598187359
CCDC114	127	0.150945358845944	353	0.0535271043688209	480	0.724117389844429
CCDC12	127	0.0562627904305841	353	0.311197440437264	480	0.146675157262993
CCDC125	127	0.310186014353679	353	0.399719072473682	480	1
CCDC127	127	1	353	0.584026833902258	480	0.479644772262867
CCDC129	127	0.450504546370159	353	1	480	0.465180277385618
CCDC13	127	0.154852240809622	353	1	480	1
CCDC130	127	0.557976150789537	353	0.0367434934431491	480	0.11185218212776
CCDC136	127	1	353	0.0240496542550813	480	0.166347182755587
CCDC138	127	0.111226889979868	353	0.639645046801531	480	0.702205094805609
CCDC14	127	0.853608156788967	353	0.852149906679614	480	0.925169951458068
CCDC141	127	0.660870881405636	353	0.59948901787329	480	0.844119073734532
CCDC142	127	0.449100789168309	353	0.367226732788017	480	0.315119039635648
CCDC144A	127	0.621039841773731	353	0.838461327780599	480	0.140027047467557
CCDC144NL	127	0.0249325132784974	353	0.766636361185721	480	0.668235901749254
CCDC146	127	1	353	0.223759606561024	480	0.310111384345368
CCDC149	127	0.00163283778652079	353	0.711452189883138	480	0.0608572763662805
CCDC150	127	1	353	0.473644861422733	480	0.881846337654693
CCDC151	127	0.787231980599156	353	0.710210917249343	480	0.277734166743
CCDC153	127	1	353	0.481062151070659	480	0.787618533269509
CCDC154	127	1	353	0.898711279073923	480	1
CCDC155	127	0.623125899677467	353	0.188623446235429	480	0.176083190728177
CCDC157	127	0.554756693191837	353	0.140575559956242	480	0.0528862402902837
CCDC158	127	0.673839212494534	353	0.101398976897357	480	0.200547248249085
CCDC168	127	0.661589210808474	353	0.456818444465055	480	0.610004251390942
CCDC169-SOHLH2	127	1	353	0.245658933688465	480	0.534013547722751
CCDC170	127	0.870578084716342	353	0.6090513675028	480	1
CCDC171	127	0.733697680550895	353	0.679087795357145	480	0.870027532336632
CCDC173	127	1	353	0.0565054664467054	480	0.0224357678859216
CCDC174	127	1	353	0.383808944089723	480	0.366533973575512
CCDC175	127	0.661743474279637	353	0.539574154729102	480	0.806092627425721
CCDC178	127	0.699840614009919	353	0.589912051005688	480	0.767361264716097
CCDC18	127	0.302245380073861	353	0.10172307712589	480	0.841100048339659
CCDC180	127	0.177190885930252	353	0.690655341790788	480	0.339289533953137
CCDC181	127	0.447691545484894	353	0.683915318958919	480	0.871712487023081
CCDC182	127	0.57526094457069	353	0.797342297349402	480	0.617680117877975
CCDC183	127	0.813465154709712	353	1	480	0.618709023551438
CCDC25	127	0.0686449740531823	353	0.439585692284913	480	0.224540596510585
CCDC27	127	0.412361560342038	353	0.115637510849329	480	0.546374529133237
CCDC28A	127	0.132729309284038	353	0.540918479973143	480	0.254357735542003
CCDC3	127	1	353	0.423775596894708	480	0.543407105769013
CCDC33	127	1	353	0.732585511767505	480	0.595729981479547
CCDC34	127	0.290824144626357	353	0.437040335956477	480	0.412905967760279
CCDC38	127	0.125774828284958	353	1	480	0.437218883130696
CCDC39	127	0.398718846996142	353	0.653131685729441	480	0.441543591350969
CCDC40	127	0.27273678300163	353	1	480	1
CCDC47	127	0.571909070128811	353	1	480	0.793942557336517
CCDC50	127	1	353	1	480	0.881180712512234
CCDC51	127	0.641138137588608	353	0.38800359658365	480	1
CCDC54	127	0.458290269192869	353	1	480	0.883091485930158
CCDC57	127	0.869415753736367	353	0.846675692361301	480	0.673181430577961
CCDC60	127	1	353	0.861282187923674	480	0.710797599641403
CCDC62	127	0.0529234520052295	353	0.280227895681653	480	0.403176019676714
CCDC63	127	0.374110918413783	353	0.588081709943906	480	0.805294705601305
CCDC66	127	0.638355658130197	353	0.382961204469598	480	0.523564045963953
CCDC69	127	0.258646618599436	353	0.718589502977782	480	0.769520639600768
CCDC7	127	1	353	0.0747719588408796	480	0.0389987096369895
CCDC73	127	0.861574772561714	353	0.399870945032586	480	0.148933129503813
CCDC74A	127	0.180966461759237	353	0.57212258748396	480	0.726478192060671
CCDC77	127	0.521779239758103	353	0.0086323362573798	480	0.0209496113281092
CCDC78	127	0.842640345174018	353	0.585142295324598	480	1
CCDC8	127	0.299453907963433	353	0.508174486217199	480	0.741184048659011
CCDC80	127	0.239899803250772	353	0.77034828543075	480	0.28137130257572
CCDC81	127	0.254906492865546	353	0.420025401979075	480	0.0421258172732916
CCDC82	127	0.647865296446182	353	1	480	0.520131954168745
CCDC83	127	0.471212205363962	353	1	480	0.7640927612734
CCDC85C	127	1	353	0.155691372847794	480	0.646454931200484
CCDC86	127	0.151750996953531	353	0.124441904033256	480	0.245820909774152
CCDC87	127	0.00207875419750225	353	0.131957754168101	480	0.600095312260771
CCDC88B	127	0.224920523604888	353	0.382817259821127	480	0.519867652776823
CCDC88C	127	0.831631419840039	353	1	480	0.865341961707759
CCDC89	127	0.154456646354385	353	1	480	0.645214970184361
CCDC9	127	0.876126890680763	353	0.15630781332919	480	0.254547339568594
CCDC90B	127	0.314537691854285	353	0.129139302268266	480	0.110718059525735
CCDC92	127	0.0893701926134037	353	0.633402945155334	480	0.0799317065271558
CCDC93	127	0.40747392801183	353	1	480	0.683446071920111
CCDC96	127	0.517784917199671	353	1	480	1
CCDC97	127	0.621999565572672	353	0.677179879342469	480	1
CCHCR1	127	0.118008950709262	353	0.65867050389157	480	0.341710892617651
CCIN	127	0.123378718831297	353	0.190988192828141	480	0.687912633585332
CCL16	127	1	353	0.199682131284318	480	1
CCL22	127	0.970696383329262	353	0.366728811099751	480	0.646025917192076
CCM2	127	0.157521099982195	353	0.386060652778196	480	0.119725544305727
CCM2L	127	0.281082526583707	353	0.371470129560983	480	0.527768257470888
CCNE1	127	0.715462251905614	353	0.786794605742603	480	1
CCNF	127	0.634293207506562	353	0.912279934750075	480	0.556711641375831
CCNG1	127	0.630451865709265	353	0.515920158386804	480	0.568241915104682
CCNI2	127	0.154405439492164	353	0.574097849781611	480	0.571485317424407
CCNJL	127	0.0857708665003667	353	0.173221002442839	480	0.0799894481782719
CCNL2	127	0.266215683368556	353	0.680472534461608	480	0.337151740780714
CCNO	127	0.00164747367561591	353	0.0825333235416508	480	0.0371895978818384
CCP110	127	0.980893191390411	353	0.582912765004135	480	0.673985274427188
CCPG1	127	0.101791013116719	353	0.868489336568029	480	0.743866824519911
CCR2	127	0.618880594843519	353	0.733600031334891	480	0.791540178162839
CCR3	127	0.530110566567119	353	0.201406922393697	480	0.511565796849732
CCR5	127	0.827034449466584	353	0.670971262100873	480	0.734632381256811
CCR9	127	0.127738717951306	353	0.866116480229158	480	0.533202272683776
CCSER1	127	0.277952968499423	353	0.19581912496599	480	0.0274320914663355
CCSER2	127	0.246063879784474	353	0.192282893432448	480	0.49835735255001
CCT4	127	0.792334294263098	353	0.872319192116139	480	0.751150222222287
CCT5	127	0.241638560245834	353	0.629029244315658	480	0.585269032986938
CCT6B	127	0.781794889962245	353	0.734285582285774	480	0.857930075998074
CCT8L2	127	0.504274583682591	353	0.152742961323818	480	0.16048129219787
CD101	127	0.032814847629387	353	0.0427889863677595	480	0.206919443879258
CD109	127	0.601605893886114	353	0.897636111827778	480	0.668897920137049
CD163L1	127	0.588021798323944	353	0.400758280374706	480	0.621486215945098
CD164	127	0.344143658227282	353	0.158299881493163	480	0.680513147450998
CD180	127	0.677935338716456	353	0.784546138202967	480	1
CD1A	127	1	353	0.211409381937278	480	0.227487071785728
CD1C	127	0.0793392770068566	353	0.770926085849381	480	1
CD1E	127	0.638491265033006	353	1	480	1
CD200R1	127	1	353	0.654489427260352	480	1
CD207	127	0.220988043778531	353	0.0793542804790606	480	0.609163787100647
CD22	127	0.228897026791422	353	0.855667533541048	480	1
CD226	127	1	353	0.482050296485088	480	0.42078860935052
CD244	127	0.811381770654438	353	0.300379705397051	480	0.274919147474035
CD248	127	0.286922783597703	353	0.169555471594903	480	0.317632268144961
CD27	127	0.783124081790236	353	0.553649818837732	480	1
CD274	127	0.738967803397682	353	0.191862709019836	480	0.236426176563553
CD276	127	0.494354558585252	353	0.464402218178309	480	0.382190441571366
CD2AP	127	0.708592977629806	353	0.878434183474737	480	0.712380763333925
CD2BP2	127	0.701111017005141	353	0.245851323461294	480	0.438566959798273
CD300LF	127	0.151229191235228	353	0.712642556814274	480	0.763826158876768
CD302	127	0.472490887375851	353	0.831946923389891	480	1
CD320	127	0.356955200904308	353	0.308790511001165	480	0.570278791248142
CD33	127	0.681115332540023	353	0.318854067524285	480	0.527172936258061
CD34	127	0.0768674620659273	353	0.683667622806824	480	0.596904725725899
CD36	127	0.171889074658906	353	0.452558732729181	480	0.671184429185716
CD38	127	0.372631446484812	353	0.743695241455157	480	0.236505965956917
CD3E	127	0.455605462343082	353	0.605635957086016	480	0.757592054249771
CD3EAP	127	0.654605770535762	353	0.436927570994042	480	0.333005787746456
CD4	127	0.768460637403075	353	1	480	1
CD40	127	0.243872912932313	353	0.951028544188848	480	0.64168143887097
CD44	127	0.425906907057578	353	1	480	0.795622025158662
CD46	127	0.0975497358814866	353	0.299185512225179	480	0.144711578943504
CD48	127	0.201810351332372	353	0.604349842302556	480	0.647587427514262
CD5	127	0.219176673451382	353	0.429108384664134	480	0.613022791821482
CD58	127	1	353	1	480	1
CD6	127	0.58651683054915	353	0.713431270019885	480	0.625908789453217
CD72	127	0.591092565133169	353	1	480	0.638139428494883
CD74	127	0.78990111371173	353	0.310891742335286	480	0.280000096835657
CD79A	127	0.163065288873461	353	1	480	0.763248194016207
CD84	127	0.840724876522059	353	0.652161710735556	480	1
CD8B	127	0.00124904901795275	353	1	480	0.0578781351902885
CD93	127	1	353	0.400930482133623	480	0.144998860123313
CD96	127	0.218327265413386	353	0.316340959927915	480	0.0622203591987177
CDAN1	127	0.394346325733369	353	0.359854195383592	480	0.01819488425097
CDC14A	127	0.892768749441238	353	0.168959676580691	480	1
CDC20B	127	0.865167738434318	353	1	480	1
CDC23	127	0.496120006084659	353	0.120288632678117	480	0.0591287929374388
CDC25A	127	1	353	0.524949532976491	480	0.601660393081242
CDC25C	127	0.165446867273192	353	0.74313353464725	480	0.721510721139794
CDC42BPB	127	0.763716261912554	353	0.113927736166332	480	0.0140520233377217
CDC42BPG	127	0.894081448686288	353	0.146606409895157	480	0.811390840589182
CDC42EP2	127	0.355166224389184	353	0.750694566457395	480	0.598246896074305
CDC45	127	0.431755538940482	353	0.277144891169615	480	0.269794944715237
CDCA2	127	0.367028673463624	353	0.556849994736555	480	0.422021557329379
CDCA4	127	0.17599027170037	353	0.497134578254139	480	0.246643649883911
CDCA8	127	0.187023001801895	353	0.728168946578442	480	1
CDCP1	127	0.179880108821091	353	0.208371658630168	480	0.0950338092959464
CDCP2	127	0.223937334165406	353	0.0380289732957498	480	0.753701097955073
CDH1	127	0.282202604196906	353	0.541675097270303	480	0.654152542734524
CDH10	127	0.17777487129119	353	0.395351355196161	480	0.0515321488571277
CDH12	127	0.295067239006832	353	0.91252410466522	480	0.553151106101877
CDH13	127	0.0206187836970861	353	1	480	0.509576825924529
CDH15	127	0.488539893997026	353	0.28333289499823	480	0.285753965929308
CDH16	127	0.393013228149682	353	0.0348050366934929	480	0.585425651812509
CDH17	127	0.793588075008081	353	0.910388924273961	480	1
CDH19	127	1	353	0.56609867527783	480	0.70860286579785
CDH2	127	0.0823511035572791	353	0.908661222874757	480	0.0539402842830917
CDH20	127	1	353	1	480	1
CDH22	127	1	353	0.0134804947630537	480	0.394377531357786
CDH23	127	0.136315254591506	353	0.220519078461602	480	0.0519518244135434
CDH24	127	0.671087431954121	353	0.641560539607396	480	0.195168453449511
CDH26	127	0.130677696003118	353	0.0800423536207574	480	0.546778176577806
CDH3	127	0.231593459314282	353	0.138472083830049	480	0.0717032700177986
CDH4	127	0.0905551468387948	353	0.152914802096697	480	0.21647410700912
CDH5	127	0.615542223196103	353	0.34610230405446	480	0.175345932722218
CDH7	127	1	353	0.695455204270354	480	0.891771309024437
CDHR1	127	1	353	0.389517939146229	480	0.476361339562736
CDHR2	127	0.781051910344039	353	0.0729643329836157	480	0.352754704401551
CDHR3	127	0.720567982557546	353	0.919082029358699	480	0.915433076058067
CDHR4	127	0.184041638672424	353	1	480	1
CDHR5	127	0.455332373938925	353	0.520112558305244	480	0.750401150120708
CDK10	127	0.335764642923354	353	0.683942202066367	480	0.579572259273784
CDK12	127	0.509136656557635	353	0.908240216165641	480	1
CDK13	127	1	353	0.809108298528194	480	0.915381388764413
CDK3	127	0.225250212113729	353	0.116330419469776	480	0.155651150832816
CDK5R1	127	1	353	0.25356546556988	480	0.551206024755974
CDK5RAP1	127	0.486696728612638	353	1	480	0.676479118531723
CDK5RAP2	127	0.412911618769937	353	0.934056484222765	480	0.635415639635015
CDK5RAP3	127	0.476697054516393	353	0.880869843203378	480	0.634783029168442
CDKAL1	127	0.696707153204081	353	0.3367250682521	480	1
CDKL1	127	0.599154824901527	353	0.389056358087739	480	0.550110147017174
CDKL4	127	0.0422975920205714	353	0.601409618723614	480	0.0756854251131341
CDKN1A	127	0.0646682058171717	353	0.367783388122129	480	0.246030419577624
CDKN1B	127	0.658836295716468	353	0.785619192771175	480	0.640501520184619
CDKN1C	127	1	353	0.826606435782851	480	1
CDKN2A	127	0.686350489645377	353	0.608530125899963	480	0.0624247035348663
CDNF	127	0.777087835759281	353	6.61092333154034e-06	480	0.000157807489624906
CDON	127	1	353	0.860888883499558	480	0.753239232127141
CDR2L	127	0.812989565957494	353	0.593716463674663	480	0.408167018348508
CDRT1	127	0.815742796151605	353	1	480	0.711898895828439
CDRT15L2	127	0.800785707802368	353	0.324825723562256	480	0.407261833978645
CDRT4	127	1	353	0.111736651812055	480	0.00681157781127839
CDS1	127	0.601059020803916	353	0.36045530825034	480	0.541685826044547
CDSN	127	0.0621311977442018	353	0.00557017977714225	480	0.0780590198940027
CDT1	127	0.0833677085848612	353	0.800661485499571	480	0.186895486665198
CDV3	127	0.0523941279596147	353	1	480	0.134665872584584
CEACAM18	127	0.730475825292063	353	0.461046906116071	480	0.638798769822105
CEACAM19	127	1	353	0.558457711454064	480	1
CEACAM20	127	0.621471218958126	353	0.500744325868534	480	1
CEACAM4	127	0.0349999937804641	353	0.692183490515319	480	0.853483445364072
CEACAM5	127	0.681915223872042	353	0.424386106857866	480	0.363198747990789
CEACAM6	127	1	353	0.738605645636296	480	0.725784052002318
CEACAM7	127	1	353	0.105401050064419	480	0.0982631603389103
CEACAM8	127	0.89232610002891	353	0.109289044176268	480	0.563198047351196
CEBPZ	127	0.0318912960096388	353	0.536986693913042	480	0.100289917043149
CECR2	127	0.02904843654658	353	0.282956534863481	480	0.062377978880175
CECR6	127	0.817313915528661	353	1	480	1
CEL	127	0.917099775818402	353	0.140625116143627	480	0.0938991659705588
CELA2A	127	0.112674698744985	353	0.0237917836350163	480	0.0103641216427077
CELA2B	127	0.701321740801393	353	0.894974496457803	480	0.811786011201974
CELA3A	127	0.581607888334784	353	0.206968064574779	480	0.577744598687268
CELA3B	127	1	353	0.00406982240839027	480	0.12545176775548
CELF2	127	0.834563560887714	353	0.722927621687158	480	0.848008815470572
CELSR1	127	1	353	0.835110533027791	480	0.405606430538455
CELSR2	127	0.364818549748077	353	0.0657960717316271	480	0.0763418983797388
CELSR3	127	0.684791242216991	353	0.0655049780489269	480	0.729106416677096
CENPB	127	0.474831984695238	353	0.627168591011199	480	0.787037128214539
CENPC	127	0.0109708241243871	353	0.000260857624922894	480	5.87104506298841e-05
CENPE	127	0.365868646068826	353	0.87656197936768	480	0.821948481967827
CENPF	127	0.274394341490257	353	0.00133110774186229	480	0.0150828278623181
CENPJ	127	0.159907678534558	353	0.545509719429057	480	0.622160711932166
CENPO	127	1	353	0.341617807489261	480	0.724994443990973
CENPP	127	0.761197504293592	353	0.685619471927941	480	0.562156289201112
CENPT	127	0.403403213117358	353	1	480	0.425920482268754
CENPW	127	0.929062428289441	353	0.52556186910955	480	0.800988298187146
CEP104	127	1	353	0.501326646674628	480	0.848629418578418
CEP120	127	0.233942040021006	353	0.785902135799921	480	0.369055922614206
CEP128	127	1	353	1	480	0.524465056278051
CEP135	127	0.186771619730153	353	0.0938595137771186	480	0.0437460491804742
CEP152	127	0.106667767906334	353	0.0476444462013685	480	0.247975093675424
CEP164	127	0.794698814833827	353	0.61254665798359	480	0.439969702521284
CEP170	127	0.462926445034171	353	0.885711137107021	480	0.848830303320291
CEP170B	127	1	353	0.655254897347172	480	0.786070954675136
CEP192	127	0.592283122107965	353	0.590337233950882	480	0.798621014296279
CEP250	127	0.514097176275789	353	1	480	0.160239422084828
CEP290	127	0.182419799528564	353	1	480	0.260983249515615
CEP350	127	0.56512996788963	353	0.74418200011676	480	0.755566039709463
CEP41	127	0.321432529150285	353	0.507375070548001	480	0.417056197189526
CEP55	127	0.721624325145037	353	0.293652121882288	480	0.0886012359592934
CEP57	127	1	353	0.0453179814130784	480	0.0429905394028122
CEP57L1	127	0.776777550543112	353	0.50084315658545	480	1
CEP63	127	0.671148768049769	353	0.475978313874373	480	1
CEP68	127	0.666625169034675	353	0.897646593236359	480	0.73465539873916
CEP70	127	0.893720106950069	353	1	480	0.666096384815127
CEP72	127	0.0481187442944742	353	0.0762871798724858	480	0.0336159654778155
CEP76	127	0.594405652205027	353	0.814120784074119	480	0.213265082149823
CEP78	127	1	353	0.530301701770008	480	0.312240195046263
CEP85	127	0.0464618231188032	353	0.203356215088167	480	0.0884270650106344
CEP85L	127	0.713276183492763	353	0.245721760800638	480	1
CEP89	127	0.536988899754199	353	0.928274606995027	480	0.613884600770721
CEP97	127	0.0506449131988326	353	0.418503085797529	480	0.197990971748282
CER1	127	0.653093057725801	353	0.495818149711815	480	0.483625251794278
CERCAM	127	0.224258515105263	353	0.360219245743511	480	0.28683260465053
CERK	127	0.535452304396247	353	0.281116417974511	480	0.803730869500074
CERKL	127	0.470315539950198	353	0.178667060370925	480	0.578075685629083
CERS4	127	0.35066373089458	353	0.518367689405672	480	0.468898732584631
CERS5	127	0.197487900220865	353	0.533335670837567	480	0.163414152276202
CES1	127	0.639475048370131	353	0.4762880973815	480	0.630882594829795
CES2	127	1	353	0.301082001819503	480	0.684938569161548
CES3	127	0.768163069518958	353	0.829170499638395	480	0.734305442096011
CES4A	127	0.677034576749737	353	0.80365913253164	480	0.612736892031388
CES5A	127	0.449818156355919	353	0.600329230539774	480	1
CETP	127	0.659532144023809	353	0.79509037933962	480	0.419570046753183
CFB	127	0.553925218182515	353	0.252670274998027	480	0.139276089268082
CFD	127	0.383182103238167	353	0.50844815090398	480	0.633156410076371
CFH	127	0.42294634666086	353	0.180096884679293	480	1
CFHR2	127	0.0249176090361217	353	0.0956171955789381	480	0.0658716379131741
CFHR3	127	0.705030702284316	353	0.10614666089527	480	0.704869380208393
CFHR4	127	0.442646609787132	353	0.0149301929245025	480	0.0475353207604697
CFHR5	127	0.895914829611772	353	0.797529904411809	480	0.810934586083421
CFI	127	0.0100137161349403	353	0.0970127733760746	480	0.0248103609724091
CFLAR	127	0.394443968754753	353	0.40804683310712	480	0.199640634671871
CFTR	127	0.814514429414522	353	0.788721336417158	480	0.69839680138228
CGN	127	0.13996054284122	353	0.535356017451073	480	0.576702333960741
CGNL1	127	0.0731389426571022	353	0.393327742881931	480	0.151210771239252
CGREF1	127	1	353	1	480	0.815962493658952
CHAD	127	0.345542534931379	353	0.823910554106259	480	0.414984873873159
CHADL	127	0.818550067780682	353	0.763432373123606	480	0.731898819987203
CHAF1A	127	0.109281436374692	353	0.180679540298734	480	0.802598758564052
CHAF1B	127	0.36782251129982	353	0.483467682703779	480	0.838099093132642
CHAMP1	127	0.667419667770281	353	0.203219798069951	480	0.179920648330456
CHAT	127	0.103370456795515	353	0.744548876439669	480	0.716022351696007
CHD1	127	0.674451002263976	353	0.510191762303339	480	0.526797748629419
CHD1L	127	0.868188631066348	353	0.799359402520287	480	0.749596677111978
CHD5	127	0.0688564240375723	353	0.890038523192007	480	0.468048859686482
CHD6	127	0.198107685957975	353	0.469300707221653	480	0.316000642442795
CHD7	127	0.755602685789064	353	0.882187568058228	480	0.806153308912066
CHD8	127	1	353	0.121629740975216	480	0.850808986309744
CHD9	127	0.112693422079567	353	0.213771798724343	480	0.083392601988643
CHDH	127	0.26236470340951	353	0.262414556343261	480	0.204939474384673
CHEK2	127	0.534154330952174	353	1	480	0.703226537404789
CHGA	127	0.0822037886156989	353	0.79358801765917	480	0.685653945280428
CHGB	127	1	353	0.0106430450796122	480	0.175815718272487
CHI3L1	127	0.456391831035497	353	0.392492559112467	480	0.185928481202317
CHI3L2	127	0.201810351332372	353	1	480	1
CHIA	127	0.60472518523813	353	0.207300311237197	480	0.363107832610586
CHIT1	127	0.808877906815214	353	0.846561095849464	480	1
CHKB	127	0.204152967708462	353	0.708746597554955	480	0.305887604425749
CHL1	127	0.563036246395756	353	0.359172957552055	480	0.32769002259129
CHMP1A	127	0.347404590612198	353	0.115290086651143	480	0.0860289754117527
CHMP4A	127	0.544820891234574	353	0.779408162420453	480	0.279929627079908
CHMP7	127	0.56962388182191	353	0.531635773527434	480	0.410526598779619
CHORDC1	127	0.676048978046181	353	0.264677487697565	480	0.52221715079589
CHPF	127	0.0259233660685271	353	0.288363256069026	480	0.00132585216386494
CHPF2	127	0.520491867793866	353	0.777435129666665	480	0.300375620583537
CHRD	127	0.44918038882829	353	0.921612887887307	480	1
CHRDL2	127	0.563945757555614	353	1	480	0.475932035759995
CHRM2	127	0.119617041277939	353	0.751774082537322	480	0.413279542020686
CHRM3	127	0.498560517689209	353	0.578293393375174	480	0.0429030914844735
CHRM5	127	0.102134365091263	353	0.478656259714753	480	0.564379735803847
CHRNA1	127	0.120403441303904	353	0.423142400063183	480	0.637498690508517
CHRNA10	127	0.318051152102479	353	0.20574434473674	480	1
CHRNA2	127	0.164450075690851	353	0.355383534849351	480	0.342908413674465
CHRNA4	127	0.406125225452995	353	0.698421410770092	480	0.321667264144141
CHRNA6	127	0.265906436804911	353	1	480	0.147288210741527
CHRNA9	127	0.875449990649401	353	0.551017095732545	480	0.838933799297823
CHRNB4	127	0.522491355267177	353	0.878982798979626	480	0.866056553878238
CHRND	127	0.113004830686669	353	0.243667430045892	480	0.148063351528171
CHRNE	127	1	353	0.832652680782995	480	1
CHRNG	127	0.28139061640852	353	0.307384865453384	480	0.392247702425291
CHST11	127	0.329774408082863	353	0.364571513281058	480	0.354914685634456
CHST15	127	0.303568374357958	353	0.648044294060185	480	0.46838913534691
CHST2	127	0.601576656898197	353	0.510543679218782	480	1
CHST4	127	0.461425258731346	353	0.267530346510844	480	0.158607402177259
CHST5	127	0.678552177478651	353	0.689415719564818	480	0.781231971559611
CHST6	127	0.111380726427998	353	0.325927829950579	480	0.0659944616878542
CHST8	127	0.318282310598406	353	1	480	0.783231685368927
CHTF18	127	1	353	0.0758627950058962	480	0.810843353877887
CHURC1	127	0.684193445245447	353	0.644563909467671	480	0.347162050425157
CIAPIN1	127	0.537232790050622	353	0.0127741926516841	480	0.562759405092555
CIB2	127	0.256538144801336	353	0.601449219695295	480	0.497738029134406
CIB4	127	0.730689535822929	353	0.864467967825585	480	0.657366792323981
CIC	127	0.121155361280784	353	0.179323358417457	480	0.113029853973713
CIDEA	127	0.711523533708286	353	0.367450673479081	480	0.471249151185205
CIITA	127	0.879379551727045	353	0.654972756127312	480	0.142388014504789
CILP	127	0.773815872262489	353	0.646530329571217	480	0.446481298539351
CILP2	127	0.0190361456312612	353	0.860017231049642	480	0.157880421047702
CIPC	127	0.292225989636886	353	0.728738024296676	480	0.614458118438655
CIR1	127	0.692867186259868	353	0.721155202745502	480	0.178449254347146
CIT	127	1	353	0.578441601069962	480	0.101455902716294
CIZ1	127	0.506122621959767	353	1	480	0.528874208681375
CKAP2	127	0.305175093976088	353	1	480	1
CKAP2L	127	0.0426896069495407	353	0.30586551212556	480	0.0801189646168112
CKAP4	127	0.742122129556036	353	0.0066852350474268	480	0.00955810930494361
CKB	127	0.861252192992589	353	0.624323180992289	480	1
CKM	127	0.525700317785078	353	1	480	0.47277471218737
CLASP1	127	0.503825806072009	353	0.00806524363056083	480	0.467526576323077
CLASP2	127	0.68683151664594	353	0.416986030007985	480	1
CLASRP	127	1	353	1	480	0.790134711381127
CLC	127	0.764167857311742	353	0.0524357399299751	480	0.0242580978921068
CLCA1	127	0.440063070802944	353	0.131424707148983	480	0.185288585631262
CLCA2	127	0.639694342837102	353	0.627590408170628	480	0.84125524464824
CLCA4	127	0.443882630336004	353	1	480	0.111628747066342
CLCC1	127	0.534977394621367	353	0.440338060561554	480	0.092009863627365
CLCF1	127	0.283698808186031	353	0.783414596451501	480	0.813212718363418
CLCN1	127	0.412210612300371	353	0.255861051886466	480	0.162153837499774
CLCN2	127	1	353	0.338926493253549	480	1
CLCN3	127	0.483029335453017	353	0.289736021083964	480	0.186603160846564
CLCN6	127	0.363968053656421	353	0.789434730800924	480	0.302005045180001
CLCN7	127	0.461387700867308	353	1	480	0.468849809545512
CLCNKA	127	0.71086975885075	353	0.692873283245313	480	0.47185136826485
CLCNKB	127	0.275081414563124	353	0.0333695481126107	480	0.521952763213109
CLDN22	127	0.915687830750361	353	1	480	1
CLDN23	127	0.0777837789146175	353	0.848797443547998	480	0.212714649726352
CLDN3	127	0.656843032335461	353	0.18050996590062	480	0.289632617689783
CLDND1	127	0.193528654170337	353	0.450485985867263	480	0.372607565547412
CLDND2	127	0.253266693115739	353	0.0625596988467335	480	0.068661027844412
CLEC14A	127	0.345154111908626	353	0.851015268727925	480	0.564300574568586
CLEC16A	127	0.223898540076391	353	0.808403488044702	480	0.527837135699488
CLEC18B	127	0.593142845473898	353	0.823791790412229	480	1
CLEC3A	127	0.322848877592421	353	0.511922767179026	480	0.119313807880355
CLEC4F	127	0.665670865150165	353	0.0319342840900631	480	0.116772875965362
CLEC4M	127	0.754252408107934	353	0.865577288850956	480	1
CLEC6A	127	0.861799577635929	353	0.798007762954528	480	1
CLEC9A	127	0.571267528779682	353	0.861442395126387	480	0.850053159996447
CLECL1	127	0.545105732450152	353	0.943075966507662	480	0.787968381589989
CLGN	127	0.641526882053603	353	0.585222478144731	480	0.86785543398559
CLIC3	127	0.574808749843067	353	1	480	1
CLIC5	127	0.655406930318336	353	0.51687819419917	480	0.646715666625248
CLIC6	127	0.381502189628189	353	0.629648686392104	480	0.778320083668896
CLIP1	127	1	353	0.210481892206606	480	0.811650421337174
CLIP2	127	0.703085557402815	353	0.275695414962698	480	0.129868834136016
CLIP4	127	0.472004032796393	353	0.595871346735133	480	1
CLK2	127	0.500624400498992	353	0.793432336074904	480	0.46233069813046
CLK3	127	0.364081319285698	353	0.837170133414685	480	0.551064147999173
CLK4	127	0.325183979944242	353	0.905423639118189	480	0.4030007422773
CLMN	127	0.383997900175984	353	0.430583167229488	480	0.611662012684728
CLN3	127	0.861799577635929	353	0.759458729506827	480	0.768854188135239
CLN5	127	0.212807862829396	353	1	480	0.81064900660064
CLN6	127	0.00340311720672037	353	0.603564026550938	480	0.804940523468425
CLNK	127	0.758211205177348	353	1	480	0.747286803532402
CLPX	127	0.0519338555801585	353	0.701358695092168	480	0.673373014175409
CLRN1	127	1	353	1	480	0.7801302759275
CLRN3	127	0.643152043790689	353	0.206679413030061	480	0.29353568233959
CLSPN	127	0.144178700638292	353	0.582430898867604	480	0.607387101212487
CLSTN1	127	0.802038737081735	353	0.753742983505979	480	0.741289009473012
CLSTN2	127	0.804881079160066	353	0.839162208661526	480	0.303468433268267
CLSTN3	127	0.530964386732885	353	0.505773185987695	480	1
CLTCL1	127	0.531267969298187	353	0.422286572313744	480	0.869219742997662
CLUAP1	127	1	353	0.700291997654328	480	0.644198241849289
CLUH	127	0.575325400352956	353	0.276645840523843	480	0.152704212950891
CLUL1	127	0.779714046307866	353	0.083818542437151	480	0.33810561469945
CLVS1	127	0.739616229907758	353	0.266356871104296	480	0.426398684181577
CLVS2	127	0.793549510667349	353	0.532538015356346	480	0.75377470197789
CLYBL	127	0.785022661551289	353	0.0506769420463423	480	0.0566313452759539
CMIP	127	0.553053236140884	353	1	480	0.82739720452832
CMKLR1	127	0.0301455413847447	353	0.392994651626655	480	0.189452250766649
CMPK1	127	0.693955935793586	353	0.741371883131361	480	0.753146829727772
CMPK2	127	0.0371690235369782	353	0.862769999766561	480	0.406206671380159
CMSS1	127	0.333336135992422	353	0.561433494475326	480	0.494346305444459
CMTM5	127	0.375121559550717	353	0.0874953549919726	480	0.0331954565902342
CMTR2	127	0.668935513781077	353	0.80984734427362	480	0.406274023898853
CMYA5	127	0.384500171113496	353	0.311370693211466	480	0.546955858712301
CNBD1	127	0.02789431092075	353	0.53521793138967	480	0.35795027871491
CNBD2	127	0.769438103404875	353	0.201698874806248	480	1
CNDP1	127	0.845155210849008	353	0.0808533794556139	480	0.101487409144641
CNDP2	127	0.383007868844621	353	0.550400674052188	480	1
CNGA1	127	0.64048321539622	353	0.596733890836224	480	0.736265389645127
CNGA3	127	0.505971195621346	353	0.047004386236548	480	0.229101583484439
CNGA4	127	1	353	0.647390463703914	480	0.536697333736071
CNGB1	127	0.395336607033772	353	0.505357870231725	480	0.238059623277478
CNGB3	127	0.669919753806561	353	0.483604314573182	480	0.471087736327304
CNKSR1	127	1	353	1	480	1
CNKSR3	127	0.623259287769139	353	0.041544378628775	480	0.125171096995394
CNN1	127	0.728321590831863	353	0.000247601374158246	480	0.00204700738985597
CNN3	127	1	353	1	480	1
CNNM1	127	0.788562803509345	353	0.461000957480558	480	0.117787352212083
CNNM3	127	0.696400579934385	353	0.753654746790917	480	0.660812151954024
CNOT1	127	1	353	1	480	0.408492958648859
CNOT10	127	0.600129791852303	353	0.046128218982052	480	0.20449169147479
CNOT3	127	0.302198321355767	353	0.342690197131899	480	0.101655889476686
CNOT6	127	0.868276234995122	353	0.506397019556908	480	0.580240509222264
CNP	127	0.661402413755939	353	1	480	1
CNST	127	0.574488001592052	353	0.402518369995473	480	1
CNTF	127	0.466868139119845	353	0.29185020476535	480	0.158030751290569
CNTLN	127	0.0624066594946175	353	0.789261203437882	480	0.264707424432329
CNTN2	127	0.538558795882131	353	0.78239939616525	480	0.658242894261895
CNTN3	127	0.390321546047305	353	0.82038662896711	480	0.609373794696984
CNTN4	127	0.00372893165329347	353	0.317246543947097	480	0.0300375529616334
CNTN5	127	0.735390089284196	353	0.830534258174443	480	0.816280858183127
CNTN6	127	0.47458060534954	353	0.126171786821792	480	0.497965649238878
CNTNAP1	127	0.18124775321916	353	0.308012672676291	480	0.378387716834747
CNTNAP2	127	0.909387019911266	353	0.156677246247224	480	0.185670561853159
CNTNAP3	127	0.862746188473895	353	0.0121111692371896	480	0.0902388687965708
CNTNAP3B	127	0.126979996685341	353	0.303259072109485	480	0.536687083648753
CNTNAP4	127	0.605868001142546	353	0.707777263741499	480	1
CNTNAP5	127	0.00462011476695057	353	0.544825265504397	480	0.169730533047137
CNTRL	127	0.432979656359818	353	1	480	0.493011197512434
CNTROB	127	0.529331541231849	353	0.131511604460366	480	0.373006623665727
COA1	127	0.861799577635929	353	0.00347391312449341	480	0.00343996121098233
COA4	127	0.702375304450615	353	0.228739709479936	480	0.33736982230973
COBL	127	1	353	0.0156729477206744	480	0.00751542167447017
COBLL1	127	0.335430192405477	353	0.102782146393099	480	0.556528277758637
COCH	127	0.0538411279765166	353	0.200892662401941	480	0.00497468194260042
COG1	127	1	353	0.170217080207175	480	0.121882198315322
COG3	127	1	353	0.006909684925546	480	0.137673785509165
COG4	127	0.204387855923132	353	0.69744070404109	480	0.285407753342099
COG5	127	0.353269350034715	353	0.0847524381749559	480	0.050945637227967
COG6	127	0.790668411684821	353	0.412417253139444	480	0.115347130111386
COG7	127	1	353	1	480	1
COIL	127	0.7266837576263	353	0.729247112909867	480	0.507381458513666
COL10A1	127	0.52888473071977	353	0.483958511843455	480	1
COL11A1	127	0.377978110657946	353	0.218106460594832	480	0.0196646491857113
COL11A2	127	0.45297847090635	353	0.457230161737255	480	0.721137180507288
COL12A1	127	0.024303656488871	353	1	480	0.59111064125485
COL13A1	127	0.835702938156878	353	0.605412464396847	480	0.694015213836138
COL14A1	127	0.772760636754658	353	0.100896312688817	480	0.136753949022322
COL15A1	127	0.316643304836716	353	0.69614640683141	480	0.656796396477567
COL16A1	127	0.2583753800336	353	0.389564032162385	480	0.640183162697291
COL17A1	127	0.245572391515257	353	0.235350782650036	480	0.209529870834553
COL18A1	127	0.177421109317766	353	0.0296357924318355	480	0.0468677546505406
COL19A1	127	0.131851985227274	353	1	480	0.716141045775911
COL1A1	127	0.35568008022053	353	0.438356470926441	480	0.400136454934259
COL1A2	127	0.857378878240077	353	0.854840481487281	480	1
COL20A1	127	0.0537412822126525	353	0.334281696622132	480	0.241555410035548
COL21A1	127	0.621335815621922	353	0.529841349815183	480	0.40350299742307
COL22A1	127	0.0490795117084675	353	0.0169673170746285	480	0.125511255607351
COL23A1	127	0.471064492525573	353	0.891598097056098	480	0.477286876172967
COL24A1	127	0.809093848189336	353	0.373921928241049	480	0.19234117896144
COL25A1	127	0.377530139670149	353	1	480	0.542836395769389
COL27A1	127	0.823955037254071	353	0.499255072337599	480	0.82873622283182
COL28A1	127	0.423206563191662	353	0.589469247151483	480	0.822990308735046
COL2A1	127	0.670499692311666	353	1	480	0.683475734182251
COL3A1	127	0.244487931425386	353	0.226942635016507	480	0.37959848638789
COL4A1	127	0.47519789053983	353	0.679198702882189	480	0.48297807251752
COL4A2	127	0.37140184044511	353	0.813332363621651	480	0.468864668192968
COL4A2-AS2	127	0.730367307910049	353	0.896385673231176	480	0.911925285094236
COL4A3	127	0.0169152709028026	353	0.632600970822244	480	0.155067162538753
COL4A4	127	0.346289702345203	353	0.731707288203971	480	0.23953547977
COL5A1	127	0.787806317919458	353	0.537896297051131	480	0.0698997287767884
COL5A2	127	1	353	0.614238661392231	480	0.510914540047351
COL5A3	127	0.34969526339748	353	1	480	0.487712896772209
COL6A1	127	0.417422355558676	353	0.907048809313357	480	1
COL6A2	127	0.600746641309148	353	0.347241596310087	480	0.297327154197211
COL6A3	127	0.254802644595409	353	0.680333115831649	480	0.701680706269495
COL6A5	127	0.639689634293428	353	0.418400193785939	480	0.650522388920879
COL6A6	127	0.279127046012075	353	0.122640821343914	480	0.443722537517803
COL7A1	127	0.85506963450259	353	0.201336174977036	480	0.183420161338493
COL8A1	127	0.655327581128834	353	0.241742441341372	480	0.291491274414551
COL8A2	127	0.567806162005904	353	0.714276756001868	480	1
COL9A1	127	0.113302345424084	353	0.0250329047449102	480	0.137561137316309
COL9A2	127	1	353	0.497535149577677	480	1
COL9A3	127	0.474118935041404	353	1	480	0.471317281618589
COLCA2	127	0.279954731047281	353	0.231184642113514	480	0.884337750848248
COLEC10	127	1	353	1	480	0.806565919836284
COLEC11	127	0.419863419049999	353	0.624367490827129	480	0.452360370446541
COLEC12	127	0.57830307694717	353	0.837404063268711	480	0.716214514894527
COLGALT1	127	0.647135620615489	353	0.747913548828589	480	0.51670892043694
COLGALT2	127	0.174104705758104	353	0.889531725486929	480	0.56080864044812
COMMD8	127	0.53476806410783	353	0.799683544017151	480	1
COMP	127	0.367275281320077	353	0.54919608379227	480	0.601754615554942
COMT	127	0.166247625622259	353	0.159007834654712	480	0.230855466993017
COPB2	127	0.406816583440695	353	0.529258929423514	480	0.397846751983944
COPE	127	0.201810351332372	353	0.515202880950796	480	0.550949520260225
COPG1	127	1	353	0.796143885679306	480	0.542930447930528
COPS7B	127	1	353	0.438677727911291	480	0.240797260561463
COQ3	127	1	353	1	480	1
COQ4	127	0.613887333119062	353	0.463516916706278	480	0.442069997418461
COQ6	127	9.64068824771402e-10	353	0.0445263564734073	480	0.0420372733924618
COQ9	127	0.142618051638314	353	0.646474585190034	480	0.172162548225803
CORIN	127	0.375170208979297	353	0.327611494851541	480	0.145947589470044
CORO1B	127	0.645678383461694	353	0.819225963254308	480	0.637221690964917
CORO7	127	0.821044620630363	353	0.827686516091278	480	0.72755105353818
COX10	127	0.195205010666391	353	0.509134956214797	480	0.502055816170197
COX15	127	1	353	1	480	1
COX18	127	0.672475346285142	353	1	480	0.861384726349525
COX6B2	127	1	353	1	480	1
COX8C	127	0.641309771163493	353	0.336942741853177	480	0.389496007870019
CP	127	0.0555823836045697	353	0.821150986740159	480	0.690971122613188
CPA1	127	0.836974290849025	353	0.505815850087072	480	0.830833972645665
CPA2	127	0.35659501819795	353	0.892974755697895	480	0.501430586943438
CPA3	127	0.495461152145475	353	0.603791944822962	480	0.273343670044412
CPA4	127	0.532685073853108	353	0.75677771774995	480	0.480794806004265
CPA5	127	0.741037892601958	353	0.0793035050085624	480	0.0639615426233139
CPA6	127	0.245089594316808	353	0.330293474052102	480	0.189817194204866
CPAMD8	127	0.174944176086129	353	1	480	0.687052090591928
CPB1	127	0.0721383706554081	353	1	480	0.723550046352059
CPD	127	0.211656552411097	353	0.798575284295364	480	1
CPEB1	127	0.0327574041879429	353	0.256253253460449	480	0.173230047415554
CPEB2	127	0.0619574601979713	353	0.547925187495452	480	0.07217511573059
CPEB4	127	0.371366791029505	353	1	480	0.470297474786049
CPED1	127	0.132889136686667	353	1	480	0.552038764858397
CPM	127	0.865063392592765	353	0.201168246883697	480	0.582060415027532
CPN2	127	0.109023843750337	353	1	480	0.656709099002022
CPNE1	127	0.511559760236281	353	0.102380147131819	480	0.0855489922950916
CPNE2	127	0.22192189671447	353	0.478730127342426	480	0.40519056197276
CPNE3	127	1	353	0.606855360469954	480	0.754324475437076
CPNE5	127	0.536142002397613	353	0.214023821521175	480	0.127720005742055
CPNE7	127	1	353	0.581731109687579	480	0.131201465309664
CPPED1	127	1	353	0.740579092246181	480	0.498786758060629
CPQ	127	0.711874179568004	353	1	480	0.846104132444545
CPS1	127	0.38624325236519	353	0.447591777584484	480	0.259548602062766
CPSF1	127	0.351210035227541	353	0.697584094291275	480	0.811724847038837
CPSF3	127	0.610544744803243	353	0.570251459683128	480	0.739201044824562
CPSF4	127	0.688455645423379	353	1	480	1
CPT1A	127	0.828548854402749	353	0.707949685332163	480	1
CPT1B	127	0.625416083106327	353	0.642674005924249	480	0.155944644044534
CPT1C	127	0.56864706973215	353	1	480	0.862385020610424
CPT2	127	0.743173844146352	353	0.874919994585878	480	0.778730867063034
CPVL	127	0.67333711410086	353	0.492730697211674	480	0.562230220346616
CPXM1	127	0.379148124713801	353	0.211494450658518	480	0.0606124802950995
CPXM2	127	0.269653473389475	353	0.123433492192145	480	0.0399001825517538
CPZ	127	0.671653188417525	353	0.782048230885137	480	0.774082051497976
CR1	127	0.0373309231264171	353	0.798855588678101	480	0.219024086065491
CR1L	127	0.0876944545832655	353	1	480	0.752470735972165
CR2	127	0.0752239143596979	353	0.0712423889074259	480	0.221964274659006
CRADD	127	1	353	0.189423786926732	480	0.342997089506
CRAT	127	0.038567354785464	353	0.839731348094399	480	0.539929475597666
CRB1	127	0.00813508707600441	353	0.90842514449576	480	0.824484354832264
CRB2	127	0.3612399575838	353	0.249250268076075	480	0.0765698575102852
CRBN	127	0.520632080759871	353	0.0904838879242477	480	0.740723406778567
CREB3	127	0.858388596959193	353	0.647575603799601	480	0.587240240666273
CREB3L1	127	0.189574650326397	353	0.00876357233986758	480	0.0139147820107114
CREB3L2	127	0.0941215844862612	353	0.56919539312006	480	0.540466422152017
CREB3L3	127	0.478415095590288	353	0.881368555264317	480	1
CREB3L4	127	0.576330695572592	353	0.922767489594643	480	0.805125773957739
CREBBP	127	0.390626418939618	353	1	480	0.176385864334338
CRELD1	127	1	353	0.923428030287994	480	0.736632023951136
CRHBP	127	0.755274578162302	353	0.858207678038523	480	1
CRHR2	127	0.400872347665658	353	0.253372227337538	480	0.350828710122658
CRIM1	127	0.539653453828492	353	0.831070953429627	480	0.559420033352277
CRISP1	127	0.607682223506876	353	0.479853604702394	480	0.379472144313113
CRISPLD2	127	1	353	0.557847078121386	480	0.732069139172053
CRLF1	127	0.248039997163867	353	0.266919650258521	480	0.0565825601374863
CRMP1	127	0.550112023169	353	1	480	0.880700662181656
CRNKL1	127	0.292735248863549	353	0.578385160521601	480	0.58705201599655
CRNN	127	0.879511920166226	353	0.343611088531977	480	0.135942674853475
CROCC	127	0.0958115931361684	353	0.32219397417832	480	0.0211403136141262
CROT	127	0.870046453987338	353	0.293026270726279	480	0.45803566832317
CRP	127	0.777050337840702	353	0.613593560088781	480	0.879293332315111
CRTAC1	127	0.59479319981446	353	1	480	1
CRTAP	127	0.649407649002967	353	0.118956680645428	480	0.0459529518095379
CRYAB	127	0.298918906282433	353	0.688632869209352	480	0.299338967871214
CRYBA4	127	0.511955899362158	353	0.691818468194712	480	1
CRYBB1	127	0.382551539719954	353	0.85008168103301	480	0.4768353737988
CRYBB2	127	0.821728891921412	353	0.966848980098353	480	1
CRYBB3	127	0.542193915418785	353	1	480	0.716444401408133
CRYBG3	127	0.26083513373718	353	0.387068450242442	480	0.353163608684598
CRYGA	127	0.282050952504944	353	0.268667623173057	480	0.217672662963163
CRYGD	127	0.578335403741413	353	0.611111410936283	480	0.461881420821979
CRYGN	127	0.190751983076785	353	1	480	0.632322778361574
CRYZ	127	0.260419628880093	353	0.486431591445677	480	0.61794628349896
CRYZL1	127	0.736156163065965	353	0.876542498564536	480	1
CSAD	127	0.231428105773915	353	0.693635125403627	480	0.323841806304573
CSE1L	127	0.965607157175517	353	0.402924537507049	480	0.352767320006663
CSF1	127	0.994541064570764	353	0.25223331577277	480	0.532108915341894
CSF1R	127	0.440597421928475	353	0.479876272413323	480	0.798332326457766
CSF2RB	127	0.69741773489891	353	0.740249116677952	480	0.615918337813064
CSF3	127	0.539236094696624	353	1	480	0.639686535352005
CSF3R	127	0.788507081931616	353	0.827610048283443	480	1
CSGALNACT1	127	0.0405429037002567	353	0.37608889174584	480	0.269403322284448
CSH2	127	0.577802841164969	353	0.59157259122468	480	0.591577143050294
CSHL1	127	1	353	0.700638893464283	480	0.312172960772412
CSMD1	127	0.76053172257062	353	0.226918945317497	480	0.590586640408505
CSMD2	127	0.892529017821286	353	0.190221645203408	480	0.410910531353277
CSMD3	127	1	353	0.260653038950111	480	0.422231535522031
CSN2	127	0.437711928255582	353	1	480	0.56601704628623
CSNK1G2	127	0.0219891915269237	353	0.33927514423439	480	0.0862454069353485
CSNK2A3	127	0.848872430602876	353	0.714309842612667	480	0.897576343923367
CSPG4	127	0.00258028089634343	353	0.832102660059846	480	0.279562392447861
CSPP1	127	0.759928071880446	353	0.905087133516789	480	0.815821616566953
CSRNP1	127	0.83670763092304	353	0.697013017697098	480	0.825372151666057
CSRNP3	127	0.669502393389981	353	0.253796650317219	480	1
CST1	127	1	353	0.0588522849454215	480	0.061702370633966
CST5	127	0.513048547731891	353	0.224267130689522	480	0.0949755987437426
CSTF2T	127	0.621619614379343	353	0.176505911754593	480	0.187363133438464
CTAGE1	127	0.665550186515914	353	0.34717998338567	480	0.403232011048522
CTAGE4	127	0.241286286722206	353	0.166394517069786	480	0.124336196034683
CTBP2	127	0.0600282964765524	353	0.0991689274071563	480	0.02409526089057
CTBS	127	0.581134387798594	353	1	480	0.816606145122252
CTC1	127	1	353	0.92807433407587	480	1
CTCF	127	0.0294504912397042	353	1	480	0.331736874965189
CTCFL	127	0.176428692951177	353	0.551692584091382	480	0.0897101173665194
CTDP1	127	0.571676088663142	353	0.371273172854682	480	0.649940679953542
CTDSP1	127	0.536253104927806	353	0.689356752713867	480	0.642246393185789
CTHRC1	127	1	353	0.778416189416953	480	1
CTNNA1	127	0.533366920152863	353	1	480	0.539426139913853
CTNNA2	127	0.607568797493442	353	0.620671893815477	480	0.751980786142285
CTNNA3	127	0.136061563043663	353	0.618728295807922	480	0.846197311629256
CTNNBL1	127	0.483582715420921	353	0.657619969563061	480	1
CTNND1	127	0.00430664223216914	353	1	480	0.469170624518462
CTNS	127	1	353	0.124774021976409	480	0.42116180118282
CTR9	127	0.557307193454426	353	0.17298409249869	480	0.365901494346347
CTRB1	127	0.400891621486215	353	0.456835338838515	480	0.468206496558599
CTRC	127	1	353	0.69672275402903	480	0.686094796286591
CTSB	127	0.634170755363607	353	0.610018679249305	480	0.895902681262673
CTSE	127	0.268995858069929	353	0.472911404670922	480	0.260660188042219
CTSF	127	0.828375277849237	353	0.767893705496173	480	0.214719872303807
CTSH	127	0.280906986126235	353	0.537479614887039	480	0.39918615261377
CTSL	127	0.327841855961883	353	0.0912660212766628	480	0.0703800324029487
CTSW	127	0.229257204483674	353	0.128002628702966	480	0.353877062221533
CTSZ	127	0.425200169257126	353	0.469230118814272	480	0.582721373750123
CTTN	127	0.8078486957211	353	1	480	1
CTTNBP2	127	0.713809122969948	353	1	480	0.512387918566595
CTTNBP2NL	127	0.470673768524674	353	0.867966607232031	480	0.313938264956396
CTU2	127	1	353	0.691887476491926	480	0.107350825620732
CUBN	127	0.204872530130227	353	0.418893388577282	480	0.168220865804885
CUL4A	127	0.852988879766038	353	0.67388498449005	480	0.534084821962786
CUL7	127	0.179824535395239	353	0.107504234054395	480	0.03179128062175
CUL9	127	0.420530173632794	353	0.743235059869427	480	0.633508261555925
CUX1	127	0.0255345995843466	353	1	480	0.31645752235519
CUX2	127	0.0129139787979994	353	0.148439922385942	480	0.408393997689089
CUZD1	127	0.853274245391168	353	0.813628788348655	480	0.82755722216647
CWC22	127	0.511400613628568	353	0.774729286316596	480	0.455171352161154
CWF19L2	127	0.811296368769406	353	0.259798263356219	480	0.431076444322257
CWH43	127	0.83903005555699	353	0.591717429027258	480	0.684621103980514
CX3CL1	127	0.80609695010545	353	0.508122592290027	480	1
CX3CR1	127	1	353	0.107414990816076	480	0.438765715705376
CXADR	127	0.276270582418648	353	0.897264353031561	480	0.531889442294597
CXCL10	127	0.954763165584945	353	0.551297788938508	480	0.796124862258545
CXCR1	127	0.182974997432205	353	0.84019172982813	480	0.540354248964433
CXCR2	127	1	353	0.240949125393432	480	0.233303252943941
CYB5D1	127	0.0622451147619054	353	0.773583890922131	480	0.240472121590905
CYB5R3	127	0.787915037418292	353	0.169731697816369	480	0.196863140571633
CYB5R4	127	0.357304569756777	353	0.392936292449153	480	0.814658231734884
CYBA	127	0.450029747861138	353	0.731705846655881	480	0.511100625128104
CYBRD1	127	0.432590933373671	353	1	480	0.864922055249381
CYC1	127	0.296281758063942	353	0.381806877015747	480	0.238100478805113
CYFIP1	127	0.909324376336512	353	0.810567535334191	480	0.511406057995711
CYFIP2	127	0.0918352258089268	353	1	480	0.274497628648364
CYHR1	127	0.587546623666255	353	0.349081785244129	480	0.550666236559704
CYLC2	127	0.216707524974548	353	0.654403649503084	480	0.673034447022688
CYP11A1	127	0.0973990786536416	353	0.866753008282395	480	0.244574358114703
CYP11B1	127	0.00191122298910629	353	1	480	0.00310982205780219
CYP11B2	127	0.848545594634783	353	0.21059711283791	480	0.338299897769319
CYP1A1	127	0.581882297027977	353	0.580219907126944	480	0.546005187021638
CYP1A2	127	0.706079024281322	353	0.0621711246894009	480	0.114741607991835
CYP1B1	127	1	353	1	480	0.758936336018679
CYP20A1	127	0.376758179371075	353	1	480	1
CYP21A2	127	0.0191197698161597	353	0.00275870694790425	480	0.306701381338011
CYP24A1	127	0.0852992134497311	353	0.743433078407689	480	0.412825075446329
CYP26A1	127	0.695433387038583	353	0.554872598076179	480	0.641085425075352
CYP26C1	127	0.774765920751055	353	0.110898358053631	480	0.336182780516183
CYP27A1	127	0.255248918983082	353	0.637499040667491	480	0.510435316482201
CYP2A13	127	0.00577389804268169	353	1	480	0.216989726250446
CYP2A6	127	0.453821139555902	353	0.313177080426302	480	0.189313605508996
CYP2B6	127	0.680740074191543	353	0.424652378181972	480	0.686580223473604
CYP2C18	127	0.647334975245277	353	0.474160331476998	480	0.242139146771869
CYP2C19	127	0.455900923321249	353	0.687812417928848	480	0.46257245177273
CYP2C8	127	0.448896897843815	353	0.819651548402752	480	0.797713686502669
CYP2C9	127	0.480248291471284	353	0.578641327378431	480	0.544567246054677
CYP2D6	127	0.0878923377593195	353	1	480	0.737288999677273
[truncated: 7,577 more rows]
