# Supplementary material for: Rare variants in IFFO1, DTNB, NLRC3 and SLC22A10 associate with Alzheimer’s disease CSF profile of neuronal injury and inflammation
Source: Mol Psychiatry. 2022 Feb 16;27(4):1990–9. doi: 10.1038/s41380-022-01437-6 (PMC9126805; doi:10.1038/s41380-022-01437-6)
Supplement: Supplementary file 3 — Supplementary Data 1 [file 41380_2022_1437_MOESM3_ESM.zip › summary_stats/protein_coding/diag/neurodegeneration_pc_publication.csv]

gene_name_adni	n_adni	p.value_adni	n_emif	p.value_emif	n_total	p.value_meta
A1BG	127	0.13649111948247	353	0.453347787091448	480	0.14172692115207
A1CF	127	0.812460472708342	353	0.838211957551042	480	0.304148554492906
A2M	127	0.392428733459846	353	0.111686870843376	480	0.376730803992806
A2ML1	127	0.129579414972532	353	0.0266033937187669	480	0.000519908383762813
A3GALT2	127	0.745310252668324	353	1	480	1
A4GALT	127	0.477830436544811	353	0.0607948726226907	480	0.104719484262766
A4GNT	127	0.627557114821382	353	0.841754865547189	480	1
AACS	127	0.481305645341211	353	1	480	0.622695604869437
AADAC	127	0.706757399528344	353	0.661735408411326	480	1
AADACL2	127	0.625241196407146	353	0.604347484332628	480	0.755518148917502
AADACL4	127	1	353	0.346274855430053	480	0.443697337316475
AAED1	127	1	353	0.35574433895459	480	0.235946725552395
AAGAB	127	0.0274514048176597	353	0.841060828990362	480	0.251645322443727
AAK1	127	0.553666816028882	353	0.592834925470311	480	0.643878396184074
AANAT	127	0.061078488311305	353	0.536306451583378	480	0.16366143244243
AAR2	127	0.0732958333878639	353	0.684359045377168	480	1
AARD	127	0.0494278528893464	353	0.551035828378296	480	0.15560057925784
AARS	127	1	353	0.0238498715500682	480	0.38870339126334
AARS2	127	0.365544593939837	353	0.674612742305117	480	0.137513389710167
AARSD1	127	0.792579473009165	353	0.604205652807886	480	0.650839644679003
AASDH	127	0.157938243849922	353	0.0466389223949392	480	0.39747851323809
AASS	127	0.160958900517292	353	0.89834241194693	480	0.890445294647253
AATF	127	0.25861010103216	353	0.845126634794792	480	0.651200907084294
AATK	127	0.4235628627203	353	0.466006315389774	480	0.68730047208565
ABAT	127	0.218034333102616	353	1	480	0.814237423308929
ABCA1	127	0.0644066976625627	353	0.353245214914973	480	0.323123296472372
ABCA10	127	0.688992497091814	353	0.895440559515937	480	1
ABCA12	127	0.27267874293773	353	1	480	0.648149900340372
ABCA13	127	0.762691996298993	353	0.2190860506622	480	0.0837935623338
ABCA2	127	0.183137034887827	353	0.00758486989109652	480	0.00291523864547028
ABCA3	127	0.892854971673441	353	0.532012846705695	480	0.251198036724327
ABCA4	127	0.654451106049659	353	0.251478913813101	480	0.272596231149718
ABCA5	127	0.512660073492563	353	0.49872425120045	480	0.280905967375257
ABCA6	127	0.000935558106915924	353	0.741616090051466	480	0.170167842532504
ABCA7	127	0.00946192979730631	353	0.924955693114826	480	0.142348098316142
ABCA8	127	0.116087952438818	353	0.547357531924742	480	0.486820986778001
ABCA9	127	0.453679240628009	353	1	480	0.37425008630054
ABCB1	127	0.89004517132115	353	1	480	1
ABCB10	127	0.89278094386761	353	0.635177343432814	480	0.909401996033392
ABCB11	127	0.89567535230999	353	0.845059532604959	480	0.717573779101999
ABCB4	127	0.684720780985165	353	0.245777419777666	480	0.139295301804346
ABCB5	127	0.0467012924475866	353	0.154196066878314	480	0.443237626748099
ABCB6	127	0.0791702389099599	353	0.108937981475072	480	0.312332007712046
ABCB8	127	0.79017214938237	353	0.194688830389322	480	0.132792000054574
ABCC1	127	0.392996422252949	353	0.92944182443584	480	0.546994323662025
ABCC10	127	0.636618062306355	353	0.80290456462666	480	0.342644480147882
ABCC11	127	0.862423654964796	353	0.258628223587582	480	0.0941632536220366
ABCC12	127	0.646135867000572	353	0.248463365928045	480	0.225713348260357
ABCC2	127	0.105769919295885	353	0.455005270078159	480	0.258853679139897
ABCC3	127	0.391092812100962	353	0.0494721729192377	480	0.61398302402401
ABCC4	127	0.766496224892092	353	0.695431863779473	480	1
ABCC5	127	0.417648438219318	353	1	480	1
ABCC6	127	0.534979318635416	353	1	480	1
ABCC8	127	1	353	0.261328791867854	480	0.308780267618192
ABCD2	127	0.0663295138706818	353	0.864483985675034	480	0.17516846780501
ABCD3	127	1	353	0.377570895252605	480	0.581137779576449
ABCD4	127	1	353	1	480	1
ABCF2	127	0.166989452481498	353	0.665748736390218	480	0.282750382745625
ABCF3	127	0.302148208669948	353	0.401761023363689	480	0.523573598056902
ABCG2	127	0.334177510442421	353	0.552116296818491	480	0.312061136194941
ABCG4	127	0.243937817630895	353	0.83067871753937	480	1
ABCG5	127	0.644490028368473	353	0.843564827612791	480	1
ABCG8	127	0.323641317711354	353	0.219915889453504	480	0.277021405843099
ABHD1	127	0.612064813633034	353	0.0246266294985661	480	0.650044652347829
ABHD10	127	0.795221415180724	353	0.639797514010219	480	1
ABHD11	127	0.11491311669641	353	0.289030051701329	480	0.12993489148712
ABHD12	127	0.412518068833743	353	0.288817178122495	480	0.169839611221274
ABHD12B	127	1	353	0.84589608920274	480	0.759846798218144
ABHD14A	127	0.288695559001245	353	0.173769227362383	480	0.198677118143758
ABHD14A-ACY1	127	0.794272542800207	353	0.0529916943255168	480	0.354434142238774
ABHD16A	127	0.686076427940763	353	0.412714977658908	480	0.302192286635071
ABHD16B	127	1	353	0.171389167410551	480	0.503268609752468
ABHD4	127	0.0767371839971604	353	0.530619936103574	480	0.717850985198557
ABHD6	127	0.45889421657724	353	1	480	0.289504345737635
ABI3	127	0.467649540027849	353	1	480	0.318316545912101
ABI3BP	127	0.165603957678073	353	0.17952573970384	480	0.389952908537272
ABL1	127	0.267979603602412	353	0.122896426311272	480	0.561263534102389
ABL2	127	0.795338488058353	353	0.434511510342151	480	1
ABLIM1	127	0.564118522235328	353	0.523603602096506	480	0.755136965054021
ABLIM2	127	0.174120892728782	353	0.000895820753325505	480	0.178865070571838
ABLIM3	127	0.429562857593081	353	0.511435349080161	480	0.814289869445968
ABR	127	0.475264339080032	353	0.676363858374503	480	1
ABRA	127	0.823411712997231	353	0.99298436826137	480	0.87024451996504
ABTB1	127	0.130808695214656	353	0.588794752995216	480	0.647207604885003
ABTB2	127	0.328795967466994	353	1	480	0.870259913185921
ACACA	127	0.546376470821316	353	0.672364709291657	480	0.543767598256684
ACACB	127	0.534423899065965	353	0.718516533140693	480	0.239406764427503
ACAD10	127	1	353	0.228559473024412	480	0.818697362151294
ACAD11	127	0.704663823992373	353	0.871773225103728	480	0.834670782199682
ACAD9	127	0.801764753758722	353	0.111631569238947	480	0.700291055381486
ACADL	127	0.711121180824362	353	0.587408513423037	480	1
ACADM	127	0.840338991669635	353	0.726606030887005	480	0.683287157029163
ACADVL	127	1	353	0.0697392814843627	480	0.140089908378632
ACAN	127	0.297499309936387	353	0.560999484553518	480	0.472205147528839
ACAP1	127	0.777563586341189	353	0.398922269672182	480	0.422596545102454
ACAP2	127	0.0294188277307222	353	0.0683676230399641	480	1
ACAP3	127	0.345555657504884	353	0.683250326007564	480	0.185882453775803
ACBD4	127	0.0227929390988992	353	0.373825038078165	480	0.276820456073056
ACBD5	127	0.225770601490815	353	0.226548373993676	480	0.231325438774279
ACBD7	127	0.439621957832639	353	0.245274388522091	480	0.371034863632579
ACCS	127	0.332215763283225	353	0.451541249693043	480	0.417301894327108
ACCSL	127	0.188845131993581	353	0.440070281898617	480	0.842481391325898
ACE	127	0.689681822504358	353	0.46105327978128	480	0.279439972805498
ACHE	127	0.0761586971679279	353	0.434142724964127	480	0.0841724579598195
ACIN1	127	0.459642262066931	353	0.364010559999169	480	1
ACKR2	127	0.616361706192739	353	0.73066905530487	480	1
ACKR3	127	0.00290659149040529	353	1	480	0.650764873169844
ACKR4	127	0.215124776624026	353	0.647425886691277	480	1
ACLY	127	0.786460467044417	353	0.00458088455213934	480	0.0415354493837959
ACMSD	127	0.719328262868568	353	0.0166125195207538	480	0.24190133997219
ACO1	127	0.310636031035827	353	0.0702305356835027	480	0.198119399547503
ACO2	127	0.141828024088479	353	0.0254133179005229	480	0.00304943093052279
ACOT11	127	1	353	0.855631678929985	480	0.742705038092677
ACOT4	127	0.113427886338548	353	0.680429651488663	480	0.145574860975863
ACOT8	127	0.471585249402511	353	0.4812566451831	480	0.837327319425917
ACOX1	127	0.779390137596248	353	0.0874389634187341	480	0.0529700651845665
ACOX2	127	0.1826957430996	353	0.773221999252796	480	0.786168555962008
ACOX3	127	0.132993565959068	353	1	480	0.549146453075974
ACOXL	127	0.513019438858147	353	0.711586292234123	480	0.721552940675311
ACP5	127	0.633190068657282	353	0.187829731014998	480	0.129838196728043
ACP6	127	0.149712319018262	353	0.0135225451238924	480	0.012914890341736
ACRBP	127	0.705507529152267	353	0.112878701499907	480	0.805625687849947
ACSBG1	127	0.130548612718684	353	0.81271928196851	480	0.321514153836514
ACSBG2	127	0.0688454147093967	353	0.661956691002162	480	0.562691601460829
ACSF2	127	0.88549114346753	353	0.15083371165295	480	0.777554682316401
ACSF3	127	0.362648303308259	353	0.160090644016107	480	0.472299873813857
ACSL1	127	0.847843961085088	353	0.421227466609507	480	0.348175789451427
ACSM1	127	1	353	0.699627005261615	480	0.404536087311033
ACSM2A	127	0.0617737315028587	353	0.369927871302411	480	0.321874260571741
ACSM2B	127	1	353	0.703592617297543	480	1
ACSM3	127	0.64687801372185	353	0.131956397951069	480	0.591352600461059
ACSM5	127	0.40783868995927	353	0.274218098691958	480	0.505972039662153
ACSS1	127	0.541836997631938	353	0.831786398470532	480	0.899438503594146
ACSS2	127	0.0369585216889712	353	1	480	0.131624144345068
ACSS3	127	0.20407026351178	353	1	480	0.786637156403459
ACTBL2	127	0.852744868474469	353	0.638170815852349	480	1
ACTL10	127	0.730071383354378	353	0.659325520436779	480	0.555909225086264
ACTL7A	127	0.569354681602959	353	0.104272279309105	480	0.077265754053658
ACTL7B	127	0.65470493165496	353	0.00349405116315593	480	0.00572033037851027
ACTL8	127	0.35709161481606	353	1	480	0.651446662320059
ACTN1	127	0.345176440234913	353	0.488721649641946	480	0.348138878046715
ACTN4	127	1	353	0.670917444403795	480	0.846420977078459
ACTR5	127	0.00652046603953904	353	1	480	0.221991293774007
ACTRT2	127	0.12871028628611	353	0.0195124984889986	480	0.305507644311516
ACTRT3	127	1	353	0.662033315134517	480	0.814214201323241
ACVR1	127	0.469759359856221	353	0.35173024858864	480	0.80294103671823
ACVR1C	127	0.355507073817937	353	0.833064725104672	480	0.614926789327558
ACVR2B	127	0.0130738008430755	353	0.565113219090589	480	0.240073133559794
ACYP2	127	0.284393641226114	353	0.389733938230489	480	0.232498008978766
ADAD1	127	0.822497401709146	353	0.568057968852874	480	0.873707005358211
ADAD2	127	1	353	1	480	0.476417820237138
ADAL	127	0.56003423484899	353	0.204623002941063	480	0.0961528515430419
ADAM11	127	0.659181835383967	353	1	480	0.771303847649468
ADAM12	127	0.520086410858221	353	0.662038056893383	480	0.40798584276576
ADAM15	127	0.590691706949702	353	0.501021959091638	480	0.798730347781323
ADAM17	127	0.191010140420883	353	0.508046597208058	480	0.763864603200684
ADAM18	127	0.734400609077688	353	0.471261023583129	480	0.826222400688753
ADAM19	127	0.0637035526785833	353	0.36764868784626	480	0.657687804508694
ADAM2	127	0.153373324158649	353	0.0258853281733759	480	0.15377133646303
ADAM20	127	0.264055157463766	353	0.636316294849156	480	0.739915582939651
ADAM21	127	0.857661521977064	353	1	480	0.830537306574649
ADAM23	127	0.129758090607486	353	0.871334213621929	480	0.643829226231149
ADAM28	127	0.0169405829147919	353	0.0796652326199868	480	0.0459472095957546
ADAM29	127	0.578034958708147	353	0.762562422133836	480	0.47366369758811
ADAM30	127	0.583893682362137	353	0.735327056634753	480	0.632654754929611
ADAM32	127	0.443393378199942	353	0.0614360871370794	480	1
ADAM33	127	0.055946653194783	353	0.0777531391728414	480	0.103287091560922
ADAM7	127	0.789747148570423	353	0.521734671622054	480	0.204152255391899
ADAM8	127	0.867539300647151	353	0.894924460141098	480	0.89050143264718
ADAM9	127	0.479296718992117	353	0.571709034735203	480	0.872169774358213
ADAMDEC1	127	0.104044795220103	353	0.859154189706401	480	0.66018523708862
ADAMTS1	127	0.198747148671746	353	0.019526586085431	480	0.0354918770698945
ADAMTS10	127	0.0187758138096906	353	0.130991904335351	480	0.123434568648254
ADAMTS12	127	0.393568122458685	353	0.126095687939385	480	0.597504327772797
ADAMTS13	127	0.46975520470796	353	0.712413111464026	480	0.25021841306737
ADAMTS14	127	0.145868691386537	353	0.572125513201299	480	0.802809541314646
ADAMTS15	127	0.648014672355423	353	1	480	0.686954790797881
ADAMTS16	127	0.575228405542045	353	0.0416289088816031	480	0.0774621319895925
ADAMTS17	127	1	353	0.34971306074256	480	0.0220640997450318
ADAMTS18	127	0.0810796743642607	353	0.419087550713486	480	0.102624426017502
ADAMTS19	127	0.208656648986329	353	1	480	0.644516353379386
ADAMTS2	127	0.411714748701607	353	0.0300228187324686	480	0.0950517253091879
ADAMTS20	127	0.321695687115948	353	0.810043217175427	480	0.680342538770614
ADAMTS3	127	1	353	0.397570754895902	480	0.425513498715706
ADAMTS4	127	0.076523684314654	353	0.0656247553505482	480	0.0713754211622306
ADAMTS5	127	0.796309269847953	353	0.702104127727608	480	0.901330968726355
ADAMTS6	127	0.869349443140132	353	1	480	1
ADAMTS7	127	0.395847779885968	353	0.374427687687135	480	0.062663743398275
ADAMTS8	127	0.0297221887817712	353	0.359596487316327	480	0.141629871873394
ADAMTS9	127	0.193674619088537	353	0.580150342798126	480	1
ADAMTSL1	127	0.911913725511069	353	1	480	0.698831653850005
ADAMTSL3	127	0.305760741244182	353	0.484470275300524	480	0.304427047020487
ADAMTSL4	127	0.470883622440046	353	0.4998866074309	480	0.615058250018108
ADAMTSL5	127	0.880188642490308	353	0.210877538774265	480	0.535415952187965
ADAR	127	1	353	0.75776980881846	480	0.792741186559285
ADARB2	127	0.617943413965811	353	0.594360106238665	480	0.691397045565782
ADAT1	127	1	353	0.86005612887795	480	0.636892520447203
ADAT3	127	0.567780668609801	353	0.915234492780402	480	1
ADCK1	127	0.525804397672355	353	0.614636945272807	480	0.576357942218406
ADCK2	127	0.773117875020679	353	0.414753325722718	480	0.715928018170337
ADCK5	127	0.852772638597996	353	0.558503752563258	480	0.901576008470204
ADCY1	127	1	353	0.764503598121686	480	1
ADCY10	127	0.659038087183416	353	0.069644814342231	480	0.0503138567143777
ADCY2	127	0.0755250594720075	353	1	480	0.402532782507753
ADCY3	127	0.311354522729293	353	0.55923625454393	480	0.709189116923829
ADCY4	127	0.435409689885385	353	0.516342153940417	480	0.919659705922078
ADCY5	127	0.680192738713678	353	0.886241640529228	480	0.865366701679788
ADCY6	127	0.445538923521903	353	0.214198067047442	480	0.187108045519743
ADCY7	127	0.234841008159694	353	0.401265810980166	480	0.660628532155904
ADCY8	127	0.507290416564207	353	0.675917716940603	480	0.786877970069089
ADCY9	127	1	353	0.702888714848334	480	0.824363327045053
ADCYAP1	127	0.427332859727778	353	0.216798849634677	480	0.370487700548237
ADCYAP1R1	127	0.460912644334274	353	0.568244008117293	480	0.745533704581154
ADD3	127	0.579681265578945	353	0.275104522311535	480	0.774792727140871
ADGB	127	0.418254494640428	353	0.313715799996351	480	0.413448856920914
ADH1B	127	0.576622720330786	353	0.0135932847779247	480	0.0167527444181271
ADH6	127	0.465120464534662	353	0.318657693501297	480	0.319906425429755
ADH7	127	0.844702910919718	353	0.524188869646423	480	0.532399714200076
ADI1	127	0.657571765391487	353	0.321570319243552	480	0.322739879506835
ADIPOQ	127	0.656622161236095	353	1	480	1
ADNP	127	0.133745275740271	353	0.260827441131643	480	0.124303587878006
ADNP2	127	0.890827775757011	353	0.526288638584029	480	0.282957397418884
ADORA3	127	0.0246601437839693	353	0.820386333939288	480	0.275847545792324
ADPRHL1	127	0.210875926197588	353	1	480	1
ADRA1A	127	0.460887981857527	353	0.224917427034542	480	0.356263087213604
ADRA1B	127	0.693171539110684	353	0.879340114604787	480	1
ADRA1D	127	0.316653451164099	353	0.135479923543596	480	0.183215258711602
ADSL	127	0.357132679120399	353	0.30394707970046	480	0.338892233279983
ADTRP	127	0.445868437938478	353	0.0388388123304012	480	0.0752538034249605
AEBP1	127	0.733719433070756	353	0.676600818792084	480	0.682506347791739
AEN	127	0.331089950009688	353	0.824792468435908	480	0.684744268069056
AFAP1	127	0.397582219305598	353	1	480	0.79371440279044
AFAP1L1	127	0.0195346162309145	353	0.0577341170115648	480	0.0367210189943722
AFAP1L2	127	0.338560748891608	353	1	480	1
AFF1	127	0.359124923298839	353	0.214621497138422	480	0.592678890355898
AFF3	127	0.157593940206743	353	1	480	0.66563508307796
AFF4	127	0.465120464534662	353	0.392294323807485	480	1
AFG3L2	127	0.887216730612061	353	0.290297413052864	480	0.781446447063658
AFM	127	0.805923314212384	353	0.628671342808403	480	0.878269682128482
AFMID	127	0.776105737160581	353	0.466153310915389	480	0.687631694030784
AFP	127	0.201841441838403	353	0.291927323846001	480	0.471080215303719
AGA	127	0.86702552725188	353	0.504556499102693	480	0.649229472402848
AGAP11	127	0.4616769375816	353	0.503497301828974	480	0.715155570583613
AGAP2	127	0.621296000428704	353	0.691847043137727	480	0.610945044005552
AGAP3	127	3.72796515569762e-05	353	0.895253498476171	480	0.464959084771133
AGAP6	127	0.693411651869493	353	0.688204842438232	480	1
AGBL1	127	0.262560482173855	353	0.178642975360944	480	0.45685567520458
AGBL2	127	0.433906869245274	353	0.102097646582545	480	0.568534866970485
AGBL3	127	0.183926342283083	353	0.710536516183417	480	0.198077268938393
AGBL4	127	0.875864309033731	353	0.505305393888374	480	0.437560673466215
AGBL5	127	0.554089561046559	353	0.573187665579757	480	1
AGFG1	127	0.623235864094108	353	1	480	0.818769341376663
AGFG2	127	0.67616899185958	353	0.0427689867911008	480	0.0379090312914531
AGGF1	127	0.529701967721987	353	0.429108648470286	480	1
AGL	127	0.669942291218257	353	1	480	0.519732139302781
AGMAT	127	0.734890244472719	353	0.446638689737014	480	0.744904780574817
AGMO	127	0.0868947739857148	353	0.565867064464709	480	0.552709858763144
AGRN	127	0.905725965557691	353	0.91226670664464	480	0.90849028062281
AGT	127	0.724082692883652	353	0.847689949250147	480	0.644305834387391
AGTPBP1	127	0.687546969223492	353	1	480	1
AGTR1	127	0.738127038410261	353	0.593008783023065	480	1
AGXT	127	1	353	0.437228629318567	480	0.856265774755477
AGXT2	127	0.261163902516206	353	0.229707333378709	480	0.61492689167746
AHCTF1	127	0.69507422530428	353	0.169502074412617	480	0.341591644218992
AHCY	127	1	353	0.532297338455476	480	0.392739105330618
AHDC1	127	0.750222355780557	353	0.766382106382971	480	0.449950854032683
AHI1	127	0.275130026231856	353	1	480	0.693182190792786
AHNAK	127	0.232789918265206	353	0.447183590359404	480	0.173692096378541
AHNAK2	127	0.82935110050996	353	0.351973479948575	480	0.793203666146613
AHR	127	0.775861853961973	353	0.170032741483464	480	0.122143875820837
AHRR	127	0.148286140729777	353	0.520239694145529	480	0.33423407281437
AIF1L	127	0.824879074836755	353	0.204030597383037	480	0.206201152334621
AIFM2	127	0.0880023861883099	353	0.233779513801586	480	0.0289392011700119
AIFM3	127	0.828024473712753	353	0.790239930605843	480	0.810838438217179
AIM2	127	0.385479558606243	353	0.84968090041804	480	0.436943505573157
AIMP1	127	0.764705715789031	353	0.213274685758811	480	1
AIMP2	127	1	353	0.623224089282559	480	0.664946706867724
AIP	127	0.892468732372561	353	0.557539930502654	480	0.375518507475242
AIPL1	127	0.718244636587329	353	0.878657904756771	480	0.879962981688733
AIRE	127	0.489576991579011	353	0.428132892023814	480	0.59455956780533
AJAP1	127	0.376298311409662	353	0.848256490200296	480	1
AK7	127	0.530231089599557	353	0.774832979855186	480	0.536258403273553
AK8	127	0.726829329525797	353	0.526018532433674	480	1
AK9	127	1	353	0.389537847317839	480	0.786059496372697
AKAP1	127	0.647590907879696	353	0.368760526367364	480	1
AKAP10	127	0.498217220259161	353	0.416148821549444	480	0.562377577378394
AKAP11	127	0.608263971139046	353	0.285627796288716	480	0.718839019601431
AKAP12	127	0.4392631629428	353	0.301839503898856	480	1
AKAP13	127	0.736300801692458	353	0.48542594476638	480	0.387429996053956
AKAP2	127	0.686431018611116	353	0.474266216952397	480	0.383849161084647
AKAP3	127	0.0303312377094909	353	0.698113410465059	480	0.462991650233578
AKAP6	127	0.753006262948551	353	1	480	0.797736133047791
AKAP7	127	0.800992387187657	353	0.219606452856564	480	0.412947533702715
AKAP8	127	0.139924124076636	353	0.12904281572712	480	0.101779089297866
AKAP8L	127	0.792922513762841	353	0.54216592758639	480	1
AKAP9	127	0.552275245798296	353	0.854572704596097	480	0.409536670459282
AKNA	127	0.426159887913708	353	0.814634802651745	480	1
AKNAD1	127	0.619961872049907	353	0.497397083240852	480	0.367451768944089
AKR1A1	127	0.740459267833816	353	0.650768999589716	480	0.890508508938966
AKR1B10	127	0.37542982346016	353	0.618059709209916	480	0.846239526260754
AKR1C1	127	0.337058090303637	353	0.101449781140559	480	0.581748246916565
AKR1C3	127	0.31876132638616	353	0.110698830114709	480	0.284921391576393
AKR7A2	127	0.277402445699081	353	1	480	0.770925873336391
AKT1S1	127	0.0117882924399834	353	0.235027504324538	480	0.135979402008445
ALAS1	127	0.110272397889836	353	0.81793122588743	480	0.809055779470659
ALB	127	1	353	1	480	0.837467094750961
ALDH16A1	127	0.640584342046249	353	1	480	0.80583643019936
ALDH18A1	127	0.592250623084581	353	0.216715459794702	480	0.391115207153365
ALDH1A1	127	3.99387589824496e-05	353	0.905448666540577	480	0.47818892138228
ALDH1A3	127	0.520989598492813	353	0.413551069076416	480	0.415140028780157
ALDH1B1	127	1	353	0.887777452289119	480	0.881049170804219
ALDH1L1	127	1	353	0.140258838533073	480	0.128349152182747
ALDH1L2	127	0.521656291556675	353	0.653812653126655	480	1
ALDH3A1	127	0.0942338892245329	353	0.521986369164502	480	0.256374997697864
ALDH3A2	127	0.619642095152014	353	0.127173465886	480	0.25894376219113
ALDH3B2	127	0.345695898623918	353	0.0294725635304508	480	0.142469092130169
ALDH4A1	127	0.829851902104629	353	0.150015489073078	480	0.848800790606466
ALDH5A1	127	0.190072729746501	353	0.680378034638253	480	1
ALDH6A1	127	0.0779503195156923	353	0.00848790033347457	480	0.110223482997321
ALDH7A1	127	0.480598829544778	353	0.253854832588921	480	0.409970795075399
ALDH8A1	127	0.22728430190782	353	0.181928747368108	480	0.157752538192321
ALDH9A1	127	0.0386538090723868	353	0.678282354081422	480	0.584833376857769
ALDOB	127	1	353	0.625926053444581	480	0.619652247170388
ALG1	127	0.814202504660824	353	0.833115155828862	480	0.412146778493897
ALG10	127	0.719000290804724	353	0.115759981603921	480	0.252072587350512
ALG11	127	0.731666051703518	353	0.900584901254247	480	0.533588619731533
ALG12	127	0.0113835186707003	353	0.0959850316055363	480	0.0496906304581605
ALG14	127	0.616473585231363	353	0.183103014538376	480	0.560345734821668
ALG1L2	127	0.164571815322211	353	0.171638626460909	480	0.549922199985402
ALG2	127	0.582655117215874	353	1	480	1
ALG3	127	0.308904795295087	353	0.617713380844436	480	0.257782420276732
ALG6	127	0.543169321537875	353	0.234597986451369	480	0.19029787787389
ALG8	127	0.00808116304021755	353	0.247789092988509	480	0.145120763208639
ALK	127	0.339699244847781	353	0.816417135570279	480	0.745585042915917
ALKBH3	127	0.227110390950964	353	0.552450495298023	480	0.451131004660812
ALKBH8	127	0.241935736644845	353	0.208001164317118	480	0.216653972690511
ALLC	127	0.855323168247869	353	0.834163290273236	480	0.75245799782931
ALMS1	127	0.535799675446224	353	0.554422298768185	480	0.401547174217437
ALOX12	127	1	353	0.469384230777585	480	0.588451404142969
ALOX12B	127	0.718170106192686	353	0.0338987428284306	480	0.21972067530445
ALOX15	127	0.892715947111254	353	0.195635959111288	480	0.59983159642545
ALOX15B	127	0.534350344039002	353	0.21338215998632	480	0.648288339402696
ALOX5	127	1	353	0.432074806520173	480	0.846435672860853
ALOXE3	127	0.431560858401958	353	0.0310480917241391	480	0.462596505512322
ALPK1	127	0.882286485298428	353	0.0704142148079001	480	0.157395757979873
ALPK2	127	0.880101618413785	353	0.574098504442305	480	1
ALPK3	127	0.102803607817537	353	0.587735233603826	480	0.167924358967496
ALPL	127	0.23692295409224	353	1	480	0.741182264216129
ALPP	127	1	353	0.153086722025698	480	0.444408114522409
ALPPL2	127	0.515663387015669	353	0.485604011494442	480	0.726992997346079
ALS2	127	0.298427341630859	353	0.54223541799484	480	0.583705796310492
ALS2CL	127	0.214841190606292	353	1	480	0.813299334609797
ALX1	127	0.395986467599338	353	0.358287508686677	480	0.592391784389482
ALX3	127	0.00499586145880449	353	1	480	0.150390236925411
ALX4	127	1	353	0.325374628993418	480	0.460807048079703
AMBN	127	1.74670544705183e-30	353	0.765783490671487	480	1
AMBRA1	127	0.242909358718834	353	0.417593979785673	480	0.0135524640822257
AMDHD2	127	0.645902029258432	353	0.838808370508277	480	0.685625031961662
AMER2	127	0.0784214928178824	353	0.43990372630614	480	0.321908443705292
AMER3	127	0.72927840655236	353	0.864846039503904	480	0.221419303852031
AMFR	127	0.0192205396199461	353	0.316765619925745	480	0.0419998416203905
AMH	127	0.883263629556385	353	0.468717669604893	480	0.691854437666086
AMHR2	127	1	353	0.858181257145195	480	0.870771603202609
AMIGO1	127	0.0295668403292827	353	0.65625903218104	480	0.860560317191314
AMMECR1L	127	0.675430901151307	353	0.634494203163725	480	0.578909095451587
AMN	127	0.885610240340353	353	0.833413488262539	480	0.33217752441997
AMOTL1	127	0.269608111713497	353	0.535200792616985	480	0.378360748055677
AMOTL2	127	0.421599952320126	353	0.221872750813786	480	0.133527764545987
AMPD1	127	0.584160915765748	353	0.493175944925686	480	0.736913914264169
AMPD3	127	0.181365201399057	353	0.519518009805072	480	0.723081632568221
AMPH	127	0.333922841278074	353	0.277111733483972	480	0.0841281192412564
AMT	127	0.794436383958045	353	0.751133970230039	480	0.88859736006467
AMTN	127	0.121548260052256	353	0.84157521649172	480	1
AMY2B	127	0.0632935090876444	353	0.249888717024717	480	0.081184766020018
AMZ1	127	1	353	0.0694394888515217	480	0.470667536018104
ANAPC1	127	0.266009254325226	353	0.849965486991112	480	0.570912995948576
ANAPC2	127	0.261999284524719	353	1	480	0.564744728883725
ANAPC5	127	0.0185409306589122	353	0.139837149382341	480	0.0948237372009998
ANAPC7	127	0.249406068674604	353	0.485469330365806	480	0.491980417640636
ANGEL1	127	0.414657998403593	353	0.612683456026393	480	0.35305116928822
ANGEL2	127	0.273119930365239	353	0.663180815270546	480	0.549827284981739
ANGPT2	127	0.41587193749381	353	0.727761673177404	480	0.866515910234563
ANGPT4	127	0.478370284611881	353	0.178877121556422	480	0.330163376375589
ANGPTL2	127	0.444764834515336	353	0.07281656659618	480	0.0930059513006625
ANGPTL3	127	0.803968115498449	353	0.229446739923314	480	0.746406638044662
ANGPTL4	127	0.175587529840985	353	0.565177754369169	480	0.237613534412263
ANGPTL5	127	0.538768493893899	353	0.823179093262422	480	1
ANGPTL6	127	0.272322063434235	353	1	480	0.438779429247707
ANGPTL7	127	0.265545765089583	353	0.126080866555438	480	0.713466010822826
ANHX	127	0.00273757707714928	353	0.690332833058435	480	0.079495179729121
ANK1	127	0.734055922724094	353	0.168703080143089	480	0.0732281301314189
ANK2	127	0.300265864328145	353	0.397617201385305	480	0.775824487553145
ANK3	127	0.928159610896881	353	0.0726371441596934	480	0.0236728293649796
ANKAR	127	0.746418715669935	353	0.647906109994849	480	1
ANKDD1A	127	0.498521191702229	353	0.532842743736193	480	0.472227335237963
ANKDD1B	127	0.697608197661805	353	0.610458109099654	480	0.825327900198799
ANKEF1	127	0.112224178482171	353	0.799382099728387	480	0.455595382493808
ANKFN1	127	0.482659839356495	353	0.317084039526892	480	0.629554793805442
ANKFY1	127	0.763628940401219	353	0.669507249435385	480	0.819221037748604
ANKH	127	0.430321496432878	353	0.136161159619861	480	0.0766013900881625
ANKHD1	127	0.294995126833681	353	0.904147642117198	480	1
ANKIB1	127	1	353	0.527336691369201	480	0.542931755771486
ANKK1	127	0.241138124436916	353	0.278728359923633	480	0.208608745477838
ANKLE1	127	0.28463172849381	353	0.15194408049663	480	0.411982438788263
ANKLE2	127	0.190178746997251	353	0.572640364605164	480	0.710597973321864
ANKMY1	127	0.276569283024284	353	0.0109743101622917	480	0.184172365067888
ANKRD1	127	0.113042156385384	353	0.20802701216833	480	0.0989065379207105
ANKRD11	127	0.388812224531704	353	0.0876477650262955	480	0.0474355988725357
ANKRD12	127	0.0846831410670449	353	0.806811299295547	480	0.85638875157377
ANKRD13A	127	0.409706072563898	353	0.831814270885177	480	0.428848941092787
ANKRD16	127	0.458433096882578	353	0.69679378525888	480	0.698740453640437
ANKRD17	127	0.375849444604458	353	0.206275149033013	480	0.0136933764705228
ANKRD18A	127	0.777444949352014	353	1	480	0.800400251934938
ANKRD18B	127	0.167011276189127	353	0.842224936409553	480	0.828270046169582
ANKRD2	127	0.360992958003324	353	0.625259170995778	480	0.135261378343238
ANKRD20A1	127	0.493238758842072	353	1	480	0.571901102456804
ANKRD22	127	0.782265496543145	353	0.674791170693643	480	1
ANKRD23	127	0.738203211287677	353	0.548258387763106	480	0.687198517778606
ANKRD24	127	0.684211301328159	353	0.497260717212622	480	0.203120071786827
ANKRD26	127	0.0252435149399211	353	0.00176894109636638	480	0.147460283404182
ANKRD27	127	0.0627602631079405	353	0.161698604221188	480	0.193543678171711
ANKRD28	127	0.62300999047771	353	0.271333463678263	480	0.268262491006093
ANKRD29	127	0.418002359859308	353	0.151891882644508	480	0.114723912417999
ANKRD30A	127	0.412279973714695	353	1	480	0.891257618709597
ANKRD30B	127	0.24257203727474	353	1	480	0.587372625703513
ANKRD31	127	0.633758666658134	353	0.28950702489326	480	0.425319949218363
ANKRD33	127	0.497047141785133	353	0.609411885759015	480	0.422352312513174
ANKRD33B	127	1	353	0.547223657559281	480	0.438907244876448
ANKRD34B	127	0.194940142017667	353	0.692476123519263	480	0.735055605687503
ANKRD34C	127	0.818989884084307	353	0.0976004323692239	480	0.161455689698211
ANKRD35	127	1	353	0.0314386395137355	480	0.026443744735803
ANKRD36	127	0.859228550378007	353	0.663569976761505	480	0.420771690680549
ANKRD36B	127	0.755699135918293	353	1	480	1
ANKRD36C	127	0.380960250094861	353	0.798459203906685	480	0.653607066453435
ANKRD40	127	0.789865255425224	353	0.325938643805397	480	0.607696715272929
ANKRD42	127	0.64936382073237	353	0.318774806272311	480	0.763943232175484
ANKRD44	127	0.0676586916228334	353	0.676337933278484	480	0.684562207061138
ANKRD45	127	0.218640446297735	353	0.593730227924755	480	0.812386363079334
ANKRD53	127	0.160349398612602	353	1	480	0.558455783443984
ANKRD55	127	0.169129201993869	353	0.252898250476089	480	0.247173256873756
ANKRD6	127	0.446639156409371	353	0.436119817102289	480	0.202693630692866
ANKRD60	127	0.59291305043341	353	0.693551463488202	480	0.433483720457828
ANKRD61	127	1	353	0.65584463096294	480	0.170072741733806
ANKRD62	127	0.322318015497214	353	0.170381675814123	480	0.0514261104676211
ANKRD65	127	0.226585680184019	353	0.666689536688087	480	0.875856117754447
ANKRD7	127	0.737518725469991	353	0.55287704699024	480	0.634441052723506
ANKS1A	127	1	353	0.0382286177949022	480	0.0143182673305001
ANKS1B	127	0.406016345634512	353	0.324543030689837	480	0.782225980654028
ANKS3	127	0.0159597349695343	353	0.0142190209080565	480	0.0139649991558571
ANKS4B	127	0.118617737945352	353	0.384600414467077	480	0.318331108510812
ANKS6	127	0.375378941527983	353	0.0689454895953284	480	0.533898318745075
ANKUB1	127	0.862576857667381	353	0.0440024586331056	480	0.709276134619248
ANKZF1	127	0.554604767321148	353	0.482786348175285	480	0.381483141694727
ANLN	127	1	353	0.0456469597104076	480	0.285340809757207
ANO10	127	0.303485702200012	353	0.0433027354307682	480	0.0111774743972282
ANO2	127	0.850960884641025	353	0.922276345910119	480	0.613056140347277
ANO3	127	0.305686108726123	353	0.478678695181853	480	0.628943944960207
ANO4	127	0.863754885490461	353	0.0727562549744945	480	0.057638483757752
ANO5	127	0.301509010405632	353	0.830539234384606	480	0.75466784973167
ANO6	127	0.860168805788054	353	0.436777132446295	480	0.182962263860826
ANO7	127	0.532850236389779	353	0.247686020251338	480	0.277985214554907
ANO8	127	0.289908527864008	353	0.608567716932758	480	0.247116136046179
ANO9	127	0.509711077108389	353	0.118325268735849	480	0.384117512806388
ANP32C	127	0.22818731749368	353	1	480	0.800029993584124
ANPEP	127	0.0984819671569486	353	0.297158458437678	480	0.240877428263669
ANTXR1	127	0.976890643566651	353	0.719501674376351	480	1
ANTXRL	127	1	353	0.489007210166027	480	0.776702439858611
ANXA1	127	0.874304137521949	353	0.848452954122964	480	0.351691301196539
ANXA10	127	0.766635704237671	353	0.375153213929136	480	0.602572846358527
ANXA11	127	0.279656564005375	353	0.248775447694078	480	0.110595936132534
ANXA2R	127	0.703256993963033	353	1	480	0.761661254314337
ANXA3	127	0.360525029097437	353	0.764595460526444	480	1
ANXA4	127	0.789280738683729	353	0.256228139583354	480	0.440566464901019
ANXA5	127	0.567605025040539	353	0.560594650515325	480	0.503655126634842
ANXA7	127	0.0130778914909117	353	0.382200210884388	480	0.403349626157499
ANXA9	127	1	353	1	480	0.63019693268727
AOAH	127	1	353	0.501551674670342	480	0.405502823967597
AOC1	127	1	353	0.887506767438076	480	0.412936872759756
AOC2	127	0.0274227150365433	353	0.222313776316891	480	0.734340696271151
AOC3	127	0.450403312344283	353	0.000540751852730503	480	0.00289160038909064
AOX1	127	0.64040954106428	353	0.916390817491313	480	0.860364669799638
AP1B1	127	0.647479863387781	353	0.292466350772142	480	0.30272860382372
AP1G2	127	0.885947743432081	353	0.82499640751093	480	0.520088064215674
AP1S3	127	0.626867987681652	353	0.454508551942721	480	0.768057492500614
AP2A1	127	1	353	1	480	1
AP3B1	127	1	353	0.77017115777502	480	1
AP3D1	127	0.024987817492545	353	0.305323230474973	480	0.147615973812231
AP3S2	127	0.839442094806284	353	0.802707380437671	480	0.397083161207734
AP4B1	127	0.541719068156765	353	0.75275253190146	480	0.785601676348789
AP4E1	127	1	353	0.11667010531484	480	0.648973419818256
AP4M1	127	0.745885435220322	353	0.721874327734849	480	0.790655259140686
AP5B1	127	0.221083327220679	353	1	480	1
AP5M1	127	0.784761512692346	353	0.755124817982721	480	1
AP5S1	127	0.538058010043456	353	1	480	0.668273111655354
AP5Z1	127	0.328066849068784	353	0.69676210950759	480	0.865069478457721
APAF1	127	0.866686992052042	353	0.30792512095429	480	0.472805287027493
APBA2	127	0.263538548101779	353	0.751075324802847	480	1
APBA3	127	0.562836701713821	353	0.419155383292034	480	0.621581190406826
APBB1	127	0.22785285728012	353	0.382844031846529	480	0.26369646447674
APBB1IP	127	0.576386694046219	353	1	480	0.814467582199667
APBB2	127	0.267647852791125	353	0.903433770423524	480	1
APBB3	127	0.0532187818973422	353	0.599445933272716	480	0.778668774900532
APC	127	0.589994106098248	353	0.506930961781279	480	0.697180584005652
APC2	127	0.752435574486363	353	1	480	0.623051253995768
APCDD1	127	0.00143952904635603	353	0.76473019531475	480	0.18186380469967
APCDD1L	127	0.816926383739002	353	1	480	1
APCS	127	0.988941164786488	353	0.847607406514021	480	1
APEH	127	0.667849178728056	353	0.694246510870332	480	1
APH1B	127	0.494597754198213	353	0.311514998576941	480	0.259269656371008
API5	127	0.00792636865266261	353	0.803946454623115	480	0.0335096164356712
APIP	127	0.105772326457417	353	0.604265181538659	480	0.582265229725257
APLF	127	0.437777115324323	353	0.738057703228656	480	0.446558731105314
APLP1	127	0.499231498107937	353	0.101453012593938	480	1
APLP2	127	0.353167391488655	353	1	480	0.275252877837631
APOA4	127	0.233173621665431	353	1	480	0.467406047099439
APOA5	127	0.125999235623784	353	0.580542806146277	480	0.68914278295019
APOB	127	0.795286550755481	353	0.721913372650934	480	0.669254303712649
APOBEC3B	127	6.96819435656669e-186	353	0.723123355527821	480	1
APOBEC3D	127	0.541089238255981	353	0.472639942471531	480	0.525872400428543
APOBEC3F	127	0.582636969032089	353	0.584604544451936	480	0.651076815471691
APOBR	127	0.00503635446485851	353	0.240093676212364	480	0.211109360153006
APOD	127	0.668556663570729	353	0.513764777797075	480	1
APOL1	127	1	353	0.107853446674118	480	0.607983506282554
APOL2	127	1	353	0.332608552556992	480	0.540780239017159
APOL3	127	0.870332861110317	353	0.153723653202836	480	0.383479092610581
APOL5	127	0.721429630671043	353	0.900268943457451	480	1
APOL6	127	0.352538276202643	353	0.659774743680741	480	0.049052277506895
APOLD1	127	0.812683407757302	353	0.754579953490192	480	0.743653694241307
APOM	127	0.54344584152392	353	0.451454915628852	480	0.452973012124641
APOPT1	127	0.213877600920187	353	0.899441948573349	480	0.620624215896148
APPL1	127	0.0751196252777169	353	0.418745035890329	480	0.136043807703902
APPL2	127	0.465575904993495	353	0.693957805053883	480	0.176891571938695
APTX	127	0.607751035560326	353	1	480	1
AQP1	127	0.612234172389651	353	0.346961804979018	480	0.433523931380825
AQP4	127	1	353	0.782306294289673	480	1
AQP5	127	0.246588532164516	353	0.188489043034609	480	0.363769428664958
AQP7	127	0.331014258577561	353	0.364510517386093	480	0.227371343241967
AQP9	127	0.0546459404176639	353	0.116473197031735	480	0.276717806651597
AQR	127	1	353	0.466153505035759	480	0.658719068156641
ARAP1	127	0.176940593487673	353	0.748846576078148	480	1
ARAP2	127	0.866667227723293	353	1	480	1
ARAP3	127	0.588392341881921	353	0.0356608304013411	480	0.206088104968242
ARFGAP1	127	0.82044105210918	353	0.193167546460594	480	0.3174395521347
ARFGAP2	127	0.429127523640701	353	0.527973342805711	480	0.58342122744593
ARFGAP3	127	0.506320274479049	353	0.455062965589809	480	0.39785803715486
ARFGEF1	127	1	353	0.847217200739081	480	1
ARFGEF2	127	0.892873161147598	353	0.418111916867951	480	0.796207952260758
ARG2	127	0.616136047699024	353	0.610250670145583	480	0.743726523561455
ARGFX	127	0.320333048429823	353	0.445972898573637	480	0.154252132277249
ARHGAP1	127	0.476186546129098	353	1	480	1
ARHGAP10	127	0.705459226075929	353	0.682886170558626	480	0.788550624785033
ARHGAP11A	127	0.824280493376187	353	0.303995557311576	480	0.139908600692485
ARHGAP12	127	0.00162266067993011	353	0.307684746180381	480	0.0453559396532988
ARHGAP18	127	0.568113535427296	353	0.532170006421201	480	0.624419248847637
ARHGAP19	127	0.881736470150718	353	0.23903316970888	480	0.323805749367638
ARHGAP20	127	0.0690036161225864	353	0.668052495278734	480	0.521967747238282
ARHGAP21	127	0.545319769569185	353	0.0732935258627221	480	0.0257638912063584
ARHGAP22	127	1	353	1	480	0.39648898972345
ARHGAP23	127	0.243296745657946	353	0.499442499678301	480	0.455333973861627
ARHGAP25	127	0.77116201920797	353	0.669575142580141	480	0.668018623526079
ARHGAP27	127	1	353	0.518875848963003	480	0.448690668675496
ARHGAP28	127	0.11620650130462	353	0.0593033390168732	480	0.109574477452881
ARHGAP29	127	0.821190454548184	353	1	480	0.681225909314872
ARHGAP30	127	0.176424331370753	353	0.917591035203893	480	0.867773917757537
ARHGAP31	127	0.174719165717033	353	0.414784492353938	480	0.885135042739758
ARHGAP32	127	0.246291406064081	353	1	480	0.750182073097705
ARHGAP33	127	0.223688349657436	353	0.090944291732898	480	0.201241235132143
ARHGAP35	127	0.73581790848937	353	0.106801940095758	480	0.259789845172689
ARHGAP39	127	0.00732585854203405	353	0.460612059602297	480	0.0603956840405362
ARHGAP40	127	0.23988443666938	353	0.336193757576337	480	1
ARHGAP5	127	0.838493450525725	353	1	480	0.755141327390958
ARHGAP8	127	0.468438935985924	353	0.361362930961237	480	1
ARHGAP9	127	0.386885268082246	353	0.681325814329826	480	0.209788389651709
ARHGEF1	127	0.283743978644572	353	0.24067735317154	480	0.264856775756768
ARHGEF10	127	0.506881642471804	353	0.718116887980388	480	0.339582644744525
ARHGEF10L	127	0.543421775359979	353	0.855097888916453	480	0.552514691691479
ARHGEF11	127	0.195408475591501	353	0.11291279374582	480	0.0552610087688041
ARHGEF12	127	0.123423558045297	353	0.519852618815916	480	1
ARHGEF16	127	0.83071126463244	353	0.0370327228849282	480	0.421126404778634
ARHGEF17	127	0.270218579557431	353	0.339325089460511	480	0.215931504196646
ARHGEF18	127	0.204440444028386	353	0.40789901223326	480	0.104356569436366
ARHGEF19	127	0.00777386327726604	353	0.371013558769886	480	0.184421021775907
ARHGEF25	127	1	353	0.810305406941374	480	0.272941308726109
ARHGEF26	127	0.79207439229521	353	0.16686358488332	480	0.215864754757202
ARHGEF28	127	0.877968569801355	353	0.443319562196495	480	0.85536796184397
ARHGEF3	127	0.778606689219232	353	0.824281340377092	480	1
ARHGEF33	127	0.657940127111468	353	0.606342991183882	480	0.605442829774167
ARHGEF37	127	0.280183403941719	353	0.671583878717835	480	0.668922587524464
ARHGEF38	127	0.201936207749433	353	0.545310111642664	480	1
ARHGEF4	127	0.0574538834229785	353	0.900568459461039	480	0.834481290708854
ARHGEF40	127	0.240545419151772	353	0.123328689060008	480	0.304647562060148
ARHGEF5	127	0.452778377177645	353	0.563592924489521	480	0.756634683756016
ARHGEF7	127	0.394587212185014	353	0.283185072228623	480	0.694592154933597
ARID1A	127	0.330729898717958	353	0.0933785776893719	480	0.538904256115509
ARID1B	127	0.689467127569659	353	0.667971130948328	480	1
ARID2	127	0.613538951529062	353	0.583614722655271	480	0.889270217005929
ARID3A	127	0.142448840526302	353	0.298828806804202	480	0.869128597224623
ARID3C	127	0.294850942527042	353	0.867011828115499	480	0.579666962503937
ARID4B	127	0.568942326033584	353	0.346411393671577	480	0.860256962981444
ARID5A	127	0.36101752958496	353	0.873812795329233	480	0.578609733509489
ARID5B	127	0.212866407163413	353	0.647118450010769	480	0.442752461238321
ARL13B	127	0.560929606911378	353	0.348475327725345	480	0.255392191801173
ARL14EPL	127	0.142304009203441	353	0.223919060760663	480	0.0764698149264126
ARL6IP4	127	0.582450023937996	353	0.771027681602691	480	0.535618319923287
ARMC10	127	0.0603679096091525	353	0.140699178603427	480	0.0183280958479954
ARMC12	127	0.476740035378383	353	0.398358578417691	480	0.372335824313522
ARMC2	127	0.212903664071559	353	0.068189706242613	480	1
ARMC3	127	0.824615212306054	353	0.685493412361676	480	1
ARMC4	127	0.0538777826083537	353	0.0391527664852817	480	0.293011263158951
ARMC5	127	0.653561725074005	353	0.53203636991864	480	0.445087616360918
ARMC9	127	0.0507067139913385	353	0.83513556558093	480	0.332024527326884
ARNT	127	0.743210225294956	353	0.478735811443535	480	0.616626986110823
ARNT2	127	0.276258816662097	353	0.22480125893248	480	0.139229557808034
ARNTL2	127	0.00428427781399976	353	0.157110802960675	480	0.156492398528819
ARPC4-TTLL3	127	0.79339478147348	353	0.632940532292803	480	1
ARPC5L	127	1	353	0.799653592150701	480	0.829646080307065
ARPP21	127	0.0418662685187575	353	0.600855718596833	480	1
ARRDC1	127	0.843008390735755	353	0.831745102232294	480	1
ARRDC2	127	0.821711197345548	353	0.205712310070167	480	0.288657285793039
ARSA	127	0.190818074619374	353	0.0673774361625505	480	0.0247926432658322
ARSG	127	0.155966775748319	353	0.0114755889624809	480	0.013099928053007
ARSI	127	0.0595783195130997	353	0.630262327151576	480	0.12598124477688
ARSJ	127	0.0424606588399788	353	0.0681378939462263	480	0.0635668946492515
ARSK	127	0.0346881145074077	353	0.348991926555857	480	0.430853690820569
ART1	127	0.630697666154874	353	0.337416104039174	480	0.0909181754843381
ART4	127	0.121765006780619	353	0.397852056293401	480	0.141767359462645
ART5	127	0.518138898118675	353	0.634832810391613	480	0.493965699868796
ARV1	127	0.612487628546775	353	0.613765086788054	480	0.54795100752372
ARVCF	127	0.273966017661057	353	0.242339548109187	480	0.398746276066452
ASAH1	127	0.0674438362538491	353	0.651576976828632	480	0.174728827509954
ASAP2	127	0.861074029054859	353	0.739769334199393	480	0.576886764469107
ASAP3	127	0.321475978047644	353	0.479708171622314	480	0.143678531669528
ASB10	127	0.824584735646534	353	0.498051861185521	480	0.498334802382732
ASB14	127	0.0763149007051255	353	0.321398598583222	480	0.0938561387191227
ASB15	127	0.812948917963335	353	0.779372709091159	480	0.544583358962792
ASB16	127	1	353	0.0980411543126593	480	0.105175592188522
ASB18	127	0.699028110683419	353	1	480	1
ASB2	127	0.809497674809084	353	0.729912189389174	480	1
ASB5	127	0.618985557931085	353	0.585359407791867	480	0.563299652431108
ASB6	127	0.75392568209257	353	0.665176914928956	480	0.827313932636838
ASCC1	127	0.239204346801641	353	0.561056377015262	480	1
ASCC2	127	0.843714835908818	353	0.908805868941104	480	0.857699937184464
ASCC3	127	0.527153221148502	353	0.221576795609916	480	0.0624274726459456
ASCL1	127	0.0410722851757243	353	0.104924154802299	480	0.0102208645924442
ASGR1	127	0.271088503499831	353	0.735482465141768	480	0.31604143809744
ASH1L	127	0.355913930283128	353	0.000595609058858249	480	0.000196768137766479
ASIC1	127	0.477890202385006	353	0.766914979083577	480	0.615927426443779
ASIC2	127	0.00576770609509525	353	0.0424111470309255	480	0.607431522098167
ASIC3	127	0.0720460873549315	353	0.156467023067026	480	0.0265245929817594
ASIC4	127	0.682596866011452	353	0.820540379298229	480	1
ASIC5	127	0.0722225205672148	353	0.0703255925119172	480	0.710694965709048
ASL	127	0.238738069521429	353	0.0705635913601228	480	0.181756624905517
ASNS	127	0.633697341241346	353	0.970522455808308	480	0.713670704038425
ASNSD1	127	0.573698326940705	353	0.724318906960844	480	0.569912039301177
ASPDH	127	0.508984357257519	353	0.386918888724974	480	1
ASPG	127	0.177120955911044	353	0.584133852093262	480	0.360982488928459
ASPM	127	0.673286366146475	353	0.530537792130833	480	1
ASPN	127	0.733724865635115	353	0.753133007042891	480	0.742854154394434
ASPSCR1	127	1	353	0.325051093733011	480	0.196729954611207
ASS1	127	0.772740288980832	353	0.135356380325403	480	0.0952576681953032
ASTE1	127	0.0351221514418314	353	0.120413340125535	480	0.0691508201386442
ASTL	127	0.042500089293425	353	0.421962031282342	480	0.327980875218277
ASTN1	127	0.167877194566887	353	0.752987384424258	480	0.417371473940025
ASTN2	127	0.515279943451314	353	0.589575114589954	480	1
ASXL1	127	0.75828428062225	353	0.453199711278562	480	0.37688235098623
ASXL2	127	0.328611288716687	353	0.45345698311932	480	0.257985651263059
ASXL3	127	1	353	0.292887554967935	480	0.372111364677544
ASZ1	127	0.232252544112865	353	0.427597276292982	480	0.0441504249971458
ATAD2	127	0.0744986617694745	353	0.768076308524591	480	1
ATAD2B	127	0.790557356991452	353	0.69547902627261	480	0.823484078137074
ATAD3A	127	0.132742496007556	353	0.77425956191178	480	0.109812864307162
ATAD3B	127	0.729750702659689	353	0.38741873469	480	1
ATAD3C	127	0.909812369511789	353	0.575613106896337	480	1
ATAD5	127	0.401501268535576	353	0.814842680497211	480	0.541597237596549
ATAT1	127	0.336441771868228	353	0.448984459965686	480	0.345484624811136
ATE1	127	0.187212221574851	353	0.649920019518729	480	0.304889978827222
ATF4	127	0.405974187108148	353	0.595919785312677	480	0.877005529713325
ATF6	127	0.0158259391408391	353	0.321333250387503	480	0.287583149415713
ATF6B	127	0.546195342001823	353	0.128150916183709	480	0.0640869330791747
ATF7IP	127	1	353	1	480	0.806950993923409
ATG13	127	0.345353665716023	353	0.644766441149824	480	1
ATG14	127	0.7051124013534	353	0.548399082415582	480	0.308853080801833
ATG16L2	127	0.833844254603526	353	0.285978405998682	480	0.189166831751736
ATG2A	127	0.542130847235711	353	1	480	0.666590234633311
ATG2B	127	0.769987467496717	353	0.281418895497838	480	0.479456934311516
ATG3	127	0.608576534037002	353	0.791949001968589	480	1
ATG4B	127	0.572980993727696	353	0.756179635939747	480	1
ATG4C	127	0.546791963846075	353	0.0758597222849203	480	0.224686701352225
ATG4D	127	0.815945502556078	353	0.701079107402154	480	0.598193848679064
ATG9A	127	0.522192564887097	353	0.408728324316172	480	0.0730933742424271
ATIC	127	0.422232223140804	353	0.233063645894089	480	0.464051112397609
ATL2	127	0.130168137812457	353	0.721036252237087	480	0.725782927024248
ATM	127	0.264381157900308	353	0.249255958033477	480	0.313501121226019
ATMIN	127	1	353	0.746355371740603	480	1
ATN1	127	1	353	0.473439942153792	480	1
ATOH1	127	0.841050874413933	353	0.897798642477385	480	0.712645952618127
ATOH8	127	0.263251480340854	353	1	480	0.249371685293209
ATP10A	127	0.0254214717616	353	0.210018202452388	480	1
ATP10B	127	0.389716546466122	353	0.242611065680879	480	0.5822425813262
ATP10D	127	0.690285754938216	353	0.516498556814542	480	0.703619525837615
ATP11A	127	0.0758324349157982	353	1	480	0.496572404964064
ATP12A	127	0.787985757095171	353	0.000575830477314798	480	0.000615818170329407
ATP13A1	127	0.375133779900149	353	0.464906522596216	480	0.123598775183837
ATP13A2	127	0.335199245345268	353	0.642523475601749	480	0.260845162708043
ATP13A3	127	0.628459706004596	353	0.811772441135353	480	0.540802374670335
ATP13A4	127	0.0805663212525932	353	0.52078248144777	480	0.245208393793071
ATP13A5	127	0.668530484987398	353	1	480	0.891035960538498
ATP1A2	127	0.210918477957093	353	0.0515955759027366	480	0.139864395074115
ATP1A4	127	0.114418130649165	353	0.145389030093707	480	0.0470903683348103
ATP1B2	127	0.211153491106893	353	0.339243132401111	480	0.162022469354233
ATP2A1	127	0.291150401696081	353	0.533086610102305	480	1
ATP2A2	127	0.80058639990596	353	1	480	0.612614200149263
ATP2A3	127	0.59187179558326	353	0.214887376676512	480	0.273640247808919
ATP2B2	127	0.85326495175973	353	0.0661929273428567	480	0.0947204458680493
ATP2B4	127	0.0637709286598977	353	0.443354537011103	480	0.135007872402314
ATP2C2	127	0.0161780781938594	353	0.0386230023874745	480	0.334365198459124
ATP4A	127	0.611401313252783	353	0.88840425655757	480	0.694232985274473
ATP4B	127	0.592533617081085	353	1	480	0.801422328564127
ATP5B	127	0.4288447576029	353	0.066609630518783	480	0.0699634697586405
ATP5J2-PTCD1	127	0.730428834573949	353	0.144048599190704	480	0.0283914186748803
ATP5O	127	0.710365540170647	353	0.499969208979019	480	0.67628184292306
ATP5SL	127	0.264572015763515	353	0.062411511517956	480	0.0129380396356347
ATP6AP1L	127	0.745644529512624	353	0.507092421121123	480	0.770946318033636
ATP6V0A2	127	0.304351034100627	353	0.178069594365999	480	0.246299124453108
ATP6V0A4	127	0.798509486339971	353	0.677584456698316	480	0.804985914350611
ATP6V0D2	127	1	353	0.185315109243372	480	0.579258017877501
ATP6V0E2	127	0.279745856719691	353	0.669518769443775	480	0.248321950821854
ATP6V1B1	127	0.641068027347386	353	0.0994576713135297	480	0.0572965337217082
ATP6V1B2	127	1	353	0.506852786629542	480	0.442711205986438
ATP6V1C2	127	0.499524352649722	353	1	480	0.192192835181326
ATP6V1G3	127	0.339169629867008	353	0.759123114200253	480	0.494342754340003
ATP7B	127	0.381470373305958	353	0.933141055026125	480	0.872867968657716
ATP8A1	127	0.0886539611704793	353	0.0146257378890536	480	0.0152216028582978
ATP8A2	127	0.12727972429339	353	0.448442982037215	480	0.245844789964725
ATP8B1	127	0.115691406595243	353	0.168839248011585	480	0.0408146066674677
ATP8B2	127	0.837712478252933	353	0.0355727248051736	480	0.593319339509231
ATP8B3	127	0.116722067670769	353	0.732454824487685	480	0.644025933230953
ATP8B4	127	0.762190507595252	353	0.118018181686392	480	0.380189888968841
ATP9A	127	0.516898191853673	353	0.842210923232513	480	0.35026330495089
ATP9B	127	0.0716491986131663	353	1	480	0.640833594459766
ATR	127	0.176971083676253	353	0.0636025264229377	480	0.190902583638273
ATRIP	127	0.310840170895403	353	0.294259185014273	480	0.437712455919117
ATRN	127	0.589449794271854	353	0.897073210150524	480	0.520493444954381
ATRNL1	127	0.815636426473138	353	1	480	1
ATXN1	127	0.63096665302197	353	0.488836121267003	480	0.281429225737033
ATXN1L	127	0.415672316520044	353	0.887239073546875	480	0.616813912974894
ATXN2	127	0.201264802174075	353	0.82426267967375	480	0.610457054179733
ATXN7	127	0.391798859140107	353	0.0176616426348513	480	0.0114984552939108
ATXN7L1	127	1	353	0.675890079427357	480	0.310728285404767
ATXN7L2	127	0.305724026499694	353	0.35659101661683	480	0.567304600690061
AUNIP	127	0.704695709057334	353	0.201186970178575	480	0.866581856183734
AURKAIP1	127	1	353	0.569464268772503	480	0.428066883130383
AUTS2	127	0.828550890954526	353	0.598021035721718	480	0.466786987050006
AVEN	127	0.56964938095672	353	0.702762410631813	480	0.390344675193963
AVL9	127	0.69148595508079	353	0.177735693667068	480	0.104982947679305
AVPI1	127	0.799445246003388	353	0.449090504528685	480	0.585115432890973
AVPR1A	127	0.0107071922258672	353	0.480996395364073	480	0.0234127901120368
AVPR1B	127	0.034173670196945	353	0.555775111140257	480	0.739946453024371
AXDND1	127	0.188565717048779	353	0.168234513749979	480	0.347388434402127
AXIN1	127	0.326822891443329	353	0.505575225633203	480	0.682333634611595
AXIN2	127	0.725939180072082	353	0.620171604420854	480	0.612575615751116
AXL	127	0.825215724494703	353	0.8263138471148	480	0.255810724768332
AZU1	127	0.43612960559441	353	0.159476731813715	480	0.231733899243695
B3GALT5	127	0.411157888336098	353	1	480	1
B3GAT1	127	0.302296743964984	353	0.412043424281221	480	0.251898569236037
B3GAT3	127	0.578793357760554	353	0.00459833121606357	480	0.0545456523314558
B3GNT3	127	0.114044879949826	353	1	480	0.597789580791807
B3GNT4	127	0.0723100204484511	353	0.571449837272392	480	0.713664060951968
B3GNT8	127	0.157672467909191	353	0.662130476763706	480	0.432262085826677
B3GNTL1	127	0.176236891061255	353	0.128154004589644	480	0.123126170548284
B4GALNT1	127	1	353	0.0216822156948713	480	0.0161870724609079
B4GALNT2	127	0.196496178530838	353	0.346005896636459	480	0.290207962485628
B4GALNT3	127	0.568755256825111	353	0.727854431443431	480	0.835911331387621
B4GALNT4	127	1	353	0.273370520310162	480	0.105464762913373
B4GALT4	127	0.497878392307472	353	0.78854772283716	480	0.49604643523328
B4GALT7	127	0.731716874322198	353	0.330643769053442	480	0.115300265795538
B9D1	127	0.463956689080738	353	1	480	0.70376068035537
BAALC	127	0.546348024359927	353	0.541882327642832	480	0.68456873596944
BACE2	127	0.0101989100291253	353	0.737895391172697	480	0.0253238478194725
BACH1	127	0.324438118416071	353	0.242992762975642	480	0.322284413500844
BACH2	127	0.683652729979109	353	1	480	1
BAD	127	0.110471221911035	353	0.966620078055421	480	0.413610537483634
BAG4	127	0.106179266665485	353	0.793077068086717	480	0.736015737245707
BAG5	127	0.335853128892438	353	0.126000877864761	480	0.31905765471501
BAG6	127	0.0741243448754324	353	1	480	0.345091920509954
BAIAP2	127	0.502346117743549	353	0.391645008805765	480	0.749266388594658
BAIAP2L1	127	0.121625985500787	353	0.0931675762814683	480	0.860017570789583
BAIAP2L2	127	0.334911822119267	353	0.376414032690242	480	0.27362653368313
BAIAP3	127	0.362982538069415	353	0.0511642862885179	480	0.0122743754478812
BANK1	127	0.88925350303461	353	0.411562881628179	480	0.41176856942317
BANP	127	0.58520139223729	353	1	480	0.811386195742779
BAP1	127	0.469577705402033	353	0.329800361987924	480	0.287997783399077
BARD1	127	0.667216634258644	353	0.218237176926552	480	0.0833994240601714
BASP1	127	0.84692894405744	353	0.481257898715356	480	0.86013867124581
BAZ1B	127	0.618263763558141	353	0.754575224520045	480	0.415394445668265
BAZ2A	127	0.14670139778895	353	0.205471863955198	480	0.0996336926198009
BAZ2B	127	0.287709013787233	353	0.611290933295706	480	0.505060929327685
BBC3	127	0.288022046004449	353	0.702872855775327	480	0.666613960545526
BBS1	127	0.470742499464534	353	0.738527124110472	480	0.464855391825774
BBS10	127	0.53332199875424	353	0.554475121902548	480	0.111386264372288
BBS12	127	0.479556467574989	353	0.234126987260709	480	0.206688286300257
BBS2	127	0.0723463362493217	353	0.6420055861949	480	0.0752903393067643
BBS5	127	1	353	1	480	1
BBS7	127	0.0864274453939387	353	0.0179388455668552	480	0.00682987893927467
BBS9	127	0.713639486146352	353	0.173603788926001	480	0.316143467036997
BBX	127	0.0584444104248892	353	0.752008432708411	480	0.782514132335602
BCAM	127	0.816427626812661	353	0.01582056764398	480	0.0139149183550418
BCAN	127	1	353	0.00238608042204802	480	0.10620342523967
BCAR1	127	0.783516891260886	353	0.690966593962196	480	1
BCAR3	127	0.427535021071258	353	0.229775158955167	480	0.19926710714374
BCAS1	127	0.00652046603953904	353	0.53311625744641	480	0.530116785426746
BCAS4	127	0.609214947420373	353	0.604233390654735	480	1
BCAT1	127	0.135659796944143	353	0.403043474218527	480	0.152337195316453
BCAT2	127	0.436417191069037	353	0.200444789754641	480	0.150121074196369
BCDIN3D	127	0.334328385184982	353	0.0489632665898839	480	0.0463036724021992
BCHE	127	0.0251711587188245	353	0.167981792962405	480	0.138837339969077
BCL2L10	127	0.161120605899205	353	0.6456976007172	480	0.723564737924248
BCL2L12	127	0.702664579499632	353	0.0640608535383977	480	0.338097237235384
BCL2L13	127	0.102381250470891	353	0.121151281410375	480	0.0407425437044906
BCL3	127	0.780311145987854	353	0.509346579145298	480	0.0538423828417238
BCL9	127	0.609596047096127	353	0.0950184153398437	480	0.0388911281722626
BCL9L	127	0.448216880784077	353	1	480	0.778124717902004
BCLAF1	127	0.123381113416707	353	0.0882398302614047	480	0.0574728399199669
BCO2	127	0.285187908611135	353	1	480	0.819061002888345
BCR	127	0.154661924736132	353	0.254311596794979	480	0.0963664666559357
BCS1L	127	1	353	0.476244966335394	480	0.569870424371855
BDH1	127	0.0734639910500956	353	0.89936227967842	480	0.228251597797261
BDH2	127	0.0885434751909541	353	0.776535144186418	480	0.640439105912306
BDKRB1	127	0.188603319890858	353	0.208928614662373	480	0.34948974453183
BDP1	127	1	353	0.360673555063439	480	0.249916417360996
BEAN1	127	0.0413278521676342	353	0.202807899413848	480	0.271806580508504
BEND4	127	0.00446571059153056	353	0.688972984354034	480	0.447871421438873
BEND7	127	0.613025184240494	353	1	480	0.692905400070844
BEST1	127	9.6948845134559e-05	353	0.543675736014375	480	0.849610877234977
BEST2	127	1	353	0.640336949524528	480	0.333953852328598
BEST3	127	0.456506428203416	353	0.547210553355405	480	0.615669624966326
BEST4	127	0.295101341938324	353	0.725894149413966	480	1
BFAR	127	1	353	1	480	1
BFSP1	127	0.498744334173712	353	0.56155192337444	480	0.276452227267796
BFSP2	127	0.157436797799641	353	0.161314538252398	480	0.0417828306956602
BHLHE22	127	0.609987460211461	353	0.0439867804935487	480	0.295035882840131
BHLHE41	127	0.798855955270523	353	0.657451307489934	480	0.655502032771999
BHMT	127	0.616701160696268	353	0.112142777391374	480	0.588101551843935
BHMT2	127	0.630438209613455	353	0.661757730202378	480	0.822991717768
BICC1	127	1	353	1	480	0.704845072028845
BICD2	127	0.733724865635115	353	1	480	0.879333380180831
BIK	127	1	353	0.513406639137898	480	0.476385066568745
BIN1	127	1	353	0.296790925889428	480	1
BIN2	127	0.182380464366698	353	0.230855962522938	480	0.806002473727238
BIRC2	127	0.704700327385357	353	0.797835223406919	480	0.665291664703003
BIRC3	127	0.851104785825846	353	0.207208653309987	480	0.609345444889729
BIRC5	127	0.584499098422647	353	0.831741057714003	480	1
BIRC6	127	0.44063680766915	353	0.368702186764858	480	0.198943167994586
BIRC7	127	0.499072731475669	353	0.135412851248272	480	0.737547651543823
BIRC8	127	0.0112550781727099	353	0.733729027625372	480	0.0108442593489215
BIVM-ERCC5	127	0.438477022605267	353	0.66668619266052	480	1
BLK	127	0.870611819147561	353	1	480	0.867080224028664
BLM	127	0.693027076792716	353	0.630576703152064	480	0.565116268953334
BLMH	127	0.37463761239814	353	0.691902394393046	480	0.43152706115787
BLNK	127	0.20612020055269	353	0.57333352574359	480	0.615328399911316
BLVRA	127	0.398757295854573	353	0.878570416426324	480	0.791703968944569
BLVRB	127	0.207733074004056	353	0.0266417314947605	480	0.0214970765604896
BLZF1	127	1	353	0.204004336562071	480	0.427541299405571
BMP1	127	0.71588666342444	353	0.863913029420589	480	1
BMP10	127	0.172247671697826	353	0.108062182774096	480	0.217544341305143
BMP2K	127	0.888594356149587	353	0.177842912993512	480	0.201407563048988
BMP3	127	1	353	0.231243240897491	480	0.187639031389931
BMP6	127	0.0450408466152107	353	0.0337927851193545	480	0.360760120458039
BMP7	127	0.633515060668458	353	0.386451529051001	480	0.416614902862345
BMP8A	127	0.185297352138754	353	1	480	0.45050311187031
BMPER	127	0.412650049528506	353	0.658812583391909	480	0.465733862412947
BMPR1A	127	0.0136478928428121	353	1	480	0.622569211859801
BMPR1B	127	0.0600092334985227	353	0.371467562951044	480	0.342244036111774
BMS1	127	0.73908375068646	353	0.0623226184876957	480	0.0446594948416509
BNC1	127	0.763287900427651	353	0.0182144176845191	480	1
BNC2	127	0.120308996848587	353	0.000640321568466828	480	0.00690009947183212
BNIP3	127	0.689412598437012	353	0.833817162247558	480	1
BOC	127	1	353	0.393367144760386	480	0.461866967032777
BOD1L1	127	0.264422963692901	353	0.615122081953871	480	0.51812779134412
BOK	127	0.479372664357209	353	0.680235916052106	480	1
BOLL	127	0.10350339282262	353	0.0865698114873359	480	0.0861602691413159
BORA	127	0.799865031984345	353	0.181719380011276	480	0.145528908511041
BPHL	127	0.398664044705694	353	0.753524320082584	480	0.857903512273788
BPI	127	0.784761512692346	353	0.794777266783615	480	0.408161355017278
BPIFA3	127	0.216437375121406	353	0.217264094537541	480	1
BPIFB2	127	0.734576723471936	353	0.555436999787809	480	1
BPIFB3	127	0.893974124413034	353	0.703222003603378	480	1
BPIFB6	127	0.750385727107646	353	0.154587621790017	480	0.170686140080414
BPIFC	127	0.475964371285307	353	0.866189079534642	480	1
BPTF	127	0.574380756013958	353	0.561708059344833	480	1
BRAT1	127	0.37339535011095	353	0.343817593060129	480	0.226675933002864
BRCA1	127	0.0353756661255875	353	0.614011083908727	480	0.505083940812869
BRCA2	127	0.0291025637660287	353	0.322655016118971	480	0.636581717134543
BRD1	127	1	353	0.358687683134769	480	0.894567059437597
BRD2	127	0.334140303902261	353	1	480	0.620275164610259
BRD4	127	0.494804727239916	353	0.209751802290036	480	0.812807286215888
BRD8	127	0.829217100636024	353	0.584369404623117	480	0.20334493249348
BRD9	127	0.0298672290149885	353	0.543224643864835	480	1
BRDT	127	0.783940875986051	353	0.792250161059967	480	0.634953615667169
BRF2	127	0.339318713687813	353	0.781785786489965	480	0.872069803857631
BRI3BP	127	0.127182015929573	353	1	480	0.601537400760634
BRINP1	127	0.697724215216058	353	0.717594207510237	480	0.875040012717775
BRINP2	127	0.493273806706645	353	0.659876398135118	480	0.661436273205811
BRIP1	127	1	353	0.516028906830068	480	0.385767961025146
BRPF1	127	0.850711097321805	353	0.0110844990741484	480	0.224208368622754
BRPF3	127	0.644206151296461	353	0.453704665446566	480	0.272384991238348
BRWD1	127	0.293191918629799	353	0.278724817325406	480	0.724075201568461
BSCL2	127	1	353	0.791620578883374	480	0.74949587276907
BSDC1	127	1	353	0.0473955440573224	480	0.237936850877524
BSG	127	0.428789237286213	353	0.143779553039625	480	0.10095700890559
BSN	127	0.445272538679014	353	0.0667238134326642	480	0.105816891926821
BSND	127	0.269915640921573	353	0.713620798256265	480	0.470414048747676
BSPRY	127	0.481128624849451	353	0.397869089321889	480	0.403190812775359
BST1	127	0.202152545231704	353	0.031282627030208	480	0.0590658579564982
BTAF1	127	0.739781031051155	353	0.90623729269158	480	0.587919868949451
BTBD16	127	0.449933098230162	353	0.0112919951705572	480	0.00941853738946929
BTBD18	127	0.49835882275549	353	0.875326821678426	480	0.235692440111918
BTBD19	127	0.318395167184221	353	0.45125472549508	480	0.143068861690779
BTBD3	127	0.579362910126317	353	0.846140115962523	480	0.423868270582718
BTBD6	127	0.718493757971663	353	0.211384540173319	480	0.49624844648977
BTBD7	127	0.386760984576424	353	0.556657516276689	480	1
BTC	127	0.0370153705202646	353	1	480	0.623481058731592
BTG4	127	1	353	0.00379407703992052	480	0.00280885255486829
BTN2A1	127	0.388122268962525	353	0.387746358332532	480	0.0974761765552621
BTN2A2	127	1	353	0.0576014789662396	480	0.0388516304619333
BTN3A1	127	0.884887312213461	353	0.846277770906774	480	0.588552587532037
BTN3A3	127	0.625298628458334	353	1	480	1
BTNL2	127	0.380006597585201	353	1	480	0.690059752050219
BTNL3	127	0.236126151249948	353	0.741932128385054	480	0.708944389669566
BTNL8	127	0.294964613292873	353	0.0876095902658346	480	0.211287032238019
BTNL9	127	0.618808392953919	353	0.0341940709173675	480	0.0176723840492793
BUB1	127	0.772211110883123	353	0.000914095269528237	480	0.38468987090863
BUB1B	127	0.101087911082998	353	1	480	0.491234492276376
BUD13	127	0.665587071088546	353	0.284626242277609	480	0.644200096281321
BYSL	127	1	353	0.662949302074982	480	0.760619026547272
C10orf105	127	0.279189339891213	353	0.141674452325877	480	0.631681049487692
C10orf113	127	0.0133727331580128	353	0.258051523013489	480	0.00783615403883675
C10orf120	127	0.472518910213162	353	0.172516952245366	480	0.315504816276184
C10orf128	127	0.702823077107921	353	0.70455897954304	480	0.778580982224699
C10orf53	127	0.856779086549986	353	0.0176000883263263	480	0.640330378758326
C10orf62	127	0.566646925066256	353	1	480	1
C10orf71	127	0.896835604849569	353	0.246645840882485	480	0.803261659140295
C10orf76	127	1	353	0.755577091551383	480	1
C10orf82	127	0.60148140540157	353	0.425304098586762	480	0.392287221762742
C10orf88	127	0.397631829423744	353	0.544351702533081	480	0.778949720209063
C10orf90	127	0.774808852485592	353	0.913143224683235	480	0.855305854127312
C11orf16	127	0.650658913674282	353	0.157101984687983	480	0.104656492085391
C11orf21	127	0.0454042831206186	353	0.447945409743682	480	0.0567521108759879
C11orf24	127	0.836814474722262	353	0.181872673471166	480	0.159931970050761
C11orf40	127	0.620531226742659	353	0.477294188215385	480	0.404352906665584
C11orf42	127	0.745493896156724	353	0.4459957644076	480	0.152285348916966
C11orf54	127	0.0209206131874442	353	0.207617616830831	480	0.0629139062359092
C11orf63	127	0.0876135810595283	353	0.730775079523314	480	0.331838237307216
C11orf65	127	0.815571453017779	353	0.14082117650613	480	0.337365718836532
C11orf68	127	0.0478508137966195	353	0.516445486535582	480	0.25880243212557
C11orf80	127	1	353	0.493689093755373	480	0.428107701124249
C11orf95	127	0.747222864364569	353	0.871531441218031	480	1
C12orf10	127	0.419502680537647	353	0.496852955409934	480	0.449130062133806
C12orf40	127	0.503593558469008	353	0.524738898347809	480	0.771991940080764
C12orf43	127	1	353	1	480	1
C12orf50	127	0.781819240357999	353	0.715057425892943	480	0.416585206511792
C12orf57	127	0.379776418860205	353	0.255363797269908	480	0.167395923982847
C12orf65	127	0.681911247324304	353	0.230426452597297	480	0.249232603153572
C12orf80	127	0.665869783175888	353	0.0471534683416749	480	0.0747004927735927
C14orf105	127	0.344027109651308	353	0.588440702643005	480	0.486610774973178
C14orf132	127	0.0119294355910923	353	1	480	1
C14orf159	127	0.710883011637785	353	0.750724376773926	480	1
C14orf180	127	0.327750078161844	353	0.961939960725286	480	1
C14orf28	127	0.367995366021083	353	0.351723709185534	480	0.281658751803137
C14orf37	127	0.132425053097134	353	0.874632401247229	480	0.610221621421633
C14orf39	127	0.601896084118425	353	0.0393828415697584	480	0.117705326779477
C14orf79	127	0.434628645107696	353	0.514675954246214	480	1
C14orf80	127	0.455158617547413	353	0.795813356164034	480	0.53100216875584
C15orf39	127	0.749298467950705	353	0.0465507569232936	480	0.173429706137298
C15orf40	127	0.633644640525643	353	0.493323519053877	480	0.617547380496663
C15orf41	127	0.0525822072592496	353	0.0453879215608644	480	0.00377075726930654
C15orf52	127	0.176268030270181	353	1	480	0.754891354894121
C15orf53	127	1	353	0.0380885656334147	480	0.000634267268572186
C16orf46	127	1	353	1	480	1
C16orf47	127	0.016414470240625	353	0.758425127736808	480	0.253824737085148
C16orf58	127	0.56977452680762	353	0.345813304459613	480	0.33775243836449
C16orf59	127	0.627016211418821	353	0.399161673941618	480	0.527459261612178
C16orf62	127	0.850058930411253	353	0.0575392993571738	480	0.289265799819644
C16orf71	127	0.602729239118817	353	0.529709306879482	480	0.400440793118202
C16orf74	127	0.563560812248353	353	0.328580296508745	480	0.330570968227286
C16orf78	127	0.0290106933061447	353	0.116935139182088	480	0.251308487344979
C16orf89	127	0.528152370672071	353	0.334435371031433	480	0.699979301168086
C16orf90	127	0.308078464479068	353	0.640947682345088	480	0.657794368013353
C16orf91	127	0.611194665018414	353	0.606899068255697	480	0.832191604643936
C16orf92	127	0.816282455888003	353	0.47965133636966	480	0.567411204070237
C16orf96	127	0.41345634829278	353	0.59534536953948	480	0.232223887501324
C17orf102	127	0.546420011975517	353	0.557539452357357	480	0.742670761451185
C17orf47	127	0.615807613295299	353	1	480	0.644985037301265
C17orf50	127	0.542628332368872	353	0.761455849613321	480	0.881738024515622
C17orf53	127	0.549579108068378	353	1	480	0.689654113960097
C17orf64	127	0.0948257271561642	353	0.735410838877185	480	0.530941238073066
C17orf74	127	0.870807824468234	353	0.584568159755406	480	1
C17orf77	127	0.488946433359928	353	0.894614870354226	480	0.467993352828727
C17orf80	127	0.579061634933593	353	0.426984453451786	480	0.49117384073333
C17orf99	127	0.721114459543063	353	0.43862735051778	480	0.274310859580853
C18orf25	127	0.533421189511751	353	0.0979853306502735	480	0.329306615719171
C18orf63	127	0.96457775512253	353	0.32912758607842	480	0.840602209163701
C18orf8	127	0.363766882141237	353	0.543105437524716	480	0.390224814564313
C19orf12	127	1	353	0.636283027276002	480	0.775670354724145
C19orf18	127	0.168768077522711	353	0.176924539457706	480	0.525229648458883
C19orf25	127	0.941153814561651	353	0.62774413555458	480	0.785175107228573
C19orf47	127	0.856650865506997	353	0.623702309598746	480	0.109740796170352
C19orf54	127	0.0735958418229817	353	0.36041350547578	480	0.277315930697471
C19orf57	127	0.910191371588547	353	0.339217812424615	480	0.315384666454155
C19orf67	127	0.652230243144596	353	0.640414989503348	480	0.886538443133311
C19orf68	127	0.638572845742651	353	0.375678168269272	480	0.617995529094363
C19orf71	127	0.136319334143837	353	0.640829545954874	480	0.47481904421443
C1orf100	127	0.589589419752581	353	0.43799926217411	480	0.558256320680904
C1orf106	127	0.610019675049926	353	0.219507386857706	480	0.366482416128086
C1orf109	127	0.755699135918293	353	0.129192182575884	480	0.129229061706366
C1orf112	127	0.439500470482697	353	0.684259443485596	480	0.545679769126486
C1orf116	127	0.640108825646047	353	1	480	1
C1orf127	127	0.565546875993252	353	0.882383900525529	480	0.713491451540788
C1orf141	127	0.260043487332424	353	0.148895571644351	480	0.301740024346976
C1orf158	127	0.715715428305285	353	1	480	1
C1orf159	127	1	353	0.767317622477523	480	0.742411098321689
C1orf167	127	0.436408461671673	353	0.379337918555302	480	0.773967738350092
C1orf168	127	0.156085082050015	353	0.52659400747919	480	0.10447221768611
C1orf174	127	0.795368649347773	353	0.865521550339177	480	1
C1orf185	127	0.648670245817828	353	0.292194558594743	480	0.127616825128812
C1orf194	127	0.856930176545893	353	0.345185074067592	480	0.128688149509164
C1orf198	127	0.635302238107558	353	0.635356597090416	480	0.463502295704994
C1orf228	127	0.397588345072277	353	0.758208041684123	480	0.49635841820258
C1orf43	127	0.418804605772287	353	0.511528861267242	480	0.334937130926869
C1orf53	127	0.547585546917868	353	0.328171342024346	480	0.437172570827839
C1orf56	127	0.425383327959249	353	0.576463822243697	480	0.46897995382696
C1orf74	127	0.391717355589558	353	0.230342453065777	480	0.399228435623248
C1orf94	127	0.290178709814796	353	0.818049869629026	480	0.224907598528754
C1QTNF6	127	0.00119336628807287	353	0.02918120766998	480	0.0043731332695891
C1QTNF8	127	0.700910897693875	353	0.794254390448299	480	1
C1QTNF9B	127	1	353	0.55321797762347	480	0.36391771367915
C1RL	127	0.805083353662758	353	0.892799648575812	480	0.901847574533242
C1S	127	0.000110915805283995	353	0.246228141436393	480	0.000167956785118939
C2	127	0.698576875933616	353	0.219222654476536	480	0.160354560353299
C20orf141	127	0.496796266216262	353	0.299868858443527	480	0.471984016879346
C20orf194	127	0.696182741718864	353	0.890075275921738	480	0.881194817739134
C20orf197	127	0.449008828961694	353	0.617250631081329	480	0.607531321011279
C20orf78	127	0.432780462529071	353	0.430965932086962	480	0.714163546526015
C21orf140	127	1	353	0.159305460655956	480	0.114415012886044
C21orf2	127	1	353	0.584573044643227	480	0.256408270700282
C21orf33	127	0.807044346829337	353	0.847865022909387	480	0.738227504761652
C21orf58	127	0.446469319989104	353	0.554138113395015	480	0.540005956817537
C21orf59	127	0.856904907866587	353	0.239453129983963	480	0.429756526575537
C21orf62	127	0.502982201732638	353	0.771831026658282	480	0.714520381633467
C22orf15	127	0.458339431336615	353	0.696069848842644	480	0.815700445525012
C22orf23	127	0.0281653814772206	353	1	480	0.332163594291956
C22orf31	127	0.0450840922171205	353	0.336824196976609	480	0.316232722158817
C22orf39	127	0.690048494569825	353	0.493913288571877	480	0.436118267548076
C2CD2	127	0.625168768478166	353	0.335578610847406	480	0.854903371058939
C2CD2L	127	0.517893036578773	353	0.016438956913601	480	0.000632893536606782
C2CD3	127	0.738659815353604	353	0.584392233010228	480	0.7541798857459
C2CD4A	127	0.207147973886761	353	0.305723488443331	480	0.0999482493659137
C2CD4B	127	0.118518435509708	353	0.213318397752136	480	0.418447932896683
C2CD5	127	0.243163250558372	353	0.029388420313343	480	0.00937426762567584
C2orf16	127	0.0357484430101835	353	0.477585511097682	480	0.668612646973705
C2orf40	127	1	353	0.845696203227206	480	1
C2orf42	127	0.192717407034454	353	0.338130940172631	480	0.520243997639107
C2orf54	127	0.57217248453889	353	0.0195965304546278	480	0.0149005960877932
C2orf68	127	0.759047330224501	353	1	480	1
C2orf71	127	0.491806748373599	353	0.88781202674829	480	0.738471188666221
C2orf73	127	0.218948648747746	353	0.648691273223287	480	0.659897706503196
C2orf76	127	0.661308136262535	353	0.0125569912276133	480	0.0272481329354926
C2orf78	127	0.781931529197892	353	0.00625273194268472	480	0.104807299438993
C2orf81	127	0.147057515978109	353	0.192481003882072	480	0.203754942787576
C3	127	0.0621953135344805	353	0.680516639333963	480	0.766161309343715
C3orf20	127	0.397142239861367	353	0.0337682420346305	480	0.67402134715796
C3orf30	127	0.260365368216712	353	0.0115060591962883	480	0.0314944262724727
C3orf33	127	0.0364551451562144	353	0.737726668569816	480	0.32331239685373
C3orf36	127	0.411705180543785	353	0.306072914655828	480	0.277843338333779
C3orf52	127	0.625034067272059	353	0.387139611920275	480	0.728871036573448
C3orf56	127	0.168777288212009	353	1	480	0.550459374187291
C3orf62	127	1	353	0.530157138457674	480	0.34427706332651
C3orf67	127	0.278656623620736	353	0.856558050818759	480	0.404376287762247
C4BPA	127	0.793255862712823	353	0.0685948409785302	480	0.265049794947175
C4orf17	127	0.44574872054031	353	0.0510619162274715	480	0.795304344939894
C4orf19	127	0.0798318358667027	353	1	480	0.306311883133079
C4orf3	127	0.752759903542926	353	0.484646576257266	480	0.141227755886286
C4orf33	127	0.15710737503821	353	0.523669816152255	480	0.616057269349426
C4orf36	127	1	353	0.613504845584762	480	0.532209187180395
C4orf45	127	0.368013909043749	353	0.883778509647801	480	0.354633275362982
C4orf46	127	0.276461902476693	353	0.0317587768781844	480	0.0221467042567955
C4orf47	127	0.647265450485265	353	0.364571151376649	480	0.635715759265284
C4orf51	127	0.841350222547913	353	0.217151929897417	480	0.384600650023425
C5	127	0.167546140138669	353	0.473564904472342	480	0.13312975907739
C5orf22	127	0.723478025083241	353	0.0470457758033357	480	0.106283078769919
C5orf34	127	0.162018934363658	353	0.09617208294929	480	1
C5orf42	127	0.652847588937041	353	0.351369978911171	480	1
C5orf49	127	0.0274482493474302	353	0.211867553014005	480	0.190516072863048
C5orf51	127	0.403849924604152	353	0.688556836259241	480	1
C5orf60	127	0.602044786423897	353	0.327968765321689	480	0.650432452792217
C6	127	0.680502442474357	353	1	480	0.824208611623307
C6orf120	127	0.63597664299643	353	0.187365553197642	480	0.254064107247979
C6orf132	127	1	353	0.595582016677093	480	0.717416982379458
C6orf141	127	1	353	0.754917589879583	480	0.300587152205662
C6orf163	127	0.795232904892205	353	0.593710235599854	480	0.57589778509787
C6orf183	127	0.463930044893	353	1	480	0.813294411691437
C6orf201	127	0.657566224811348	353	0.733045759910344	480	0.733400257317608
C6orf203	127	0.551814233200858	353	0.536078905346543	480	0.323562676007835
C6orf222	127	0.717554036193642	353	0.545631614414676	480	0.458134432513664
C6orf223	127	0.131455393603172	353	0.639536126730765	480	0.518563798967514
C6orf47	127	1	353	0.217106510833752	480	0.481615979514889
C6orf52	127	1	353	0.241620028258714	480	0.502869863456735
C6orf58	127	0.761595686409947	353	0.158535584814964	480	0.214697396942466
C6orf89	127	0.19222319243982	353	0.79554605716928	480	0.235011243858708
C7	127	0.521503823869156	353	0.181860492146914	480	0.284331224325482
C7orf25	127	0.619642095152014	353	0.0564788671333619	480	0.243039763143037
C7orf31	127	0.723883886796712	353	0.123579080443825	480	0.552577259243281
C7orf34	127	0.17457904952734	353	0.326947038265748	480	0.210242717408632
C7orf49	127	0.485730392763506	353	0.644518785474195	480	0.430211336772294
C7orf55-LUC7L2	127	0.0651560888002641	353	0.778418421479175	480	1
C7orf57	127	0.933993764028033	353	0.708658890584043	480	0.739139263349978
C7orf69	127	0.903749482119136	353	0.0993001408434796	480	0.189450162110028
C7orf71	127	0.456841244125299	353	0.637085511588484	480	0.639216688731513
C7orf72	127	0.514771053063941	353	0.302761099358949	480	0.24400653061004
C8A	127	0.0804592445478891	353	0.517827987622767	480	0.293475012541385
C8B	127	1	353	0.00595377354627125	480	0.344494282127403
C8orf22	127	1	353	0.0862217492727238	480	0.0624738963825127
C8orf33	127	0.413373621250417	353	0.0281628692374265	480	1
C8orf44	127	0.855160914250125	353	0.30599290017739	480	0.398222099305074
C8orf48	127	0.401058190566582	353	0.559499700017881	480	0.357179824685236
C8orf58	127	0.88107279346617	353	1	480	1
C8orf74	127	0.655662450834488	353	0.873495964358793	480	0.823105374223925
C9	127	0.0418615689995616	353	0.256383492874377	480	0.270259809792339
C9orf129	127	1	353	0.569603049344016	480	1
C9orf131	127	0.0100337788149734	353	0.529588273380314	480	0.783890268192577
C9orf135	127	0.778225151105285	353	0.878177272559536	480	0.738903943474104
C9orf139	127	0.538650426684053	353	0.33754995449864	480	0.276740030078242
C9orf142	127	0.433415413725735	353	0.870004648714357	480	0.764010206939613
C9orf147	127	0.00614901579883243	353	0.705892037210601	480	0.208191724124669
C9orf153	127	0.458433096882578	353	0.374884960175567	480	0.365862903605469
C9orf172	127	0.223920997481709	353	0.789486970006159	480	0.479675557934556
C9orf3	127	0.399236285058146	353	0.00771924779915356	480	0.318132914017361
C9orf43	127	0.873126089626675	353	0.113288947703399	480	0.355419630426832
C9orf47	127	0.786283222454872	353	0.0783219068829842	480	0.250101140524149
C9orf50	127	0.202651028884883	353	0.517894063984357	480	0.217819444611289
C9orf64	127	0.400323969754536	353	0.688333475646908	480	0.537633094979629
C9orf66	127	0.651893269758849	353	0.165358970344644	480	0.0792519326311902
C9orf72	127	0.429927574621219	353	0.190421941005581	480	0.749482536352372
C9orf84	127	0.078935556709423	353	0.226959610616945	480	0.0240279615639678
C9orf85	127	0.213328915044403	353	0.049253492728113	480	0.161740402862552
CA12	127	0.51548864415463	353	0.799495926847428	480	0.657878053466288
CA4	127	0.66738726355571	353	0.467918731296653	480	0.481277964180839
CA5A	127	0.0403765517788889	353	0.804160900294166	480	0.429314990835152
CA6	127	0.0116793340668502	353	0.377768616722497	480	0.606830284840938
CAAP1	127	1	353	0.26674588778391	480	0.322229024319473
CABIN1	127	0.879664256657693	353	0.427988664561662	480	0.458733497716984
CABLES1	127	0.315272334091893	353	0.715040159601555	480	1
CABLES2	127	0.546118882516453	353	0.296711353667864	480	0.731090807672238
CABP2	127	0.61738200471942	353	0.181310632365762	480	0.255672412042156
CABP5	127	1	353	0.671404574687982	480	0.649656405869457
CABP7	127	1	353	0.976663473882153	480	1
CABS1	127	0.750405230975881	353	0.0393005670341332	480	0.099367825879171
CABYR	127	0.701610556609403	353	0.00943412057426107	480	0.0508534035228528
CACFD1	127	0.538999486556161	353	0.097870702307943	480	0.182108587671288
CACHD1	127	1	353	0.193166153672133	480	0.248300236077271
CACNA1A	127	0.473408536818496	353	0.123509137682922	480	0.047669931178533
CACNA1B	127	0.143836008989194	353	0.551923936938466	480	0.424649986539649
CACNA1C	127	0.348020848194993	353	0.53750543001231	480	0.210371381749655
CACNA1D	127	0.730197440105845	353	0.180412911625531	480	0.69651042393276
CACNA1E	127	0.237937438946124	353	0.247144456114635	480	0.279193308805606
CACNA1G	127	0.0888767542410759	353	0.502663088517107	480	0.361807146733744
CACNA1H	127	0.0351283237042168	353	0.699539667578694	480	0.812067313592483
CACNA1I	127	0.603407687364692	353	0.0271651046886711	480	0.144917564249471
CACNA1S	127	0.009293807795834	353	0.801098917293649	480	0.0250722026319747
CACNA2D1	127	0.205650562364749	353	0.0761924763037423	480	0.175621791179773
CACNA2D2	127	0.0634196939350897	353	0.699851485160617	480	0.435194601583706
CACNA2D3	127	0.525568895150207	353	1	480	1
CACNA2D4	127	0.3216848063172	353	0.831969737431172	480	0.794585989676552
CACNB1	127	0.11610122293334	353	0.342952580691827	480	0.368815145094749
CACNB2	127	0.308837226493673	353	0.714753548405467	480	0.602488651226817
CACNB4	127	1	353	0.861750851055979	480	1
CACNG1	127	1	353	0.189242398548134	480	0.157855977164537
CACNG6	127	0.506242993107923	353	0.383655307988931	480	1
CACTIN	127	0.335241001717634	353	0.35714752259714	480	0.617213028682908
CAD	127	1	353	0.74853319860224	480	0.244995526829077
CADM1	127	0.0254114944958609	353	0.549147398583168	480	0.723531407498824
CADM4	127	0.112315957100775	353	0.0218767859034296	480	0.341668618866852
CADPS	127	0.509681792136097	353	0.774898069068782	480	0.746410071667732
CADPS2	127	0.327375320001639	353	0.401133430813522	480	0.440409893718745
CAGE1	127	0.410252187973522	353	0.488085576567208	480	0.854617376327212
CALB2	127	0.133866303529689	353	0.322385753287079	480	0.200833713993705
CALCA	127	0.386440750510975	353	0.184674603915526	480	0.471405145098272
CALCOCO1	127	0.409828268023825	353	0.682020929159088	480	1
CALCR	127	0.0342481153616467	353	0.816243168617325	480	0.772495298323412
CALD1	127	0.168847638436965	353	0.284857247870974	480	0.376636180582846
CALHM1	127	0.413510602292502	353	0.298139249974998	480	1
CALML4	127	1	353	0.406525577170178	480	0.772565097588387
CALR3	127	1	353	0.871955611513509	480	1
CALY	127	1	353	1	480	0.615313676531803
CAMKK1	127	0.0380890276354031	353	0.130056093872663	480	0.0520905718043263
CAMKK2	127	0.542769316877668	353	0.153080276180709	480	1
CAMSAP1	127	0.91496312804033	353	0.73697905250788	480	1
CAMSAP2	127	0.604549519596301	353	0.0611426337301815	480	0.237141859311273
CAMSAP3	127	0.263502866992604	353	1	480	0.573427244898435
CAMTA1	127	0.594356695684787	353	0.51849321863658	480	0.644968981327467
CAMTA2	127	0.823528978864097	353	0.4300665242375	480	0.466464145428202
CAND1	127	0.516069253845795	353	0.0868595665955994	480	0.720609400466606
CAND2	127	0.0350146872324494	353	0.859181173730755	480	0.183586314521639
CANT1	127	0.608843957670217	353	0.0221037659058252	480	0.0991531887579391
CANX	127	0.717160778511481	353	0.130033821164123	480	0.407467814748216
CAP2	127	0.183526454994682	353	0.468669141918843	480	0.548449789775014
CAPG	127	1	353	0.488449483793448	480	0.486195542460752
CAPN1	127	1	353	0.115337012938518	480	0.173791768494777
CAPN10	127	0.59913510211535	353	0.691769713868773	480	0.600045655749067
CAPN12	127	0.338175166537698	353	0.0488527603377966	480	0.302753892809391
CAPN13	127	0.823880981712372	353	0.829576097172953	480	0.879305058475944
CAPN14	127	0.737357774852222	353	0.427104076560099	480	0.902976530321116
CAPN15	127	1	353	0.668813995389037	480	0.565584083399812
CAPN2	127	0.733342212049724	353	0.415560951591766	480	0.133939737402641
CAPN3	127	0.859128625600792	353	0.749901332567581	480	0.760784406458664
CAPN5	127	0.874696346951104	353	0.0395236060222992	480	0.600547705246892
CAPN7	127	0.733359169103588	353	1	480	1
CAPN9	127	1	353	0.231738446811692	480	0.181019148622916
CAPNS2	127	0.862319006731109	353	1	480	1
CAPRIN2	127	0.641660682912498	353	0.582907419791594	480	0.55138063340309
CAPS	127	0.694949053268099	353	0.050712781452764	480	0.0222289818722805
CAPS2	127	1	353	1	480	1
CAPZA3	127	0.648776830511341	353	0.454118788091627	480	0.293080400419346
CARD10	127	0.649752959030566	353	0.238761184407182	480	0.0702025431137898
CARD11	127	0.668325830110056	353	0.0653161252168681	480	0.0507235814862815
CARD14	127	1	353	0.692126105286553	480	0.887589088713991
CARD16	127	0.594595430884495	353	0.552872997831645	480	0.391864417460561
CARD17	127	1	353	0.190389680347944	480	0.299120646460159
CARD6	127	0.809263319896445	353	0.222703429983014	480	0.0971491770197515
CARD8	127	0.477343006636096	353	0.326565659158078	480	0.330695869437872
CARD9	127	0.240625681619883	353	0.133205362258043	480	0.521742805373875
CARF	127	0.603077305692367	353	0.172929405539297	480	0.835952173295802
CARHSP1	127	0.674736565666213	353	1	480	1
CARNS1	127	0.158290965817766	353	0.747324344969574	480	0.255464071688046
CARS	127	0.279562428703773	353	0.0402805240382638	480	0.833799186505677
CARS2	127	0.858063362022303	353	0.275252765663402	480	0.637432606000491
CASC1	127	1	353	0.384454154567528	480	0.573779540499823
CASC3	127	0.725312701810069	353	0.458387993481012	480	0.407979512318673
CASC4	127	0.780029030420547	353	0.655050662755221	480	0.629403023347178
CASD1	127	0.147371671791802	353	0.825502049744915	480	1
CASKIN1	127	0.690521175641492	353	0.541900851659512	480	0.724831546173182
CASKIN2	127	0.548479873554056	353	0.358318319303873	480	0.269470094216215
CASP10	127	0.86236479441774	353	0.0111681671103474	480	0.0102042056159427
CASP12	127	0.0080623230986504	353	0.0617199083018748	480	0.776260786265182
CASP14	127	0.668308168592795	353	0.636074185472119	480	0.528692186399499
CASP4	127	0.482953766589385	353	1	480	1
CASP5	127	0.54266965603512	353	0.433171267173595	480	0.158772370486644
CASP7	127	1	353	0.182622111262132	480	0.310797882185423
CASP8AP2	127	0.29447943391436	353	0.020379437651494	480	0.0721359986951555
CASQ1	127	0.810589307519975	353	0.408584472240384	480	0.906215788449779
CASQ2	127	0.850444476898427	353	0.736501079818886	480	0.610241763840705
CASS4	127	0.503780103041917	353	0.85039425958933	480	0.721803798005476
CAST	127	0.522539317777122	353	0.53694856750577	480	0.551595774497763
CASZ1	127	0.112080236354301	353	0.584235447904536	480	0.157370667716184
CAT	127	0.340920351261554	353	0.73698383414151	480	0.604963888336681
CATSPER1	127	0.710698011195662	353	0.835148646520451	480	1
CATSPER2	127	0.248937401929432	353	0.641023710015293	480	0.859347947628671
CATSPER4	127	0.0100337222101394	353	0.39420494923526	480	0.0455548340202333
CATSPERB	127	0.469064595505396	353	0.313025852979604	480	0.792266546092175
CATSPERD	127	0.630404176227739	353	0.576871502352465	480	0.718129289588304
CATSPERG	127	1	353	0.897505784679896	480	0.825332942925869
CAV3	127	0.112506182654645	353	0.174242719520794	480	0.127768341518374
CBFA2T2	127	0.419871754663694	353	0.357245645193756	480	0.464225918747892
CBFA2T3	127	0.0236539864612579	353	0.733264247804905	480	1
CBL	127	0.747341020115617	353	0.184043535604899	480	0.428487854918633
CBLB	127	0.190610271994178	353	0.0640262380506799	480	0.00254991617109512
CBLC	127	0.828424214737186	353	0.824490981620616	480	0.7113601500703
CBR4	127	0.580804664912702	353	1	480	1
CBS	127	0.397589163452759	353	0.63758877102388	480	0.67828933617668
CBWD2	127	0.819229707036366	353	0.414801097726378	480	0.597042397923451
CBX2	127	0.265175431094593	353	0.748041448986442	480	0.597519812476098
CBX4	127	0.027516401102135	353	0.798703152913056	480	0.384958189660413
CBY3	127	0.522081019299714	353	0.210705070515051	480	0.336522397915297
CC2D1A	127	0.660173942208121	353	0.220589038194578	480	0.210114771245505
CC2D1B	127	1	353	1	480	0.507818968426165
CC2D2A	127	0.4182235751284	353	0.37703974217364	480	0.294814567882489
CC2D2B	127	0.712517011914768	353	0.226596957550469	480	0.33325748911282
CCAR2	127	0.685783186144512	353	0.717070542599793	480	0.697300840570085
CCBE1	127	0.0467009561965522	353	0.473097757736979	480	0.0985875197023385
CCDC102A	127	0.730942602343685	353	0.535049995382849	480	0.444197555231631
CCDC102B	127	0.271538489978348	353	0.564416849540004	480	0.393531814969749
CCDC105	127	0.662392486462767	353	0.670701655499806	480	0.790990825926019
CCDC106	127	0.493561597205473	353	1	480	0.653683818533862
CCDC110	127	0.140608849203803	353	0.704005552915317	480	0.59077455206623
CCDC112	127	0.393465009640947	353	0.180845021309521	480	0.6084653888642
CCDC114	127	0.906340053891182	353	0.59829169135728	480	0.652261972916104
CCDC12	127	0.47977085445286	353	0.681193910528547	480	0.820708085655368
CCDC125	127	0.0496330972565175	353	0.00751996399879684	480	0.00412580385822958
CCDC127	127	1	353	0.518299978735295	480	1
CCDC129	127	0.248751212946121	353	0.860696996847957	480	0.434956476873438
CCDC13	127	0.0501361746064784	353	0.811290627386891	480	0.718131670292533
CCDC130	127	0.283660773916211	353	0.670672007176434	480	0.722244410562139
CCDC136	127	0.527012997659026	353	0.153562954159309	480	0.0803514417545373
CCDC138	127	0.177634746587931	353	0.761059831775974	480	0.459846633388072
CCDC14	127	0.756567660282642	353	0.537874960024551	480	0.650787622020709
CCDC141	127	0.0267260733901471	353	0.666609549520032	480	0.233311446747937
CCDC142	127	0.0881671785035174	353	0.683119035355896	480	0.427079325573451
CCDC144A	127	0.411874078274032	353	0.865823385440492	480	0.239981008013039
CCDC144NL	127	1	353	0.572807359920622	480	0.618172090535567
CCDC146	127	0.804324351637976	353	0.116829325134479	480	0.180581346889369
CCDC149	127	0.00906974740669053	353	0.529319542857571	480	0.0544830691939123
CCDC150	127	1	353	0.694976741765303	480	0.889274893282465
CCDC151	127	0.495623120336186	353	0.767084782375476	480	0.864292821771661
CCDC153	127	1	353	1	480	1
CCDC154	127	0.819133791639758	353	0.59114050999608	480	0.544539222089589
CCDC155	127	0.0874258050109957	353	0.910936600171212	480	0.834774742524294
CCDC157	127	1	353	1	480	0.699481336364908
CCDC158	127	0.76964442984061	353	1	480	0.755580703940098
CCDC168	127	0.0762650912290607	353	0.211781665481785	480	0.0994425377821236
CCDC169-SOHLH2	127	0.660285716640721	353	0.38678261433028	480	0.541274972550391
CCDC170	127	0.587118426890985	353	0.666752980631338	480	0.883562488908283
CCDC171	127	0.903975795533103	353	0.011428950599462	480	0.0413461537545258
CCDC173	127	0.724291727752628	353	0.418633926575916	480	1
CCDC174	127	1	353	0.553524360117072	480	0.722868125646658
CCDC175	127	0.900727397204435	353	0.489332072187093	480	0.918731285847371
CCDC178	127	1	353	1	480	1
CCDC18	127	0.433752888735851	353	0.828200737302148	480	1
CCDC180	127	0.778980107516016	353	1	480	1
CCDC181	127	0.625445049436716	353	0.574227926744034	480	0.452900730447801
CCDC182	127	0.496589624407717	353	0.037795284691179	480	0.139876721118752
CCDC183	127	0.388813009360289	353	1	480	1
CCDC25	127	0.805684603959592	353	0.256178161927512	480	0.462233051086037
CCDC27	127	0.101731746285191	353	1	480	0.658734737875293
CCDC28A	127	0.264962843327982	353	0.151421292941044	480	0.151252381226082
CCDC3	127	0.466363385912189	353	0.398631131570811	480	0.481749851411505
CCDC33	127	0.691180578558524	353	0.70200373048773	480	0.494352014311864
CCDC34	127	1	353	0.80459736852716	480	1
CCDC38	127	0.362136835855153	353	1	480	0.868169166449113
CCDC39	127	0.0694958720989667	353	0.0917703362452307	480	0.0671689196013326
CCDC40	127	0.142987326924894	353	0.919553819275385	480	0.917335548590614
CCDC47	127	1	353	0.808226244157601	480	0.719406915249201
CCDC50	127	1	353	1	480	1
CCDC51	127	0.470689273714858	353	0.843766392484765	480	0.613989171274083
CCDC54	127	0.386037077925542	353	0.157205952405526	480	0.223273730113587
CCDC57	127	0.607223733750713	353	0.665637076991667	480	0.607571538514919
CCDC60	127	0.646665320339334	353	0.277824009148564	480	0.332391895809762
CCDC62	127	0.595989940589531	353	0.427148794527969	480	0.416799201006894
CCDC63	127	0.783133866583989	353	0.0630204388259383	480	0.0939966203419819
CCDC66	127	0.388187585661244	353	0.493349940744859	480	1
CCDC69	127	0.650069995525959	353	0.201605075466666	480	0.179497249385923
CCDC7	127	0.481889453588844	353	0.56760300730681	480	0.478893926062165
CCDC73	127	0.400417374408123	353	0.532934619509203	480	0.204308180282012
CCDC74A	127	0.351310642054618	353	0.394825150552882	480	0.455827131708596
CCDC77	127	1	353	0.784848661233661	480	1
CCDC78	127	0.525852387193103	353	1	480	0.771558296011844
CCDC8	127	0.678597710118325	353	0.673205967211842	480	0.586436369305694
CCDC80	127	0.831964040175702	353	0.629945268747592	480	1
CCDC81	127	0.327324155558958	353	0.568073076153059	480	0.492760561074555
CCDC82	127	0.115486006104293	353	0.0619220034993536	480	0.565593853786334
CCDC83	127	0.726422543410656	353	0.75007427870142	480	1
CCDC85C	127	0.0896395585396875	353	0.844189645111816	480	0.265188893754965
CCDC86	127	0.592018042011438	353	0.855484068302072	480	0.168695610689653
CCDC87	127	0.174474851862638	353	0.279414572231778	480	1
CCDC88B	127	0.281467334126066	353	0.010098635842469	480	0.00465176103717402
CCDC88C	127	0.829439219131204	353	0.915815164189907	480	1
CCDC89	127	0.1019003521772	353	0.543414733084315	480	0.653929582088387
CCDC9	127	0.683341369990383	353	0.493965696224845	480	1
CCDC90B	127	0.872802808571483	353	0.323327972992825	480	0.262281616646621
CCDC92	127	0.320896092704063	353	0.693339635167728	480	0.877925653665294
CCDC93	127	0.879700887544047	353	0.21606614124424	480	0.682568767538878
CCDC96	127	0.747651295094944	353	0.503430343381607	480	0.472577764389444
CCDC97	127	0.0863471872754246	353	0.685365801417008	480	0.467861054399306
CCHCR1	127	0.210940002385973	353	0.612107892962334	480	0.205253079117651
CCIN	127	0.402208310469525	353	0.14326577412648	480	0.255054505501512
CCL16	127	0.223595197009572	353	0.499643792997607	480	0.755795426564794
CCL22	127	0.631745383129418	353	0.0772632268754682	480	0.152828638586637
CCM2	127	0.533477864459094	353	0.032079650086942	480	0.311426212876314
CCM2L	127	0.364140872219343	353	0.572222193208068	480	0.489373270978583
CCNE1	127	0.483524798193103	353	0.0928213518188618	480	0.120219606281005
CCNF	127	0.119104164678356	353	0.322385138274527	480	0.130255536947836
CCNG1	127	0.581283638589522	353	0.361227140076522	480	0.52350858562048
CCNI2	127	0.537164431627537	353	0.111119298671873	480	0.0508388381539813
CCNJL	127	0.165990901961188	353	0.601577619647241	480	0.110234003122473
CCNL2	127	0.366818911579022	353	0.786501966697322	480	0.215676730902154
CCNO	127	0.00933624402183886	353	0.276523910703425	480	0.199961913687372
CCP110	127	0.877385664152617	353	0.861661325521813	480	0.886712664899238
CCPG1	127	0.33920468687926	353	0.0427264009999495	480	0.10471264188716
CCR2	127	0.866500480800589	353	0.483667005587681	480	0.825740146558277
CCR3	127	0.809783995025255	353	0.159577995414648	480	0.765259532911395
CCR5	127	0.501003538094608	353	1	480	0.876780165566999
CCR9	127	1	353	1	480	1
CCSER1	127	0.877542968060611	353	0.403837133436045	480	0.7080795875602
CCSER2	127	0.231665430502355	353	0.654386161510452	480	1
CCT4	127	0.490211350362836	353	0.547760765447977	480	0.418748331899626
CCT5	127	0.587988913385698	353	0.652665600164546	480	0.417885603824194
CCT6B	127	0.662998820899498	353	0.454089022569139	480	0.604113361032129
CCT8L2	127	0.844309582817249	353	0.481376831352639	480	0.472032698947278
CD101	127	0.748943069783139	353	0.652537769352128	480	0.493608579414452
CD109	127	0.459115844849508	353	0.86996790054921	480	0.649419230911536
CD163L1	127	0.827650318890568	353	0.90841022305206	480	0.622569648991166
CD164	127	0.757393239069286	353	0.442059230005322	480	0.59183525840926
CD180	127	0.284042481682186	353	0.757327066935271	480	0.871855501677126
CD1A	127	0.34095307426204	353	0.77239041491665	480	0.748590069091201
CD1C	127	0.635029115491928	353	0.36214874911729	480	0.575940186734857
CD1E	127	0.00652046603953904	353	0.559230942078664	480	0.559282252219976
CD200R1	127	0.782797115940046	353	0.770744465719466	480	0.755512892732474
CD207	127	0.21958158282719	353	0.0317373610445889	480	0.0798181509404039
CD22	127	0.0118749432239974	353	0.230796048800372	480	0.575660224596322
CD226	127	0.863186549437772	353	0.819302839644856	480	1
CD244	127	0.181909380888986	353	1	480	0.795744693168527
CD248	127	1	353	0.65781845800878	480	0.313181752455836
CD27	127	0.164887887211646	353	1	480	0.164926952978786
CD274	127	0.324479764036991	353	0.794546132658449	480	1
CD276	127	0.619568257136675	353	0.458610290312245	480	0.47717275345408
CD2AP	127	0.00581021097465628	353	0.725233049612025	480	0.804716300076417
CD2BP2	127	0.909659678225239	353	0.842809461815065	480	0.79938331630528
CD300LF	127	0.664206329613564	353	1	480	0.88324245719064
CD302	127	0.00168433735740213	353	0.28690795124381	480	0.167932391431549
CD320	127	1	353	0.327972938645927	480	1
CD33	127	0.287147740868173	353	0.144522343575847	480	0.131539594071653
CD34	127	0.333389258187009	353	0.266723421735826	480	0.651296827896249
CD36	127	1	353	0.507360635197988	480	0.00427957417610081
CD38	127	0.723990118081415	353	0.86565277845171	480	0.676331344357122
CD3E	127	0.228985965065265	353	0.572388106774951	480	0.244967252240857
CD3EAP	127	0.51519762942143	353	0.887598394652873	480	0.718424077253867
CD4	127	0.808129322203654	353	0.191782745706916	480	0.204109243858743
CD40	127	0.730390694425397	353	0.796349396472003	480	1
CD44	127	0.157642279144576	353	0.317074962740726	480	0.252725540448722
CD46	127	0.506774965180463	353	1	480	1
CD48	127	0.374331976498	353	0.469656198873385	480	0.483682436873333
CD5	127	0.642849207981346	353	0.874350220802154	480	0.881471188104406
CD58	127	1	353	0.84815397913873	480	1
CD6	127	0.768193588598243	353	0.7242537387041	480	0.643558086645628
CD72	127	0.517731193362717	353	0.790023493216079	480	0.810969771516784
CD74	127	0.0194005016979965	353	0.290062380438113	480	0.285573955020842
CD79A	127	0.40657945593443	353	0.517357812601789	480	0.618972167056439
CD84	127	1	353	0.815225363954194	480	0.396003912400579
CD8B	127	0.00522693961560661	353	0.299373831205759	480	0.0893878299632738
CD93	127	0.523934352664577	353	0.68748396653941	480	0.530560843959761
CD96	127	0.82869889160095	353	0.434281616632805	480	0.502610384959872
CDAN1	127	0.00165368879120509	353	0.106192974196812	480	0.576926430554068
CDC14A	127	0.681096057406358	353	0.817016392391445	480	0.784900325921937
CDC20B	127	0.1285550686129	353	1	480	1
CDC23	127	1	353	1	480	1
CDC25A	127	0.247101150826627	353	0.73396956681695	480	0.840883979477983
CDC25C	127	1	353	0.859161752308559	480	1
CDC42BPB	127	0.210675703349802	353	0.161266966405199	480	0.315940615008198
CDC42BPG	127	0.183203495815133	353	0.282812706224299	480	0.111544196200062
CDC42EP2	127	0.370246701903465	353	0.262059672989064	480	0.398654366168647
CDC45	127	0.40978630193601	353	0.512297249922403	480	0.375845691596675
CDCA2	127	0.90399296629659	353	0.263175846955232	480	0.23639034946996
CDCA4	127	0.0599725677156536	353	0.411745312893975	480	0.373612839316312
CDCA8	127	0.622973458484229	353	0.346022825278427	480	0.679565826584663
CDCP1	127	0.613108363477967	353	0.825802581030957	480	0.87312973499619
CDCP2	127	1	353	0.250121002805406	480	0.351165905230896
CDH1	127	0.482324620603966	353	0.394211003000422	480	0.682404801150458
CDH10	127	0.788209366273008	353	0.765460883059136	480	0.455681315084642
CDH12	127	0.74844193048806	353	0.892361098214892	480	0.295769233171528
CDH13	127	0.244325655641392	353	1	480	0.856117582241939
CDH15	127	0.317712670847975	353	0.755711984870306	480	0.535601128092722
CDH16	127	0.892120998561858	353	0.309050675879152	480	0.553221299059813
CDH17	127	0.755699135918293	353	0.795896882259752	480	1
CDH19	127	1	353	1	480	0.707137663790785
CDH2	127	0.805609125311529	353	1	480	0.733457142977375
CDH20	127	0.530726584846112	353	0.783439773645791	480	0.448086200680644
CDH22	127	0.271163408860467	353	0.767527089138962	480	0.660610659255698
CDH23	127	0.21137906514096	353	0.307166952638176	480	1
CDH24	127	0.0988075307602545	353	0.803875042599732	480	0.452607935119375
CDH26	127	1	353	0.402754863016764	480	0.0547516627140411
CDH3	127	0.779388068300098	353	1	480	1
CDH4	127	1	353	0.130776495093461	480	0.306229493416399
CDH5	127	0.384310670164878	353	0.217232327478827	480	0.334344202430996
CDH7	127	0.636325260643965	353	0.695039441742416	480	0.617966800801901
CDHR1	127	0.42673016508951	353	0.898224870349115	480	0.880534806819638
CDHR2	127	0.653302609211804	353	0.781767773165772	480	0.0424769780776114
CDHR3	127	0.621047868032712	353	0.337441287153824	480	0.822049283978822
CDHR4	127	0.045233756067798	353	0.583952418955827	480	0.708918032589987
CDHR5	127	0.343274641351342	353	0.156086259220284	480	1
CDK10	127	0.429259685437763	353	0.507495639436967	480	0.269509696781836
CDK12	127	0.865735676327372	353	0.917838719253627	480	0.829238329857513
CDK13	127	1	353	1	480	1
CDK3	127	0.72899015407259	353	0.320580544066733	480	0.369875935528303
CDK5R1	127	0.255007285890983	353	0.0368187143007688	480	0.0355607791760124
CDK5RAP1	127	0.293751180696959	353	0.0168828771575957	480	0.000618875305342881
CDK5RAP2	127	0.665954229337668	353	0.00111502301512234	480	0.00504509069887593
CDK5RAP3	127	1	353	0.184346936846652	480	0.375150848983527
CDKAL1	127	0.418117501008127	353	0.269618894293935	480	0.278992132973616
CDKL1	127	0.26744926421867	353	0.274344081919896	480	0.324973348550676
CDKL4	127	0.00383007653426481	353	0.333850792288246	480	0.0121377127349968
CDKN1A	127	1	353	0.534994001774101	480	0.62608126249951
CDKN1B	127	0.453201024192498	353	0.562112900930761	480	0.19995230795481
CDKN1C	127	0.843759719215878	353	0.320051392865236	480	0.793406393973682
CDKN2A	127	0.108298714476295	353	0.0556389634401053	480	0.522284601145128
CDNF	127	0.755967001045377	353	0.307817983092037	480	0.43289623616125
CDON	127	0.00864990711120572	353	0.0885322531859959	480	0.0676938847613212
CDR2L	127	0.189446361547238	353	0.569279814599484	480	0.32414638082719
CDRT1	127	0.411852896562684	353	0.0661960165813322	480	0.101671245270766
CDRT15L2	127	0.510305010520584	353	0.446935301580965	480	0.345732004113867
CDRT4	127	0.796068968345179	353	0.382025755897685	480	0.184360830642803
CDS1	127	0.199402535488976	353	0.68540175609158	480	0.521831973123301
CDSN	127	0.128227974289362	353	0.255878389899426	480	0.176391074523935
CDT1	127	1	353	0.0686684442937705	480	0.205938598134592
CDV3	127	0.792626248031478	353	0.165174507089131	480	0.562314259916663
CEACAM18	127	0.315129924805588	353	0.271695804591335	480	0.654963524078529
CEACAM19	127	0.824848718834192	353	0.57998943945327	480	0.338067555857009
CEACAM20	127	0.770676475263085	353	0.870861051728771	480	1
CEACAM4	127	0.0456678850113451	353	0.313125668277107	480	0.239836586145432
CEACAM5	127	0.504158549611206	353	0.682647789763313	480	0.465748019845941
CEACAM6	127	1	353	0.813115113222871	480	0.67515668616382
CEACAM7	127	0.450132835602591	353	0.537231354680564	480	1
CEACAM8	127	0.129480433028702	353	0.151634503075364	480	0.482292675722732
CEBPZ	127	0.127440040713915	353	0.366530542389213	480	0.0643939148913332
CECR2	127	0.192985905936122	353	0.489734705788308	480	0.214160612558514
CECR6	127	0.126842301501049	353	0.584885103758281	480	0.587871457843004
CEL	127	0.390801025369731	353	0.0641971734621524	480	0.251170643652409
CELA2A	127	0.0376157157776933	353	0.235139075169291	480	0.00160554721997508
CELA2B	127	0.168651294833179	353	1	480	0.655242850917324
CELA3A	127	0.75207093064222	353	0.387730689949128	480	0.680819759043106
CELA3B	127	1	353	0.128025424025224	480	0.479759995781119
CELF2	127	0.55380827060521	353	0.842440114606561	480	0.680759726950098
CELSR1	127	0.215568689225479	353	0.265590839559443	480	0.256567197664724
CELSR2	127	0.900101028272838	353	0.801995879350402	480	0.838120072020838
CELSR3	127	0.566277895726522	353	0.516680666098624	480	1
CENPB	127	0.305784638239278	353	0.206785475620993	480	0.210079372589649
CENPC	127	0.0384213315076012	353	0.0236339428449072	480	0.00463965038988223
CENPE	127	0.0632800724332313	353	0.435450843917644	480	0.0314186143676175
CENPF	127	0.753322091979473	353	0.791188115488812	480	1
CENPJ	127	0.207402775840303	353	0.363818467758989	480	0.843157338092181
CENPO	127	0.168147374802959	353	0.579252886407877	480	0.346389248258007
CENPP	127	0.51561225638541	353	0.486890144819818	480	1
CENPT	127	0.886072377070476	353	0.266944219268197	480	0.445954724445884
CENPW	127	0.537004553924185	353	0.975710091231842	480	0.8122315099515
CEP104	127	0.222184844158404	353	0.507543914978528	480	1
CEP120	127	0.432046951876055	353	0.276250027929044	480	0.354473736960681
CEP128	127	0.708835569544004	353	1	480	0.794834136407443
CEP135	127	0.162193548433121	353	0.058365204508448	480	0.576692403253738
CEP152	127	0.821686189633393	353	0.402828142406308	480	0.571637223610143
CEP164	127	0.582880148796685	353	0.276795773926627	480	0.694714362835983
CEP170	127	0.608887554259187	353	0.533862792969851	480	1
CEP170B	127	0.53582910273372	353	0.0200529340975724	480	0.179475252256245
CEP192	127	0.179226021529839	353	0.792002500313047	480	0.678618728346474
CEP250	127	0.301366133405013	353	0.642082515038304	480	0.44902347574818
CEP290	127	0.583713930024515	353	0.731501923201416	480	0.0340281434666683
CEP350	127	0.0978369157138624	353	0.828755109873772	480	0.58385358162238
CEP41	127	0.301834425911423	353	0.0751561437899189	480	0.218974651814764
CEP55	127	0.286811326737809	353	0.504080612341855	480	0.350677449531195
CEP57	127	1	353	0.403262720727099	480	0.419598855072268
CEP57L1	127	1	353	0.173304761240444	480	0.3155475747261
CEP63	127	0.537179418578718	353	0.628876176521766	480	0.63823748359794
CEP68	127	0.902071705914098	353	0.72910636808416	480	0.64708159481148
CEP70	127	0.655611682606159	353	1	480	0.534908095820191
CEP72	127	0.199221506619273	353	0.0737553986833962	480	0.640902995756341
CEP76	127	0.674667908527102	353	0.606735352081798	480	0.43353214693975
CEP78	127	0.636847412932903	353	0.725451464203636	480	0.556978536383481
CEP85	127	0.868381037160884	353	0.103680311949581	480	0.582572576952427
CEP85L	127	0.272945219139317	353	1	480	0.796599028169329
CEP89	127	0.878414386520381	353	0.211212974134031	480	0.0950248778486552
CEP97	127	0.768091987996302	353	0.550840101564071	480	0.716183725773689
CER1	127	0.593312249991834	353	0.00850596407136102	480	0.0148186892835478
CERCAM	127	0.295403822296092	353	0.41834254826803	480	0.250417542717099
CERK	127	1	353	0.241920582412547	480	0.053260168749977
CERKL	127	0.411664624917874	353	1	480	0.625618565828785
CERS4	127	0.478826560219637	353	0.769587474196354	480	1
CERS5	127	0.320130796284953	353	0.557050729678501	480	0.651873113774224
CES1	127	0.897706944374321	353	0.103178134010111	480	0.0834223741486396
CES2	127	0.581305481430225	353	0.589399593189049	480	1
CES3	127	0.705307233924487	353	0.0121812633175693	480	0.016103963394382
CES4A	127	0.481333558117842	353	0.571641461343404	480	0.438320169173121
CES5A	127	0.76275572205262	353	0.324601220721416	480	0.189108749503102
CETP	127	0.175007927615	353	0.733046220131657	480	0.365404754747412
CFB	127	0.71984512803481	353	0.578396382028124	480	0.495738957262869
CFD	127	0.111307927425003	353	0.178202751462392	480	0.065281558103297
CFH	127	0.610522421111883	353	0.114180762391463	480	0.549799933850192
CFHR2	127	0.265409957573812	353	0.322489194551148	480	0.346846799568858
CFHR3	127	1	353	0.749370365450014	480	0.724334436321242
CFHR4	127	0.0674073918173829	353	0.731900399628736	480	0.871555737748968
CFHR5	127	0.64076812014818	353	0.841910880456835	480	0.829819910276173
CFI	127	1	353	0.276054622956506	480	0.240581708992281
CFLAR	127	0.00758737975091872	353	1	480	0.710259827545141
CFTR	127	0.727252924679289	353	0.0632790741159927	480	0.307304740223366
CGN	127	0.0151124617982045	353	0.853776321427549	480	0.478336023282625
CGNL1	127	0.790350796978465	353	0.779682150582504	480	0.444553900542263
CGREF1	127	0.169567768599173	353	0.50238743357102	480	0.341798097559342
CHAD	127	0.140377110596064	353	0.727729126981893	480	0.715036142960932
CHADL	127	0.809024940072247	353	0.00960360660511439	480	0.00954744630345239
CHAF1A	127	0.225504831010462	353	0.607193753885906	480	0.912029876119596
CHAF1B	127	0.181520325504233	353	0.268526179416523	480	0.0202604452237595
CHAMP1	127	0.716010165544373	353	0.700008497879262	480	0.540012796902691
CHAT	127	0.61032307608163	353	0.779293007178104	480	0.707932165385102
CHD1	127	0.524106416941055	353	0.287201317215721	480	0.648531445459529
CHD1L	127	0.717666540146239	353	0.465439808112815	480	0.904354879047218
CHD5	127	0.673971562739305	353	1	480	0.789214535035482
CHD6	127	1	353	0.0937318131199963	480	0.32958659366549
CHD7	127	0.354369927206078	353	0.364100361123852	480	0.390802996909931
CHD8	127	0.251166688921967	353	0.570332267205495	480	0.557801082599398
CHD9	127	0.343082752104043	353	0.691107240241808	480	0.579238804438495
CHDH	127	0.858188116377525	353	0.771930589370642	480	0.902009602929718
CHEK2	127	0.861296317208793	353	0.438132909992694	480	0.84491183602036
CHGA	127	0.116441700951712	353	0.84556199174092	480	1
CHGB	127	0.649532939962149	353	0.00234801559439646	480	0.00413003566076842
CHI3L1	127	0.641838239952311	353	0.536488464835846	480	0.847667519208254
CHI3L2	127	0.374331976498	353	1	480	1
CHIA	127	1	353	0.422647865217258	480	0.708076070925662
CHIT1	127	1	353	0.166304727756103	480	0.238562447199819
CHKB	127	0.711768922761803	353	1	480	0.856490762068169
CHL1	127	0.704283088817598	353	0.577154386463059	480	0.292182672858821
CHMP1A	127	0.259571749921774	353	0.0356822685556721	480	0.0369473608020166
CHMP4A	127	0.0828422662358907	353	0.553222068981554	480	1
CHMP7	127	0.770120986991959	353	0.663064914387258	480	0.287148864729732
CHORDC1	127	0.828231009796348	353	0.720010296787063	480	0.693521405381387
CHPF	127	0.0400972246741488	353	1	480	0.161610954003102
CHPF2	127	0.606159510951819	353	0.0260809527209062	480	0.0271958081260413
CHRD	127	0.823455897667371	353	0.596486114413932	480	0.616960991163942
CHRDL2	127	0.170073163668855	353	0.137159517921735	480	0.124298110370706
CHRM2	127	0.108864768104163	353	0.102360047067722	480	0.449815025234198
CHRM3	127	0.2837302059466	353	0.496329851138963	480	0.137714122333865
CHRM5	127	0.000968873264173831	353	0.368044067176308	480	0.547660640326515
CHRNA1	127	0.358907474985559	353	0.741848856329394	480	0.164365872540721
CHRNA10	127	0.892645643445005	353	0.521870372109343	480	0.678991232098877
CHRNA2	127	0.350530219416152	353	0.310160965976206	480	0.320541142358606
CHRNA4	127	0.137069746447051	353	0.742586155467094	480	0.0637068333652521
CHRNA6	127	0.433074299422727	353	0.292111494260179	480	0.311944271211954
CHRNA9	127	0.638227501520946	353	0.0600880913912737	480	1
CHRNB4	127	0.10741917334484	353	0.835869810969508	480	0.718347520452222
CHRND	127	0.853703157462171	353	0.784273012255231	480	0.834519154377462
CHRNE	127	0.0657076403270569	353	0.461967572004736	480	0.363847864574307
CHRNG	127	0.116959783689572	353	0.165641177426975	480	0.0100643749216202
CHST11	127	0.463171192690131	353	0.61894219869419	480	0.579043520449529
CHST15	127	0.0287826526535465	353	0.746698896845686	480	0.247133872717427
CHST2	127	0.0658056676809636	353	0.40813098129143	480	0.220170928405379
CHST4	127	0.180357842680188	353	0.840386488806472	480	0.522289361253891
CHST5	127	0.653082189023012	353	0.751218377654135	480	0.650194464242659
CHST6	127	1	353	0.574615162850068	480	0.866478823662241
CHST8	127	0.191992274979506	353	1	480	1
CHTF18	127	0.326888550231763	353	0.651442480488486	480	0.865580423612762
CHURC1	127	0.738731067552798	353	0.87744828337526	480	0.825329043695949
CIAPIN1	127	0.509711077108389	353	0.141795636074508	480	0.540731801748852
CIB2	127	0.671093566584041	353	0.370258435761388	480	0.288439753147236
CIB4	127	0.718962111771278	353	0.709352171591894	480	1
CIC	127	0.887857669462171	353	0.231472597804639	480	0.446039434046187
CIDEA	127	0.682487998441717	353	0.733948193743938	480	0.812883473920461
CIITA	127	0.178257320431351	353	0.69121436710649	480	0.213301539298186
CILP	127	0.102199521929151	353	0.924922799578044	480	0.8349045257376
CILP2	127	0.555162597027195	353	0.00648865111551833	480	0.301751641275262
CIPC	127	0.490527032956184	353	1	480	0.831490723438065
CIR1	127	0.168455581394842	353	0.837469618111301	480	1
CIT	127	0.371406468954302	353	0.771441335432874	480	1
CIZ1	127	0.368584135497362	353	0.723004746002328	480	0.855544375264436
CKAP2	127	0.321079635167489	353	0.356697485174297	480	0.259591569584565
CKAP2L	127	1	353	0.401992408564787	480	0.405949616894693
CKAP4	127	0.794185871169144	353	0.268795119471432	480	0.758630300462987
CKB	127	0.496033165305146	353	0.664318548144198	480	0.563977239867722
CKM	127	1	353	0.291195542307915	480	0.874910948574607
CLASP1	127	0.704539598253923	353	0.285684828246746	480	0.227679621971449
CLASP2	127	0.858578433810422	353	1	480	0.695782060898486
CLASRP	127	0.284160567657547	353	0.0301187011236094	480	0.0137074126447102
CLC	127	0.531728718275581	353	0.66766741992899	480	0.771037432895794
CLCA1	127	0.130918140177949	353	0.0244867738739365	480	0.12952696683096
CLCA2	127	0.750971315623159	353	0.465746747481598	480	0.37091219763128
CLCA4	127	0.412373229263479	353	0.793806872719999	480	0.229176945270718
CLCC1	127	0.403653942770291	353	0.358099262061088	480	0.805749602446502
CLCF1	127	0.525762942046726	353	0.0863970208648487	480	0.228556462878237
CLCN1	127	0.51842410871255	353	0.841307045061872	480	0.781151520648821
CLCN2	127	0.525988528986558	353	0.331459833930465	480	1
CLCN3	127	0.112506182654645	353	0.72442496338379	480	0.718946884760877
CLCN6	127	0.00960375123829948	353	0.64011411843202	480	0.132560393526536
CLCN7	127	0.0812935088727848	353	0.281425048518785	480	0.0788398806497593
CLCNKA	127	0.491616820562936	353	0.882451855924798	480	0.82768552204933
CLCNKB	127	0.11029734236997	353	0.532235802916694	480	0.228916772611398
CLDN22	127	0.183526454994682	353	0.235083171994687	480	0.276509416978512
CLDN23	127	0.608582752661458	353	0.123419607237541	480	0.538365524445761
CLDN3	127	0.694904213507058	353	0.951159367675426	480	1
CLDND1	127	0.848468556957603	353	0.490856453964076	480	0.507412804689913
CLDND2	127	0.589939774847653	353	0.350398428747599	480	0.279211530074186
CLEC14A	127	0.745684676407263	353	0.327234153663933	480	0.874358507011506
CLEC16A	127	0.020730634816344	353	0.434558091805115	480	0.195800146425934
CLEC18B	127	0.124250292219935	353	0.814468085895569	480	0.765226700396874
CLEC3A	127	0.248187639547925	353	0.729911144006515	480	0.601735518125009
CLEC4F	127	0.626490666829262	353	0.894909719824589	480	0.761248759337574
CLEC4M	127	0.716733581549373	353	0.227826617664647	480	0.173377774636859
CLEC6A	127	0.0049467784311071	353	0.250073601747631	480	0.116450638522902
CLEC9A	127	0.482373127586191	353	0.523941685645606	480	0.470679017123172
CLECL1	127	0.829750097992898	353	0.160967357018739	480	0.246569700121708
CLGN	127	0.427190916893049	353	1	480	0.82155277502153
CLIC3	127	0.535868001887467	353	0.621242557215566	480	0.726187877684295
CLIC5	127	0.802493068954219	353	0.573599357034405	480	0.389746824077341
CLIC6	127	0.155570118698882	353	0.679763703317619	480	0.0570849621802967
CLIP1	127	1	353	1	480	0.197669007458217
CLIP2	127	0.260757611278016	353	0.823351551682586	480	0.846471169911039
CLIP4	127	0.446977155950017	353	0.653569822104471	480	0.755997249143968
CLK2	127	0.668875737669653	353	0.277697846678865	480	0.0980510147625803
CLK3	127	0.520248233764736	353	1	480	1
CLK4	127	1	353	1	480	1
CLMN	127	0.523540931693145	353	0.583432167978198	480	0.576741028154237
CLN3	127	0.0049467784311071	353	0.496462098593435	480	0.484589318763568
CLN5	127	0.085995225650818	353	0.763937848509569	480	0.294685262361869
CLN6	127	0.758477357259482	353	0.629779325885382	480	0.670696763654407
CLNK	127	0.523251792578926	353	0.851242819270589	480	0.667723578602152
CLPX	127	0.000207482990935315	353	0.233006887881755	480	0.14751524749127
CLRN1	127	0.188465873031657	353	0.679186125344856	480	0.489798477112086
CLRN3	127	0.517195856795805	353	0.365673495044619	480	0.559882306230233
CLSPN	127	0.0372308373925644	353	1	480	0.906366065686131
CLSTN1	127	0.0354836768202208	353	0.749318221918327	480	0.511282084894729
CLSTN2	127	0.286182599683051	353	0.607633962989192	480	0.287567325907011
CLSTN3	127	0.625062595629177	353	0.197799820807197	480	0.142391542884093
CLTCL1	127	0.715242144586188	353	0.16358169965406	480	0.346790083401439
CLUAP1	127	0.0765657077795798	353	0.759211935345134	480	0.522885996722688
CLUH	127	0.452762204201555	353	0.689098093269478	480	0.757991291399758
CLUL1	127	0.261101679267524	353	0.412319291342015	480	0.686126381831577
CLVS1	127	0.671947899776518	353	0.567741709943052	480	0.831806025360179
CLVS2	127	0.562581614889845	353	1	480	1
CLYBL	127	0.458205297202338	353	0.213006588270964	480	0.182836702618945
CMIP	127	0.692123723142993	353	1	480	1
CMKLR1	127	0.872425930883084	353	0.140209060167778	480	0.233809886450114
CMPK1	127	0.341744315378373	353	0.548208184792309	480	0.436128494739586
CMPK2	127	0.160082038561461	353	0.666736713171999	480	0.515149563138026
CMSS1	127	1	353	0.0679236359071276	480	0.656856006139272
CMTM5	127	0.789856611137661	353	1	480	0.833455455998418
CMTR2	127	0.678102601395696	353	0.704116281311292	480	0.363054693821436
CMYA5	127	0.926493153796107	353	0.412606252458873	480	0.566383645398677
CNBD1	127	0.804138322571022	353	0.544477003970999	480	0.176522479239463
CNBD2	127	0.39450992653539	353	0.380793684625227	480	0.671128240543484
CNDP1	127	0.709933375341651	353	0.0249306966733368	480	0.101032071828223
CNDP2	127	0.533119952129029	353	0.630680679213896	480	1
CNGA1	127	1	353	0.471205458162898	480	0.500728487405886
CNGA3	127	0.201792452440429	353	0.883344673950682	480	0.666872702028174
CNGA4	127	0.157182826656997	353	0.475081524946935	480	0.509972532043346
CNGB1	127	1	353	0.260237626201791	480	0.56955761610806
CNGB3	127	0.736055071029842	353	0.407782484668642	480	0.285324868927537
CNKSR1	127	1	353	0.453288144958648	480	0.219750146058277
CNKSR3	127	0.532604569280236	353	0.54203073839425	480	0.639864021906271
CNN1	127	0.742971575942035	353	0.107721632066829	480	0.159025288018511
CNN3	127	0.644515972787576	353	0.570399590492033	480	0.709985471216334
CNNM1	127	0.702817135358986	353	0.579461992042267	480	0.227079437216082
CNNM3	127	0.388615599578887	353	0.21400748435792	480	0.432680490678566
CNOT1	127	0.489152774591618	353	0.852318681416548	480	0.13053907340915
CNOT10	127	0.549855821881785	353	1	480	0.840970708664712
CNOT3	127	0.362068107528791	353	0.401298130817111	480	0.543146934917869
CNOT6	127	0.37087061741507	353	0.257282268978339	480	0.157829593599718
CNP	127	0.097390651116534	353	0.581215111795728	480	0.321266509982925
CNST	127	0.742493555230139	353	1	480	0.497971034278534
CNTF	127	0.541744763385594	353	1	480	1
CNTLN	127	0.0582690041590005	353	0.61532254385421	480	0.41554618364558
CNTN2	127	0.0547049764926325	353	0.906956293973833	480	0.646259186433112
CNTN3	127	1	353	0.772197643244455	480	0.808353496866425
CNTN4	127	0.0178873440322779	353	0.737015735079987	480	0.425774813501259
CNTN5	127	0.784351625093769	353	0.404093760324752	480	0.305007650331057
CNTN6	127	0.701709875935593	353	0.678926389129587	480	0.453563279662153
CNTNAP1	127	0.278686667534321	353	1	480	0.084182708616942
CNTNAP2	127	0.851237497435253	353	0.0622958518204022	480	0.290911396359245
CNTNAP3	127	0.203278200210132	353	0.34726357922201	480	0.653805976423894
CNTNAP3B	127	0.743566612294284	353	0.264426589846817	480	0.406824358485279
CNTNAP4	127	0.564749850097169	353	0.57870616099847	480	0.573446447140907
CNTNAP5	127	0.210882528077546	353	0.867952411128968	480	0.358679114810361
CNTRL	127	0.722375165985545	353	1	480	0.312578646270718
CNTROB	127	0.131686524980384	353	0.200853669694648	480	0.188723486274081
COA1	127	0.0049467784311071	353	0.386820541620522	480	0.428065450153285
COA4	127	0.818515727724788	353	0.839876605734692	480	0.871048911914939
COBL	127	1	353	0.283875608411245	480	0.538755905633105
COBLL1	127	0.641084034456893	353	0.109552272380815	480	0.0392373114031021
COCH	127	0.477803394652939	353	0.474776675366334	480	0.70928846794667
COG1	127	0.720441716450696	353	0.603306972636374	480	1
COG3	127	0.146773483619683	353	0.26493942801002	480	0.314419172308722
COG4	127	0.00134399969330945	353	0.59769874048642	480	0.044911918210854
COG5	127	0.0311820042467584	353	0.146433379451168	480	0.441854346520406
COG6	127	0.378827998734554	353	0.233017945802854	480	0.326338781123055
COG7	127	0.474986611227216	353	0.536337002765908	480	0.574832617112743
COIL	127	1	353	0.149298581170096	480	1
COL10A1	127	0.564539877590591	353	0.616951875629118	480	0.58696267581522
COL11A1	127	0.807377027107123	353	0.0238381540969144	480	0.107526711745278
COL11A2	127	0.0850384599707974	353	0.780682866877275	480	0.890806640264849
COL12A1	127	0.632960029958232	353	0.126597974776777	480	0.0266250154369465
COL13A1	127	0.0532291930200709	353	0.236085759788386	480	0.453672894696832
COL14A1	127	0.487956471514202	353	0.521203257450182	480	0.20778540453852
COL15A1	127	0.363878171651622	353	0.482758434206337	480	0.882132579301605
COL16A1	127	0.248437870850152	353	0.705472615378226	480	1
COL17A1	127	0.759019597821332	353	0.522519506523307	480	0.765245485851534
COL18A1	127	0.709869589527326	353	0.365912085796517	480	0.362212181956032
COL19A1	127	0.285011703006011	353	0.185957875590552	480	0.466611515710541
COL1A1	127	0.31913515012346	353	1	480	1
COL1A2	127	0.26313444140313	353	0.641508984263551	480	0.780377899299282
COL20A1	127	0.00950845806505851	353	0.918978967627932	480	0.87505634765189
COL21A1	127	0.516311621888443	353	0.668765119762685	480	0.526653573130603
COL22A1	127	0.303347887553112	353	0.082249555240559	480	0.34955632088286
COL23A1	127	0.176992664503764	353	0.518868366790634	480	0.351076855239739
COL24A1	127	0.206553440809603	353	1	480	0.588843240831894
COL25A1	127	0.245875773590246	353	0.436272749108558	480	0.352582881639317
COL27A1	127	0.766014367881482	353	0.553664204342098	480	0.875762828553088
COL28A1	127	0.13004247720573	353	0.511312394699763	480	0.293304251537686
COL2A1	127	0.310168292889262	353	0.704708563611245	480	0.767858113466622
COL3A1	127	0.640493984298865	353	1	480	0.506976800127329
COL4A1	127	0.24271811046157	353	1	480	0.541089505812844
COL4A2	127	0.346308009952416	353	0.386654344106902	480	0.300077273382834
COL4A2-AS2	127	0.327973507732329	353	0.0718493461258495	480	0.10928599429222
COL4A3	127	0.698800702222654	353	0.552705068209092	480	0.681891521030372
COL4A4	127	0.687819023752051	353	0.000995638438934576	480	0.00173450372309214
COL5A1	127	0.322404023818585	353	0.179189360311602	480	0.0781709658957979
COL5A2	127	0.182137310665056	353	0.143481700446602	480	0.478216523199435
COL5A3	127	0.84715542080733	353	0.56269760805315	480	0.362439716193375
COL6A1	127	1	353	1	480	1
COL6A2	127	0.152569020676754	353	1	480	1
COL6A3	127	1	353	0.874117903671203	480	0.727335571446684
COL6A5	127	0.37247157090033	353	0.682033921801471	480	0.716407112181063
COL6A6	127	0.692930698125055	353	0.295359622128574	480	0.174892226176002
COL7A1	127	1	353	0.480204182588404	480	1
COL8A1	127	1	353	0.535027976572492	480	0.475654630758634
COL8A2	127	0.562570903791986	353	0.435093901773793	480	0.197427212465476
COL9A1	127	0.701052170299983	353	0.0748170762500193	480	0.0675025832533134
COL9A2	127	0.174141655149654	353	0.182057426533024	480	0.621672995271529
COL9A3	127	1	353	0.664698750762612	480	0.590043058043488
COLCA2	127	0.0156398235134244	353	0.822171072248928	480	0.494896375116911
COLEC10	127	0.376135367879301	353	0.406915466728086	480	0.70068669948708
COLEC11	127	0.174636604425506	353	0.125394410221914	480	0.743945661937553
COLEC12	127	0.325458806426989	353	0.799488867904588	480	1
COLGALT1	127	0.340992681126531	353	1	480	0.615791137496912
COLGALT2	127	0.0804894504385486	353	0.0878317090265471	480	0.230035051985186
COMMD8	127	0.812936464920621	353	0.339170489404524	480	0.611934903819007
COMP	127	0.266559122688823	353	0.492511053904101	480	0.568136142209698
COMT	127	0.444021443326389	353	1	480	0.337821129711019
COPB2	127	0.362010703682398	353	1	480	0.849698810826667
COPE	127	0.374331976498	353	0.628266025384228	480	0.196883768227545
COPG1	127	0.770791132303696	353	0.822368629058641	480	1
COPS7B	127	0.247215657136718	353	0.121470919770438	480	0.242598655834205
COQ3	127	0.4541786827811	353	0.843732466508223	480	0.82871494069266
COQ4	127	0.33283535348825	353	0.639668065505282	480	0.807935322202644
COQ6	127	2.6073308568686e-30	353	0.091415032664824	480	0.0635478518050905
COQ9	127	0.169020844927847	353	0.879274621764338	480	0.391943376907811
CORIN	127	0.840239488658492	353	0.82532701025982	480	0.772496106065942
CORO1B	127	0.80539980152207	353	0.188896373798343	480	0.287281110699549
CORO7	127	0.88872088161331	353	0.237425443928397	480	0.172851220026644
COX10	127	0.299506805929833	353	0.639032403711865	480	0.641895573890057
COX15	127	0.183537176608461	353	0.277954802881694	480	0.104064033210044
COX18	127	0.000726839225083986	353	0.462373048884327	480	0.000741301352015111
COX6B2	127	0.456840410286429	353	1	480	0.810973810739622
COX8C	127	0.484797028842431	353	0.641479877527219	480	0.819472523206235
CP	127	0.436850523539882	353	0.566139624805897	480	0.707535763656129
CPA1	127	0.505677375756859	353	0.0232258803613157	480	0.0201257693066442
CPA2	127	0.750880400233081	353	0.258345338062155	480	0.520516105635559
CPA3	127	0.0744595568462578	353	0.859986176570039	480	0.71190467567645
CPA4	127	0.606761499640192	353	0.429215093005577	480	0.201733621460728
CPA5	127	0.00396327032172155	353	0.259757110677802	480	0.349084650041767
CPA6	127	0.576377420000791	353	0.460280267309448	480	0.58224959993628
CPAMD8	127	0.623167300706287	353	0.246473265775403	480	0.20447049055336
CPB1	127	0.613177917362838	353	0.85863445932345	480	0.84237280676865
CPD	127	1	353	0.0978404830287306	480	0.1382444333948
CPEB1	127	1	353	0.343933310964866	480	0.179298550078416
CPEB2	127	0.0238032061369493	353	1	480	0.0132772098871778
CPEB4	127	0.358618570472066	353	0.575157757882042	480	0.286172033765958
CPED1	127	0.0518886465043928	353	0.0513131350467818	480	0.0290265240624946
CPM	127	0.765068863196543	353	0.750692654954267	480	0.45774490454567
CPN2	127	0.90711494547361	353	1	480	0.749362621785254
CPNE1	127	0.621876988249417	353	0.771551890125512	480	0.905340278493045
CPNE2	127	0.80387139757183	353	0.593562187501885	480	0.845807433019267
CPNE3	127	1	353	0.368993406124596	480	0.44321252737984
CPNE5	127	0.388844341112518	353	0.429493820786359	480	0.287239641936244
CPNE7	127	0.126581569641273	353	0.724987069734067	480	0.129938200680103
CPPED1	127	0.73752048248987	353	1	480	0.616409609180395
CPQ	127	0.532665516527853	353	0.48496081184448	480	0.541459468621123
CPS1	127	0.556993084930365	353	0.291594689157652	480	0.125770441084256
CPSF1	127	0.710571849977545	353	0.230140352279907	480	0.424841260078269
CPSF3	127	0.740784854467833	353	0.66219917011891	480	0.706202484955094
CPSF4	127	0.824296879526364	353	0.300791627092477	480	0.304539963042767
CPT1A	127	1	353	0.392836913666686	480	0.631419012835715
CPT1B	127	0.0703268187272393	353	0.439939968627222	480	0.734924455998024
CPT1C	127	0.73449214519555	353	0.549018162880801	480	0.388066915349464
CPT2	127	0.46538311682515	353	0.856162352292684	480	0.593968815870173
CPVL	127	0.693419154593112	353	0.0363825475479849	480	0.0323605486769546
CPXM1	127	0.746145397753517	353	1	480	1
CPXM2	127	0.126852915538503	353	0.551363297035704	480	0.515795181102423
CPZ	127	0.656315091871667	353	0.391300666648524	480	0.900571458918919
CR1	127	0.707535413789345	353	0.528554336883527	480	0.165461468424689
CR1L	127	0.692492549208431	353	0.0267019172215497	480	0.753737332031759
CR2	127	1	353	0.229598923792496	480	0.374288237834442
CRADD	127	0.372156474030005	353	0.877314498323175	480	0.651379375244513
CRAT	127	1	353	0.874340704287079	480	0.838888046087489
CRB1	127	0.039564863520523	353	0.751662899189506	480	0.784268114247304
CRB2	127	0.205222009116187	353	0.541951251558131	480	0.305593829231832
CRBN	127	0.366838298018696	353	0.756176921700568	480	0.672318105348703
CREB3	127	0.424785031076938	353	0.0284074908762308	480	0.217010045846206
CREB3L1	127	0.757723824005697	353	1	480	0.907942323055627
CREB3L2	127	0.601954720421915	353	0.404880003736727	480	0.924742049571902
CREB3L3	127	0.795344779041305	353	0.399004103033749	480	0.278887104667144
CREB3L4	127	0.777563586341189	353	0.154830656171148	480	0.26852327251965
CREBBP	127	0.65316581352078	353	1	480	0.815240774299562
CRELD1	127	1	353	0.546613837226406	480	0.444838166004077
CRHBP	127	0.259081891772494	353	0.4542796837202	480	0.328589548253385
CRHR2	127	0.0220403439329975	353	0.35634029977422	480	0.147012369928652
CRIM1	127	1	353	0.15368074123776	480	0.646021885417697
CRISP1	127	0.388237804708987	353	0.595915172875889	480	0.843960839142995
CRISPLD2	127	0.28586301676364	353	0.257979359289644	480	0.0449821363820349
CRLF1	127	0.23825037476768	353	0.841010872415368	480	0.435446920969056
CRMP1	127	0.483570969959113	353	0.436632003468146	480	0.560591604261628
CRNKL1	127	0.61297822897671	353	0.0594507005151202	480	0.235595531500102
CRNN	127	0.00909962111359197	353	0.4206080080374	480	1
CROCC	127	0.923048507255237	353	0.392960694616089	480	0.0919392438252854
CROT	127	0.322153667757279	353	1	480	0.864024986772013
CRP	127	0.754771680101822	353	0.0121151303679863	480	0.0597273564609517
CRTAC1	127	0.849120700850355	353	0.610716009867359	480	0.73857692391574
CRTAP	127	0.649415425742641	353	0.750774914881103	480	0.327802711711394
CRYAB	127	0.337106172125389	353	0.333864575503173	480	0.174032945645607
CRYBA4	127	0.246219397115054	353	0.219753393015178	480	0.137756478812603
CRYBB1	127	0.832201201089196	353	0.438669395258325	480	1
CRYBB2	127	0.585098537651219	353	0.527001238287493	480	0.538650804497364
CRYBB3	127	0.771849904396789	353	0.436544734410111	480	0.877098547351713
CRYBG3	127	0.8948257274391	353	0.698056770210288	480	1
CRYGA	127	0.27836412665217	353	0.286176626083424	480	0.238623740026736
CRYGD	127	0.548509319148281	353	0.000424419234347884	480	0.0329564647781468
CRYGN	127	0.221112948252695	353	0.649601411389945	480	0.667939312261345
CRYZ	127	0.162501485930687	353	0.104436682736935	480	0.139928784554693
CRYZL1	127	0.697753452147292	353	1	480	1
CSAD	127	0.392989667786456	353	0.124247261662289	480	0.261847828384909
CSE1L	127	0.315933695209306	353	0.577056090169464	480	0.207091451094375
CSF1	127	0.250666128707299	353	0.121747549641787	480	0.0772038407025421
CSF1R	127	0.0528237743295981	353	0.345070633323754	480	0.402971786783576
CSF2RB	127	0.0247282103713007	353	0.0610201114539182	480	0.000970026468276375
CSF3	127	0.846292454477974	353	1	480	0.908954382027444
CSF3R	127	1	353	0.705735924706389	480	0.754967925144824
CSGALNACT1	127	1	353	0.200144972424262	480	1
CSH2	127	0.465120474334744	353	0.441209389908032	480	0.441120602961789
CSHL1	127	0.454422658346113	353	1	480	1
CSMD1	127	0.765073484482946	353	0.0788355032401057	480	0.529309167071128
CSMD2	127	0.523685940929421	353	0.110070760371628	480	0.665216208462999
CSMD3	127	0.38075567819158	353	0.00470813055048303	480	0.00224116825180387
CSN2	127	0.219047748655429	353	0.167360110263443	480	0.0600293133394992
CSNK1G2	127	0.643839380335663	353	0.699235750214467	480	0.857632024699537
CSNK2A3	127	0.83019486061782	353	0.747279692425252	480	0.89889236822985
CSPG4	127	0.520561611530729	353	0.319437595786304	480	0.793498670715299
CSPP1	127	1	353	0.624403590170001	480	1
CSRNP1	127	0.485334804154067	353	0.0205160150231415	480	0.273187629885879
CSRNP3	127	1	353	0.857864242003479	480	1
CST1	127	0.454987362619623	353	0.788456493209952	480	0.761237790959194
CST5	127	0.0047949425845264	353	0.811129073382088	480	1
CSTF2T	127	0.59237170878338	353	0.30733227625888	480	0.547897865252009
CTAGE1	127	0.475333508789854	353	0.27983254773785	480	0.58429111621452
CTAGE4	127	0.803646377111793	353	0.143710759498044	480	0.12530927921942
CTBP2	127	0.387145472728784	353	0.466884882706767	480	0.700190811683142
CTBS	127	0.177746820489842	353	1	480	1
CTC1	127	0.591149720723425	353	0.888975150481231	480	0.410533694575812
CTCF	127	1	353	1	480	1
CTCFL	127	0.612001007469156	353	0.544118217157945	480	0.841837816324575
CTDP1	127	0.887374066114312	353	0.414542989760905	480	0.558321517607346
CTDSP1	127	0.752432673100962	353	0.829748317491929	480	0.590780584181803
CTHRC1	127	1	353	0.229900093579141	480	0.536371449875941
CTNNA1	127	0.562764550126879	353	0.356981558893965	480	0.73938887948014
CTNNA2	127	0.4988423718068	353	0.174436516116796	480	0.0676442358873144
CTNNA3	127	0.833152320254436	353	0.507435038467313	480	1
CTNNBL1	127	0.657251530439546	353	0.764453293992405	480	0.788408286982632
CTNND1	127	1	353	0.204979097740881	480	0.314299946540771
CTNS	127	0.202175964428017	353	0.624800320262199	480	0.343464498403933
CTR9	127	0.0138532687924851	353	0.573173944879856	480	0.276997302248073
CTRB1	127	0.407375198630074	353	0.5681713655628	480	0.534961729785779
CTRC	127	0.616487580695657	353	0.0432389348645398	480	0.0195712162840419
CTSB	127	0.786394125695471	353	0.813225157108411	480	0.559723627032138
CTSE	127	0.762882036438549	353	0.71932293556706	480	0.328540353066215
CTSF	127	0.345404371083961	353	0.422117109698954	480	0.43024417158196
CTSH	127	0.845457005228886	353	0.00391092684757932	480	0.367279614042441
CTSL	127	0.160446459342292	353	0.79852886297109	480	1
CTSW	127	1	353	0.220436496208459	480	0.388368699142144
CTSZ	127	0.737288505344222	353	0.517926290491218	480	0.669328987235689
CTTN	127	0.140642740724147	353	1	480	0.730187417934632
CTTNBP2	127	1	353	0.682759450980147	480	0.477617009312744
CTTNBP2NL	127	0.383381891202865	353	1	480	0.74420197951211
CTU2	127	0.763219157290653	353	1	480	0.455836735809517
CUBN	127	0.533767587337771	353	0.450635384535155	480	0.409884840698685
CUL4A	127	1	353	0.0922977940925105	480	0.0868959564234887
CUL7	127	0.857467625276754	353	0.641731867866973	480	0.627623749285106
CUL9	127	0.421720315045263	353	0.663812894623547	480	0.107370626156578
CUX1	127	0.137589517609275	353	0.689721491670883	480	0.0305205555768225
CUX2	127	0.0794401544755526	353	0.0733670859524335	480	0.636238710112598
CUZD1	127	0.296258973973535	353	0.823354200040993	480	0.607766406237363
CWC22	127	0.583122365688302	353	0.585766046491955	480	0.450126621407926
CWF19L2	127	0.0817797320838991	353	0.881976382289991	480	1
CWH43	127	0.58816426442437	353	0.866447206870396	480	0.816419025354265
CX3CL1	127	0.579071729533416	353	0.571910564945219	480	0.580841465644276
CX3CR1	127	0.435915709479569	353	1	480	1
CXADR	127	0.33684240935822	353	0.736259824110728	480	0.1131832171164
CXCL10	127	0.85482048281199	353	0.0557983685108963	480	0.211693139650921
CXCR1	127	0.0496820502048178	353	0.717122708242978	480	0.807115148074996
CXCR2	127	0.704221328269945	353	0.034660903365683	480	0.0454285364729892
CYB5D1	127	0.435306292009001	353	1	480	0.825756410022018
CYB5R3	127	0.259817694918603	353	0.331035709039687	480	0.415343318046611
CYB5R4	127	0.278545724473124	353	0.605286709679841	480	0.200274470414578
CYBA	127	0.799781159424842	353	0.505539302511814	480	0.322809257809985
CYBRD1	127	0.059931992554411	353	0.3002161845123	480	0.43096032279024
CYC1	127	0.193524654915869	353	0.393829464338137	480	0.38650036258415
CYFIP1	127	0.689478573363923	353	1	480	0.716987573188286
CYFIP2	127	0.0109107997130395	353	0.70942376374928	480	0.0121052764306757
CYHR1	127	0.191302725996637	353	0.233164174306164	480	0.130316116626206
CYLC2	127	0.829220113426317	353	0.587041899427946	480	0.869575379276183
CYP11A1	127	0.173819186829317	353	0.120435460469837	480	0.0362486298886396
CYP11B1	127	0.0171329970143779	353	0.51779346803708	480	0.0179571021621149
CYP11B2	127	0.228793482505999	353	0.437048637498554	480	0.146481689897793
CYP1A1	127	0.338383432726349	353	0.79365355535657	480	0.416955003439727
CYP1A2	127	0.847932116401033	353	0.079200758578034	480	0.119504700805046
CYP1B1	127	0.702051131693275	353	0.526662944459674	480	0.338564116660619
CYP20A1	127	0.819215394138685	353	0.476532929441314	480	1
CYP21A2	127	0.0617825506709953	353	0.622100361486668	480	1
CYP24A1	127	0.575088712164704	353	0.0656503013282134	480	0.04387113803097
CYP26A1	127	1	353	1	480	1
CYP26C1	127	0.541282523821696	353	0.231872605260527	480	0.574194548653513
CYP27A1	127	0.56377162784415	353	0.717486267830659	480	0.417196836822239
CYP2A13	127	0.0295024389026768	353	0.278852938427627	480	0.200929788706163
CYP2A6	127	0.0228268137160494	353	0.730188015533373	480	1
CYP2B6	127	0.724336142583876	353	0.00159074460198916	480	0.000838352529518915
CYP2C18	127	0.496605531711001	353	0.253350246384179	480	0.196398501527259
CYP2C19	127	0.132873983580402	353	0.0170016902756157	480	0.0163713862305926
CYP2C8	127	0.878123543798952	353	0.527234129550452	480	0.565461535202149
CYP2C9	127	0.429632582564092	353	0.357488304703458	480	0.421446830834057
CYP2D6	127	0.340229948161335	353	0.25334569779149	480	0.363484701467179
[truncated: 7,577 more rows]
