# Supplementary material for: Rare variants in IFFO1, DTNB, NLRC3 and SLC22A10 associate with Alzheimer’s disease CSF profile of neuronal injury and inflammation
Source: Mol Psychiatry. 2022 Feb 16;27(4):1990–9. doi: 10.1038/s41380-022-01437-6 (PMC9126805; doi:10.1038/s41380-022-01437-6)
Supplement: Supplementary file 3 — Supplementary Data 1 [file 41380_2022_1437_MOESM3_ESM.zip › summary_stats/protein_coding/diag/injury_pc_publication.csv]

gene_name_adni	n_adni	p.value_adni	n_emif	p.value_emif	n_total	p.value_meta
A1BG	127	0.195287339179957	353	0.631669810048178	480	0.272764199379384
A1CF	127	0.0577707749303759	353	0.768276995171553	480	0.345016813500529
A2M	127	0.77557163620078	353	0.85672299326148	480	0.882839025003982
A2ML1	127	0.0101287698045561	353	0.179119612128575	480	0.0858837168147081
A3GALT2	127	0.412581459471568	353	0.261478294655749	480	0.184994187782723
A4GALT	127	0.700379094764898	353	0.427129755202476	480	0.823303974368114
A4GNT	127	0.499807858842228	353	0.267979837574065	480	0.26625237281018
AACS	127	0.0690782758457611	353	0.372656845979551	480	1
AADAC	127	1	353	0.563262288963367	480	1
AADACL2	127	1	353	0.576377054844248	480	0.725658681052242
AADACL4	127	1	353	0.729071891386668	480	1
AAED1	127	0.747536311450964	353	0.101813880389328	480	0.0382755515727258
AAGAB	127	0.0945922747457724	353	0.395509070602884	480	0.307797858412363
AAK1	127	0.107867830265872	353	0.572921919675484	480	0.266228704597383
AANAT	127	1	353	0.76482309711204	480	1
AAR2	127	0.394179077099851	353	0.372392796545383	480	0.131405262233853
AARD	127	0.364062292857998	353	0.755227791532523	480	0.850489809598867
AARS	127	0.145346151459264	353	0.848237439811822	480	0.654252398766657
AARS2	127	0.386555422044816	353	0.819617598019562	480	0.175274449614869
AARSD1	127	0.0787632388031411	353	0.391539118566622	480	0.250561669640982
AASDH	127	0.601127756655635	353	0.353021287145846	480	0.642905976738072
AASS	127	0.519713476582415	353	0.402949630746974	480	1
AATF	127	1	353	0.540969666146996	480	0.353673586840933
AATK	127	0.062684826872786	353	0.0128523984694818	480	0.023110116490212
ABAT	127	0.771873728318893	353	0.676391637706463	480	0.398369185237926
ABCA1	127	0.451851652930858	353	0.839644469765961	480	0.429592631787023
ABCA10	127	0.502210315628032	353	0.0150187343343298	480	0.0413169886756704
ABCA12	127	0.725426508261847	353	0.646315829184784	480	1
ABCA13	127	0.325768688590281	353	0.577343120490071	480	0.76594260695282
ABCA2	127	0.0968362047674939	353	1	480	0.839147982821785
ABCA3	127	0.247734837294086	353	0.417519897304428	480	1
ABCA4	127	0.679075196396584	353	1	480	1
ABCA5	127	0.83176841602792	353	0.446473094196318	480	0.308075921338326
ABCA6	127	0.760641619292544	353	1	480	0.628741684033035
ABCA7	127	0.430057656904446	353	0.273792157602175	480	0.767447873906482
ABCA8	127	0.511539444721012	353	0.809553439608672	480	0.513131838944005
ABCA9	127	0.109457722695113	353	0.367607894034357	480	0.341858231745135
ABCB1	127	1	353	0.0518898478806679	480	0.721738084899346
ABCB10	127	0.687383575770587	353	0.759776388216527	480	0.59270974799799
ABCB11	127	0.904411605428925	353	0.60722996222206	480	0.832548632264294
ABCB4	127	1	353	0.245026059067521	480	0.243226907383585
ABCB5	127	0.576302624430045	353	0.154069277807468	480	0.68408473047349
ABCB6	127	0.481419705087048	353	0.736862319781941	480	0.872613155081178
ABCB8	127	0.101929151399459	353	0.717311347757148	480	1
ABCC1	127	0.560301932841264	353	0.806032026588476	480	1
ABCC10	127	0.842730967045152	353	0.565792869653042	480	0.821966505107806
ABCC11	127	0.249433099856362	353	0.00485845860546375	480	0.0146683282262793
ABCC12	127	0.517722208423143	353	0.664148491955527	480	0.774190879418634
ABCC2	127	1	353	0.799822617880295	480	1
ABCC3	127	0.102832180561759	353	0.810868031095772	480	1
ABCC4	127	0.39708335521771	353	0.0805996320705614	480	0.17592021109477
ABCC5	127	0.834854319174293	353	0.129030144662287	480	0.0523253912167027
ABCC6	127	0.716880386235609	353	0.334072041904223	480	0.277628675728923
ABCC8	127	0.185935780565816	353	0.692449108674694	480	0.562441283565422
ABCD2	127	0.173536964647165	353	0.88270242011429	480	0.55701659339868
ABCD3	127	0.759062361752703	353	0.683202617456373	480	0.477535366629246
ABCD4	127	0.481466286074737	353	0.537297882961305	480	0.244935408861004
ABCF2	127	0.454117758263982	353	1	480	0.724348825692206
ABCF3	127	0.0417912134032404	353	0.190723414382694	480	0.305850851084145
ABCG2	127	0.812897076292551	353	0.542498932872945	480	0.811059411336158
ABCG4	127	0.542336379408535	353	0.27524888133689	480	0.532609078997203
ABCG5	127	0.441602699372657	353	0.497045618868886	480	0.103117917277056
ABCG8	127	1	353	0.906681281856414	480	0.802441361949191
ABHD1	127	0.693902477394895	353	0.0379429604067	480	0.135068009999376
ABHD10	127	1	353	0.226731872295434	480	0.159753778448621
ABHD11	127	0.660828311508644	353	0.220312493799725	480	0.661124880924195
ABHD12	127	0.468470008571326	353	0.612268241259009	480	1
ABHD12B	127	0.858741327552552	353	0.0123408496901629	480	0.0137268122104458
ABHD14A	127	0.456201143217007	353	0.474815490772562	480	0.270946544407222
ABHD14A-ACY1	127	0.403581665011652	353	0.727366128433778	480	0.7905849656567
ABHD16A	127	1	353	0.0602835520045452	480	0.290402913174593
ABHD16B	127	1	353	0.618385925456837	480	0.706544398762851
ABHD4	127	0.843475299393448	353	0.442921507342601	480	0.25962690408801
ABHD6	127	0.247894082079895	353	1	480	1
ABI3	127	0.178260643425939	353	0.52888128270196	480	0.0449865172686639
ABI3BP	127	0.317442370903996	353	0.189717393552321	480	0.766804593817454
ABL1	127	0.826154368251468	353	0.612444441160685	480	0.463911090412913
ABL2	127	0.0246430881208908	353	0.218529094256043	480	0.419669575374062
ABLIM1	127	0.796246377321705	353	0.378609887046612	480	0.792147526305182
ABLIM2	127	0.541790105864308	353	0.0456191564745739	480	1
ABLIM3	127	0.318761920727642	353	0.737360838405975	480	0.827990029157673
ABR	127	0.444650508039522	353	0.513163160749095	480	1
ABRA	127	0.636131433978069	353	0.141907006568675	480	0.572287732214676
ABTB1	127	0.320760264952933	353	0.44288787337862	480	0.607343083311263
ABTB2	127	0.594811790595704	353	0.642758955254547	480	0.733324053104154
ACACA	127	0.390271918507276	353	1	480	0.851351198219724
ACACB	127	0.428232296005766	353	0.147787536542357	480	0.336851403367648
ACAD10	127	0.00151793687659696	353	0.518826716866731	480	0.164293628660367
ACAD11	127	0.66452583602399	353	0.915583797171527	480	0.826876595173787
ACAD9	127	0.00639100085972322	353	0.0740399508379873	480	0.473274295955222
ACADL	127	0.220141640026318	353	0.79123248857118	480	0.507689627800512
ACADM	127	1	353	0.463994077388033	480	0.776868524182801
ACADVL	127	0.878177273921759	353	0.659223136383315	480	0.392496820540553
ACAN	127	0.128347387484405	353	0.132270193742472	480	0.0375746501888067
ACAP1	127	1	353	0.166386935128426	480	1
ACAP2	127	0.390114998941535	353	0.727770227027381	480	0.62016992511146
ACAP3	127	0.683735327811144	353	0.28879816091889	480	1
ACBD4	127	0.284945045564063	353	0.826553428872275	480	0.681664544769344
ACBD5	127	0.642822506674668	353	0.131143730085804	480	0.115472775940615
ACBD7	127	0.260104599969523	353	0.467824885092403	480	0.235515642147818
ACCS	127	0.492853208919708	353	0.213388833833429	480	0.720727302949788
ACCSL	127	0.771409614320315	353	0.88029308387905	480	0.713179306816053
ACE	127	0.286967210533604	353	1	480	0.804886978796964
ACHE	127	0.525401106263514	353	0.435593738401025	480	1
ACIN1	127	0.532265395511263	353	1	480	0.895873086901631
ACKR2	127	0.407071470041927	353	0.016122898736628	480	0.72375335125304
ACKR3	127	0.295068457217945	353	0.393987812887161	480	0.748419969501767
ACKR4	127	0.537140999028387	353	0.284391031717959	480	0.42931849732468
ACLY	127	0.350620296647005	353	0.0163342160248667	480	0.111216328549154
ACMSD	127	1	353	0.208874091876629	480	0.217050033478598
ACO1	127	0.143416765391606	353	0.0544275294849155	480	0.363913511073929
ACO2	127	0.269406771731508	353	0.515245241070117	480	1
ACOT11	127	0.294676886982278	353	1	480	0.664571065551263
ACOT4	127	0.519774029174924	353	0.665272831476348	480	0.487745474725093
ACOT8	127	0.097150176074461	353	0.482665386880397	480	0.434340686090448
ACOX1	127	0.86142504089165	353	0.492191983222607	480	0.830992590993083
ACOX2	127	0.722262951999595	353	0.732954959568613	480	0.589171249961797
ACOX3	127	0.494652291087373	353	0.700698003137791	480	0.347875311543693
ACOXL	127	0.229441637138314	353	0.631681931137566	480	0.893746265435316
ACP5	127	0.304962471406131	353	0.0367342921394246	480	0.0072863579003033
ACP6	127	0.538964092743395	353	1	480	1
ACRBP	127	0.327968675717026	353	0.873846164558891	480	0.185762961780317
ACSBG1	127	0.777021852264856	353	0.117226318681991	480	0.425136434203183
ACSBG2	127	0.903976214453336	353	0.433332235999042	480	0.840822871152456
ACSF2	127	0.881288092972346	353	0.62788272640852	480	0.850238159459146
ACSF3	127	0.0603858775154085	353	1	480	0.325865209531997
ACSL1	127	0.43167152296155	353	0.127206456951897	480	0.588098564763394
ACSM1	127	0.216462912107306	353	0.498963218560404	480	0.45657454748967
ACSM2A	127	1	353	0.824184054187387	480	0.62882619624788
ACSM2B	127	0.60050484852089	353	0.245022057811065	480	0.352743794874913
ACSM3	127	0.534583972136355	353	0.88519995877558	480	0.482225579253835
ACSM5	127	0.545440140977474	353	1	480	0.895407279732509
ACSS1	127	0.484601337038827	353	0.553922549911231	480	0.624482348808122
ACSS2	127	0.67325502785008	353	0.0691798608670371	480	0.193885594150901
ACSS3	127	0.151961002424031	353	0.881369343679625	480	0.609954596320989
ACTBL2	127	0.703281061936235	353	1	480	1
ACTL10	127	0.976934362633964	353	0.813718113843618	480	0.626482741005461
ACTL7A	127	0.379564457817652	353	0.525645631628717	480	0.353114878531254
ACTL7B	127	0.659743374809283	353	0.221736461656667	480	0.823643950575213
ACTL8	127	0.190482050442509	353	0.389168199817618	480	0.225265875402439
ACTN1	127	0.399778896158222	353	0.892618261446135	480	0.85985099095808
ACTN4	127	0.671519299598614	353	0.441122348951226	480	0.340967679286913
ACTR5	127	0.573891578105274	353	0.757891525456134	480	1
ACTRT2	127	0.571613688249154	353	0.108679613538041	480	0.774228721149607
ACTRT3	127	0.812071898854043	353	0.460666879981348	480	0.557009383840743
ACVR1	127	0.516124666942133	353	0.327287281107421	480	0.863131770782306
ACVR1C	127	0.800113515257553	353	0.86275101965713	480	1
ACVR2B	127	0.0194380386235516	353	0.43384499644688	480	1
ACYP2	127	0.895645043856098	353	0.0101644735785863	480	0.0082551663155841
ADAD1	127	0.849237392451797	353	0.0393250525400066	480	0.622363293823585
ADAD2	127	1	353	0.486351624403716	480	1
ADAL	127	0.0801423368516258	353	0.899705086937762	480	1
ADAM11	127	0.833263341044009	353	0.549238258370288	480	1
ADAM12	127	0.367741329925738	353	0.00780261385752812	480	0.623261081462491
ADAM15	127	0.666164691175948	353	0.875294079178025	480	1
ADAM17	127	0.0650745319981505	353	0.195684882994266	480	0.303318498279057
ADAM18	127	1	353	0.145068108283971	480	0.181591277573027
ADAM19	127	1	353	0.189398319928975	480	0.344266152982551
ADAM2	127	0.151838904331016	353	0.418532925932136	480	0.140685383690468
ADAM20	127	0.840691835427803	353	0.414351961379901	480	0.657499074764469
ADAM21	127	0.486119750432098	353	0.383847876544232	480	0.492268152649999
ADAM23	127	0.0326733713419691	353	0.0935986158959112	480	0.102263196937596
ADAM28	127	0.134242479274118	353	0.560647874494992	480	0.67388063321956
ADAM29	127	0.586878004294608	353	0.853782596580338	480	0.805590666342441
ADAM30	127	0.41618792848701	353	0.0698204001330238	480	0.430181627392587
ADAM32	127	0.792351249563299	353	1	480	0.797534753196311
ADAM33	127	0.453979651913195	353	0.902354050553695	480	0.0775361428763186
ADAM7	127	1	353	0.494340123479118	480	1
ADAM8	127	0.487344071551487	353	0.137631095340923	480	0.403606622222127
ADAM9	127	0.611893626437436	353	0.744047385596324	480	0.352057326049964
ADAMDEC1	127	0.768810059292348	353	0.0296504632379806	480	0.00530146292343969
ADAMTS1	127	0.8267915534904	353	0.698672512857242	480	0.701755825339602
ADAMTS10	127	0.552831927798713	353	0.236201728793538	480	0.62583091471433
ADAMTS12	127	0.717602208315019	353	0.596851700620848	480	0.42978002212413
ADAMTS13	127	0.491759710585898	353	0.128077685431196	480	0.013440646744984
ADAMTS14	127	0.272430503009302	353	0.353037371975186	480	0.390566314341369
ADAMTS15	127	0.498059052637171	353	0.844846084056738	480	0.856541930190316
ADAMTS16	127	0.874573585855255	353	0.347618058119779	480	0.737204922972173
ADAMTS17	127	1	353	0.586617119860228	480	0.832943189930631
ADAMTS18	127	1	353	0.50497245742608	480	0.587578147000594
ADAMTS19	127	0.0195773354303387	353	0.715243666952131	480	0.0441892441493015
ADAMTS2	127	0.425125342092701	353	0.455999556802724	480	0.7395725616236
ADAMTS20	127	0.220725516160483	353	0.569165371582085	480	0.652513546951422
ADAMTS3	127	0.637547355391433	353	0.4573265132884	480	0.50267356315056
ADAMTS4	127	0.61869640886932	353	0.863579760720467	480	1
ADAMTS5	127	0.415526780137581	353	0.731578808912661	480	0.799460823310237
ADAMTS6	127	0.156920682257735	353	1	480	0.747057679881485
ADAMTS7	127	0.346625849563041	353	0.487410812213259	480	1
ADAMTS8	127	0.749070211671307	353	0.301154333585886	480	0.172580356942154
ADAMTS9	127	0.637658637347558	353	0.0711438248199156	480	0.299198301096617
ADAMTSL1	127	0.0912750758015136	353	0.698995614843071	480	0.703794915719736
ADAMTSL3	127	0.150576905032824	353	0.864404228310921	480	0.485999565561389
ADAMTSL4	127	0.167269308023702	353	0.802943806649953	480	0.668613591451883
ADAMTSL5	127	0.278253092156059	353	0.335127728938325	480	0.381386098793279
ADAR	127	0.719090748311232	353	0.351770266454743	480	0.207934145182836
ADARB2	127	1	353	0.893003709669456	480	0.838376570543661
ADAT1	127	0.685658715730376	353	0.872786420052051	480	0.79483725077578
ADAT3	127	0.364885355415249	353	0.0596699725233551	480	0.0701910990227148
ADCK1	127	0.407440066392648	353	0.898849045491802	480	0.247250738046713
ADCK2	127	0.696578622401307	353	0.759353827376722	480	0.482646313584806
ADCK5	127	0.0565224506317654	353	0.102492413932584	480	0.0449521335769562
ADCY1	127	0.391576242170402	353	0.84539977244818	480	0.859159296312755
ADCY10	127	0.16793632109244	353	0.618862252528572	480	0.661904030166907
ADCY2	127	0.123872812393224	353	0.557172746448976	480	0.386206968578672
ADCY3	127	0.488910243885529	353	0.632058390059436	480	0.399278318872344
ADCY4	127	0.646256705325801	353	0.359358711121737	480	0.379370232874314
ADCY5	127	0.502717846059916	353	0.0410669004775471	480	0.638510339459076
ADCY6	127	0.448042075148546	353	0.671273627634813	480	0.783898357202375
ADCY7	127	0.226878825370393	353	1	480	0.644087214588452
ADCY8	127	0.615505283820962	353	0.191218539471544	480	0.159448640942311
ADCY9	127	0.744070806951132	353	0.87154167548282	480	1
ADCYAP1	127	0.0566105565042973	353	0.566076060698421	480	0.185698938352952
ADCYAP1R1	127	0.254113709958504	353	1	480	0.440053651068565
ADD3	127	0.630377414595705	353	0.822460841008217	480	0.853726891825352
ADGB	127	0.717142326960092	353	0.385397621084378	480	0.192407706396231
ADH1B	127	1	353	0.851214082444527	480	0.468324299183457
ADH6	127	1	353	0.728499924793269	480	0.731306842026602
ADH7	127	0.241927744587135	353	0.48737098853845	480	0.461643587264601
ADI1	127	0.0748930812034623	353	0.403317375194027	480	0.407882622176968
ADIPOQ	127	0.718350738881617	353	0.281880703277224	480	0.238930789081569
ADNP	127	1	353	0.88300711163566	480	0.872442832602247
ADNP2	127	0.520848478951392	353	0.192731252849303	480	0.782279473975684
ADORA3	127	0.797751354134006	353	0.00987054386080577	480	0.821367056698968
ADPRHL1	127	0.793939386667161	353	0.56481613876973	480	0.740151921703911
ADRA1A	127	0.897399968592021	353	0.329322660261426	480	0.304192814391739
ADRA1B	127	0.0453907989419457	353	0.840566557915888	480	0.102788615542537
ADRA1D	127	0.218106731892421	353	0.602790082959702	480	1
ADSL	127	0.41114624207685	353	0.00135943865869859	480	0.00394433284301254
ADTRP	127	0.559174734127969	353	0.854984552840612	480	0.738637233031815
AEBP1	127	0.771579122180962	353	0.0286663158297783	480	0.0642014417596593
AEN	127	0.391908111267191	353	1	480	0.328898010552414
AFAP1	127	0.237895132568108	353	0.742236105966416	480	0.676410355110568
AFAP1L1	127	0.709850419557251	353	0.922228549187097	480	0.688717889548297
AFAP1L2	127	0.162697401882013	353	0.420538747245305	480	0.429071350753825
AFF1	127	0.494148498745684	353	0.83205718539723	480	0.692460597495565
AFF3	127	0.0912460873626723	353	0.645986938427807	480	0.671341358662903
AFF4	127	1	353	0.660741699018018	480	0.520622224773458
AFG3L2	127	0.849528468557294	353	0.36756413863906	480	0.808097789270085
AFM	127	0.469060611697358	353	0.477774565954077	480	0.433649870564504
AFMID	127	0.144267393047174	353	0.502084893814089	480	0.219638424690408
AFP	127	0.693904069705676	353	0.191931168888443	480	1
AGA	127	0.501439461755397	353	0.0171083212418468	480	0.850534631973328
AGAP11	127	1	353	0.716048288282529	480	1
AGAP2	127	0.300020518298504	353	0.12308953176676	480	0.160411580495513
AGAP3	127	0.225153208329469	353	0.687807820837437	480	1
AGAP6	127	1	353	0.764746327045639	480	0.727585391520361
AGBL1	127	0.54697166494574	353	1	480	0.773227240625093
AGBL2	127	1	353	0.355643860801618	480	0.558108577309269
AGBL3	127	0.251804081784768	353	0.600213211839177	480	0.608256287078536
AGBL4	127	0.728618776935073	353	0.202244673555299	480	0.090298554333816
AGBL5	127	0.584277204036929	353	0.458732930065473	480	1
AGFG1	127	0.291997748623865	353	0.24178653052696	480	0.278998216543816
AGFG2	127	1	353	1	480	0.876091440310701
AGGF1	127	0.862898146099773	353	0.699891017182905	480	0.588313796513739
AGL	127	0.896284929800218	353	1	480	0.483108405302044
AGMAT	127	0.650239788517981	353	0.852960422967484	480	1
AGMO	127	0.435766874952945	353	0.492582258357065	480	0.747735229768268
AGRN	127	0.00343564388439421	353	0.602181382005642	480	0.154705179385677
AGT	127	0.239081740583522	353	1	480	0.535137610137699
AGTPBP1	127	0.74355084995354	353	0.095622635361205	480	0.27968891472231
AGTR1	127	0.0314801719418188	353	0.139129270812574	480	0.526675075568672
AGXT	127	0.38375052114039	353	0.409719129258749	480	0.37801239783042
AGXT2	127	0.472000831196008	353	0.886591301349837	480	0.429994368459884
AHCTF1	127	0.640682468932918	353	0.0816377863969079	480	0.557896790725961
AHCY	127	0.761899349970661	353	0.637070743713232	480	0.648090482455607
AHDC1	127	1	353	0.126388677490221	480	0.62772412481638
AHI1	127	0.0533351658563723	353	0.0869701314223074	480	0.0710849356889229
AHNAK	127	0.332113688672754	353	0.73005360982671	480	0.298522192140309
AHNAK2	127	0.742544735364372	353	0.820787808351429	480	0.592020044902173
AHR	127	0.848823636843416	353	0.862170648599512	480	0.764917282147787
AHRR	127	0.00159347448625136	353	0.0468137205879778	480	0.741704828510254
AIF1L	127	0.574376131961456	353	1	480	1
AIFM2	127	0.641967726618971	353	0.0165922729336582	480	0.00902194464540274
AIFM3	127	0.398880748608728	353	0.610684591538486	480	1
AIM2	127	0.263634001935128	353	0.864148725885311	480	0.414062257800289
AIMP1	127	0.359011887716804	353	0.347135928739949	480	0.13642502171081
AIMP2	127	0.621687197624192	353	0.486314582675799	480	0.691760774100335
AIP	127	0.532261717902868	353	0.727597232914438	480	0.168958153994183
AIPL1	127	0.430446433343943	353	0.0223881175842708	480	0.0188919066754581
AIRE	127	0.218969590572629	353	0.474408199491769	480	0.606383543275018
AJAP1	127	0.774569534785768	353	0.619262028057137	480	0.765893406586017
AK7	127	0.225824229026554	353	0.860356908895019	480	0.860281493191263
AK8	127	0.73215372056226	353	0.184456322537143	480	0.169465459823709
AK9	127	0.193075947475016	353	0.0430136736010712	480	0.125808972945945
AKAP1	127	1	353	0.873479091178542	480	1
AKAP10	127	0.138388021752554	353	0.690162569583046	480	0.278660156107125
AKAP11	127	0.193026818646576	353	1	480	0.852011652913429
AKAP12	127	0.074680822129153	353	0.551303487826299	480	0.128310235767323
AKAP13	127	0.786776744390747	353	0.402569623530445	480	0.224105032987903
AKAP2	127	0.102457683972981	353	0.197466282064109	480	0.360734123203719
AKAP3	127	0.0286164339650826	353	0.421822661145052	480	0.00379443022497805
AKAP6	127	1	353	1	480	0.740848929680506
AKAP7	127	0.0308632697525322	353	0.181107410474159	480	0.133440420101542
AKAP8	127	0.776792523348419	353	1	480	0.918968557819876
AKAP8L	127	0.469912672306498	353	0.191120685821756	480	0.851210679290755
AKAP9	127	0.84242073164279	353	0.0572118177674407	480	0.0204088410588745
AKNA	127	0.742767606720035	353	0.843613583861609	480	0.591829494068209
AKNAD1	127	0.217961654281704	353	0.331707643973776	480	0.757469140186138
AKR1A1	127	0.652589982063081	353	0.395440687611072	480	0.255510307880985
AKR1B10	127	0.692925919612862	353	0.838669429056962	480	0.894367934321368
AKR1C1	127	0.26721605623875	353	0.0486767093603617	480	0.028021895385417
AKR1C3	127	1	353	0.21383360644976	480	0.841401426213593
AKR7A2	127	0.516252728482193	353	0.0607635803974739	480	0.10304311421352
AKT1S1	127	0.370427563627547	353	0.882758027659461	480	1
ALAS1	127	0.100549596925097	353	0.557111725598082	480	0.280136454514192
ALB	127	0.840390839712803	353	0.626599554018502	480	1
ALDH16A1	127	0.588944784621978	353	0.523354920858058	480	0.0871671010698829
ALDH18A1	127	0.18699156498206	353	0.293147633973075	480	0.183775459719838
ALDH1A1	127	4.0664619985642e-05	353	0.241980050790978	480	0.183299308705088
ALDH1A3	127	1	353	0.688078991378195	480	0.648927653876765
ALDH1B1	127	0.4736282771976	353	0.837887937143148	480	0.720586162901695
ALDH1L1	127	1	353	0.778589740930061	480	0.606324690114838
ALDH1L2	127	0.705197277038858	353	1	480	1
ALDH3A1	127	0.508310777499267	353	0.690654290555478	480	0.736154968310751
ALDH3A2	127	0.988691342273458	353	0.600042749334716	480	0.469556932222484
ALDH3B2	127	1	353	0.738945857092548	480	0.577751236616822
ALDH4A1	127	0.590729583778291	353	1	480	0.654794841658778
ALDH5A1	127	0.0389777979407804	353	0.514889581051556	480	0.198932323430846
ALDH6A1	127	0.576176522387714	353	0.626083738636314	480	0.802423760056383
ALDH7A1	127	0.847376147665024	353	1	480	1
ALDH8A1	127	0.86952408761362	353	0.407513136184301	480	0.66664700139171
ALDH9A1	127	0.221366299361689	353	0.8942864126761	480	0.779954812249513
ALDOB	127	0.400360248173308	353	0.0327851514312552	480	0.778750017482123
ALG1	127	0.555875862655817	353	0.354509321539677	480	0.459549456707834
ALG10	127	0.434228105535363	353	0.0325349202418743	480	0.0590955900483308
ALG11	127	1	353	0.69646825935081	480	0.380066506365263
ALG12	127	0.11829064097499	353	0.603035892448841	480	0.632571871383829
ALG14	127	0.7617564102241	353	0.50245336328038	480	0.127701260013208
ALG1L2	127	0.812368746743848	353	0.0253518401805656	480	0.0254463789775243
ALG2	127	1	353	0.690731455039641	480	0.403056781869001
ALG3	127	0.809327844827954	353	0.334718785988311	480	1
ALG6	127	0.650721153052956	353	1	480	1
ALG8	127	0.329190072257265	353	0.74116421761334	480	0.760126788139032
ALK	127	0.0436917485478725	353	0.919735225702336	480	0.18023723465696
ALKBH3	127	0.758213720832893	353	0.330965804736479	480	0.398173202756961
ALKBH8	127	0.0842939781619996	353	1	480	0.736479201865786
ALLC	127	0.0414033300462878	353	0.783399901077647	480	0.0377450971346753
ALMS1	127	0.316085060534195	353	0.541964855158863	480	0.407493945848207
ALOX12	127	0.214054785644818	353	0.268349189111055	480	0.307005063664295
ALOX12B	127	0.58542460779135	353	0.489561930393266	480	0.180978767937916
ALOX15	127	0.215038793739242	353	1	480	0.74646278423184
ALOX15B	127	0.512022334138751	353	0.0827505113120603	480	0.415585128178501
ALOX5	127	1	353	0.226130174377064	480	0.213665964758367
ALOXE3	127	0.822760976743114	353	1	480	0.50536415535051
ALPK1	127	0.565922532881445	353	0.336451148790744	480	0.828071605122386
ALPK2	127	0.795063393146633	353	0.849358389009047	480	0.697094017431529
ALPK3	127	0.23376861277511	353	0.137766839597188	480	0.0215020435802979
ALPL	127	0.190668423427629	353	0.0884536382868113	480	0.236646507215072
ALPP	127	0.77947916788017	353	1	480	0.59425248499691
ALPPL2	127	0.23748887885341	353	0.0747031413519419	480	0.402486161073013
ALS2	127	0.515514067642946	353	1	480	0.71637338274353
ALS2CL	127	0.305699788328234	353	0.700894764676567	480	0.30430102236226
ALX1	127	0.599107877163311	353	0.482260952423461	480	0.503063743772551
ALX3	127	0.0206103511129281	353	0.549843409077642	480	0.550443725986311
ALX4	127	0.537224113159269	353	1	480	1
AMBN	127	3.94944846939617e-11	353	1	480	0.571465196246174
AMBRA1	127	0.892725581015065	353	0.47350492784705	480	0.859500833055552
AMDHD2	127	0.0151010332965084	353	1	480	1
AMER2	127	0.33453618194964	353	0.251736246810303	480	0.122340848688526
AMER3	127	0.350401854833595	353	0.825918255934297	480	0.200294668733458
AMFR	127	0.661286984746823	353	0.792824585236794	480	1
AMH	127	0.327571699696892	353	0.0392754947219596	480	0.0698081222354103
AMHR2	127	0.677757485416277	353	0.206766354824078	480	0.305210141283397
AMIGO1	127	0.0880343267824804	353	0.242004922700858	480	0.20596249054008
AMMECR1L	127	0.724990486579977	353	0.00479579813524012	480	0.00410993738548959
AMN	127	0.451149345384332	353	0.29973597368509	480	0.848445103772363
AMOTL1	127	0.567832898281783	353	0.908498366291787	480	0.759196458699887
AMOTL2	127	0.825337991131313	353	0.881351068429145	480	0.713755535805492
AMPD1	127	0.380682386205374	353	0.891705701922424	480	0.862501442053764
AMPD3	127	0.216188282257032	353	0.0603135130278111	480	0.390542897466937
AMPH	127	0.721549736102125	353	0.275045478336744	480	0.447947373898343
AMT	127	0.50997937251958	353	0.682833931391265	480	0.624199263778971
AMTN	127	0.546833349932452	353	0.449919909219123	480	1
AMY2B	127	0.811502898872189	353	0.784825644072683	480	0.909328412944164
AMZ1	127	0.275991822372484	353	0.317400975006101	480	0.698148184220599
ANAPC1	127	0.662549204651868	353	0.88917687116865	480	0.232238648469781
ANAPC2	127	1	353	0.665882521047397	480	1
ANAPC5	127	0.180127320003025	353	0.335059441671946	480	0.425146105544322
ANAPC7	127	0.727406472110878	353	0.789790114489697	480	0.784830888661869
ANGEL1	127	0.0565023729616624	353	0.221976610213674	480	0.268260672551909
ANGEL2	127	0.508961899616322	353	0.843804854332875	480	1
ANGPT2	127	0.258467298793069	353	0.50354659711176	480	0.281512621340666
ANGPT4	127	0.336966446327448	353	0.536774228292164	480	0.493742739286298
ANGPTL2	127	0.215796858233407	353	0.589109044974714	480	0.583468715331017
ANGPTL3	127	0.424036707726318	353	0.194794447110509	480	0.214777478688949
ANGPTL4	127	0.636393696595446	353	0.398265529397555	480	0.218711694213244
ANGPTL5	127	0.161908077806876	353	0.880323398585891	480	0.812040390874388
ANGPTL6	127	0.158503728020588	353	0.806950756353517	480	0.160204763753515
ANGPTL7	127	0.347244656651568	353	0.620405786325237	480	1
ANHX	127	0.0853890019533607	353	1	480	0.563435086899207
ANK1	127	1	353	1	480	0.117482208125645
ANK2	127	0.572092171474137	353	0.117322025508817	480	0.0152181465605947
ANK3	127	0.857047466474884	353	0.7242848759814	480	0.860178636776942
ANKAR	127	1	353	0.855170661940275	480	0.295557927974773
ANKDD1A	127	0.623470403806224	353	0.715155971240685	480	0.621633039800002
ANKDD1B	127	0.218689208075686	353	0.0114610302812141	480	0.0232590804818148
ANKEF1	127	0.0798276778463967	353	0.395835481624754	480	0.41808131341295
ANKFN1	127	0.377434505769069	353	1	480	0.548595860711496
ANKFY1	127	0.838525878700667	353	0.738644877236397	480	1
ANKH	127	0.00343323402924944	353	0.379603976632075	480	0.622128210453846
ANKHD1	127	0.148266203051848	353	0.862613170857222	480	1
ANKIB1	127	0.13447687609871	353	0.127011268162471	480	0.0864083478263278
ANKK1	127	1	353	0.878787785887975	480	0.767345342977659
ANKLE1	127	0.081367825840078	353	1	480	0.520655864472917
ANKLE2	127	0.120029164277878	353	0.699643376376668	480	0.407664585088264
ANKMY1	127	0.573889487225555	353	0.370513080508132	480	0.719185134330227
ANKRD1	127	0.0965952087218066	353	0.859738624049846	480	0.848548923949821
ANKRD11	127	0.373855044012698	353	0.816575477410386	480	0.503633990357867
ANKRD12	127	0.361975373823542	353	0.000311842455891331	480	0.0111208126320336
ANKRD13A	127	0.455698397247685	353	0.74288468769411	480	0.353865242251681
ANKRD16	127	0.307569820352581	353	0.176570213317171	480	0.155209251224425
ANKRD17	127	0.597635263104214	353	0.506153693225178	480	0.229033573088582
ANKRD18A	127	1	353	0.12779881828447	480	0.103799133610116
ANKRD18B	127	0.159783897968525	353	0.894282299705923	480	0.906248546657542
ANKRD2	127	0.313371030820391	353	0.307578892787602	480	0.0668074188057299
ANKRD20A1	127	0.000156195966728778	353	0.323897156594265	480	0.0165681262168239
ANKRD22	127	0.494073912464904	353	0.673986523348173	480	0.286216843097883
ANKRD23	127	0.678626973576234	353	0.30154861635836	480	0.705997486737989
ANKRD24	127	0.613345135197561	353	0.545427068589383	480	0.702022450501229
ANKRD26	127	0.171503329398622	353	0.614702478948817	480	1
ANKRD27	127	0.713996237341403	353	0.244593903373359	480	0.326474277584997
ANKRD28	127	0.154674879226978	353	0.87060770264083	480	1
ANKRD29	127	0.823365143022683	353	0.149790387042695	480	0.158459215277108
ANKRD30A	127	0.832173819355818	353	0.363784303709792	480	0.244086800522102
ANKRD30B	127	0.82070760851085	353	0.293190130128115	480	0.359326525031284
ANKRD31	127	0.109280803514386	353	0.430821115551972	480	0.577441144505063
ANKRD33	127	1	353	0.860393652104471	480	0.326351606232888
ANKRD33B	127	0.839518722046485	353	0.437657494207166	480	0.160293414161246
ANKRD34B	127	0.72423514909665	353	0.408787544128984	480	0.589483956493345
ANKRD34C	127	0.138817344803556	353	1	480	1
ANKRD35	127	0.161627210528774	353	0.658271892278915	480	0.293086997272985
ANKRD36	127	0.705221110414877	353	0.378423581919229	480	0.146234706223957
ANKRD36B	127	1	353	0.736765769403256	480	0.124307489658506
ANKRD36C	127	0.365683990950318	353	0.0795710996747837	480	0.276707185831689
ANKRD40	127	0.0755560676767281	353	0.809661859557562	480	0.554226047360918
ANKRD42	127	0.66624407337081	353	0.735372297726411	480	0.68194039034099
ANKRD44	127	0.401806772218268	353	0.786495281140675	480	0.672559804638771
ANKRD45	127	0.178111935176198	353	0.655585651738796	480	0.168803064657459
ANKRD53	127	0.882199268750039	353	0.0215787015505557	480	0.0229942402311104
ANKRD55	127	0.18848445505619	353	0.634473702620909	480	1
ANKRD6	127	0.666206992721691	353	0.368238824474213	480	0.860729348856104
ANKRD60	127	0.391154509389945	353	0.471194420012498	480	0.252981530117321
ANKRD61	127	0.6636082296088	353	0.00029897406444257	480	0.291440764349089
ANKRD62	127	0.0201919076285182	353	0.623162183687442	480	0.168815327127873
ANKRD65	127	0.680618373202373	353	1	480	1
ANKRD7	127	0.182359621172916	353	0.845744559638295	480	0.460759073839628
ANKS1A	127	0.163376093778349	353	0.0146997856958807	480	0.00248662296594926
ANKS1B	127	0.145140175196839	353	0.578432773784415	480	1
ANKS3	127	0.605109358728308	353	0.620065215773497	480	0.517664319198918
ANKS4B	127	0.237255304779931	353	1	480	1
ANKS6	127	0.207228768401459	353	0.661602132396488	480	0.45204461971574
ANKUB1	127	0.172320736338808	353	0.126582685383692	480	0.428565981844853
ANKZF1	127	0.166515627550491	353	1	480	1
ANLN	127	0.201598154022023	353	0.5111398506541	480	0.169258163718319
ANO10	127	1	353	0.19440902819317	480	0.0640214934800015
ANO2	127	0.422638446179974	353	0.863780257377237	480	0.884759878432224
ANO3	127	0.794167098182625	353	0.91035286425701	480	0.818372973153012
ANO4	127	0.153816303039097	353	0.234058869680566	480	0.101265483367675
ANO5	127	0.16382759056047	353	0.501048971341861	480	0.239590081444911
ANO6	127	1	353	0.254428845052029	480	1
ANO7	127	0.409265942669545	353	0.00728460934516639	480	0.0134383734486927
ANO8	127	0.257032761550572	353	1	480	0.280273226595473
ANO9	127	0.14883583178206	353	0.427827993385256	480	1
ANP32C	127	0.535106760829612	353	0.848544071109717	480	1
ANPEP	127	0.118179608783258	353	0.289152191412535	480	0.501227830074767
ANTXR1	127	0.24133765830392	353	0.0734369667993629	480	0.289565621157777
ANTXRL	127	0.474434819775469	353	0.662001466948451	480	0.877607961222586
ANXA1	127	0.134227668605887	353	0.45541850072536	480	0.793434154466992
ANXA10	127	0.818784951150862	353	0.0926209558525749	480	0.172556377428983
ANXA11	127	0.793581011413655	353	0.524287539378919	480	0.350261726601961
ANXA2R	127	1	353	1	480	1
ANXA3	127	0.746452568974775	353	0.629645210793101	480	0.644850208537417
ANXA4	127	0.351402262689032	353	0.259092486976618	480	0.168182783924927
ANXA5	127	0.169601459256789	353	1	480	0.815238668621447
ANXA7	127	0.357758154671331	353	0.12319274957202	480	0.0580262183216452
ANXA9	127	0.551239308971368	353	0.0356577307709327	480	0.429266112215903
AOAH	127	0.424143411880304	353	0.328847211902164	480	0.689878422262488
AOC1	127	1	353	1	480	0.620062628104146
AOC2	127	0.904896272549877	353	0.755827587578161	480	0.607320890337073
AOC3	127	0.165515318555741	353	0.535667022470736	480	0.181923464174927
AOX1	127	0.414139099137236	353	0.165806624368455	480	0.48973626562821
AP1B1	127	0.177201166676793	353	0.840747099564951	480	0.902994866530498
AP1G2	127	0.75073460834411	353	0.0961463158204462	480	0.262035460025155
AP1S3	127	1	353	0.807732868647469	480	1
AP2A1	127	1	353	0.698786789985546	480	1
AP3B1	127	0.556607038068718	353	0.902862692472018	480	1
AP3D1	127	0.846510809518688	353	0.0407073167293609	480	0.761731878350981
AP3S2	127	1	353	0.682055793158813	480	0.582317147117346
AP4B1	127	0.538540107303577	353	0.6405777861886	480	0.629607819469616
AP4E1	127	0.0634145143750321	353	0.501189803625461	480	0.1080193718697
AP4M1	127	0.391752202562802	353	0.880360878749851	480	0.0846383225007268
AP5B1	127	0.0396702009089819	353	0.232720071587371	480	0.0329083000761001
AP5M1	127	0.0288985728487466	353	0.809636292855595	480	0.69055085503767
AP5S1	127	1	353	0.476364726802285	480	0.448608522023044
AP5Z1	127	0.506368575510482	353	0.305198291371254	480	0.106842779815011
APAF1	127	0.818126896430103	353	0.0110844958227374	480	0.0114162259740466
APBA2	127	0.665633356547788	353	1	480	0.74053624989925
APBA3	127	0.071005243882326	353	0.678851680207366	480	0.0984904472722925
APBB1	127	0.370554569122777	353	0.0728207513831498	480	0.733316014728701
APBB1IP	127	0.43027571806231	353	1	480	0.842845369271686
APBB2	127	0.0889179580255197	353	0.0443144985598463	480	0.0260107435304368
APBB3	127	1	353	0.0960356964722885	480	0.339607058775228
APC	127	0.180604959166735	353	0.0345129787828448	480	0.0583362384390415
APC2	127	0.760204312704741	353	0.337471404233328	480	0.733319363885624
APCDD1	127	0.566437122196164	353	0.771878846784211	480	0.546366540358499
APCDD1L	127	0.523893592162468	353	1	480	0.829531555819254
APCS	127	0.733096851659863	353	0.750768059365836	480	0.675910468845251
APEH	127	0.16399873671332	353	0.732298127230603	480	0.499469085798706
APH1B	127	0.436755723788667	353	0.236573269959463	480	0.457396324313575
API5	127	0.0901855482216063	353	0.204872954252704	480	0.0164571267049319
APIP	127	0.359939972697606	353	0.333213744482348	480	0.206606144603821
APLF	127	0.214135605269768	353	0.586494663709604	480	0.755947573065193
APLP1	127	0.254986971979479	353	0.0580852238619231	480	0.564633880269366
APLP2	127	0.249507896686559	353	0.0600369300939772	480	0.776895583698549
APOA4	127	0.536125832772537	353	0.387100415624151	480	0.57068130457759
APOA5	127	0.0203492686939453	353	0.17470294592651	480	1
APOB	127	0.228579595001415	353	0.483337104723448	480	0.198447827822943
APOBEC3B	127	0.534287075642233	353	0.63479156025689	480	0.124293431855534
APOBEC3D	127	0.640452674064797	353	0.336069646022577	480	0.614765767193248
APOBEC3F	127	1	353	0.152224116034654	480	0.22216468064848
APOBR	127	0.317136582748292	353	0.0553979494037782	480	0.497719168713746
APOD	127	0.1827542741209	353	1	480	0.611981460313029
APOL1	127	0.712101246248029	353	0.763938200371037	480	0.416060347761761
APOL2	127	0.636226005914628	353	0.769004909943117	480	0.274053414439017
APOL3	127	0.676598651715888	353	0.349946135165955	480	0.287482886531726
APOL5	127	0.592272921368418	353	0.0216814436919028	480	0.0649508216864042
APOL6	127	0.0668939295592514	353	0.628421364277078	480	0.865485610327644
APOLD1	127	0.238629913486341	353	0.76675696251641	480	0.68417172712285
APOM	127	0.566009812324311	353	0.345870873119789	480	0.552618097039308
APOPT1	127	1	353	0.751379520137316	480	0.433176257786219
APPL1	127	0.546523115724965	353	1	480	0.846319738359333
APPL2	127	0.532422783455877	353	0.00150560053976345	480	0.0322198056134424
APTX	127	0.908319988249151	353	0.413198066519978	480	0.435360679914328
AQP1	127	0.0453986117372936	353	0.702934047300817	480	0.160975717758902
AQP4	127	0.289859006449645	353	0.732717209837738	480	0.877179625325688
AQP5	127	0.660120192330596	353	0.537628636296719	480	0.409313894805971
AQP7	127	0.692448345348044	353	0.588652137998176	480	0.267850225773449
AQP9	127	1	353	0.882508378480234	480	0.676830151613013
AQR	127	1	353	0.022283145798553	480	0.394916457448414
ARAP1	127	0.726013250045049	353	0.186327755747242	480	0.11271167352414
ARAP2	127	0.144445617886319	353	0.103132325997036	480	0.0583623522313541
ARAP3	127	0.178974500203362	353	0.794296717592951	480	0.688587466933572
ARFGAP1	127	0.00719253012995025	353	0.489848518271726	480	0.167847522696023
ARFGAP2	127	0.0921659667661533	353	0.291230894858099	480	0.288232990873897
ARFGAP3	127	0.22473032690626	353	0.439517192861436	480	1
ARFGEF1	127	0.24600408121745	353	0.00623600375681821	480	0.166968623242254
ARFGEF2	127	0.841823983147419	353	0.881119626707584	480	0.707079039005274
ARG2	127	0.803625143006594	353	0.537344936610431	480	0.63238272266754
ARGFX	127	0.0890038859145809	353	0.708001870178837	480	0.195382039565968
ARHGAP1	127	0.22357945671424	353	0.402565661536896	480	0.446685736357399
ARHGAP10	127	0.812166471950412	353	0.693148487932322	480	0.671518872367641
ARHGAP11A	127	0.470025963024673	353	0.687533779808877	480	0.492426682369547
ARHGAP12	127	0.0323298261407172	353	0.348346154326817	480	0.49134100735621
ARHGAP18	127	0.128821769659358	353	0.719281299977205	480	0.474408835527698
ARHGAP19	127	1	353	0.666886991894423	480	0.831229036160364
ARHGAP20	127	0.141790046205451	353	1	480	0.719634962641117
ARHGAP21	127	0.288289212199256	353	0.0664081671630681	480	0.098392087402818
ARHGAP22	127	1	353	0.284202455506233	480	0.0170451557290395
ARHGAP23	127	0.447869212992842	353	0.833885175869868	480	0.891139836804423
ARHGAP25	127	0.446198497483411	353	0.160215916249771	480	0.191899639164603
ARHGAP27	127	0.0931910854947817	353	0.000395313003605069	480	0.000203291960206409
ARHGAP28	127	0.892478060229115	353	0.44238417047424	480	1
ARHGAP29	127	0.0234288642801308	353	0.16880117454725	480	0.026229472805774
ARHGAP30	127	1	353	0.887378278554467	480	0.905588206912872
ARHGAP31	127	0.481488082829687	353	0.785585209806906	480	1
ARHGAP32	127	0.199991312040504	353	0.139231942278865	480	0.634230914910426
ARHGAP33	127	0.211669266740375	353	0.660450340770129	480	0.445704351513778
ARHGAP35	127	0.534751481488409	353	0.803813432326754	480	0.848790263310162
ARHGAP39	127	0.111877184321789	353	0.37527933469555	480	0.298874579430276
ARHGAP40	127	0.808241552461556	353	0.00544684641015136	480	0.00347469826750002
ARHGAP5	127	0.176060423347127	353	0.580494597822696	480	0.58216885236291
ARHGAP8	127	0.867164246707946	353	0.419025952700737	480	0.529006166358851
ARHGAP9	127	0.43257483459463	353	0.148514907238991	480	0.104956225202687
ARHGEF1	127	0.571202294460164	353	0.769679884400185	480	0.553947820790917
ARHGEF10	127	0.181872609438702	353	0.621458019446667	480	1
ARHGEF10L	127	0.801718035458949	353	0.777385751372068	480	0.256100585649655
ARHGEF11	127	0.520042073487483	353	0.0665476039789983	480	0.0716784600904715
ARHGEF12	127	0.484988438952378	353	0.736175506794859	480	0.613244431814581
ARHGEF16	127	0.476275797164835	353	0.381604951034546	480	0.432512296271333
ARHGEF17	127	0.635418099704748	353	0.441464627290552	480	0.821594789729124
ARHGEF18	127	0.0307384126480741	353	0.593393922384584	480	0.592423584389788
ARHGEF19	127	0.292862562587745	353	0.265568359948213	480	0.229082966859886
ARHGEF25	127	0.356392367939243	353	0.89784404524368	480	0.737391690512541
ARHGEF26	127	1	353	0.573101441773324	480	0.442317413150843
ARHGEF28	127	0.0517186080573053	353	0.370802996523572	480	0.191963160484142
ARHGEF3	127	0.278583151780543	353	0.818835340979834	480	0.739503095986813
ARHGEF33	127	0.757208067987579	353	0.149037591929019	480	0.0794595307790234
ARHGEF37	127	0.298158874009963	353	0.751559649000148	480	0.578573701690378
ARHGEF38	127	1	353	0.33913380835751	480	0.671534701708536
ARHGEF4	127	0.55552657483909	353	0.200727725327003	480	0.369725873936661
ARHGEF40	127	0.0921692483403316	353	0.586801240380413	480	0.515895537227555
ARHGEF5	127	0.552119315755774	353	0.69239235533693	480	0.631601433942488
ARHGEF7	127	0.610508636652178	353	0.00423275660396227	480	0.0302429756218201
ARID1A	127	0.270226125571986	353	0.913992326578169	480	1
ARID1B	127	0.808690639895878	353	0.801518099292566	480	0.174429362944991
ARID2	127	0.110377081263054	353	0.719007986716279	480	0.625551881346299
ARID3A	127	0.605982421551015	353	1	480	0.849790938962656
ARID3C	127	0.227951147073218	353	0.061654699191302	480	0.202327476710617
ARID4B	127	0.0575636147084695	353	0.622315655926261	480	0.0449221228260985
ARID5A	127	0.11756881791696	353	0.604230067383211	480	0.773098816098806
ARID5B	127	0.461260488575871	353	0.218293602525008	480	0.106847419910617
ARL13B	127	0.30281639296192	353	0.4424525336234	480	0.329392336710673
ARL14EPL	127	0.104157393356132	353	1	480	0.483975299458413
ARL6IP4	127	0.197135065298259	353	0.873981963352828	480	0.451883624069504
ARMC10	127	0.320612406280498	353	0.56311254419811	480	0.873947512687386
ARMC12	127	0.631211459608266	353	0.299107952756501	480	0.583016469212519
ARMC2	127	0.155369772470031	353	0.216757169532446	480	0.13128819032636
ARMC3	127	0.534194767855549	353	0.68015801823633	480	0.445545397887045
ARMC4	127	0.274004712744584	353	0.544370777833979	480	0.606657419655788
ARMC5	127	0.432026971615768	353	0.308844471069427	480	0.289542530039767
ARMC9	127	0.46759989398662	353	0.0732251964770836	480	0.64528970336475
ARNT	127	0.554515178304302	353	0.318335505151503	480	0.271405569460966
ARNT2	127	0.968492168724826	353	0.216256007198941	480	0.301797408936213
ARNTL2	127	0.885950264712234	353	0.613281543134735	480	0.613635699229787
ARPC4-TTLL3	127	0.0751443453181523	353	0.092382041026721	480	0.435775644396353
ARPC5L	127	0.488307692538503	353	0.194450823418477	480	0.147510990742496
ARPP21	127	0.526540957809445	353	0.130167627364563	480	0.175219198869915
ARRDC1	127	0.453718574841572	353	0.419861582731408	480	0.390440212690913
ARRDC2	127	1	353	1	480	1
ARSA	127	0.651889049421031	353	0.768867935467968	480	0.916037307870401
ARSG	127	0.274052337166736	353	0.173228885695638	480	0.0174756083419912
ARSI	127	0.327729744492572	353	0.797240263751144	480	0.358394562252674
ARSJ	127	0.438056801124032	353	0.252872836846374	480	0.452371258099094
ARSK	127	0.00492770575393287	353	0.901926341715727	480	0.101549273985562
ART1	127	0.297018119798969	353	0.499416972856749	480	0.129077844747913
ART4	127	0.529957761506683	353	1	480	0.607927152753702
ART5	127	1	353	0.202800000607463	480	0.334829483920962
ARV1	127	0.554378134335684	353	0.71170893281826	480	0.383253211083545
ARVCF	127	0.424007765425844	353	0.816275588772476	480	1
ASAH1	127	0.298059152446328	353	0.412187391632002	480	0.209366369934159
ASAP2	127	0.0292514621803934	353	0.530338605574099	480	0.111033618459458
ASAP3	127	0.455344146612233	353	0.74455865752337	480	0.60584368416312
ASB10	127	1	353	0.158400280891818	480	0.559420126560265
ASB14	127	0.41908273358582	353	0.698605127110457	480	0.828728897836393
ASB15	127	1	353	0.0106988043525843	480	0.083547164548566
ASB16	127	0.0194879523636089	353	0.394047895250709	480	0.174120348169643
ASB18	127	0.309179814934546	353	0.778040770213464	480	0.572144365627817
ASB2	127	0.370712804715014	353	1	480	0.641900690962433
ASB5	127	0.252687131892224	353	0.104424731217919	480	0.602143073013335
ASB6	127	0.43894609366192	353	0.784437866535079	480	0.82813794101138
ASCC1	127	0.576987038064205	353	0.234744691820736	480	0.27967215046079
ASCC2	127	0.877067053571775	353	0.797887327035598	480	0.796843744091553
ASCC3	127	0.629781425393399	353	0.0659648477951648	480	0.215774178803289
ASCL1	127	0.117972796658832	353	0.236568124069328	480	0.182804261506951
ASGR1	127	0.34447736104795	353	1	480	0.56610776715317
ASH1L	127	0.282785331221219	353	0.909303168933409	480	0.220621060024078
ASIC1	127	0.659366099313049	353	0.320675196672358	480	0.423114836914143
ASIC2	127	0.752565664521536	353	0.0282600968597695	480	1
ASIC3	127	0.536169354447121	353	0.483663391042282	480	0.885261521802814
ASIC4	127	0.11058209189798	353	0.802015341809709	480	1
ASIC5	127	0.0276012513471262	353	0.0579782408386861	480	0.646769903112588
ASL	127	0.811542324746982	353	0.534927752669375	480	0.497905543810332
ASNS	127	0.0027562803355452	353	0.0209922486704892	480	0.0087665450442922
ASNSD1	127	0.260190856224292	353	0.138679294971223	480	0.379999275477232
ASPDH	127	0.276137926068401	353	0.0646617918851788	480	0.0666448777115207
ASPG	127	0.810313727895509	353	0.700362420658226	480	0.449317674724837
ASPM	127	0.859111977839624	353	0.818236436384032	480	0.701040307030977
ASPN	127	0.758456995785877	353	0.118251107947997	480	1
ASPSCR1	127	0.330994767833002	353	0.732601398552956	480	0.676354790171835
ASS1	127	0.0996744303047751	353	0.818698578298262	480	0.383368847881777
ASTE1	127	0.169995408380064	353	0.873806358411564	480	0.639629963231117
ASTL	127	0.657934524448212	353	1	480	0.809902095699813
ASTN1	127	0.830475083164084	353	1	480	0.865648973648786
ASTN2	127	1	353	0.770646904180465	480	0.445349646376467
ASXL1	127	0.044636185111722	353	0.778864359172567	480	0.481556494356715
ASXL2	127	0.455442583493712	353	0.682402851763593	480	0.338688823608013
ASXL3	127	1	353	0.732864068702402	480	0.70034351165965
ASZ1	127	0.187877558878748	353	0.589432360550068	480	0.477138239975356
ATAD2	127	0.896874644408584	353	0.424165703110968	480	0.742705726237857
ATAD2B	127	0.108004879971803	353	0.515388005801971	480	0.074002002251146
ATAD3A	127	0.208541129035232	353	0.579915150625436	480	0.423568450664471
ATAD3B	127	0.685579124275717	353	0.395404064642893	480	0.622523298899163
ATAD3C	127	0.173876921673615	353	0.755194958095903	480	0.429937960197794
ATAD5	127	0.150026574860806	353	0.826463135695144	480	0.814958572504971
ATAT1	127	1	353	0.00097257130474615	480	0.00107549184313094
ATE1	127	0.0539678243219169	353	0.74198273111401	480	0.303073751801937
ATF4	127	0.352805711802253	353	0.408639147804542	480	0.791346946889634
ATF6	127	0.147208740021138	353	0.868536076249988	480	0.798829209709883
ATF6B	127	0.469973976422977	353	0.794620287850771	480	0.789029273210332
ATF7IP	127	0.139337660841609	353	0.496341276712155	480	0.503699352249974
ATG13	127	0.0157694519593313	353	0.616323096052385	480	0.186116477134538
ATG14	127	0.714832019259988	353	0.445273766762024	480	0.389432969737866
ATG16L2	127	0.389001715050932	353	0.571390897922247	480	0.672229510384533
ATG2A	127	0.717784740359704	353	0.576445530428127	480	0.658305171716464
ATG2B	127	0.348432894076499	353	0.546866015979519	480	0.711476013736913
ATG3	127	0.561758045041752	353	0.612687561362004	480	0.504046469211049
ATG4B	127	0.39990035777753	353	1	480	1
ATG4C	127	0.808533886580129	353	0.728985568878282	480	0.743994523741247
ATG4D	127	0.445178774864989	353	0.776577629369723	480	0.844211892645151
ATG9A	127	0.215612891030776	353	0.693903906189318	480	1
ATIC	127	0.368596273241517	353	0.503981836895604	480	0.255428698162237
ATL2	127	0.266923816398067	353	0.337539284896969	480	0.712800571966958
ATM	127	0.415073067062729	353	0.830223920588687	480	0.415919473544358
ATMIN	127	0.614167352997625	353	0.18852422985653	480	0.131063156146407
ATN1	127	0.507494018162499	353	0.0235202536155444	480	0.00540715162147343
ATOH1	127	1	353	0.681432574068609	480	0.474481300860906
ATOH8	127	0.82906495909373	353	0.31361991987189	480	1
ATP10A	127	0.742135015591299	353	0.90446934416974	480	0.650482758704926
ATP10B	127	0.522597364182797	353	0.679555914942258	480	0.863448929420749
ATP10D	127	0.303906273863753	353	0.879046357118187	480	0.790820946801837
ATP11A	127	0.745201942875471	353	0.209787436591197	480	0.100792238329995
ATP12A	127	0.778479240840641	353	0.274847820397338	480	0.291284311670143
ATP13A1	127	0.122906456586738	353	0.05805779660205	480	0.0093609063305069
ATP13A2	127	0.0689291624152129	353	0.481669136757045	480	0.281144269963785
ATP13A3	127	0.364194605078482	353	1	480	1
ATP13A4	127	0.597398090849111	353	0.294504013566288	480	0.340952965039699
ATP13A5	127	0.236633800000946	353	0.0821119004914218	480	0.119886328126233
ATP1A2	127	0.774392693248109	353	1	480	1
ATP1A4	127	0.146956739001177	353	0.710994803999802	480	0.126573320974437
ATP1B2	127	0.491395703484114	353	0.107930455097568	480	0.258346208167752
ATP2A1	127	0.806973321457798	353	0.254154271444705	480	0.303754159794584
ATP2A2	127	0.500605555306437	353	0.478621539432287	480	0.618604256595857
ATP2A3	127	0.275297892690926	353	0.266738171811366	480	0.594634377744652
ATP2B2	127	0.0131997147728495	353	0.902828243148739	480	0.163621869740577
ATP2B4	127	0.83388026377376	353	0.462649990281683	480	0.621943295105797
ATP2C2	127	0.211653158350769	353	0.0995517844130572	480	0.0840835948368622
ATP4A	127	0.85309714486391	353	0.753011511008082	480	1
ATP4B	127	0.43771247128776	353	0.0784963833308282	480	0.213791049667878
ATP5B	127	0.0688613022155077	353	0.837909656430399	480	0.537298443648806
ATP5J2-PTCD1	127	1	353	0.395793609862634	480	0.829158629902366
ATP5O	127	0.804953885123839	353	0.849409968948714	480	0.611446380368241
ATP5SL	127	0.494697945151485	353	0.0566413210009735	480	0.113349258688812
ATP6AP1L	127	0.178603753515652	353	0.631450382195819	480	0.803576794358932
ATP6V0A2	127	0.319529402902634	353	0.284541588868475	480	0.0820059399568598
ATP6V0A4	127	0.348155026479603	353	0.779222598729174	480	0.726994923055902
ATP6V0D2	127	0.811966586415285	353	0.401983268849338	480	1
ATP6V0E2	127	0.888968173550993	353	0.234516826119864	480	0.789259748079987
ATP6V1B1	127	0.00993162751909715	353	1	480	1
ATP6V1B2	127	0.789917498185322	353	0.496413532183244	480	0.5152154447322
ATP6V1C2	127	0.108909248406264	353	0.318913533396392	480	0.255705136640346
ATP6V1G3	127	0.150692818280826	353	0.00142066538292152	480	0.714323595298988
ATP7B	127	0.782951058148369	353	0.73044352846505	480	0.397352959956668
ATP8A1	127	0.859423389546617	353	0.902422630340619	480	1
ATP8A2	127	0.135924704639331	353	0.561172602415999	480	0.830673714232221
ATP8B1	127	0.689905301229526	353	0.0523100487056052	480	0.0126636386791112
ATP8B2	127	1	353	0.922766311870937	480	0.590666865103796
ATP8B3	127	0.357090210986742	353	0.0953822470331075	480	0.0421952079165003
ATP8B4	127	0.285438726024711	353	0.245799901830672	480	0.488354449764513
ATP9A	127	0.142468224988139	353	0.85447793245215	480	0.78041966399002
ATP9B	127	0.0689191174819778	353	0.456339683890173	480	0.530703242672898
ATR	127	0.762555205279307	353	0.619873840567265	480	1
ATRIP	127	0.129664399282567	353	0.695151549667751	480	1
ATRN	127	0.62882144146867	353	0.206173516571405	480	0.151794601185419
ATRNL1	127	0.327448389033658	353	0.0485098232220163	480	0.765776563763027
ATXN1	127	1	353	0.730786710171904	480	1
ATXN1L	127	0.266692174922537	353	0.139385023824678	480	0.125897286452107
ATXN2	127	0.146384729370715	353	0.448572454140228	480	0.822012056384266
ATXN7	127	0.828503766032235	353	0.247808885512772	480	0.664710913744017
ATXN7L1	127	0.0810137385327108	353	1	480	1
ATXN7L2	127	0.0462438919174748	353	0.729640421032008	480	0.177286274362612
AUNIP	127	0.684532268129616	353	1	480	1
AURKAIP1	127	0.800835708298102	353	1	480	0.671428644231559
AUTS2	127	0.112461351550578	353	0.509494541762916	480	1
AVEN	127	0.51753459443854	353	0.419665527938343	480	0.587422113955089
AVL9	127	1	353	0.698633713701725	480	0.757789755376783
AVPI1	127	0.747864837593369	353	0.833200367311092	480	0.478076179520699
AVPR1A	127	0.664366298076438	353	0.601776570320777	480	0.826903924098442
AVPR1B	127	0.700707988315298	353	0.606309285919845	480	0.767635844622489
AXDND1	127	0.137567749780142	353	0.477435739934798	480	0.541969495241605
AXIN1	127	0.118450000919367	353	0.567909748663715	480	0.542213830340648
AXIN2	127	0.28014283765524	353	0.508103425441718	480	0.44140373583813
AXL	127	0.24556987076512	353	1	480	0.544023801520549
AZU1	127	0.625843492299753	353	1	480	0.61115387555544
B3GALT5	127	0.745607795803475	353	0.707488684453922	480	0.412023246234969
B3GAT1	127	0.05055343878286	353	0.548353317282502	480	0.151399036765292
B3GAT3	127	0.310239895104403	353	0.35556788384097	480	0.560880159296243
B3GNT3	127	0.379644870537771	353	0.828660344644655	480	0.850663862074752
B3GNT4	127	0.244505842371223	353	0.602256821694748	480	0.245067560208347
B3GNT8	127	0.856728611609349	353	0.507430303692069	480	0.0833666109258192
B3GNTL1	127	0.327080422257972	353	0.751747605583205	480	0.478159914261765
B4GALNT1	127	0.811840957967214	353	0.0593339270143559	480	0.0413565081531763
B4GALNT2	127	0.798866455752532	353	0.293197725329371	480	0.845992376589102
B4GALNT3	127	0.396443212502072	353	0.53967400791014	480	0.75221563000682
B4GALNT4	127	0.138104654506824	353	0.689057038586664	480	0.584268178069258
B4GALT4	127	0.526984957843022	353	0.785406607490488	480	0.858694700053425
B4GALT7	127	0.689992315795543	353	0.0544060612194036	480	1
B9D1	127	0.655058178924571	353	0.828534891116358	480	1
BAALC	127	0.588633426237294	353	0.659105134413806	480	0.780368203978346
BACE2	127	0.88831006836878	353	1	480	1
BACH1	127	0.323033836322737	353	0.170268757104195	480	0.169825496622488
BACH2	127	0.808393417939182	353	0.550186484640708	480	0.642186128268748
BAD	127	0.0137528736809024	353	0.204133907919494	480	0.362309984133769
BAG4	127	0.38021028807998	353	0.805810516439399	480	0.633326130061539
BAG5	127	0.321105604924803	353	0.773920674371109	480	0.727359218456582
BAG6	127	0.561708547825324	353	0.180224202834353	480	0.385473967109782
BAIAP2	127	0.0597013182968996	353	0.0509571291651439	480	0.0209670054846605
BAIAP2L1	127	0.0272263050759464	353	0.342708980508222	480	0.43251732688341
BAIAP2L2	127	1	353	0.309676680411446	480	0.372582876534122
BAIAP3	127	0.0105913745325621	353	1	480	0.870722367386041
BANK1	127	0.807239586270973	353	0.989630788335254	480	1
BANP	127	0.820468890866141	353	0.828093432327329	480	0.844928401986154
BAP1	127	0.418367018275203	353	0.507002020114086	480	0.340353691688525
BARD1	127	0.297921906147157	353	0.47909532837399	480	0.479118928692695
BASP1	127	0.597431018734449	353	1	480	0.855481218885352
BAZ1B	127	0.428695521002667	353	0.180319157753086	480	0.609538334396542
BAZ2A	127	1	353	0.570479018617699	480	0.652560634564316
BAZ2B	127	0.881441793381765	353	0.139387360639729	480	0.18460533508786
BBC3	127	1	353	0.508480680620463	480	0.375648746579264
BBS1	127	0.355987172845409	353	1	480	0.760807177066269
BBS10	127	0.264460976428107	353	0.67042318862528	480	0.497695462088523
BBS12	127	0.574425979055512	353	0.787385714300974	480	0.773220254574243
BBS2	127	1	353	0.0680483648266418	480	1
BBS5	127	0.305580122479802	353	0.569893048515811	480	0.194278962491493
BBS7	127	0.803980384297202	353	0.732908960401498	480	0.819530596889503
BBS9	127	0.693038356236105	353	0.786808519445432	480	0.766566943717671
BBX	127	0.609546555354406	353	1	480	0.327304847380475
BCAM	127	0.000115174633495418	353	0.364361071720865	480	0.0313190392762536
BCAN	127	0.791791014735347	353	0.275070715628997	480	0.0887085345436233
BCAR1	127	0.574652364241465	353	0.474748587832457	480	0.44742766964047
BCAR3	127	0.575910632574055	353	0.610001455477235	480	0.407123747710813
BCAS1	127	0.573891578105274	353	0.735226842273704	480	0.735398647200091
BCAS4	127	0.0205569881489318	353	0.338304779825494	480	0.546690595107821
BCAT1	127	0.159668769269618	353	0.322755772230156	480	0.705654239356944
BCAT2	127	0.741552481922402	353	0.125069795515885	480	0.142611841053183
BCDIN3D	127	0.239974743912872	353	0.558753676296467	480	0.25203285302888
BCHE	127	0.147390574917896	353	0.172711357195353	480	0.510339416936866
BCL2L10	127	1	353	0.265304790588134	480	0.26436149228769
BCL2L12	127	0.263487201371649	353	0.863264459180041	480	0.41321897081458
BCL2L13	127	0.0375294684592666	353	0.154807812298689	480	0.104657237948218
BCL3	127	0.527979308857823	353	0.295487803631062	480	0.123353844040408
BCL9	127	0.755842514516021	353	0.770463854176783	480	0.382207196362976
BCL9L	127	0.466937905507557	353	0.13896981643893	480	0.0528318325070636
BCLAF1	127	0.802755948246617	353	0.35729009774869	480	0.520323228971369
BCO2	127	0.0650581181888312	353	0.483299438834194	480	0.241526724966574
BCR	127	0.861662623772192	353	1	480	0.852562661611768
BCS1L	127	0.583033785755624	353	0.72783047953679	480	0.648235233569602
BDH1	127	0.39471624744912	353	0.329120532260616	480	0.472002779303901
BDH2	127	0.357586710686973	353	0.706368883336148	480	0.760135393237628
BDKRB1	127	0.381538140530949	353	0.291809133535458	480	0.222628704706884
BDP1	127	0.884875973939878	353	0.0467766196915668	480	0.607935083480954
BEAN1	127	0.160816578690464	353	0.0831905395033192	480	0.133327768321833
BEND4	127	0.00220246395737911	353	0.491767362426793	480	0.020907924975108
BEND7	127	0.812376097628501	353	0.726825659963092	480	0.672949939784583
BEST1	127	0.550705841636778	353	0.51459600408404	480	0.268764621148239
BEST2	127	0.151976147781914	353	0.220260432551783	480	0.189001146732779
BEST3	127	0.628182497017717	353	0.0579914762487062	480	0.338371128756018
BEST4	127	0.503347289250815	353	0.411629323695143	480	0.559017064286353
BFAR	127	0.613336993986551	353	0.0605185063188853	480	0.21967253527793
BFSP1	127	0.168911786693507	353	1	480	1
BFSP2	127	0.498246806965743	353	0.577383339850284	480	0.373875037102084
BHLHE22	127	0.319850529085841	353	0.397829679032416	480	0.227991354686631
BHLHE41	127	0.844594878134646	353	1	480	0.764769907631297
BHMT	127	0.40042997079907	353	0.248458574981038	480	0.415400573601056
BHMT2	127	0.632581224791642	353	1	480	1
BICC1	127	0.506452431262037	353	0.329855085305443	480	0.069973561731524
BICD2	127	0.758456995785877	353	0.410170754851286	480	0.240320693222495
BIK	127	0.816973183135896	353	0.486476817650286	480	0.85944159730456
BIN1	127	1	353	0.313809096350915	480	0.0720848234469954
BIN2	127	0.672452907325371	353	0.0133536479909453	480	0.0603140240764931
BIRC2	127	0.522783457126851	353	0.0659593889423972	480	0.11229104011059
BIRC3	127	1	353	0.142964345853254	480	0.508924385202076
BIRC5	127	0.0820328026796137	353	0.0935603839806841	480	0.362418154568872
BIRC6	127	0.597042414323955	353	0.463565263701936	480	0.307856176810417
BIRC7	127	0.562268341126482	353	0.381954489568798	480	0.109419139460168
BIRC8	127	1	353	0.759558136580166	480	1
BIVM-ERCC5	127	0.813840448446406	353	0.771421423584643	480	0.804345327184922
BLK	127	0.178619747094044	353	0.582065068401434	480	0.630551907019471
BLM	127	0.420437676138044	353	0.901058732124242	480	0.879104947452183
BLMH	127	0.260483645850747	353	0.172712624182946	480	0.556912312065897
BLNK	127	0.621369141898679	353	0.526238559988824	480	0.495600145298398
BLVRA	127	0.301020069485253	353	0.406725481327956	480	0.238945030449735
BLVRB	127	0.788442435685012	353	0.556019957567092	480	0.394373801023022
BLZF1	127	0.127701304597335	353	0.659069474119435	480	0.686456935759749
BMP1	127	0.101697712276439	353	0.716840011134058	480	0.299393307014292
BMP10	127	0.484044877619304	353	1	480	0.851819095131955
BMP2K	127	0.887185671520096	353	0.775152094968103	480	0.723368573352814
BMP3	127	1	353	0.195389087546535	480	0.164983947309328
BMP6	127	0.87361858035936	353	1	480	0.867939968395573
BMP7	127	0.54465842682034	353	0.206733671790115	480	0.139999382083001
BMP8A	127	0.778061375068962	353	0.356290159141459	480	0.431580259213149
BMPER	127	0.82528741711103	353	0.611796978757592	480	0.308484999347123
BMPR1A	127	0.492051668478022	353	0.179203111312799	480	1
BMPR1B	127	0.288723241175519	353	1	480	0.832957670411119
BMS1	127	0.112444418332433	353	0.0287587571981811	480	0.00361632424077485
BNC1	127	0.124587340381725	353	0.853899790824182	480	0.632328041471025
BNC2	127	0.0552879461216393	353	0.0967516980159724	480	0.0372470023524302
BNIP3	127	1	353	1	480	1
BOC	127	0.318819636723802	353	0.417413647374746	480	0.26814152297734
BOD1L1	127	1	353	0.543556471927458	480	0.198241104492949
BOK	127	0.692841822797072	353	0.724703314456732	480	0.689321690849073
BOLL	127	0.747579738186459	353	0.450165988625811	480	0.45956919014901
BORA	127	0.204287654195625	353	0.683400576763243	480	0.653018714194382
BPHL	127	0.398366595913661	353	0.569096763493981	480	0.416688691475251
BPI	127	0.0288985728487466	353	0.813806798651083	480	0.267630457185511
BPIFA3	127	0.0574361647241479	353	0.0278056442146153	480	0.747612732828057
BPIFB2	127	0.786740738191158	353	0.666551660614874	480	0.608799137972745
BPIFB3	127	0.162100721693747	353	0.416229467052837	480	0.81157398201386
BPIFB6	127	1	353	0.593152260290632	480	0.185351488470098
BPIFC	127	0.469924363032921	353	0.49124237672814	480	0.751611531275179
BPTF	127	0.656188643115558	353	0.0836956296457745	480	0.0948529420889654
BRAT1	127	0.163432116374424	353	1	480	0.563636658677636
BRCA1	127	0.195610590910599	353	0.418895265926872	480	0.866343266553597
BRCA2	127	0.556672346779495	353	0.587155446410718	480	0.504599757098027
BRD1	127	1	353	0.0955847549268541	480	0.446489212820263
BRD2	127	0.777662008887008	353	0.267105836949408	480	0.460940031162329
BRD4	127	0.0808467575033976	353	0.613594364974086	480	0.261949575255541
BRD8	127	1	353	0.436934517735572	480	1
BRD9	127	0.168059165142304	353	1	480	0.756474002713262
BRDT	127	0.114772517684416	353	0.436437642617504	480	0.756559990224442
BRF2	127	0.10055039884073	353	0.514158283610538	480	0.406773608022768
BRI3BP	127	0.326158645033148	353	0.803245988384437	480	0.7027538360276
BRINP1	127	0.008650660666083	353	0.859353928473537	480	0.231054408733833
BRINP2	127	0.0775210828148681	353	0.239795161915404	480	0.445837176957515
BRIP1	127	0.341892048317122	353	0.364350071497138	480	0.107315274318599
BRPF1	127	0.58448415493136	353	0.0371117352881115	480	0.0085921199926472
BRPF3	127	0.23573887184876	353	0.86423074394416	480	0.814062387178169
BRWD1	127	0.641035103835837	353	0.462391688620602	480	0.213878196660023
BSCL2	127	0.252311983119791	353	0.795051470264258	480	0.672940123688828
BSDC1	127	0.755006366785024	353	0.101221070931736	480	0.255316625882798
BSG	127	0.714029362172449	353	0.238504905450068	480	1
BSN	127	0.432898681214576	353	0.373496247419132	480	0.142374728782874
BSND	127	0.173620024150124	353	0.877987822576097	480	0.752220643352008
BSPRY	127	0.586314002174482	353	0.317309781844251	480	0.656909239554333
BST1	127	0.224439091961312	353	1	480	0.547757460751458
BTAF1	127	0.0251162618512232	353	0.372757781010195	480	0.173438341990942
BTBD16	127	0.73692027088599	353	0.015118103379094	480	0.0117895467067753
BTBD18	127	0.130692841691331	353	1	480	0.214261022804622
BTBD19	127	0.166892546891761	353	0.726302536043768	480	0.123228201175775
BTBD3	127	0.576244664071241	353	0.804055900877052	480	0.721086704609729
BTBD6	127	0.34595975226756	353	0.391190624906702	480	0.824917186971088
BTBD7	127	0.16150616597391	353	0.839426612104343	480	0.740160163192371
BTC	127	0.260671756938659	353	0.638879086404146	480	0.39447986079881
BTG4	127	1	353	0.00462502621572136	480	0.00315915235630748
BTN2A1	127	0.528865090714228	353	0.370578153667188	480	0.813752484649477
BTN2A2	127	0.581737365578112	353	0.173067158519343	480	0.157738760964325
BTN3A1	127	0.780521767158129	353	0.77129318074172	480	0.244178985746634
BTN3A3	127	0.424639559601973	353	0.406408014562626	480	0.287770834221693
BTNL2	127	0.159659632474639	353	0.823412861359754	480	0.40642201108597
BTNL3	127	0.233410070394447	353	0.510450920209334	480	0.456653904205536
BTNL8	127	0.307929167470428	353	0.625082845824684	480	0.557228859560786
BTNL9	127	0.860682264263753	353	0.169816205216801	480	0.0957821592768339
BUB1	127	0.563496936576725	353	0.784096009425528	480	0.513044720700977
BUB1B	127	0.132148440135356	353	0.595914304723063	480	0.0577255165093313
BUD13	127	0.744196365802519	353	0.0469091043200181	480	0.0566465968184787
BYSL	127	0.426717152039803	353	0.339638757857812	480	0.816633437772383
C10orf105	127	0.00985323579870723	353	0.00272704681205826	480	0.00322189260415318
C10orf113	127	0.301815640305343	353	0.269026399137852	480	0.0322863344830642
C10orf120	127	0.0855980745822798	353	0.669155164490846	480	0.151520401336123
C10orf128	127	0.629050946097915	353	0.266906881917548	480	0.242975185998935
C10orf53	127	1	353	0.443973616845204	480	0.284291899769852
C10orf62	127	0.217493701027664	353	0.482439744044474	480	0.429395201804788
C10orf71	127	0.744341794372779	353	0.496933607139591	480	1
C10orf76	127	1	353	0.495023063929373	480	0.563761583959476
C10orf82	127	0.0418862566544201	353	0.405490511044021	480	0.228379957991102
C10orf88	127	0.449281567794927	353	0.411888696929833	480	0.210715669208639
C10orf90	127	0.194417763508556	353	0.637542156502145	480	0.324132543132686
C11orf16	127	0.34220881503543	353	0.903590416452324	480	0.216888309200973
C11orf21	127	0.0934082240762877	353	0.0875533363699772	480	0.0531023410093399
C11orf24	127	0.418942310758122	353	0.55882789110426	480	0.630176196419355
C11orf40	127	0.849200852193168	353	1	480	0.713404264378121
C11orf42	127	0.74620965466773	353	0.885055987038501	480	0.79561477637208
C11orf54	127	1	353	0.0143923730817156	480	0.032512052764279
C11orf63	127	0.301198259696483	353	0.732590025696735	480	0.331333894474831
C11orf65	127	1	353	0.516508009772718	480	1
C11orf68	127	0.351881556681166	353	0.209402404932505	480	0.406193686124003
C11orf80	127	0.813818495587881	353	1	480	1
C11orf95	127	0.125031610570481	353	0.812552204004515	480	0.374006063403628
C12orf10	127	0.462278090991898	353	0.0825285071390904	480	0.0601837336903301
C12orf40	127	0.536993430075954	353	0.09295592913003	480	0.240820507779678
C12orf43	127	1	353	0.175156351192195	480	0.171205615615291
C12orf50	127	0.763386882086255	353	1	480	1
C12orf57	127	0.096119595580508	353	0.753602808263408	480	0.264867346622027
C12orf65	127	1	353	0.710585930494949	480	0.827005090533173
C12orf80	127	0.63727730471283	353	0.277685391245057	480	0.37517416288087
C14orf105	127	0.137367040670182	353	0.793528317241137	480	0.295634426855543
C14orf132	127	1	353	0.158679654513514	480	0.223152629967908
C14orf159	127	0.392697671077932	353	0.703029633933053	480	1
C14orf180	127	0.691345236521649	353	0.171491311885909	480	0.155136264444105
C14orf28	127	0.332737535882136	353	0.558377608317118	480	0.711602220336506
C14orf37	127	0.606217972059315	353	0.017795606465743	480	0.018542612393633
C14orf39	127	0.84720752922434	353	0.0398152714631045	480	0.0811744222074924
C14orf79	127	0.690486695804489	353	0.592702633205787	480	0.691055126968026
C14orf80	127	0.784437878178498	353	0.787975100656014	480	0.594445209971017
C15orf39	127	0.310518042804505	353	0.757635861325958	480	0.642675239666047
C15orf40	127	0.0550990101532476	353	0.58917459454041	480	0.426047719806482
C15orf41	127	0.558534271667455	353	0.749616950566235	480	0.498554527180243
C15orf52	127	0.407992667738275	353	0.512717372234439	480	1
C15orf53	127	0.273005102048504	353	0.0414659285647029	480	0.000789024433368146
C16orf46	127	0.630210907490558	353	0.147411632879067	480	0.131067187714524
C16orf47	127	0.722126578352875	353	1	480	1
C16orf58	127	0.613176211778718	353	0.724769835729083	480	0.389288380074117
C16orf59	127	0.169848143143888	353	0.477955600976796	480	0.47047719121677
C16orf62	127	0.251356151855772	353	0.794366876844878	480	0.03823203595799
C16orf71	127	0.287196368436301	353	0.866674208930128	480	1
C16orf74	127	0.22197755033703	353	0.476669242459374	480	0.475716023918522
C16orf78	127	0.580398073708785	353	0.642954774922079	480	0.729497877972245
C16orf89	127	0.232210828361951	353	0.374644333962369	480	1
C16orf90	127	0.545098323527281	353	0.266591843661907	480	0.170132405000256
C16orf91	127	0.283350910508172	353	0.000679976989692748	480	0.000971216593608992
C16orf92	127	1	353	0.482135456302839	480	0.439052814089477
C16orf96	127	0.658695591259825	353	0.682730191761759	480	0.870067241548482
C17orf102	127	1	353	0.153461364974824	480	0.195318573654853
C17orf47	127	0.723893196100469	353	0.804610355378284	480	1
C17orf50	127	0.363221073576006	353	0.780918386713215	480	0.855297005724438
C17orf53	127	0.849332500808155	353	0.535220871011454	480	0.559602339124936
C17orf64	127	0.374682486456242	353	1	480	0.799330845291859
C17orf74	127	0.709458650597197	353	0.0636811518548999	480	0.121891304164564
C17orf77	127	0.565409121400177	353	0.664900082615911	480	0.433908966379211
C17orf80	127	0.374039312036585	353	0.536923857179799	480	0.45818453472143
C17orf99	127	0.334422945526918	353	0.66746419312297	480	0.351556589496537
C18orf25	127	0.658821301117806	353	1	480	0.44433125252393
C18orf63	127	0.604390223540549	353	0.668547670919987	480	1
C18orf8	127	0.456100533795571	353	0.111642019055779	480	0.647573992858143
C19orf12	127	0.701706259101624	353	0.440632364404445	480	0.743078390488688
C19orf18	127	0.560435128168474	353	1	480	0.629557429865775
C19orf25	127	0.281737996698994	353	0.225117406560681	480	0.46192300236934
C19orf47	127	1	353	0.378844538661112	480	0.252544548883946
C19orf54	127	0.680224762510209	353	0.535755606465566	480	0.792245287426603
C19orf57	127	0.581874294642594	353	0.548661025910253	480	0.379500873330992
C19orf67	127	0.474875491873724	353	0.305267560533412	480	0.280154208030858
C19orf68	127	0.635713974185087	353	0.708511128859005	480	0.599272654421705
C19orf71	127	0.401600005494947	353	0.115470127443132	480	0.0440784104293495
C1orf100	127	0.711931198198606	353	0.268882071517697	480	0.469686195312601
C1orf106	127	0.243325129558315	353	0.149320022592405	480	0.0901324463342979
C1orf109	127	1	353	0.461474579148737	480	0.461481839608022
C1orf112	127	0.739170716566802	353	0.589979295533906	480	0.473796611602618
C1orf116	127	0.793528447380608	353	0.0264131623973982	480	0.050064197465942
C1orf127	127	0.00675362268778279	353	0.624160833261955	480	0.145446166732385
C1orf141	127	0.505228109897541	353	0.536269274754453	480	0.841419525913683
C1orf158	127	0.841917450304704	353	0.6531401245574	480	0.751602765598394
C1orf159	127	1	353	0.699855842676286	480	0.626430393626606
C1orf167	127	0.24475601802673	353	0.642976409129989	480	1
C1orf168	127	0.673001550337343	353	0.612364994466776	480	1
C1orf174	127	0.623719588834479	353	0.455256482130414	480	0.576083980342847
C1orf185	127	1	353	0.876936722087273	480	1
C1orf194	127	1	353	1	480	1
C1orf198	127	0.503747193071811	353	0.446874018449624	480	0.819451051102433
C1orf228	127	0.845984993775555	353	0.358539785913039	480	0.202910937693774
C1orf43	127	0.635034646917225	353	0.49743160340546	480	0.405660224007575
C1orf53	127	0.415804013684186	353	0.427425063812051	480	0.182436395786165
C1orf56	127	0.00224696809297531	353	1	480	1
C1orf74	127	1	353	0.775088838494797	480	1
C1orf94	127	0.796626338412269	353	0.247005474191219	480	0.384942125565401
C1QTNF6	127	0.191775441962122	353	0.772813223655616	480	0.51645858317636
C1QTNF8	127	0.63446492949054	353	0.0412613458959379	480	0.0239401878878741
C1QTNF9B	127	0.762704194466376	353	0.680194972097779	480	0.425736000405716
C1RL	127	0.875162655748207	353	0.81860216538674	480	0.896937098765736
C1S	127	1	353	0.322714385211682	480	1
C2	127	0.466492079527992	353	0.636675157087318	480	0.4947689356479
C20orf141	127	0.418153469426912	353	0.683286014514126	480	0.702854051961684
C20orf194	127	0.555565513374179	353	0.0690135914718039	480	0.140151664979393
C20orf197	127	0.613035703999027	353	0.844866955823608	480	0.656406194180114
C20orf78	127	0.646447222677127	353	0.274417906267226	480	0.490549509616313
C21orf140	127	0.355353628237729	353	0.632623363352109	480	0.801417681830668
C21orf2	127	0.0940394158074527	353	0.0976081175688714	480	0.145191232225884
C21orf33	127	0.796586093134812	353	0.8931202288877	480	0.652351195727651
C21orf58	127	0.815642036877272	353	0.705811900362829	480	0.300999153091837
C21orf59	127	0.421364169701663	353	0.731360137786564	480	0.261814047223609
C21orf62	127	1	353	0.106256141949412	480	0.330448952357396
C22orf15	127	0.30700652142179	353	0.544370430065519	480	0.501306487880992
C22orf23	127	0.243003203973346	353	0.298239693949092	480	0.209394195791398
C22orf31	127	0.0898198401931563	353	0.786532923320666	480	0.7685198110367
C22orf39	127	0.861524957828554	353	1	480	1
C2CD2	127	0.0462958728620601	353	0.567363755200248	480	1
C2CD2L	127	0.789703297115512	353	0.786272077125635	480	0.121242208990045
C2CD3	127	0.851450788276823	353	0.761011602980527	480	0.782222012685658
C2CD4A	127	0.76609960404719	353	0.578837986785729	480	0.667459736863424
C2CD4B	127	0.304532317759735	353	0.0421956804869762	480	0.362746254538706
C2CD5	127	0.329452843289388	353	0.30169529448261	480	0.326554846466029
C2orf16	127	0.833455918070059	353	0.187716353094173	480	0.691647955484772
C2orf40	127	0.573985653433893	353	0.574924521654224	480	0.622525082641087
C2orf42	127	0.456761381975587	353	0.871549193556355	480	0.794318987480198
C2orf54	127	0.744574439191491	353	0.355994498154017	480	0.642351705721056
C2orf68	127	0.0712895523751611	353	0.189647379924177	480	0.0351850437635862
C2orf71	127	0.73724515537792	353	1	480	1
C2orf73	127	0.810713952729573	353	1	480	0.834000845658866
C2orf76	127	0.49655513933635	353	0.712094374865248	480	1
C2orf78	127	0.866931161077367	353	0.902546676094735	480	0.405872516983342
C2orf81	127	0.849326874909291	353	0.660618977691012	480	1
C3	127	0.156727148862856	353	0.531532951964297	480	0.536942734881015
C3orf20	127	0.376755516771744	353	0.534540846492666	480	0.297365232717163
C3orf30	127	0.186083256028634	353	0.368454803798467	480	0.301096585848016
C3orf33	127	0.00509353522401512	353	0.430527234214704	480	0.135376147437572
C3orf36	127	0.341387854640406	353	0.0949799769724086	480	0.0734264148202466
C3orf52	127	0.409043754578066	353	0.562919109275558	480	0.511947781538649
C3orf56	127	0.348922604164361	353	0.76248385730069	480	0.627262879201613
C3orf62	127	0.847369081638018	353	0.894265107867122	480	0.400031243308618
C3orf67	127	0.706143443075383	353	0.524055730423145	480	0.297689720710552
C4BPA	127	0.0958387733912499	353	0.347990211467418	480	0.299777729037293
C4orf17	127	0.555868342634722	353	1	480	1
C4orf19	127	0.516542046466143	353	1	480	1
C4orf3	127	0.668339523532396	353	0.866353966548531	480	0.466279111910989
C4orf33	127	0.541137448551922	353	0.350257395970978	480	0.440890864099969
C4orf36	127	0.0871689968007629	353	0.639430070667182	480	0.464666626357874
C4orf45	127	0.856697226947203	353	0.652443131012002	480	0.488862327542886
C4orf46	127	0.589003804340028	353	1	480	1
C4orf47	127	0.393397534911948	353	0.577294236338072	480	0.328403401080429
C4orf51	127	0.41294727930011	353	0.884151263002145	480	0.814657216663294
C5	127	0.732218733872611	353	0.549604264507201	480	1
C5orf22	127	0.409076854706414	353	0.383903669243082	480	1
C5orf34	127	0.478970720892054	353	0.0824266088658971	480	0.508074806716043
C5orf42	127	0.177103053600204	353	0.194000816474618	480	0.424331928084618
C5orf49	127	1	353	0.153388751307415	480	0.168407387070324
C5orf51	127	0.0750409578575399	353	0.0467001423727769	480	0.00434991901457049
C5orf60	127	0.549788038115689	353	0.662683033204381	480	0.80673640331966
C6	127	0.321240544348542	353	0.401906703313307	480	0.343600956649284
C6orf120	127	0.593788955062739	353	0.614539214908303	480	0.538548709057944
C6orf132	127	0.903006808717039	353	0.771052335022671	480	0.718469041335769
C6orf141	127	0.0582794142379654	353	0.295506861184637	480	0.867722211587584
C6orf163	127	0.226264190576568	353	0.481795589758629	480	0.376302727815084
C6orf183	127	0.0597401662287895	353	0.050883427429398	480	0.282465022414872
C6orf201	127	0.714972373944202	353	0.209453497606432	480	0.209437452420202
C6orf203	127	0.810759225772211	353	0.487504537835669	480	0.430866294944603
C6orf222	127	0.319562933371598	353	0.524908357228652	480	0.698983270687733
C6orf223	127	0.0328871367911919	353	1	480	0.575053080925351
C6orf47	127	0.680095341646165	353	0.445415191238089	480	0.324662997973911
C6orf52	127	0.65324281898497	353	0.804334496367572	480	0.661882582428869
C6orf58	127	0.872221859302588	353	0.567708025814049	480	0.852043365087481
C6orf89	127	0.692040700655336	353	0.454502979203377	480	0.858469051352504
C7	127	0.166607229482402	353	0.590008746935308	480	0.643625109030124
C7orf25	127	0.988691342273458	353	0.52813074879823	480	0.618794824920212
C7orf31	127	0.407111583231407	353	0.0782839447235499	480	0.191108126917862
C7orf34	127	0.951829042104207	353	0.620645270592219	480	0.719301895668917
C7orf49	127	0.580494896008598	353	0.690304513247986	480	0.524466052614646
C7orf55-LUC7L2	127	0.422113504130803	353	0.487370094993861	480	1
C7orf57	127	0.233586502593006	353	0.293622967379443	480	0.279026517521333
C7orf69	127	0.727240897528728	353	0.222091591803181	480	0.300228515352196
C7orf71	127	0.440212961253662	353	0.658378438268803	480	0.563910484037009
C7orf72	127	1	353	0.68401788691952	480	0.79702238932103
C8A	127	0.695861553101203	353	0.819821803192827	480	1
C8B	127	0.305461903953662	353	1	480	0.369741696866391
C8orf22	127	0.160868001958731	353	0.00480727350950394	480	0.00141498677056795
C8orf33	127	0.207168289141408	353	0.485169138727876	480	0.0778392763584704
C8orf44	127	0.736014388366055	353	0.401125773929606	480	0.61006949606003
C8orf48	127	0.80256729766265	353	0.102347886141236	480	0.338612820213794
C8orf58	127	0.361506631283283	353	0.324737273424869	480	0.615739333038759
C8orf74	127	0.472213939050024	353	0.286090731874149	480	0.825011118961094
C9	127	1	353	0.24242526380862	480	0.666100169457862
C9orf129	127	1	353	0.799179085927034	480	1
C9orf131	127	0.56729242493642	353	0.836861678044853	480	1
C9orf135	127	0.869695361983694	353	0.838011275361657	480	0.814807659229662
C9orf139	127	1	353	0.344116574487544	480	0.434407694847051
C9orf142	127	0.386826871024749	353	0.597066601199698	480	0.736021573124312
C9orf147	127	0.315553952834151	353	0.924006355870869	480	1
C9orf153	127	0.307569820352581	353	0.115110300252194	480	0.118488870957054
C9orf172	127	0.572830447088587	353	0.876751244786946	480	0.7177843276507
C9orf3	127	0.00810160793942904	353	0.150314354605971	480	0.318669365426348
C9orf43	127	0.142020331288028	353	0.855507919642046	480	0.795950293888961
C9orf47	127	0.306644387999938	353	0.135354332922343	480	0.100014848741172
C9orf50	127	0.620264790958813	353	0.718451928691875	480	0.511486930412096
C9orf64	127	0.294040744465135	353	1	480	1
C9orf66	127	0.287401476599274	353	0.849780433234117	480	0.645696852250402
C9orf72	127	0.762379292323279	353	0.529158429871738	480	0.481633987231214
C9orf84	127	0.597904322023289	353	0.388971554434419	480	0.639120831870406
C9orf85	127	1	353	0.521834435998984	480	0.750260152021304
CA12	127	0.00243714006351115	353	0.802759846229892	480	0.0982108782842921
CA4	127	0.384288130482278	353	0.0376563660304284	480	0.0217762205869438
CA5A	127	0.815465704384231	353	0.16248065261921	480	0.191392406043587
CA6	127	0.348888227745232	353	0.448927321180156	480	0.315556699134127
CAAP1	127	1	353	0.0302693632746783	480	0.0362841263397619
CABIN1	127	1	353	0.681369102254354	480	0.741065649225924
CABLES1	127	0.56227405879954	353	0.628097374533936	480	1
CABLES2	127	0.238479591108084	353	0.353061053846734	480	0.664679354383031
CABP2	127	1	353	0.0487488211925719	480	0.331486307400875
CABP5	127	0.880480109821284	353	0.64887551055176	480	0.908368679603502
CABP7	127	0.53486509915227	353	0.876143118157987	480	0.65812282279086
CABS1	127	1	353	0.836538395323938	480	0.845383759535996
CABYR	127	0.116877087494642	353	0.86891895502984	480	0.172103771088332
CACFD1	127	0.540172575199445	353	0.315295525353347	480	0.26578985356632
CACHD1	127	0.177948555525612	353	0.217366816175952	480	0.742303063736252
CACNA1A	127	0.344144295049556	353	0.177207429103428	480	0.0218382703791462
CACNA1B	127	1	353	0.0522453565941371	480	0.300989352280588
CACNA1C	127	0.0401587418112243	353	0.237138269207895	480	0.217832780009835
CACNA1D	127	0.602403889685406	353	0.520041314045391	480	0.275218289585036
CACNA1E	127	0.23814674866738	353	0.861493814765222	480	0.712117580550176
CACNA1G	127	0.22612198720468	353	0.176482238911505	480	0.101195807591585
CACNA1H	127	0.855053001152084	353	0.741271525942644	480	0.389369499263587
CACNA1I	127	0.320414961310002	353	0.195037621970509	480	0.87021704531001
CACNA1S	127	0.6787009835602	353	0.160148726741524	480	0.0967279669520157
CACNA2D1	127	1	353	0.735176258523578	480	0.843970645355328
CACNA2D2	127	0.682958522272255	353	0.36931046375465	480	0.726650148780376
CACNA2D3	127	0.337085052179489	353	0.253778061754317	480	0.131810154948007
CACNA2D4	127	0.37698364574749	353	1	480	0.707368024086847
CACNB1	127	0.627161239891603	353	0.611996216778143	480	0.66740805676778
CACNB2	127	1	353	0.825851034961912	480	0.495931997468227
CACNB4	127	0.320083810802732	353	0.36113173343993	480	0.22681953913119
CACNG1	127	1	353	0.329030116640195	480	0.1865273657794
CACNG6	127	0.193677160854613	353	0.0919929152117982	480	0.196277472150235
CACTIN	127	0.725132273216494	353	0.496194208484538	480	0.782808032186681
CAD	127	0.312490524825122	353	0.282302949422688	480	0.0193846262087907
CADM1	127	0.141537590788361	353	0.1603595636607	480	0.318759522011546
CADM4	127	1	353	0.252938548898649	480	1
CADPS	127	0.00535548460964319	353	1	480	0.0450477864563919
CADPS2	127	0.419788870123088	353	1	480	0.678460317383057
CAGE1	127	0.0333554723438128	353	0.171629537350269	480	0.0182226486666303
CALB2	127	1	353	0.268333376740363	480	0.748255846463765
CALCA	127	0.421578447782913	353	0.879772642724814	480	0.664887886874529
CALCOCO1	127	0.47128870496724	353	0.446259512357979	480	0.224940969922404
CALCR	127	0.436889832192785	353	0.412446472733345	480	0.869111185370837
CALD1	127	0.362494284411306	353	0.343341396519216	480	0.670004419300232
CALHM1	127	0.00362088322011678	353	1	480	1
CALML4	127	0.0560063911790822	353	0.581843124318169	480	0.295425642368558
CALR3	127	0.634873568533864	353	0.19358340502119	480	0.295435190686059
CALY	127	0.877843196181865	353	0.632184786949157	480	0.831747628266124
CAMKK1	127	0.73324633244058	353	0.486808324727634	480	0.432225939717455
CAMKK2	127	0.280205713046572	353	0.876026138835517	480	0.133104268068969
CAMSAP1	127	1	353	0.844458736273031	480	0.795454208198217
CAMSAP2	127	0.245618610304835	353	0.335291132664099	480	0.379363525248894
CAMSAP3	127	0.00803615955644443	353	0.266935719936766	480	0.273758953840773
CAMTA1	127	0.616715195963151	353	0.732085357596161	480	0.161930981675612
CAMTA2	127	0.390858945643647	353	1	480	1
CAND1	127	0.654925059571638	353	0.0588491097034878	480	0.541474739061934
CAND2	127	0.856202971878135	353	0.0920484024031257	480	0.205796690528159
CANT1	127	1	353	0.0650618771214979	480	0.139734697033492
CANX	127	0.585625872883865	353	1	480	0.675094256127434
CAP2	127	0.108441246486931	353	0.860821660157324	480	1
CAPG	127	0.231557857900834	353	0.147497966702728	480	0.14853869263286
CAPN1	127	0.893582438771062	353	0.544407918471694	480	0.79100251167454
CAPN10	127	0.0390992515237979	353	0.375072518740459	480	0.228974924991317
CAPN12	127	0.0628757996339442	353	0.285374982994319	480	0.24353591951636
CAPN13	127	0.305893298086121	353	0.327845347546214	480	0.732158575177624
CAPN14	127	0.174348208380155	353	0.613591686012723	480	0.667957861951609
CAPN15	127	0.664166669150491	353	0.633339607946928	480	0.896247366468728
CAPN2	127	0.497164448884159	353	0.0117923748826472	480	0.00624105827671129
CAPN3	127	0.707549778773446	353	0.438032176370595	480	0.618506016627388
CAPN5	127	0.790050738203242	353	0.194877238445669	480	0.140171383239408
CAPN7	127	0.729939504820443	353	0.475001501651778	480	0.690731307212616
CAPN9	127	0.695557626543402	353	0.458864404613214	480	0.746025494383062
CAPNS2	127	0.738889783610104	353	0.815443052973921	480	0.581537858852864
CAPRIN2	127	0.886298782306142	353	1	480	0.881122199788301
CAPS	127	0.44063666601028	353	0.538433113677896	480	0.467030543820008
CAPS2	127	0.291989054459851	353	0.0146470111137096	480	0.000629478397406014
CAPZA3	127	0.652575004068566	353	0.368995219525808	480	0.284832166067099
CARD10	127	0.146006670149469	353	0.699686516331471	480	1
CARD11	127	1	353	0.446846397476444	480	1
CARD14	127	0.833299865914389	353	0.548613906696166	480	0.285451410670907
CARD16	127	0.605159230024638	353	0.413417544109996	480	0.596089263669211
CARD17	127	1	353	0.548843452810024	480	0.760425067232048
CARD6	127	0.0393969561625152	353	0.011966465745219	480	0.00776923188094625
CARD8	127	0.66072913702707	353	0.467594774029619	480	0.323933082330068
CARD9	127	0.202243738063423	353	0.882081538244416	480	0.60628022581296
CARF	127	0.455770685469628	353	0.177710837009853	480	0.7915730081792
CARHSP1	127	0.403240587573662	353	0.903119299836218	480	0.45478094119383
CARNS1	127	0.0210229037902805	353	0.734556657490478	480	0.709837010409241
CARS	127	0.660750017618557	353	0.881408626560079	480	0.728476518580041
CARS2	127	0.0943122500745175	353	0.614136151643294	480	0.521909244658732
CASC1	127	0.0902564742509273	353	0.559432038316563	480	0.144186311044116
CASC3	127	0.293237595721826	353	0.175643977756549	480	0.337728885999185
CASC4	127	0.189256299523022	353	1	480	0.777487334747747
CASD1	127	0.598587717187887	353	0.961078245919748	480	1
CASKIN1	127	0.880553258033193	353	0.308466469786255	480	0.718068162949864
CASKIN2	127	0.587298918282008	353	0.148891961123601	480	0.419066776366971
CASP10	127	0.0275233675909127	353	0.848402729712906	480	0.705713585731448
CASP12	127	0.499249721175844	353	1	480	1
CASP14	127	0.718967557940084	353	0.689245473134386	480	0.561008520626537
CASP4	127	0.70460853354952	353	1	480	1
CASP5	127	0.652828745773612	353	0.145960391482342	480	0.0605985835735949
CASP7	127	0.808972282081535	353	0.467863826053711	480	0.599964605632378
CASP8AP2	127	0.376744950840088	353	0.00917007314569418	480	0.0153087314578646
CASQ1	127	0.572867473044539	353	1	480	0.811346623407584
CASQ2	127	0.128709171186197	353	0.890059323168912	480	0.628705713956095
CASS4	127	0.762203014802626	353	0.516786262102538	480	1
CAST	127	0.302016715220519	353	0.190532330415784	480	0.218850554016242
CASZ1	127	0.255972703303661	353	0.357148720250918	480	0.397895736774748
CAT	127	0.929658813218368	353	0.650662234641543	480	0.776353667438821
CATSPER1	127	0.788843523110142	353	0.485981888699131	480	0.873818459239933
CATSPER2	127	0.779032687915315	353	0.354191978236261	480	0.65739162435441
CATSPER4	127	0.450696590438383	353	0.314152138952314	480	0.212594803306922
CATSPERB	127	0.354579411125001	353	0.216870308164341	480	0.122557053595959
CATSPERD	127	0.370942755501764	353	0.669101314507299	480	0.630515466059715
CATSPERG	127	0.883282161747418	353	0.261579113219432	480	0.783594263871074
CAV3	127	0.0305942275046848	353	1	480	0.872733823858003
CBFA2T2	127	1	353	0.335461129516876	480	0.246758919092282
CBFA2T3	127	0.757476069489367	353	0.729187213718197	480	0.766987900883624
CBL	127	0.091754157591598	353	0.316175852453965	480	0.0494114797690698
CBLB	127	0.0293661645543987	353	0.626692147139687	480	0.469167230590966
CBLC	127	0.690907861427063	353	0.75032387424467	480	0.673262297961167
CBR4	127	0.292286351925534	353	0.631341964260311	480	0.61209662570375
CBS	127	0.331917385659455	353	0.357036969998874	480	0.180406355163339
CBWD2	127	0.607043779178481	353	0.424773245153919	480	0.276641950054448
CBX2	127	0.760655452879927	353	0.416915920184277	480	0.638081032314682
CBX4	127	0.213509411441488	353	0.813151973510194	480	0.62888534868101
CBY3	127	0.805959818300682	353	0.112928128159731	480	0.290406014619486
CC2D1A	127	0.843247769394291	353	0.183099583373062	480	0.188796181997745
CC2D1B	127	0.00620893218367935	353	0.568506667904812	480	1
CC2D2A	127	0.796635121039999	353	0.238138756450798	480	0.144169851676504
CC2D2B	127	0.384359519303099	353	0.809310092373924	480	0.71040589415526
CCAR2	127	0.0165415860291577	353	0.733601683176032	480	0.203240161522875
CCBE1	127	0.00066419247586047	353	0.521604701354583	480	0.0402320333249797
CCDC102A	127	0.735890617986278	353	0.00732973477413923	480	0.0170304374354611
CCDC102B	127	0.372300853821882	353	1	480	1
CCDC105	127	1	353	0.546819122507786	480	0.846453483223831
CCDC106	127	0.0882665084753542	353	0.856795703072538	480	1
CCDC110	127	0.368406607182251	353	0.371679379993277	480	0.284133506691897
CCDC112	127	0.676379814003845	353	0.012518101795812	480	0.542027906688266
CCDC114	127	0.274842339605646	353	1	480	0.220937424687232
CCDC12	127	0.00326177118563942	353	0.57132050373095	480	0.0508270844892629
CCDC125	127	0.20456992549685	353	0.00890306020854337	480	0.00181100446652227
CCDC127	127	0.573999560433288	353	0.642924824010062	480	0.30200184041933
CCDC129	127	0.897252431824449	353	0.896741068257855	480	0.859568286202946
CCDC13	127	0.409548999797599	353	0.385497712201137	480	0.8034223188139
CCDC130	127	0.518447058735008	353	0.332165226734592	480	0.548235284521449
CCDC136	127	0.677553704513961	353	0.607965984404267	480	0.697713068272894
CCDC138	127	0.796617669494433	353	1	480	0.86241085318804
CCDC14	127	0.465033454149042	353	0.295071527445978	480	0.717091347267532
CCDC141	127	0.71079359853282	353	0.231325072793808	480	0.181973141703913
CCDC142	127	0.616638962158179	353	0.616614039160669	480	0.548728107743185
CCDC144A	127	0.158506954159393	353	0.805599471079589	480	0.118170607557776
CCDC144NL	127	0.829208623364414	353	0.798372120708482	480	1
CCDC146	127	1	353	0.0392834423392042	480	0.0480734300997749
CCDC149	127	0.231730925833469	353	0.875462759865712	480	0.535016067203472
CCDC150	127	0.611247973148378	353	0.759602995641906	480	0.846810717655202
CCDC151	127	1	353	0.0943872073877653	480	0.380488104416446
CCDC153	127	0.386063071404166	353	0.0925595655001093	480	0.0566731330079841
CCDC154	127	0.728728006546481	353	0.249537915365102	480	0.153999878813708
CCDC155	127	0.196647419282862	353	0.8325403874863	480	1
CCDC157	127	0.0520112163909475	353	0.116186250041303	480	0.387344999021261
CCDC158	127	0.12435981536365	353	0.43906654608728	480	0.151839474922475
CCDC168	127	0.487987201653286	353	0.819343051313965	480	0.394600509620949
CCDC169-SOHLH2	127	0.312187574449857	353	0.598524133819966	480	0.410093099685301
CCDC170	127	0.868031995151223	353	0.815525694032919	480	1
CCDC171	127	0.420361541607666	353	1	480	0.921667350503185
CCDC173	127	0.828279323994026	353	0.216027014610778	480	0.289737010332839
CCDC174	127	1	353	0.0475424741519773	480	0.896199545007812
CCDC175	127	0.170777335171718	353	0.569728210690747	480	0.35265080733329
CCDC178	127	0.89551860919882	353	0.265280721969289	480	0.575514734143571
CCDC18	127	0.738311267068235	353	0.683640934391743	480	0.210163613775956
CCDC180	127	0.487557185637339	353	0.860437235972792	480	0.434462707502859
CCDC181	127	0.847565117906638	353	0.649913826767161	480	0.656632694641666
CCDC182	127	0.653000617649918	353	0.582010582741312	480	0.50681871328929
CCDC183	127	0.365904807479021	353	0.885135489626296	480	0.642607827116138
CCDC25	127	0.156544510854808	353	0.0287895563410879	480	0.0643010062798534
CCDC27	127	0.349341736208473	353	0.133053152326562	480	0.561057073015859
CCDC28A	127	0.711602705303051	353	1	480	0.648742435077189
CCDC3	127	1	353	0.123761589613585	480	0.193228385679432
CCDC33	127	0.402132561245694	353	0.715589682762522	480	0.823219301581414
CCDC34	127	0.299387065919817	353	0.482527156548965	480	0.574583385238796
CCDC38	127	0.398328386559583	353	0.864976051722062	480	1
CCDC39	127	0.0209166272954737	353	0.119374470256945	480	0.115993750314612
CCDC40	127	0.891834381451657	353	0.328984597269512	480	1
CCDC47	127	0.59787429282717	353	0.777842603219389	480	0.489596264641488
CCDC50	127	1	353	0.511150791239857	480	0.745351035738558
CCDC51	127	0.4183394031221	353	0.689900961261302	480	1
CCDC54	127	0.260127592308632	353	0.29304869976577	480	0.18191047984509
CCDC57	127	0.515668613828652	353	0.555135388925854	480	0.552401867496726
CCDC60	127	0.61023559363482	353	0.129552213242975	480	0.849588563333583
CCDC62	127	0.431074315778931	353	0.707119885150673	480	0.720952490272014
CCDC63	127	0.669018262650916	353	0.406946287444583	480	0.636795279389588
CCDC66	127	0.178885191173694	353	0.34668788820897	480	0.280793391196179
CCDC69	127	0.730203180535267	353	0.671717455426353	480	1
CCDC7	127	0.323097228910771	353	0.4543919807516	480	0.195369896567458
CCDC73	127	0.558399403961639	353	0.0845253859326326	480	0.136295969311812
CCDC74A	127	0.00262467552077095	353	1	480	0.386597923190897
CCDC77	127	1	353	0.733329212045708	480	0.867806216610489
CCDC78	127	0.267627772870851	353	0.0402330258913786	480	0.0960396288037649
CCDC8	127	1	353	0.56549949305279	480	1
CCDC80	127	0.412444606554905	353	0.313622320577825	480	0.491845588632136
CCDC81	127	0.405648665169597	353	0.675262364047838	480	0.164577227801589
CCDC82	127	0.621317046402547	353	0.271191543460564	480	0.81574224179018
CCDC83	127	0.763966336687372	353	0.892831018822245	480	1
CCDC85C	127	0.646577999901306	353	0.604104956095254	480	0.736468114020076
CCDC86	127	0.627340343566229	353	0.319015353654358	480	0.69794254665789
CCDC87	127	0.887794270068737	353	0.292774890272424	480	0.871407701990107
CCDC88B	127	0.716450651113844	353	0.786618030331952	480	0.782374987764166
CCDC88C	127	0.389966673103544	353	0.187397669492382	480	0.389111396513763
CCDC89	127	0.171665123692934	353	0.112852619695369	480	0.0657360445264064
CCDC9	127	0.376305759695597	353	0.806745322334798	480	0.616966017206502
CCDC90B	127	1	353	1	480	1
CCDC92	127	0.0554895064250608	353	0.157180995198272	480	0.727940435071375
CCDC93	127	0.0202778971698731	353	0.183146747430807	480	0.115522735578994
CCDC96	127	0.759796896168105	353	1	480	0.445902672676466
CCDC97	127	0.136226818232932	353	0.278717534334095	480	0.178298214962338
CCHCR1	127	1	353	0.0845596984037184	480	0.504438599160268
CCIN	127	0.152745286939268	353	0.0569485590760863	480	0.0277619320775656
CCL16	127	0.26369996489575	353	0.0526166769246107	480	0.673322458598978
CCL22	127	0.517220308311426	353	0.0493892026579328	480	0.0867401477554836
CCM2	127	0.203139957760239	353	1	480	0.481505769886656
CCM2L	127	0.490077608375992	353	0.0736033413807251	480	0.561989476150359
CCNE1	127	0.74216426718075	353	0.835269548860896	480	1
CCNF	127	0.831091028592026	353	0.220337152079098	480	0.577223747144774
CCNG1	127	0.467556411026573	353	0.421878712472643	480	0.368643420729025
CCNI2	127	0.556852544915934	353	0.399505404019098	480	0.443720700072275
CCNJL	127	1	353	0.730309726066306	480	0.884118466080099
CCNL2	127	0.562891311595563	353	0.581884006797138	480	0.434988485739067
CCNO	127	0.226667302570565	353	0.835168682643527	480	1
CCP110	127	0.729791822533209	353	0.879579362878471	480	1
CCPG1	127	0.731722999979464	353	0.66508160597969	480	0.587050770811002
CCR2	127	0.72516357210974	353	0.0360606783398273	480	0.109528155171906
CCR3	127	1	353	0.621283806608373	480	0.618937788060344
CCR5	127	0.00489841053153406	353	0.380420680873499	480	0.601076499448752
CCR9	127	1	353	0.372372640457544	480	1
CCSER1	127	0.542663162569741	353	0.0659723004838928	480	0.751418234104793
CCSER2	127	0.869952056012703	353	0.344982981215212	480	0.358608027492646
CCT4	127	0.363567739115338	353	0.412200750063751	480	0.361501463659857
CCT5	127	1	353	0.380137414877128	480	0.661068232981232
CCT6B	127	0.676974506285428	353	0.878536950066913	480	0.74344130283176
CCT8L2	127	0.789895854284337	353	0.50277865506584	480	0.771789203635727
CD101	127	0.544855106957334	353	0.800798235351924	480	0.86854389039558
CD109	127	0.0284714018031426	353	0.603556619000541	480	0.39889187976654
CD163L1	127	1	353	0.179817953388916	480	0.420319490191723
CD164	127	1	353	0.599052195445229	480	0.823244375062203
CD180	127	0.16531853139419	353	0.753307723479977	480	1
CD1A	127	0.0430866406748817	353	0.125733306346507	480	0.0824802497365017
CD1C	127	0.611161021100001	353	0.173418759388433	480	0.375213182087352
CD1E	127	0.573891578105274	353	0.0811789425386794	480	0.0811833387231858
CD200R1	127	0.185984308419873	353	1	480	0.484963773402809
CD207	127	1	353	0.675374499169972	480	0.713714574694097
CD22	127	0.016657092804818	353	0.359508350447964	480	0.229551008182657
CD226	127	0.835265846519713	353	1	480	1
CD244	127	0.437590920460085	353	0.0632903898439823	480	0.0747255962225544
CD248	127	0.595600084812095	353	0.372211354537637	480	0.453936824431645
CD27	127	0.145382687549809	353	0.557796887119704	480	0.145438616419812
CD274	127	0.835474201851234	353	0.569274110273035	480	0.570721852119923
CD276	127	0.844545984427312	353	0.119453563816958	480	0.070648467111144
CD2AP	127	0.172682519292735	353	0.13070806583643	480	0.112007325771772
CD2BP2	127	0.906549284423898	353	0.844351137912933	480	1
CD300LF	127	0.896118517104234	353	0.611137481038111	480	0.660673900347208
CD302	127	0.318983829227061	353	0.123946946371694	480	0.79610822844432
CD320	127	0.597580394044345	353	0.114982042954039	480	0.0719363164780437
CD33	127	0.605993089866328	353	0.525953685720948	480	0.478877649752677
CD34	127	0.434272136255554	353	0.427283095518178	480	1
CD36	127	0.596326420858908	353	0.53523219216758	480	0.3110973994821
CD38	127	0.817221150169676	353	1	480	1
CD3E	127	0.566249832949108	353	0.00771837256452035	480	0.815158877954717
CD3EAP	127	1	353	0.418684099732712	480	0.757414805452116
CD4	127	1	353	0.0933974777902772	480	0.0921677560835338
CD40	127	0.145704367367464	353	0.262112059568879	480	0.292393308361362
CD44	127	0.226218717612274	353	0.774556098721389	480	0.664282053770361
CD46	127	0.116822753528943	353	0.510071706488219	480	0.613868535210457
CD48	127	0.332347877167761	353	0.912085721791553	480	1
CD5	127	0.748812345464741	353	0.843958753494904	480	1
CD58	127	0.573999560433288	353	0.502116077994008	480	0.620284690632248
CD6	127	0.702357782960275	353	0.704725144562833	480	0.678070883466138
CD72	127	0.178052116656972	353	0.389426584242545	480	0.814728389000511
CD74	127	0.402337783851527	353	0.0438763324540377	480	0.276460381479107
CD79A	127	0.249592522693718	353	0.884640253678705	480	0.777483640802641
CD84	127	0.499685960761112	353	0.132460858775574	480	0.0687848205199155
CD8B	127	0.278123454680258	353	0.607856132748362	480	0.806680270311166
CD93	127	0.507572532939975	353	0.729724547533612	480	0.813731793934186
CD96	127	0.759666522687825	353	0.389392777354685	480	0.518273912315628
CDAN1	127	0.235272491217514	353	0.733596242416212	480	0.907073495803275
CDC14A	127	1	353	0.225493552837914	480	0.627055089408969
CDC20B	127	0.23359683642474	353	0.339580304123245	480	0.331521132002018
CDC23	127	1	353	0.461139895626109	480	0.436833087451747
CDC25A	127	0.482117364508035	353	0.760370251035086	480	1
CDC25C	127	0.0477153548202842	353	0.154950796284046	480	0.356666839475216
CDC42BPB	127	0.0797878153855236	353	0.343094575120531	480	1
CDC42BPG	127	0.0300429478048491	353	0.620286102071573	480	0.406617643454916
CDC42EP2	127	0.787901882889033	353	0.0479752604172111	480	0.231994933423713
CDC45	127	0.0575973344466574	353	0.704218150412966	480	1
CDCA2	127	0.82884267456174	353	0.679666414632076	480	0.488883558173781
CDCA4	127	0.519922404748384	353	0.0891048788916531	480	0.106458843932417
CDCA8	127	0.51314616984226	353	0.878094995292226	480	0.63316583657806
CDCP1	127	0.124870052513343	353	0.833428229063834	480	1
CDCP2	127	0.48791134732325	353	0.895754195423139	480	0.863237602197152
CDH1	127	0.909509794437652	353	0.509768474180355	480	0.647736570464497
CDH10	127	0.596627838069984	353	0.301838384883412	480	0.630298257881506
CDH12	127	0.716119039836643	353	0.833421033996501	480	0.724395166892352
CDH13	127	0.28027008865649	353	0.851342526302043	480	0.24555392101647
CDH15	127	0.59516626007264	353	0.49685826237548	480	0.190517948187244
CDH16	127	0.551907304661994	353	0.137137534569755	480	0.261607168135887
CDH17	127	1	353	0.316733067992594	480	0.409198050824646
CDH19	127	0.569297946734503	353	0.60745648703947	480	0.19016226588613
CDH2	127	0.34931987524099	353	0.69864852793989	480	0.390695684018799
CDH20	127	0.727918320934783	353	0.678849946128261	480	0.486873346907479
CDH22	127	0.148184554551517	353	0.837227194897459	480	0.290903459803966
CDH23	127	0.299013992102659	353	0.886746072277598	480	0.785159417992757
CDH24	127	0.62482611794834	353	0.459173587010566	480	0.371757803939919
CDH26	127	0.336220957394466	353	0.645715785009795	480	0.719327037712066
CDH3	127	0.842002074483754	353	0.675082438928439	480	1
CDH4	127	1	353	1	480	0.625680917165956
CDH5	127	1	353	0.732323650526391	480	0.667177027606055
CDH7	127	0.649797738344796	353	0.356629483388605	480	0.557741311042017
CDHR1	127	0.419723486988251	353	0.587644867986385	480	0.300421831080066
CDHR2	127	1	353	1	480	0.866789895970067
CDHR3	127	0.176172397316833	353	0.114464574762251	480	0.232045572215568
CDHR4	127	0.172321827285482	353	0.372806538576411	480	0.59678623090898
CDHR5	127	0.222993532668789	353	0.330474634201304	480	0.739175485733124
CDK10	127	1	353	0.224623212884138	480	0.135803587481694
CDK12	127	0.833071043026446	353	0.241279084096562	480	0.231258889742061
CDK13	127	0.855616489185575	353	0.816222247277418	480	0.695210354998425
CDK3	127	0.145354025641432	353	0.642891296922682	480	0.395185423606777
CDK5R1	127	0.57672186752968	353	0.887103116897541	480	0.684028500799338
CDK5RAP1	127	0.0429312095447417	353	0.0354165197461698	480	0.000803362535644281
CDK5RAP2	127	0.18987324843966	353	0.85998049175603	480	0.872371601364844
CDK5RAP3	127	0.371927054949011	353	0.373285911175272	480	0.614480515989084
CDKAL1	127	0.258580255156401	353	0.0864029665324051	480	0.213384172641433
CDKL1	127	0.775451245315172	353	0.834502518656821	480	0.773055717407498
CDKL4	127	0.697059546861221	353	0.274632334191182	480	0.618699970347667
CDKN1A	127	0.559093187788192	353	0.518099825635736	480	0.256041152041679
CDKN1B	127	0.384440314755248	353	0.0682843324890221	480	0.0148557767129763
CDKN1C	127	0.242832552090419	353	1	480	0.313763711784377
CDKN2A	127	0.134249129666566	353	0.755380163482704	480	0.255018376072061
CDNF	127	1	353	0.122420436339264	480	0.256808657975554
CDON	127	1	353	0.126300616050424	480	0.0301279395304926
CDR2L	127	0.14107065727134	353	0.429360525743951	480	0.455740131429928
CDRT1	127	0.556846230739097	353	0.760420003406754	480	0.805612534889325
CDRT15L2	127	0.547466496466195	353	0.18127905595708	480	0.222291513895712
CDRT4	127	0.60265636627068	353	0.395738297210318	480	0.607042778741127
CDS1	127	0.792397302201273	353	0.349922273570511	480	0.223286090278164
CDSN	127	0.0552450575390624	353	0.887019085313158	480	0.293596956927549
CDT1	127	0.0221908655349901	353	0.763443513608929	480	0.111535641924417
CDV3	127	0.361012459415046	353	0.540939928978819	480	0.317717277654254
CEACAM18	127	0.848739386083134	353	0.621942855502708	480	1
CEACAM19	127	0.720778640000379	353	0.682791781190051	480	1
CEACAM20	127	0.64980091610927	353	0.0764025608304635	480	0.647956027405643
CEACAM4	127	0.115806992710822	353	0.70970099854789	480	0.336495691072899
CEACAM5	127	1	353	0.322652978625175	480	0.494354199473604
CEACAM6	127	0.613906451482061	353	1	480	0.575841864071878
CEACAM7	127	0.611015033593116	353	0.731323980519556	480	1
CEACAM8	127	0.821770547405154	353	0.774568939314812	480	0.72908873068156
CEBPZ	127	0.0474097926270021	353	0.648688622642277	480	0.137559122482644
CECR2	127	0.14910147404044	353	0.0592514581393731	480	0.00599647805412307
CECR6	127	0.169673478979758	353	0.608900687751458	480	0.607832185390464
CEL	127	0.554154238423183	353	0.00314053827650607	480	1
CELA2A	127	0.012400557669935	353	0.742159348317636	480	0.119525837534267
CELA2B	127	0.825604880762884	353	0.814478011932342	480	0.314934210892015
CELA3A	127	0.628572776362208	353	0.100956567828131	480	0.208769588464436
CELA3B	127	1	353	0.398177141385654	480	0.113427397721562
CELF2	127	0.585382903403108	353	0.722975195710655	480	0.811889867047655
CELSR1	127	0.229163779686898	353	0.514751026764658	480	0.799667945969427
CELSR2	127	0.92538239377946	353	0.906586739630226	480	0.431670638711058
CELSR3	127	0.160608738532539	353	0.256482602817866	480	0.782013376872467
CENPB	127	1	353	0.433537760033143	480	0.487441246400629
CENPC	127	0.140180821146282	353	0.584756219583929	480	0.57010149905222
CENPE	127	0.706739927267043	353	0.140764207906528	480	0.02862344551517
CENPF	127	0.79605965553478	353	0.508396479359301	480	0.43719423153177
CENPJ	127	0.406444767341501	353	0.700585139681061	480	0.466644588291345
CENPO	127	0.752784994693393	353	0.450825807735962	480	0.818089356656104
CENPP	127	0.138800101432704	353	0.31615609234978	480	0.0641668721217181
CENPT	127	1	353	0.739864920924203	480	0.254404359691888
CENPW	127	0.961095541244168	353	0.041217214292295	480	0.103641609253644
CEP104	127	0.14176365593507	353	0.421735571046691	480	0.427660649292128
CEP120	127	0.0238889607470999	353	0.263148289294172	480	0.314863920209814
CEP128	127	0.439556263569727	353	0.359748855490876	480	0.671886021322571
CEP135	127	0.86671471593558	353	0.14946985056934	480	0.34066643635336
CEP152	127	0.025144416370218	353	0.554851294803073	480	0.678546720836519
CEP164	127	0.0730377173035419	353	0.107790784160928	480	0.124731133117686
CEP170	127	0.0476626660671745	353	0.290779049123881	480	0.18488768800062
CEP170B	127	0.475118136066969	353	0.429073854378736	480	0.56740244390127
CEP192	127	0.709772430162262	353	0.524358449471691	480	0.391510884324994
CEP250	127	0.126667227007904	353	0.801812965237033	480	0.744811820481989
CEP290	127	0.448115861093573	353	0.39289944714514	480	0.11159787624654
CEP350	127	1	353	0.651496787207427	480	0.842385439492682
CEP41	127	1	353	0.0580370146869455	480	0.746815918219605
CEP55	127	0.444267360417173	353	0.266496580713552	480	0.717971054754911
CEP57	127	0.573999560433288	353	0.330176607909358	480	0.182659375658003
CEP57L1	127	0.81002329010027	353	0.906786575570636	480	0.822717753242546
CEP63	127	0.65784362356708	353	0.798368785103398	480	0.606495116251885
CEP68	127	0.300445312557514	353	0.0782818491582321	480	0.15339642910846
CEP70	127	1	353	0.576735072042543	480	1
CEP72	127	0.130579999529159	353	0.480578011427523	480	0.615043904356044
CEP76	127	0.302556153494575	353	0.237801122442426	480	1
CEP78	127	1	353	0.21606364240989	480	0.687948618372705
CEP85	127	0.522010093801411	353	0.872714539559485	480	0.833611641013089
CEP85L	127	1	353	0.767927692603391	480	0.639130752247794
CEP89	127	0.0308750161438692	353	0.0629934253163318	480	0.673276193448053
CEP97	127	0.761534805991541	353	0.0718307989647792	480	0.100081824744139
CER1	127	0.0170727005632104	353	0.84948913572668	480	0.235509458729567
CERCAM	127	0.460135622288314	353	0.569803877058737	480	1
CERK	127	0.370471188307421	353	0.491807396774589	480	0.380604553478444
CERKL	127	0.0847549823795246	353	0.105543803831131	480	0.0434166286758153
CERS4	127	0.520428062461221	353	0.0701832629280942	480	0.060213821376638
CERS5	127	0.338985510839144	353	0.266827451346506	480	0.153269285203651
CES1	127	0.190441743377616	353	0.359392953622247	480	0.418573558701125
CES2	127	0.728831386894977	353	0.87499396789607	480	1
CES3	127	0.690894740220671	353	0.679197290280659	480	1
CES4A	127	0.0862343518391601	353	0.7242648890657	480	0.474151737852151
CES5A	127	0.532143662368151	353	0.645312286496857	480	0.383223138509272
CETP	127	0.653692247573987	353	0.763870944637948	480	1
CFB	127	0.401186799198385	353	0.734182857794952	480	0.244162723456701
CFD	127	0.394765802376	353	0.68476117169515	480	0.714859009600652
CFH	127	0.244743840079901	353	0.630535791229906	480	1
CFHR2	127	0.768405847153894	353	0.0615511735797532	480	0.0985352007327015
CFHR3	127	0.534768234746274	353	0.708457624318199	480	0.5813073612227
CFHR4	127	0.0576320570397475	353	0.259457463361233	480	0.744284695029843
CFHR5	127	1	353	0.178261706956187	480	0.343421635251816
CFI	127	0.586623226600121	353	0.779760853888002	480	0.757052986810506
CFLAR	127	0.39124765091003	353	0.585538557516106	480	1
CFTR	127	0.806986817498231	353	0.918496631501932	480	1
CGN	127	0.274333290893584	353	0.602283482852863	480	0.215915351400678
CGNL1	127	0.290493215573951	353	0.31429900036608	480	0.632708082126558
CGREF1	127	0.644635791931782	353	0.0901614765924175	480	0.560818565533253
CHAD	127	1	353	0.00886069920594501	480	0.0365656895885355
CHADL	127	0.702145093670639	353	0.00162518647561805	480	0.00173547702395582
CHAF1A	127	0.732587416030833	353	0.905441263904153	480	0.233052504467694
CHAF1B	127	0.387685983569072	353	0.74944711484356	480	0.155561278956299
CHAMP1	127	0.817524703898905	353	0.710970754076854	480	0.921871807507482
CHAT	127	0.252657857146746	353	0.22908314465472	480	0.62171614408877
CHD1	127	0.00355556751023289	353	0.838457312430543	480	0.097981642052122
CHD1L	127	0.22276174593796	353	0.355760080647217	480	0.725062252957561
CHD5	127	0.861532371823378	353	0.242174812873328	480	0.333521671418847
CHD6	127	0.889680383316022	353	0.814887612439714	480	0.648129230319972
CHD7	127	0.707593712833433	353	0.0578061246202299	480	0.00195173630253132
CHD8	127	0.783156405560999	353	0.212849435334772	480	0.0502189455367801
CHD9	127	0.158823850773007	353	0.104640303638123	480	0.13978751219298
CHDH	127	0.399434037073506	353	0.745860369669665	480	0.539892422060863
CHEK2	127	0.884715944712736	353	0.64262503798583	480	0.56759329740767
CHGA	127	0.450976982334976	353	1	480	0.874652356464398
CHGB	127	1	353	0.346114008140666	480	0.76489961094159
CHI3L1	127	0.177119469073956	353	0.0206879715570849	480	0.298849874269299
CHI3L2	127	0.332347877167761	353	0.662848351313615	480	1
CHIA	127	1	353	1	480	0.651609750912831
CHIT1	127	0.115681496155811	353	0.904297056678241	480	0.781283002813115
CHKB	127	0.868955882192189	353	1	480	1
CHL1	127	0.366132376085097	353	0.771267925135501	480	0.765214705154512
CHMP1A	127	0.432599625606644	353	0.855151308959148	480	1
CHMP4A	127	0.00438148238784275	353	0.740487638805312	480	0.0262135399332973
CHMP7	127	0.0871836756971904	353	0.708189187140595	480	0.478403427010088
CHORDC1	127	1	353	0.860530475926697	480	1
CHPF	127	0.615814940697174	353	0.378285898093104	480	0.881364651835252
CHPF2	127	1	353	0.594416462190508	480	0.807660402618858
CHRD	127	0.456565819939243	353	1	480	0.669171267219354
CHRDL2	127	0.829320010927512	353	0.495790243373605	480	0.665975840784821
CHRM2	127	0.00484297095423392	353	0.635902564890607	480	0.150533320672333
CHRM3	127	0.0155941946034814	353	0.67101943011779	480	0.701646628457538
CHRM5	127	0.269231085400914	353	0.305108166223087	480	0.686875278378087
CHRNA1	127	0.314050921370723	353	0.602141927781028	480	0.249038497820169
CHRNA10	127	0.337268619632682	353	0.0156348065293355	480	0.54563277890863
CHRNA2	127	0.650884388011344	353	0.35997576576732	480	0.719383009814465
CHRNA4	127	0.791492987559957	353	0.301551338122599	480	0.516556428902502
CHRNA6	127	0.752077486000706	353	1	480	1
CHRNA9	127	0.459344283928587	353	0.522655941449267	480	0.335213096156545
CHRNB4	127	0.263931077555281	353	0.36596637345216	480	0.65313137165664
CHRND	127	0.0109945019061448	353	0.378729272894929	480	0.113556419810454
CHRNE	127	0.573242499027936	353	0.622255342180859	480	0.773884105291416
CHRNG	127	0.481818321330022	353	0.741273319449661	480	0.775028655020128
CHST11	127	0.236399699681637	353	0.475578939567275	480	0.235303123454221
CHST15	127	0.247164357358329	353	1	480	0.772210345652591
CHST2	127	0.221629026973657	353	0.211155014627309	480	0.407467810722645
CHST4	127	0.6566583763644	353	1	480	0.780878391425297
CHST5	127	0.536678464430624	353	1	480	1
CHST6	127	0.183017136452576	353	0.540099858478785	480	0.208216925756283
CHST8	127	0.58553038936815	353	0.0150642446692857	480	0.0434940061743334
CHTF18	127	0.0904565208073896	353	0.752868150012649	480	0.699196126592661
CHURC1	127	0.892692050657495	353	1	480	0.838528777097698
CIAPIN1	127	0.14883583178206	353	0.728556422229395	480	0.157086858120975
CIB2	127	0.819717243883238	353	0.470305812513225	480	0.458901031327669
CIB4	127	0.295935883660564	353	0.812039376792714	480	0.262424391618453
CIC	127	0.405144164587887	353	0.573346429061393	480	1
CIDEA	127	1	353	0.22205406252959	480	0.238874788403046
CIITA	127	0.60277446498322	353	0.748027239907203	480	0.882880230791508
CILP	127	0.748233960334136	353	0.898315936833198	480	0.914151444592452
CILP2	127	0.00470063505296792	353	0.646697647441122	480	0.0143550226814719
CIPC	127	0.103630626843456	353	1	480	0.541715613090678
CIR1	127	0.523914479315796	353	0.0349751385019311	480	0.64064881812014
CIT	127	0.725348631574666	353	0.546022997464262	480	0.601320141900155
CIZ1	127	1	353	0.758784363953288	480	0.905172596675097
CKAP2	127	0.704317064065391	353	0.835208663385163	480	0.424873614787514
CKAP2L	127	0.770427368411152	353	0.432453430994693	480	0.203413970118953
CKAP4	127	0.386542717609189	353	0.112708923401188	480	0.746678828126589
CKB	127	0.802088788281674	353	0.444810293255346	480	1
CKM	127	0.701881787939733	353	0.137598874148953	480	0.0356271273915263
CLASP1	127	0.805989535260757	353	0.758627514680647	480	1
CLASP2	127	0.894111489062199	353	0.57826031566821	480	0.335025614620838
CLASRP	127	0.487922176566724	353	0.327661122738624	480	0.82201905731875
CLC	127	0.0225329256082585	353	0.847456479907984	480	0.723331552276667
CLCA1	127	0.445251042747513	353	0.377392921444788	480	1
CLCA2	127	0.632280876385613	353	0.215827933597308	480	0.876796273725956
CLCA4	127	0.541512864549229	353	0.600561073134561	480	0.118763936722565
CLCC1	127	0.666254439728042	353	0.317841151308414	480	0.74940118934887
CLCF1	127	0.317078746120886	353	0.0184650760606921	480	0.0552685252059029
CLCN1	127	0.817891424988819	353	1	480	0.915786521363327
CLCN2	127	1	353	0.78678342702023	480	0.802805119081936
CLCN3	127	0.0305942275046848	353	0.525850837249884	480	0.603328194737715
CLCN6	127	0.568539573793845	353	0.486472456949312	480	0.367593425675887
CLCN7	127	0.621196006828525	353	0.743893222413399	480	0.616294480880809
CLCNKA	127	1	353	0.457700204326971	480	0.30871827268751
CLCNKB	127	0.0221689299055345	353	0.499584292216193	480	0.871527455188769
CLDN22	127	0.108441246486931	353	0.444880076179531	480	0.384730810630569
CLDN23	127	0.576371722576127	353	0.272404642933091	480	0.719701441727409
CLDN3	127	0.530103650142653	353	0.622881832592848	480	0.655048176772931
CLDND1	127	0.442077052898556	353	0.86025122662652	480	1
CLDND2	127	0.468766691564759	353	0.38453163478511	480	0.323152903557018
CLEC14A	127	0.20324071626048	353	0.576311424313763	480	0.0927499763842726
CLEC16A	127	0.0640500736537105	353	0.90796500332884	480	0.712447059494359
CLEC18B	127	0.0309045174704056	353	0.672475285739954	480	0.569404389992597
CLEC3A	127	0.455047238145713	353	0.187177111370211	480	0.150232369239958
CLEC4F	127	0.568718444835383	353	0.754293809670845	480	0.71228283340338
CLEC4M	127	0.770496460617909	353	1	480	1
CLEC6A	127	0.452481022541618	353	1	480	1
CLEC9A	127	0.690963714673266	353	0.638455587836302	480	1
CLECL1	127	1	353	0.932112496595076	480	1
CLGN	127	0.376980656511874	353	0.15543153110102	480	0.733264478044248
CLIC3	127	0.16186247981556	353	0.482235396929089	480	0.393549154891539
CLIC5	127	0.372910417035415	353	0.432416289531693	480	0.293084026467989
CLIC6	127	0.398895440777398	353	0.405358599213141	480	0.864670275037028
CLIP1	127	0.673316937498983	353	0.860062600681367	480	0.591944730603026
CLIP2	127	0.472763143022702	353	0.412451252978045	480	0.463483922013176
CLIP4	127	1	353	1	480	1
CLK2	127	0.0869479430142819	353	0.846302090710683	480	0.501059081490384
CLK3	127	1	353	0.621965904383492	480	0.130685221675987
CLK4	127	0.562739490515301	353	0.15617028670022	480	0.301840029848392
CLMN	127	0.16040115016078	353	0.597643567243514	480	0.554825549391423
CLN3	127	0.452481022541618	353	0.216661903105701	480	0.20075328221268
CLN5	127	0.465322795544749	353	1	480	0.709819486566228
CLN6	127	0.71717884456067	353	0.0494378313768615	480	0.0128894906618067
CLNK	127	0.412769336091132	353	0.800501159906158	480	0.845717458585719
CLPX	127	0.614577979399899	353	0.606086271534458	480	0.781926202764002
CLRN1	127	0.637777757996226	353	0.834652360137167	480	0.632849132719259
CLRN3	127	0.464063150778127	353	0.144495498127785	480	0.0781584018665776
CLSPN	127	0.211341578054617	353	0.551203910171467	480	0.0562453009433136
CLSTN1	127	0.756070084954779	353	0.462735472742503	480	0.345167872841603
CLSTN2	127	0.247347072835991	353	0.687985345780713	480	0.870106370092481
CLSTN3	127	0.427832667574149	353	0.864136208283047	480	1
CLTCL1	127	0.876358749502344	353	0.79331634254438	480	0.607579199298022
CLUAP1	127	0.197250961794483	353	0.0910624145073693	480	0.0370092986654739
CLUH	127	0.276716487951506	353	0.174154382776214	480	0.327805062304919
CLUL1	127	0.420077362390508	353	0.232310764096272	480	0.149803516042105
CLVS1	127	0.297946899432703	353	0.661268201203045	480	0.484735207473607
CLVS2	127	0.455176801959889	353	0.692121354427297	480	0.562091666729512
CLYBL	127	0.238093150566319	353	0.133626757079416	480	0.0300500014472208
CMIP	127	0.730932802371651	353	1	480	0.90262727105862
CMKLR1	127	0.885139614174949	353	0.643337648654231	480	0.709954991080157
CMPK1	127	0.652491653676149	353	0.28199404101575	480	0.458946055420063
CMPK2	127	0.549910240897063	353	0.722057117710448	480	0.407157098093856
CMSS1	127	0.433737683044179	353	0.00806297204339024	480	0.817024715558046
CMTM5	127	1	353	0.233623973181641	480	0.309985361413138
CMTR2	127	0.669968099468587	353	0.902422185108217	480	1
CMYA5	127	0.216382366225907	353	0.802476686861684	480	1
CNBD1	127	0.867270739976778	353	0.886005017274745	480	0.192786321218261
CNBD2	127	0.150372166727001	353	0.435560464081364	480	0.400516177641408
CNDP1	127	0.275718309485042	353	0.416852081295099	480	0.217166024401715
CNDP2	127	0.0575679556925265	353	1	480	0.485152234155437
CNGA1	127	0.0136633757149573	353	0.742012077628151	480	1
CNGA3	127	0.41545517339269	353	0.0737944965029714	480	0.303618218991213
CNGA4	127	0.469691699686693	353	1	480	1
CNGB1	127	0.735847864785456	353	0.567891055974972	480	0.117357395727109
CNGB3	127	0.705858569886963	353	0.527723765965785	480	0.42776753115387
CNKSR1	127	1	353	0.099866291953702	480	0.813046479965631
CNKSR3	127	0.657507579901157	353	0.607056798646532	480	0.70355501375619
CNN1	127	1	353	0.855103264992748	480	1
CNN3	127	0.206396732394921	353	0.358383043081084	480	0.536526511322037
CNNM1	127	0.502943859408356	353	0.546880494367911	480	0.138816227678866
CNNM3	127	0.722839070032648	353	0.386669184622412	480	0.83004465445563
CNOT1	127	0.594767238653002	353	0.761903991190409	480	0.475292121506023
CNOT10	127	0.136674001213701	353	0.511211534910017	480	0.364029437759979
CNOT3	127	0.564188358893644	353	0.834935446619142	480	1
CNOT6	127	0.59125426036981	353	0.28210983847843	480	0.327468591399972
CNP	127	0.0955304362034839	353	0.450459083737865	480	0.701674871335651
CNST	127	0.704630977064016	353	0.268624869080103	480	0.148906032138495
CNTF	127	0.617872249257557	353	0.708359876549346	480	0.80359796744874
CNTLN	127	0.666969704270588	353	1	480	1
CNTN2	127	0.175300642318916	353	0.175437862416878	480	0.0488373262047936
CNTN3	127	0.815967880144564	353	0.923000195521949	480	0.783538917506923
CNTN4	127	0.0643009331451184	353	0.426191198797877	480	0.109231630613206
CNTN5	127	0.59014837054461	353	0.348744625727469	480	0.09691383799845
CNTN6	127	0.625629011030708	353	0.437179789863585	480	0.371425763313061
CNTNAP1	127	0.0637178568088023	353	0.916708520888582	480	0.0710827045141631
CNTNAP2	127	0.443659266514391	353	0.593923093781783	480	0.734211626406555
CNTNAP3	127	0.118780638740071	353	0.656755757261959	480	0.542388921090002
CNTNAP3B	127	1	353	0.264542075039041	480	1
CNTNAP4	127	0.265206339391531	353	0.177861924163291	480	0.166596756134743
CNTNAP5	127	0.145422054459246	353	0.696535293463547	480	0.533816980760717
CNTRL	127	0.351898469636263	353	0.220041273863317	480	0.845446320961935
CNTROB	127	0.425586288636236	353	0.531339026593442	480	0.748986757431985
COA1	127	0.452481022541618	353	0.0558675475650581	480	0.0506517865896231
COA4	127	0.134544724899759	353	0.965845687509267	480	0.474646869414435
COBL	127	0.718930839323897	353	0.355572773686845	480	0.264531279489869
COBLL1	127	0.702279490237742	353	0.15308471165629	480	0.245716316517636
COCH	127	0.688534527414033	353	0.844930680983051	480	0.685611860911414
COG1	127	1	353	0.87036168096229	480	0.68477219511534
COG3	127	0.374103034814964	353	0.330338757759408	480	0.471214547922125
COG4	127	0.674219907219445	353	0.786383914511946	480	1
COG5	127	0.697253870884606	353	0.653726763337448	480	0.543038836556625
COG6	127	1	353	0.807250352907743	480	0.534763547165317
COG7	127	1	353	0.794151942334323	480	1
COIL	127	0.741739455724126	353	0.859866204665802	480	0.433133701319817
COL10A1	127	1	353	1	480	1
COL11A1	127	1	353	0.383664222901226	480	0.80995044193029
COL11A2	127	0.0917057567439864	353	0.572832817917796	480	0.854367584377453
COL12A1	127	0.44859646259742	353	0.153897712627845	480	0.0121496497302586
COL13A1	127	0.521991688325134	353	1	480	0.443563216411712
COL14A1	127	0.368144367562045	353	0.724303992401652	480	0.65461915404209
COL15A1	127	0.222857856013616	353	0.4840523399595	480	0.580149585473333
COL16A1	127	0.0790601653790112	353	0.226434458717134	480	0.549684667308499
COL17A1	127	0.5449841205097	353	0.72810521979865	480	0.510484130848626
COL18A1	127	0.840953128456264	353	1	480	0.827947923269669
COL19A1	127	0.577777035646171	353	0.100130471722411	480	0.135312682485783
COL1A1	127	0.589476439043526	353	0.45873229462808	480	0.336934657921669
COL1A2	127	0.13906879096037	353	0.273173101963314	480	0.425966796933258
COL20A1	127	0.365135639694883	353	0.74075992143095	480	1
COL21A1	127	0.474893052673715	353	0.0145042648232004	480	0.720618982082659
COL22A1	127	0.414343422660672	353	0.618366428350238	480	0.178586825261713
COL23A1	127	0.0838236952159499	353	1	480	0.832151491904052
COL24A1	127	0.492911226881504	353	0.0548106604365124	480	0.182391431660274
COL25A1	127	0.829853625038242	353	0.474905903232089	480	0.78629431908424
COL27A1	127	0.378531778885932	353	0.00691125750823185	480	0.0492545748842109
COL28A1	127	0.0199003652622348	353	0.770091361873462	480	0.216643895368685
COL2A1	127	1	353	0.658904175166882	480	0.656180697106093
COL3A1	127	1	353	0.386476673820208	480	1
COL4A1	127	0.539704192318658	353	0.261927347606093	480	0.199290178771264
COL4A2	127	0.856069075545595	353	0.613428704739562	480	0.395566839554158
COL4A2-AS2	127	0.642986923235169	353	0.0410450855439781	480	0.413553624167097
COL4A3	127	0.0413537375755642	353	0.667728989663454	480	0.66619223366505
COL4A4	127	0.7723884089526	353	0.251540685145732	480	0.143964445693256
COL5A1	127	0.198277292198603	353	0.34936645182939	480	0.119029330865534
COL5A2	127	0.511925171072248	353	0.686543699570155	480	0.419316433827405
COL5A3	127	0.735605619706358	353	0.293712650209297	480	0.554930626161273
COL6A1	127	0.057546111154608	353	0.669120669715251	480	0.480565467291567
COL6A2	127	0.0577486491314896	353	0.662190925792083	480	0.184135257995281
COL6A3	127	1	353	0.664691223152235	480	0.655563057868671
COL6A5	127	0.660435431782222	353	0.512160250296454	480	0.797667653075647
COL6A6	127	0.0852505886136368	353	0.14912062573704	480	1
COL7A1	127	0.58168703579432	353	0.74956051090523	480	0.536082176130643
COL8A1	127	0.615133593786162	353	0.698917615510584	480	1
COL8A2	127	0.255483661699816	353	0.619203219735143	480	0.469773639887829
COL9A1	127	1	353	0.528329565820683	480	1
COL9A2	127	0.413278775573363	353	0.565831898996365	480	0.893545271581213
COL9A3	127	0.016574672405726	353	0.0656317553385969	480	0.32537740387576
COLCA2	127	1	353	0.787713027781829	480	0.736733656274664
COLEC10	127	0.622194643600229	353	0.851101623694645	480	0.638277422541212
COLEC11	127	0.61907382516693	353	0.378336106185343	480	0.608188170825275
COLEC12	127	0.480637026823432	353	1	480	1
COLGALT1	127	0.671504015816352	353	0.537967774098371	480	0.540011841753967
COLGALT2	127	0.647719236714831	353	0.036553567094591	480	1
COMMD8	127	0.291581039570152	353	0.809481835235785	480	0.56126794490641
COMP	127	1	353	0.243440709409758	480	0.357828857503737
COMT	127	0.252122838849342	353	0.680124023224006	480	0.262431847885416
COPB2	127	0.0946145198993296	353	0.800184809256182	480	0.239349334492207
COPE	127	0.332347877167761	353	0.10604474463764	480	0.214303342406571
COPG1	127	0.759048915247835	353	0.901669406492071	480	0.471751239850122
COPS7B	127	0.361720741086855	353	0.718959814591996	480	0.811420343236495
COQ3	127	0.0873443586407326	353	1	480	0.432235177296351
COQ4	127	0.818225551456727	353	0.0620483768815877	480	0.197497090307865
COQ6	127	4.80578874107809e-11	353	0.0102493487755375	480	0.0386795778809711
COQ9	127	0.804628267315033	353	0.18984113883677	480	0.392725262006194
CORIN	127	0.815619414866266	353	0.17083483703487	480	0.865564834112884
CORO1B	127	0.0299092584422271	353	0.171793603999847	480	0.154823224240118
CORO7	127	1	353	1	480	0.574162233030402
COX10	127	1	353	0.333108633529197	480	0.312708828179738
COX15	127	0.640733928151326	353	0.793055679222567	480	0.881124783322365
COX18	127	1	353	0.27938942208263	480	0.623332221497926
COX6B2	127	0.727515527118052	353	0.685196857207952	480	0.654528923770463
COX8C	127	0.652528092648299	353	0.0687139392414263	480	0.108621133280154
CP	127	0.839907015700029	353	0.249569301101407	480	0.227665705222673
CPA1	127	0.971992898529372	353	0.0221426001995747	480	0.263714259327177
CPA2	127	1	353	0.126776817021915	480	0.0505543681485488
CPA3	127	0.379030679227963	353	0.131729601472187	480	0.249173975551342
CPA4	127	0.0146722822309394	353	0.546553659995135	480	0.36916543807925
CPA5	127	0.228462714290974	353	0.793406286617985	480	1
CPA6	127	0.179468208525243	353	0.337492956429079	480	0.465979879927382
CPAMD8	127	0.228291774901093	353	0.746023139914736	480	0.405848381561466
CPB1	127	0.815161308340376	353	0.795148860952031	480	0.715736256351719
CPD	127	0.624204526613148	353	0.0871720353927942	480	0.109586529537001
CPEB1	127	0.0494488413188305	353	0.488906576331819	480	0.0561920768975582
CPEB2	127	1	353	0.727685111758014	480	1
CPEB4	127	0.830410222873649	353	0.0347811755243108	480	0.228771658098472
CPED1	127	0.0846118214977435	353	0.793237628470803	480	0.436798662661329
CPM	127	1	353	0.766700632927315	480	0.623911902905022
CPN2	127	0.0290082670871303	353	0.310966465375874	480	0.387258008669035
CPNE1	127	0.0294648607372737	353	1	480	0.158085742032131
CPNE2	127	0.016172747446441	353	0.611580514852747	480	0.0569706898401965
CPNE3	127	1	353	0.774720296445945	480	1
CPNE5	127	0.430899169104947	353	0.717079008284391	480	0.437427179629102
CPNE7	127	0.0276259198509472	353	0.0479800620868874	480	0.0778934211664392
CPPED1	127	0.391173018967948	353	0.881239836442362	480	1
CPQ	127	0.273564500834164	353	0.177282720421129	480	0.458774520606722
CPS1	127	0.222561054598194	353	0.344474625571695	480	0.103734114272039
CPSF1	127	0.674558867503582	353	0.334606934343028	480	0.601858504777486
CPSF3	127	1	353	0.658289792357799	480	0.68866008707875
CPSF4	127	0.624957124646176	353	0.347801368006565	480	0.793487730017548
CPT1A	127	1	353	0.681143123806666	480	0.404140819328426
CPT1B	127	0.496368434506117	353	1	480	0.768131062968852
CPT1C	127	1	353	0.638652969926636	480	0.433497265039055
CPT2	127	0.390570530500354	353	1	480	1
CPVL	127	0.402829508112795	353	0.427897018245607	480	1
CPXM1	127	0.743160229809958	353	0.787197590307326	480	0.610834018338282
CPXM2	127	0.148360669011721	353	0.734745897609763	480	0.712232473790965
CPZ	127	0.0987951292244095	353	0.00576924769127074	480	0.00442517449370783
CR1	127	0.392964238886437	353	0.196577038168505	480	0.448563726210335
CR1L	127	0.639850948365487	353	0.0307147240753888	480	0.774326210279383
CR2	127	1	353	0.318294042894785	480	0.392644406828002
CRADD	127	0.701106241109352	353	0.278654501282411	480	0.519349511277729
CRAT	127	0.735237387450891	353	0.834501195816058	480	0.751994576184773
CRB1	127	0.44574532362227	353	0.30019526672134	480	0.836277146930589
CRB2	127	0.0649112747058654	353	0.385036914607471	480	0.342211742421705
CRBN	127	0.664101727255863	353	0.266493705822616	480	0.242533422828017
CREB3	127	0.0787295195881894	353	0.620717518514269	480	0.044372028729597
CREB3L1	127	0.413573153539319	353	0.790612309746132	480	0.708199718673809
CREB3L2	127	0.492798968849534	353	0.680777135586501	480	0.38564414882894
CREB3L3	127	0.390255392024125	353	0.208906379381465	480	0.388911671304523
CREB3L4	127	1	353	0.748446432183603	480	0.557339134881754
CREBBP	127	0.605027060178403	353	0.259897718300876	480	0.573567614859307
CRELD1	127	0.758910749902253	353	0.351977785189786	480	0.638184352838731
CRHBP	127	0.0650815302909743	353	0.368802272486713	480	0.577124113472539
CRHR2	127	0.261230463686576	353	0.924132696410191	480	0.750374766531992
CRIM1	127	0.743821676176981	353	0.591897307453328	480	0.848137705803966
CRISP1	127	0.109270507758707	353	0.585594046262199	480	0.406014071896342
CRISPLD2	127	0.03833462900437	353	0.216348989463918	480	0.2112189282386
CRLF1	127	0.0236204757948516	353	0.232667830509078	480	0.0430629911773106
CRMP1	127	0.67736998848097	353	0.239281293763153	480	0.438568018146693
CRNKL1	127	0.184322483710663	353	0.826663283064234	480	1
CRNN	127	0.776783075071534	353	0.147650734767616	480	0.734438255414252
CROCC	127	0.8523050386286	353	0.883139907085889	480	0.91397821745677
CROT	127	0.797981221945628	353	0.43819556763624	480	0.851548575913824
CRP	127	0.183602946105643	353	1	480	0.51373663512409
CRTAC1	127	0.520570829457971	353	0.172468655884198	480	0.0724901458735658
CRTAP	127	0.792061399324335	353	1	480	0.58123139574364
CRYAB	127	0.190453796970659	353	0.733485715454641	480	0.45621101781406
CRYBA4	127	0.534586229103713	353	0.736215202379216	480	0.670822623411699
CRYBB1	127	0.781505347446709	353	0.0175306778627694	480	0.271866476227861
CRYBB2	127	0.367610957669023	353	0.41366142883726	480	0.343480554925701
CRYBB3	127	0.0999004636003729	353	0.575289159471591	480	0.491073464739809
CRYBG3	127	0.563472379797211	353	0.256370905951899	480	0.181864126116276
CRYGA	127	0.654165130737422	353	0.703249670305526	480	0.834689525207302
CRYGD	127	0.950981314720752	353	0.0837580502517892	480	0.78459935349491
CRYGN	127	1	353	0.696405258510454	480	0.821359387716749
CRYZ	127	1	353	0.419599450308144	480	0.506606834937645
CRYZL1	127	1	353	0.534428873506442	480	0.738187277435902
CSAD	127	0.372584038624373	353	0.0407699472593709	480	0.04211467413258
CSE1L	127	0.317682992798778	353	0.216059138809552	480	0.278575498372826
CSF1	127	0.164664303388874	353	0.748616560392293	480	0.0282563264658906
CSF1R	127	0.0198658163150438	353	0.301622400344588	480	0.261712337185727
CSF2RB	127	0.486911360019469	353	0.792301096024318	480	0.820713007425978
CSF3	127	0.476799706654664	353	0.565795368767502	480	0.332498978392997
CSF3R	127	0.890890983498064	353	0.378602313619834	480	0.767734949659067
CSGALNACT1	127	0.249918461586414	353	0.0245232431431655	480	0.260349283034956
CSH2	127	0.0131234004693517	353	0.0478275149770416	480	0.0478652808456113
CSHL1	127	1	353	0.605147830540378	480	0.357554433042204
CSMD1	127	0.589087238457266	353	0.575759298409994	480	0.78668918341456
CSMD2	127	0.368978847020804	353	0.299817474109968	480	0.85219455660193
CSMD3	127	0.202198733096334	353	0.243448446177492	480	0.190587771311375
CSN2	127	0.860869871829312	353	0.531809804436573	480	0.586560754873839
CSNK1G2	127	0.0549118435029502	353	0.145344889816186	480	0.181968982175955
CSNK2A3	127	0.578545712469381	353	0.264232219641862	480	0.379771993242411
CSPG4	127	0.127840003175558	353	0.138179029032558	480	0.14943865748416
CSPP1	127	1	353	0.503011146780538	480	1
CSRNP1	127	0.453433347360929	353	0.49374870132345	480	0.647360512204444
CSRNP3	127	1	353	0.319653042207405	480	0.546883077984792
CST1	127	0.55978385755946	353	0.774751243086806	480	0.709326257456652
CST5	127	0.487704445068557	353	0.232380327937984	480	0.159498211557169
CSTF2T	127	0.891847606836921	353	1	480	0.884113825852543
CTAGE1	127	0.49395644970239	353	0.122659604503231	480	0.37994131803981
CTAGE4	127	0.461232432511606	353	0.591636054010969	480	0.247083957471196
CTBP2	127	0.294516018191928	353	1	480	0.261660361059823
CTBS	127	0.577045236900498	353	0.877337724309169	480	1
CTC1	127	0.238852098841601	353	0.00132400595705995	480	0.000138464164953112
CTCF	127	0.760669903752035	353	0.216448452883564	480	0.295819054394664
CTCFL	127	0.207380699321928	353	1	480	0.233040440843308
CTDP1	127	0.469586741942318	353	0.785936195542731	480	0.719677086548155
CTDSP1	127	0.206143022358908	353	0.323654675050465	480	0.192938471613857
CTHRC1	127	0.314441858339985	353	0.406931177661236	480	0.228396915497021
CTNNA1	127	0.558602097032384	353	0.558264976110531	480	0.664815562209237
CTNNA2	127	0.369195578601664	353	0.548632425576349	480	0.696007202025651
CTNNA3	127	0.785148656724266	353	0.167563464873898	480	0.158436977242111
CTNNBL1	127	0.620546989966297	353	0.765169009530934	480	0.451399893920653
CTNND1	127	0.314297346563822	353	0.89311310107208	480	0.848220853759668
CTNS	127	0.149003815590808	353	0.332721718757256	480	0.25873221038889
CTR9	127	0.139784336953026	353	0.432077069858024	480	0.578849308948367
CTRB1	127	0.112680551355922	353	1	480	0.901707081922632
CTRC	127	1	353	1	480	0.751006164569815
CTSB	127	0.243023126174812	353	0.137306379034929	480	1
CTSE	127	0.542963772096108	353	0.52358906476626	480	0.521401951036533
CTSF	127	0.194128829589446	353	0.890048944400216	480	1
CTSH	127	0.736281767319907	353	0.244990871561991	480	0.34232682120573
CTSL	127	1	353	0.205075889926477	480	0.679771768013425
CTSW	127	0.216902896914463	353	0.749580069920375	480	0.519364856016512
CTSZ	127	0.0111067339720405	353	0.551835288636922	480	0.0967157266404744
CTTN	127	0.668555618377267	353	0.809553079433604	480	0.857086137461598
CTTNBP2	127	0.640385628362313	353	0.167934490222705	480	0.0617572357725805
CTTNBP2NL	127	0.504880961831583	353	1	480	0.760776423237815
CTU2	127	0.551030723159461	353	0.569712895438835	480	1
CUBN	127	0.18016499470423	353	0.274322730350667	480	0.469734052517028
CUL4A	127	1	353	0.633265322685329	480	0.475474026055376
CUL7	127	0.517987885134287	353	0.668197049872076	480	0.701118008945945
CUL9	127	0.65582421527962	353	0.354055112565104	480	1
CUX1	127	0.751739470114552	353	0.21475999766198	480	0.432490312477025
CUX2	127	0.822210247057402	353	0.833086802905594	480	1
CUZD1	127	0.0250823575288314	353	1	480	0.12669452774468
CWC22	127	1	353	0.479003055413758	480	1
CWF19L2	127	0.413321048154244	353	0.162720348986208	480	0.354579993709646
CWH43	127	0.391241201131712	353	0.8221932879072	480	0.696365284777627
CX3CL1	127	0.33213331642175	353	0.389607024697865	480	0.131008042079746
CX3CR1	127	0.66328428747166	353	0.861853261602771	480	1
CXADR	127	1	353	0.853599696957064	480	0.858865025349329
CXCL10	127	0.28564887232727	353	0.791626876067072	480	0.673034475859948
CXCR1	127	0.351146953210575	353	1	480	0.815436865908034
CXCR2	127	1	353	0.314173057129898	480	0.628158330350518
CYB5D1	127	0.599661598452346	353	0.451630189674399	480	0.356607855056734
CYB5R3	127	0.0409862660382688	353	0.214567962158813	480	0.293108845942382
CYB5R4	127	0.642067826542536	353	0.499923033279552	480	0.822935020154404
CYBA	127	0.573800465482236	353	0.347936399501037	480	0.706001649375692
CYBRD1	127	0.378158690643076	353	0.864290596668105	480	0.86900697830531
CYC1	127	0.244164311251605	353	0.219939147795285	480	0.22332396820099
CYFIP1	127	0.906835345366659	353	0.881873197511284	480	0.694953009681767
CYFIP2	127	0.768962005655943	353	0.657900360817701	480	0.849081055281515
CYHR1	127	0.617980430498116	353	0.675653099996876	480	1
CYLC2	127	0.443721738755446	353	0.585618376158111	480	0.152556845611475
CYP11A1	127	0.865374101447421	353	0.832477876504525	480	1
CYP11B1	127	0.246730779774735	353	1	480	0.436591728014249
CYP11B2	127	0.234898313346096	353	0.785180124511967	480	0.571984056153558
CYP1A1	127	1	353	0.846521156196263	480	1
CYP1A2	127	0.620490539701893	353	0.230116623781004	480	0.118591250494551
CYP1B1	127	0.340385955035993	353	0.815668501887357	480	1
CYP20A1	127	1	353	0.212788784991435	480	0.0590117555269606
CYP21A2	127	0.532707764391701	353	0.785191329631659	480	0.607529231358359
CYP24A1	127	0.534011835725636	353	0.163174000411505	480	0.792145792947031
CYP26A1	127	1	353	0.684685332066716	480	0.624668796654247
CYP26C1	127	0.13402561563591	353	0.0687459418264368	480	0.0346464052679695
CYP27A1	127	1	353	0.566383122025837	480	0.607810926231444
CYP2A13	127	0.141209966783933	353	0.372066865085923	480	0.0679590627274542
CYP2A6	127	0.27136547246804	353	0.780702285871614	480	0.387900336985962
CYP2B6	127	0.884443199092407	353	1	480	1
CYP2C18	127	0.668097156923982	353	0.332170201759362	480	0.389034896704936
CYP2C19	127	0.415748840445253	353	0.0284081292058652	480	0.067937858012986
CYP2C8	127	0.194547188669562	353	1	480	1
CYP2C9	127	0.0982030198723175	353	0.0093624550901904	480	0.0026319093462821
CYP2D6	127	0.368200487498078	353	0.10826301446702	480	0.198636882339305
[truncated: 7,577 more rows]
