# Supplementary material for: Rare variants in IFFO1, DTNB, NLRC3 and SLC22A10 associate with Alzheimer’s disease CSF profile of neuronal injury and inflammation
Source: Mol Psychiatry. 2022 Feb 16;27(4):1990–9. doi: 10.1038/s41380-022-01437-6 (PMC9126805; doi:10.1038/s41380-022-01437-6)
Supplement: Supplementary file 3 — Supplementary Data 1 [file 41380_2022_1437_MOESM3_ESM.zip › summary_stats/protein_coding/diag/ab_pc_publication.csv]

gene_name_adni	n_adni	p.value_adni	n_emif	p.value_emif	n_total	p.value_meta
A1BG	127	0.131357530799187	353	0.790623448131576	480	0.453797237764624
A1CF	127	0.160831555270727	353	0.213730988902359	480	0.602031754083316
A2M	127	0.711588004449603	353	0.230720869747358	480	0.845924217141009
A2ML1	127	0.29592113830558	353	0.198970484441227	480	0.593633755111645
A3GALT2	127	0.855159961310049	353	0.235425648905548	480	0.287733066326739
A4GALT	127	0.560101533048409	353	0.100486223710028	480	0.529335193637666
A4GNT	127	0.408298381861451	353	0.888641250815975	480	0.526424878448153
AACS	127	1	353	0.628232997367754	480	0.405656609967935
AADAC	127	0.0328645459860089	353	0.226674304651364	480	0.24062951529531
AADACL2	127	0.0438072376346677	353	0.587462038603567	480	0.182117235430587
AADACL4	127	0.219278007357579	353	1	480	0.876960765825064
AAED1	127	0.126455845495357	353	0.780795918432276	480	0.262767291297214
AAGAB	127	0.220470944988751	353	0.853531315553733	480	0.830381416805225
AAK1	127	0.0390936956117481	353	0.447539025219041	480	0.132653311224002
AANAT	127	0.606531611715075	353	0.10661176702434	480	0.526053963975637
AAR2	127	0.90009420421624	353	0.211786690993273	480	0.431357159826699
AARD	127	0.238952842918419	353	0.419390600588982	480	0.240448065707942
AARS	127	0.331350716834801	353	0.202274426774559	480	0.72205085680687
AARS2	127	0.168183596256805	353	0.899000363195255	480	1
AARSD1	127	0.506689261265962	353	0.0954225415836127	480	0.267327330724956
AASDH	127	0.805309827997981	353	0.0103689678458175	480	0.218543342770691
AASS	127	0.473549243993638	353	0.221927769269087	480	0.855331557019946
AATF	127	1	353	0.28023847786687	480	0.47981339031877
AATK	127	1	353	0.261859902768776	480	0.537687271342896
ABAT	127	1	353	0.195235434058134	480	0.205988792475406
ABCA1	127	0.891845544108183	353	0.0433315417093989	480	0.224972304829957
ABCA10	127	0.84091229026542	353	0.670988847320275	480	0.550412480411995
ABCA12	127	0.609564832614301	353	0.17168263673038	480	0.17561945176621
ABCA13	127	0.341415140630292	353	0.480303950467812	480	0.714645834645194
ABCA2	127	0.539092523545765	353	0.85638429791782	480	0.721258059062905
ABCA3	127	0.740916610289804	353	0.43869706412822	480	0.636999853020279
ABCA4	127	0.437315589542485	353	0.771111381199748	480	0.729520357004068
ABCA5	127	0.786226418777841	353	0.222529320559011	480	0.158322742942133
ABCA6	127	0.90703289098126	353	1	480	0.581702733614518
ABCA7	127	0.313041645842277	353	0.635335616702731	480	0.151510099987849
ABCA8	127	0.240101038368811	353	0.343143542049543	480	0.869752040476873
ABCA9	127	0.363611302794029	353	0.373871288050116	480	0.826837425224071
ABCB1	127	0.207181096840388	353	0.00269659763643759	480	0.708424390757404
ABCB10	127	0.0696609775094566	353	0.611252373590733	480	0.296984798017287
ABCB11	127	0.732417180133904	353	0.545504834391601	480	0.596295157289346
ABCB4	127	0.00516486250864445	353	0.37887775356397	480	0.30815131268284
ABCB5	127	0.143456133686204	353	0.424812707992727	480	0.181065743921308
ABCB6	127	0.859457431114381	353	0.670704193476725	480	0.552223093436367
ABCB8	127	0.896416552016215	353	0.262618529093536	480	0.223412836179664
ABCC1	127	0.518850359638742	353	0.22289107121423	480	0.741465301533273
ABCC10	127	0.480893533253969	353	0.0577873026944111	480	0.110927198136073
ABCC11	127	0.610379203012798	353	0.0641894078221135	480	0.0321029636796727
ABCC12	127	0.000753075615764987	353	0.606853289602833	480	0.0214903124915025
ABCC2	127	0.497024659903654	353	0.868857346642635	480	0.294002049249024
ABCC3	127	0.900513782620324	353	0.564875496768632	480	0.624850381229783
ABCC4	127	0.179160398145398	353	0.297790549134569	480	0.748894091067363
ABCC5	127	0.482320807996772	353	0.690720148884777	480	0.722605668150866
ABCC6	127	0.358599983530313	353	0.0189001476386439	480	0.00804393728501307
ABCC8	127	0.744834890240671	353	0.0940581790933512	480	1
ABCD2	127	0.703405470631607	353	0.00467990669263352	480	1
ABCD3	127	0.554301030897365	353	0.383451396336497	480	0.153775720926441
ABCD4	127	0.745392122126272	353	0.741074401869624	480	1
ABCF2	127	0.739703254231087	353	0.47282467952893	480	1
ABCF3	127	0.223123065051059	353	0.428218776267221	480	0.26096829615961
ABCG2	127	0.10418826027309	353	0.148974563591683	480	0.260225997539932
ABCG4	127	0.0563307620081099	353	0.613841477252143	480	0.457971130262373
ABCG5	127	1	353	0.713098144886474	480	0.32604684591544
ABCG8	127	0.44440438560821	353	0.515719906014065	480	0.509490893745442
ABHD1	127	0.559460296215246	353	0.22022662337582	480	0.0983994111979319
ABHD10	127	1	353	0.730375444690904	480	0.746647066639146
ABHD11	127	0.642492068501477	353	0.557706407297216	480	0.554929183974419
ABHD12	127	1	353	0.280290246745376	480	0.433791481779259
ABHD12B	127	0.750442078770419	353	0.815462448488606	480	0.790845481120355
ABHD14A	127	0.958097157124167	353	0.543933502933442	480	0.604514911849931
ABHD14A-ACY1	127	0.415168987923472	353	0.830671400484814	480	0.86354866632368
ABHD16A	127	0.393549736535911	353	0.379147965085134	480	0.281815093455725
ABHD16B	127	0.176296985326837	353	0.404192439473866	480	0.112639046364798
ABHD4	127	0.525217015708141	353	0.128255783059744	480	0.345981506292828
ABHD6	127	0.216878713590428	353	0.042803892915017	480	0.0392915891329932
ABI3	127	0.288336818609849	353	0.807332419735329	480	1
ABI3BP	127	0.563128926977311	353	0.289286284181359	480	0.836324167271771
ABL1	127	0.625254128492076	353	0.459225923746809	480	0.81017803724
ABL2	127	0.630942604262439	353	0.812795368564303	480	0.832276049154651
ABLIM1	127	0.453016807488423	353	0.315527016956944	480	0.100569414721155
ABLIM2	127	0.53358021589761	353	0.648993949060042	480	0.144668920609581
ABLIM3	127	0.116859574125951	353	1	480	0.836743423657163
ABR	127	0.552017600458005	353	0.833734497193329	480	0.00947733880565183
ABRA	127	0.863898886354888	353	0.515402030930648	480	1
ABTB1	127	1	353	0.46033689063616	480	0.84760022878505
ABTB2	127	1	353	0.583949243557261	480	0.441673573238289
ACACA	127	0.19935862737137	353	0.726607503679844	480	0.409439363892058
ACACB	127	0.839500457263823	353	0.913908131238978	480	0.900382361562644
ACAD10	127	0.470681018586836	353	0.915190470357095	480	0.781636842974183
ACAD11	127	0.78390388824454	353	1	480	1
ACAD9	127	0.519308011120097	353	0.0692314681117426	480	0.248898570088747
ACADL	127	0.0354334367651983	353	1	480	0.0972807831954561
ACADM	127	1	353	1	480	1
ACADVL	127	0.118515274064872	353	1	480	0.672307614535574
ACAN	127	0.585838972414285	353	0.321389521761426	480	0.173436137085752
ACAP1	127	0.00912460395233672	353	0.371779719964505	480	0.727933129101195
ACAP2	127	0.772798981686651	353	0.739962791593823	480	1
ACAP3	127	0.879271997084613	353	0.128079624536247	480	0.217894185614328
ACBD4	127	0.815417322991013	353	0.862736079582039	480	0.539956565781832
ACBD5	127	1	353	0.674692795115236	480	0.375995893813914
ACBD7	127	0.0733543218513845	353	1	480	0.236086379124746
ACCS	127	0.758432597424981	353	0.537726130834054	480	0.612436168677288
ACCSL	127	0.249445838554917	353	0.256645950376143	480	0.102382470967124
ACE	127	0.00933616363144241	353	0.196603003283899	480	0.325002025250351
ACHE	127	0.0742698508892346	353	0.41969595704757	480	0.589918579430484
ACIN1	127	1	353	0.135740171838186	480	0.0549487421254819
ACKR2	127	0.0309001178696612	353	0.162477472940157	480	0.0614666017563651
ACKR3	127	0.189236930200958	353	0.647628793742306	480	0.847867963520794
ACKR4	127	0.280671001073403	353	0.725534821804669	480	0.409465874048779
ACLY	127	0.801523777795753	353	0.0145715806132528	480	0.0638647620475551
ACMSD	127	0.21143370839499	353	1	480	1
ACO1	127	0.515890055577393	353	0.32475133064288	480	1
ACO2	127	0.774501410528372	353	0.644662834396534	480	0.563094873518939
ACOT11	127	0.445216925418693	353	0.38440933554567	480	0.334281292354744
ACOT4	127	0.386717784872083	353	0.525670322602499	480	1
ACOT8	127	0.916825968162729	353	0.790001503972253	480	1
ACOX1	127	0.146639806584147	353	0.237609828857999	480	0.206930568877925
ACOX2	127	1	353	0.227118469280076	480	0.621460712552244
ACOX3	127	0.306410202789481	353	0.700618890765768	480	0.910475768991445
ACOXL	127	1	353	0.559396432481342	480	0.765142797296013
ACP5	127	0.666616831890877	353	0.426928141196928	480	0.590972239429814
ACP6	127	0.76302691543473	353	0.087164551676662	480	0.0856599030494779
ACRBP	127	0.341913478190209	353	0.151477256702234	480	0.546135367457701
ACSBG1	127	0.530250794224604	353	0.313402376706184	480	0.450034710500249
ACSBG2	127	0.23615565870025	353	0.0920424416784527	480	0.0711094881884818
ACSF2	127	0.0209822217482722	353	0.805335811367232	480	0.48265034435976
ACSF3	127	0.856444959005622	353	0.0306381861071493	480	0.0479699753250347
ACSL1	127	0.602471504084165	353	0.753746321774327	480	0.317477416399191
ACSM1	127	0.69639129560428	353	0.743675136043244	480	0.502187716853287
ACSM2A	127	0.234355161809649	353	0.191723620606432	480	0.222305487551463
ACSM2B	127	1	353	0.624477925797759	480	0.656024648242429
ACSM3	127	0.170724582819828	353	0.584477380184819	480	1
ACSM5	127	0.02953339413804	353	0.44276488207863	480	0.892906770398792
ACSS1	127	0.143247031254492	353	0.847110559240899	480	0.524262261444001
ACSS2	127	0.427152768792493	353	0.0369814884538101	480	0.607326757644221
ACSS3	127	0.258596496898546	353	0.518626680417314	480	0.599721626352825
ACTBL2	127	1	353	0.0318259785831435	480	0.317207543947243
ACTL10	127	0.913116810408236	353	0.240486775202744	480	0.467814496773901
ACTL7A	127	1	353	0.807127833705619	480	0.912361088735098
ACTL7B	127	0.102988804751014	353	1	480	1
ACTL8	127	0.428958571028763	353	0.539016121842273	480	0.312321913357104
ACTN1	127	0.637824567601353	353	0.00932779185830146	480	0.0344598177029389
ACTN4	127	0.0751871010208073	353	0.869730988879672	480	0.68783595032454
ACTR5	127	1	353	0.472402809388912	480	0.601119165593885
ACTRT2	127	0.357282878626935	353	0.414868306044546	480	0.186639594894534
ACTRT3	127	0.0669631381262076	353	0.427588601016487	480	0.029945759308719
ACVR1	127	0.600108174971332	353	0.530921140476811	480	0.858870201542043
ACVR1C	127	0.397312429544097	353	1	480	1
ACVR2B	127	0.734367092224776	353	0.404740426683585	480	1
ACYP2	127	0.557755044072107	353	0.575916849415814	480	0.624964073456042
ADAD1	127	0.262257395746355	353	0.249910356246434	480	0.261579520116716
ADAD2	127	0.624796708751672	353	0.837613620705969	480	0.323589047089142
ADAL	127	0.576534790626382	353	0.590803804218795	480	0.626233493205457
ADAM11	127	0.770482442232058	353	0.304788652434044	480	0.818032554851374
ADAM12	127	0.301819004769971	353	0.378951014837896	480	0.670917656138295
ADAM15	127	0.190382042164911	353	0.210404806189212	480	0.362336092444334
ADAM17	127	0.685756108142697	353	0.309123560091599	480	0.287657330190086
ADAM18	127	0.86366648847668	353	0.823927289250322	480	0.72343582374988
ADAM19	127	0.396712197868362	353	0.835130519967562	480	0.639623937759753
ADAM2	127	0.345176107317703	353	0.00609016138361418	480	0.00335984686142266
ADAM20	127	0.0929942737506489	353	0.838155269758874	480	0.666213366325953
ADAM21	127	0.877263663482307	353	0.478043483580947	480	0.537963055910883
ADAM23	127	0.607282464339291	353	0.0932796174855509	480	0.0548158712201446
ADAM28	127	0.636098470710586	353	0.673684446138285	480	0.821243111125002
ADAM29	127	1	353	0.0985700503123216	480	0.262046079804304
ADAM30	127	0.57057765035782	353	0.0656482627747516	480	0.285884948184478
ADAM32	127	0.0508066642055129	353	0.389662749253435	480	0.141922342167394
ADAM33	127	0.479691306690774	353	0.0790733893519072	480	0.0739952323470303
ADAM7	127	0.327557746020552	353	1	480	0.67965164063651
ADAM8	127	0.496565507014357	353	0.172853277589141	480	0.118642279797525
ADAM9	127	0.735344597115263	353	0.299741830144675	480	0.649964242313325
ADAMDEC1	127	0.28007977777668	353	0.106148656211612	480	1
ADAMTS1	127	0.410415439553108	353	1	480	1
ADAMTS10	127	0.282841331589134	353	0.824582158391904	480	0.744999007966782
ADAMTS12	127	0.644475127446832	353	0.710373813413791	480	0.900356450345912
ADAMTS13	127	0.3421817871922	353	0.801500799732395	480	0.769916026441963
ADAMTS14	127	0.0521673846547558	353	0.0622941853164278	480	0.031348080073285
ADAMTS15	127	0.675312122501006	353	0.182133501155323	480	0.0642530845842333
ADAMTS16	127	0.301564867691652	353	0.585666070623834	480	0.787008795869292
ADAMTS17	127	0.298317557943528	353	0.690469388728988	480	0.33307522435689
ADAMTS18	127	0.0337912055679132	353	1	480	0.200562398143873
ADAMTS19	127	0.630199621264053	353	0.847724483173331	480	0.892960527445153
ADAMTS2	127	0.128326073886122	353	0.467078459946955	480	0.0952074170575421
ADAMTS20	127	0.395776513060542	353	0.762904691569553	480	0.551434618093566
ADAMTS3	127	0.273526971863477	353	0.730378689647529	480	0.804044902198996
ADAMTS4	127	0.281836400952667	353	0.849662373631805	480	0.845414536071876
ADAMTS5	127	0.229561083989321	353	0.0318995076860351	480	0.211638942600829
ADAMTS6	127	0.0870878016985009	353	0.402275585739552	480	0.0588589566522575
ADAMTS7	127	0.872273813776724	353	0.145470121173636	480	0.390575830739025
ADAMTS8	127	0.695242632094227	353	0.26863606819728	480	0.24385057295162
ADAMTS9	127	0.366664670839494	353	0.0277881963178557	480	0.0541009855257778
ADAMTSL1	127	0.360821136598008	353	0.204918737719881	480	0.15593378558373
ADAMTSL3	127	0.455235283384183	353	0.0733027752245467	480	0.0307921682658869
ADAMTSL4	127	0.354023497062348	353	0.205092624860416	480	0.699480813351065
ADAMTSL5	127	0.499077245483084	353	0.696624100733866	480	0.657361974416346
ADAR	127	0.244546089362138	353	1	480	1
ADARB2	127	1	353	0.755984277243772	480	0.665233600857255
ADAT1	127	0.345464127913077	353	0.398140493839651	480	0.362020237467616
ADAT3	127	0.226776289354683	353	0.404595097015859	480	0.290340536639391
ADCK1	127	0.618481617350768	353	0.396956826682966	480	0.365126520535493
ADCK2	127	0.156269418886242	353	0.473777226670806	480	0.687452886865148
ADCK5	127	0.358079506989325	353	0.430114269302406	480	0.636859406651677
ADCY1	127	0.469373616371459	353	0.564599359209756	480	0.500349580783755
ADCY10	127	0.732745017268014	353	0.302008195780352	480	0.54305806747372
ADCY2	127	0.578545248437504	353	0.0742061603815177	480	0.162242183761749
ADCY3	127	0.400384568587932	353	0.144048390913831	480	0.405665638573359
ADCY4	127	0.89699627581353	353	1	480	0.791919397367545
ADCY5	127	0.033514551090409	353	0.433148075332323	480	0.171277225515242
ADCY6	127	0.5557415805266	353	0.340250065632129	480	0.550878964721304
ADCY7	127	0.222697529220645	353	0.582679823586383	480	0.581529918277143
ADCY8	127	1	353	0.910813878365689	480	1
ADCY9	127	0.02095158460445	353	0.308499436741331	480	0.0904880700847825
ADCYAP1	127	0.692879366525344	353	1	480	1
ADCYAP1R1	127	0.379797254932651	353	1	480	0.660281077332681
ADD3	127	1	353	1	480	1
ADGB	127	0.203566093779848	353	0.271284561919795	480	0.398952993537081
ADH1B	127	0.833379665584406	353	0.862821443250588	480	0.590404697295195
ADH6	127	0.172571413670187	353	0.332149246220373	480	0.329666891320594
ADH7	127	0.251418860480815	353	0.411864719227969	480	0.786423171114474
ADI1	127	0.853595156041352	353	0.768704128913952	480	0.786862783921673
ADIPOQ	127	0.630169329380595	353	0.798474484610421	480	0.636811051644543
ADNP	127	0.188090214232646	353	0.0395415125415162	480	0.0413318450959551
ADNP2	127	0.316338447274633	353	0.495994885800861	480	0.451660515202162
ADORA3	127	0.609878423730504	353	0.103886080568079	480	0.539666995656853
ADPRHL1	127	0.27665754260024	353	0.12608963698509	480	0.626657689318113
ADRA1A	127	0.0638715243068621	353	1	480	0.234593363873122
ADRA1B	127	0.635826955513533	353	0.76183223982891	480	0.742270862681807
ADRA1D	127	0.566905627717375	353	0.0386542898048731	480	0.415230242034722
ADSL	127	0.370311371729023	353	0.412450286193609	480	0.429738689291006
ADTRP	127	0.17376560447407	353	0.135929895644892	480	0.265220459128633
AEBP1	127	0.483275023452346	353	0.0786527171959257	480	0.182830256182206
AEN	127	0.336098365542132	353	0.703583653809451	480	0.207720551972162
AFAP1	127	0.822038980457221	353	0.105433628050069	480	0.541850795237323
AFAP1L1	127	0.265130150405926	353	0.434680793753746	480	0.0193699137998968
AFAP1L2	127	1	353	0.466377326455015	480	0.246977459185703
AFF1	127	0.625999526289912	353	0.683568654192109	480	0.743038864721365
AFF3	127	0.874619625192997	353	0.264586422089381	480	0.452388702191852
AFF4	127	0.172571413670187	353	0.23595668680953	480	0.0408660898503496
AFG3L2	127	0.382079460308034	353	0.614313451411871	480	0.0958868865430649
AFM	127	0.634882035138205	353	0.00866678925231657	480	0.00176873728712035
AFMID	127	0.0531785340025044	353	0.260742729994226	480	0.395733670555281
AFP	127	0.00534681847511287	353	0.528882173099895	480	0.177064864909071
AGA	127	0.546425976024755	353	0.0831758866192018	480	0.118902667613343
AGAP11	127	0.259077985920332	353	1	480	1
AGAP2	127	0.334912947651775	353	0.454479149204437	480	0.451548203345794
AGAP3	127	0.600247868461165	353	0.282850546497479	480	0.71569674141311
AGAP6	127	0.442835891301206	353	0.697526317572799	480	0.590901630671941
AGBL1	127	0.473472996363607	353	0.375547343103132	480	0.184770891759624
AGBL2	127	1	353	0.0176691251640747	480	0.0209142002160098
AGBL3	127	0.144126256901294	353	0.554847079196874	480	0.676993029378484
AGBL4	127	1	353	0.601032292718813	480	1
AGBL5	127	0.328157526388254	353	0.86228376971921	480	1
AGFG1	127	0.634698306518744	353	0.252317559284313	480	0.395493638333559
AGFG2	127	0.436524104963215	353	0.527553258739312	480	0.266739846204979
AGGF1	127	1	353	1	480	1
AGL	127	0.449507741934567	353	0.188376699362321	480	0.847245002088985
AGMAT	127	0.674591350689519	353	0.566493934724485	480	0.413318522145732
AGMO	127	0.121307457165331	353	0.886958975907683	480	0.559114945306443
AGRN	127	0.493753774554914	353	0.826385494671641	480	0.59117956565418
AGT	127	0.416533206500726	353	0.181777013704695	480	0.303091408363787
AGTPBP1	127	0.163678436215626	353	0.849190287439539	480	0.777122150384758
AGTR1	127	0.513020493775955	353	0.395266576525729	480	1
AGXT	127	0.39174948476126	353	0.362419649582522	480	0.782766341996996
AGXT2	127	0.012788278954831	353	0.805397953876913	480	0.463081827834157
AHCTF1	127	0.513201845855514	353	0.640959844033243	480	1
AHCY	127	0.867184681921519	353	0.779119495664388	480	0.714966020698838
AHDC1	127	0.62537146048456	353	0.739537437620189	480	0.683301083308432
AHI1	127	0.820177419656013	353	0.121817433922363	480	0.900443910830056
AHNAK	127	0.878215174752792	353	0.646482111261998	480	0.534440670838261
AHNAK2	127	0.143890674038695	353	0.923646622699595	480	0.62468663571465
AHR	127	0.599761106780918	353	0.426048995995965	480	0.555203498235519
AHRR	127	0.170685966382401	353	0.0343481324927534	480	0.0039340278881751
AIF1L	127	0.0643519327162285	353	0.778700203870204	480	0.781000544560247
AIFM2	127	0.137604048267595	353	1	480	0.188492038819232
AIFM3	127	0.848972090697895	353	0.771253758983219	480	0.4414577018052
AIM2	127	0.361152699147057	353	0.0149594909997927	480	0.0252703915625591
AIMP1	127	1	353	0.238325831975097	480	0.84993834758899
AIMP2	127	0.172013045798618	353	0.795922217784772	480	0.379322051240969
AIP	127	0.577243818018535	353	0.613161264046774	480	0.62529316555805
AIPL1	127	0.588095070795806	353	0.13678739101817	480	0.772004304368228
AIRE	127	0.20545057297206	353	0.316927282237262	480	0.245684807398576
AJAP1	127	0.624596482986944	353	0.470193464843067	480	0.41426387417357
AK7	127	0.579749722561487	353	0.261119198399527	480	0.470255561646886
AK8	127	1	353	0.748474276291239	480	0.668815246035545
AK9	127	0.711619479164222	353	0.00319185027955338	480	0.00405581140037192
AKAP1	127	0.0927731888700798	353	0.690748984582446	480	0.421029463636766
AKAP10	127	0.361782714897002	353	0.757288583624553	480	0.560396283272738
AKAP11	127	1	353	0.337712116827655	480	0.4057350984745
AKAP12	127	0.759441962352187	353	0.72075265941906	480	0.430325324921073
AKAP13	127	0.710250113809441	353	0.629639547460513	480	0.854652060299726
AKAP2	127	0.553885136707073	353	0.662153467224345	480	0.715022680526606
AKAP3	127	0.0883937247171407	353	1	480	0.458352792582671
AKAP6	127	0.583020927007179	353	0.373205937381496	480	0.105752772939346
AKAP7	127	0.610919482657695	353	0.543010370363583	480	0.492257412811135
AKAP8	127	0.304778826900514	353	0.663082595920748	480	0.862697102019506
AKAP8L	127	0.789841993175072	353	0.640226287636359	480	0.847008827212229
AKAP9	127	0.432140857716231	353	0.126693903972643	480	0.00758443323491675
AKNA	127	0.878019195532144	353	0.71884221907537	480	1
AKNAD1	127	0.70666455271906	353	0.698722476061079	480	0.161475933795894
AKR1A1	127	0.866593741628813	353	1	480	1
AKR1B10	127	1	353	0.443430316419293	480	1
AKR1C1	127	0.68741125656702	353	0.445332834200936	480	0.65913974163104
AKR1C3	127	0.198180753283037	353	1	480	0.267831998303315
AKR7A2	127	0.096570083024937	353	0.125772586501367	480	0.183933934197544
AKT1S1	127	0.489691580979678	353	1	480	0.636512646113659
ALAS1	127	0.885634880639245	353	0.0319091107151948	480	0.244253400809353
ALB	127	0.661714222078743	353	0.821008669451618	480	1
ALDH16A1	127	0.403359127410959	353	0.743526314949521	480	0.358788339216597
ALDH18A1	127	0.376634204666315	353	0.47544219982612	480	0.677522084371891
ALDH1A1	127	0.269040428458519	353	0.155260437777393	480	1
ALDH1A3	127	0.891739065643934	353	0.692475166878922	480	1
ALDH1B1	127	0.483881063710069	353	0.798836387264702	480	1
ALDH1L1	127	0.0846916603936167	353	0.490385985603818	480	0.762988701040113
ALDH1L2	127	0.778339789265701	353	0.483417303760867	480	0.306788196954982
ALDH3A1	127	1	353	1	480	1
ALDH3A2	127	0.876543673103546	353	0.161636516551699	480	0.158095309144258
ALDH3B2	127	0.299958966041494	353	0.560601541357289	480	0.114843239649871
ALDH4A1	127	0.548580477622104	353	0.592704511176192	480	0.871411964833753
ALDH5A1	127	0.819209019154317	353	1	480	1
ALDH6A1	127	0.24045629803774	353	0.79092691781433	480	0.801684947072737
ALDH7A1	127	0.0366996263273289	353	0.106189831790447	480	0.00407455488840403
ALDH8A1	127	0.225209113247387	353	0.57401231341972	480	0.335855722067349
ALDH9A1	127	0.1520119310099	353	0.805697080839471	480	0.780578913371623
ALDOB	127	0.4743270231952	353	0.501269433066771	480	0.762482422302628
ALG1	127	0.208165272558331	353	0.730161165812898	480	0.555768874003413
ALG10	127	0.200448380298674	353	0.0305230808111336	480	0.055378532554441
ALG11	127	0.485730059474542	353	1	480	0.814038901812241
ALG12	127	0.356557547831104	353	0.871112365595973	480	1
ALG14	127	0.380136993971251	353	0.25327122478858	480	0.00655231224333952
ALG1L2	127	0.547663176056893	353	0.166478989083757	480	0.27791924498458
ALG2	127	0.855374742085601	353	0.633399564024267	480	0.796600458780649
ALG3	127	0.734252116072546	353	0.366750616090022	480	1
ALG6	127	0.221326736486761	353	0.179196947549996	480	0.355801912186915
ALG8	127	0.195641905330404	353	0.230485689682833	480	1
ALK	127	0.603602785494896	353	0.0532842035885388	480	0.116585525257502
ALKBH3	127	0.556030321926072	353	0.269451549208762	480	0.454992325828417
ALKBH8	127	0.457070545127956	353	0.378516877691663	480	0.367212403957663
ALLC	127	0.616472658704416	353	0.492982202216703	480	0.648255669830288
ALMS1	127	0.487792451678991	353	0.381922406666881	480	0.813640627776419
ALOX12	127	0.672131021665028	353	0.824043342091208	480	0.578583751677114
ALOX12B	127	0.363895921128019	353	0.266994192079097	480	0.0825562938049707
ALOX15	127	1	353	0.660664028320784	480	0.676670987760226
ALOX15B	127	0.115166505767202	353	1	480	0.200640906230925
ALOX5	127	0.0423396466668005	353	0.383501697110694	480	0.0962395005418692
ALOXE3	127	0.350947284029141	353	0.594014287123307	480	0.638549194376421
ALPK1	127	0.595027918209014	353	0.69543779656654	480	1
ALPK2	127	0.383925266309379	353	1	480	0.912876934431766
ALPK3	127	0.00830449948942203	353	0.747157325490363	480	0.239761839358314
ALPL	127	0.763136211205163	353	0.380748388315496	480	0.619403187499379
ALPP	127	0.460949588216125	353	0.4983377694739	480	0.560388202925751
ALPPL2	127	0.679452415391269	353	0.427728603321417	480	0.762498558153334
ALS2	127	0.478205083905821	353	0.586039397067237	480	0.36700438600743
ALS2CL	127	0.255513195374959	353	0.776097341695483	480	0.577321132167077
ALX1	127	0.828492461668196	353	0.146282948753689	480	0.189473462855567
ALX3	127	0.155754028997262	353	0.325783065924294	480	0.323039334463017
ALX4	127	0.765065165596396	353	0.523154282648413	480	0.682149305352741
AMBN	127	0.00132183002576836	353	0.466902867616923	480	0.269004971650051
AMBRA1	127	0.556869941475367	353	0.898869515962522	480	0.624750456827263
AMDHD2	127	0.649950567200932	353	0.608746625870705	480	0.175918390569013
AMER2	127	0.291071137874804	353	0.788435375009614	480	0.575062609346104
AMER3	127	1	353	1	480	1
AMFR	127	0.719247554162923	353	0.611185372476028	480	0.890113730688972
AMH	127	0.566990618473084	353	0.170696099131638	480	0.203493622168669
AMHR2	127	0.0655361639225697	353	0.352850541131789	480	0.201634962026834
AMIGO1	127	0.447954296647182	353	0.47934276660864	480	0.567896632121412
AMMECR1L	127	1	353	0.601327412161347	480	1
AMN	127	0.391592726998284	353	0.523107827743369	480	0.712666726878503
AMOTL1	127	0.0373041035279196	353	0.005433085459851	480	0.000840914698101103
AMOTL2	127	0.601905279893429	353	0.54604575258844	480	0.399601745723849
AMPD1	127	0.0626206171110462	353	0.524129747304287	480	0.233203610428076
AMPD3	127	0.474666582959662	353	0.18733698467088	480	0.169386020183578
AMPH	127	0.147451793069408	353	0.193212594533547	480	0.237896275958729
AMT	127	0.639622843916591	353	1	480	0.767296961061734
AMTN	127	1	353	1	480	1
AMY2B	127	1	353	0.788251991426311	480	0.78750289613128
AMZ1	127	0.594486246916543	353	0.0760857134060142	480	0.108076300215264
ANAPC1	127	0.413232977291829	353	1	480	0.508540397391466
ANAPC2	127	0.390970264469444	353	0.390407517490751	480	0.47189472468149
ANAPC5	127	0.552884186772594	353	0.410804743584856	480	0.377592156326902
ANAPC7	127	0.363890551668793	353	0.879037143270296	480	0.534015068771846
ANGEL1	127	0.466778269071688	353	0.909926855331577	480	0.771892356050028
ANGEL2	127	0.530695574803063	353	0.854881884529973	480	0.85431541940988
ANGPT2	127	0.693554414893803	353	0.326369520230497	480	0.670685875260517
ANGPT4	127	0.242257027422802	353	0.170091305612081	480	0.0377244103000672
ANGPTL2	127	0.22504388983245	353	0.441090324929605	480	0.524786191232542
ANGPTL3	127	1	353	0.23372039375061	480	0.0768708705133338
ANGPTL4	127	0.170075472531848	353	0.43763510815992	480	0.447428267192904
ANGPTL5	127	0.445585837249549	353	0.415685495641419	480	0.219863681077601
ANGPTL6	127	0.912278543874639	353	0.620125381126984	480	0.436719726632118
ANGPTL7	127	0.552256714746651	353	1	480	1
ANHX	127	1	353	0.0527550385126173	480	0.118525719222228
ANK1	127	0.428585183486756	353	0.369969334644034	480	0.7924001761362
ANK2	127	0.346816523301049	353	0.208475985244923	480	0.333209304998515
ANK3	127	0.302401796044681	353	0.744472821230661	480	1
ANKAR	127	0.305465647340455	353	0.0859440788355221	480	0.00116723203641844
ANKDD1A	127	0.206425929843147	353	0.765712091813558	480	0.43998653060427
ANKDD1B	127	0.393143550277525	353	1	480	0.363896351566902
ANKEF1	127	0.113492932086768	353	0.419801418799288	480	0.498761916168581
ANKFN1	127	0.294425914806431	353	0.358744760301271	480	0.245756391742302
ANKFY1	127	0.826178033336341	353	1	480	1
ANKH	127	0.259871265269902	353	0.591243059885894	480	1
ANKHD1	127	1	353	0.071791321012784	480	0.490340316541562
ANKIB1	127	0.134420748356112	353	0.584261694425754	480	0.695768811384356
ANKK1	127	0.466479188686216	353	0.319545565893675	480	0.522010671463061
ANKLE1	127	0.344420200979315	353	1	480	1
ANKLE2	127	0.110159988138071	353	0.645596203322886	480	0.321923754647721
ANKMY1	127	1	353	1	480	1
ANKRD1	127	0.50394367545199	353	0.74280630244255	480	0.82696360491946
ANKRD11	127	0.513166989664842	353	0.560572245278696	480	0.850106823471865
ANKRD12	127	0.0421839361497826	353	1	480	0.625288864388912
ANKRD13A	127	0.249561354736301	353	0.241662652879285	480	0.836215814533509
ANKRD16	127	0.0063271413178262	353	0.671007714922104	480	0.802139090283995
ANKRD17	127	1	353	0.719981384862004	480	0.520749586707339
ANKRD18A	127	0.445132787599999	353	0.399932921633862	480	0.268207695997956
ANKRD18B	127	0.721976329811744	353	0.192476381489962	480	0.149823927777613
ANKRD2	127	0.273963699182143	353	0.184300496033658	480	0.296275876362517
ANKRD20A1	127	0.336760700932432	353	0.843567088057044	480	0.582275944697015
ANKRD22	127	0.176705263146452	353	0.0152342714029898	480	0.000838856874527449
ANKRD23	127	0.507518805453459	353	0.0191624633011881	480	0.15139001584366
ANKRD24	127	0.666537110829787	353	0.585983900648271	480	0.818565132346809
ANKRD26	127	1	353	0.309861243733156	480	0.538957172063988
ANKRD27	127	0.293401562533406	353	1	480	0.596691765804689
ANKRD28	127	0.552185987424302	353	0.0878427517870416	480	0.120038377737368
ANKRD29	127	0.236074071635321	353	0.672216047353015	480	0.677196273903928
ANKRD30A	127	0.144547595089253	353	0.159449455650633	480	0.360336905970797
ANKRD30B	127	0.0116362517990168	353	0.903860293557881	480	0.297556303014786
ANKRD31	127	0.370734728776645	353	0.574543296411872	480	0.273513495305135
ANKRD33	127	1	353	1	480	1
ANKRD33B	127	0.147674908216001	353	0.389012534697988	480	0.436607144820095
ANKRD34B	127	0.637447739308478	353	1	480	1
ANKRD34C	127	0.874072929218663	353	0.661808661331852	480	0.570566025812856
ANKRD35	127	0.604865216062932	353	1	480	1
ANKRD36	127	0.642220468453697	353	0.376737048739148	480	0.267224294138263
ANKRD36B	127	0.225571679711198	353	0.627082778185406	480	0.253114251657759
ANKRD36C	127	0.0924936884387531	353	0.623051926588571	480	0.331939894423077
ANKRD40	127	0.586209162801354	353	0.112189804660125	480	0.673637968301065
ANKRD42	127	0.402152985327268	353	0.822820675344831	480	0.307458724836425
ANKRD44	127	0.345412494172089	353	0.705115586962386	480	0.436832653469867
ANKRD45	127	0.483566700942416	353	0.79906752714829	480	1
ANKRD53	127	1	353	0.149974348224752	480	0.107258690892262
ANKRD55	127	0.000217761681909678	353	0.0226178864791478	480	0.00213703172727886
ANKRD6	127	0.323165855743575	353	0.920085469996382	480	0.796373713549214
ANKRD60	127	0.210832802610774	353	0.521282960054435	480	0.489115220551062
ANKRD61	127	0.471809066737524	353	0.802752330948247	480	1
ANKRD62	127	0.23220300336708	353	0.0604536545326908	480	0.124637841315707
ANKRD65	127	0.657006446423395	353	0.852450057335484	480	0.836460612921316
ANKRD7	127	0.325299568630201	353	0.0468898685805519	480	0.0458403849108749
ANKS1A	127	1	353	1	480	0.609196919652315
ANKS1B	127	0.417699613662746	353	0.00396262074168574	480	0.000963747538976101
ANKS3	127	0.0332440342273153	353	0.567009187743161	480	0.26497404766451
ANKS4B	127	0.347592892545517	353	0.321602122363457	480	0.270935864638943
ANKS6	127	0.496607519545842	353	0.772322087129058	480	0.299930082093603
ANKUB1	127	0.653110423513876	353	0.0563131320624916	480	0.0694621790688682
ANKZF1	127	0.103835128650107	353	0.563443996150584	480	0.211473493325216
ANLN	127	0.199854004087524	353	0.192691494542296	480	0.201699886277586
ANO10	127	1	353	0.00691313681031069	480	0.272968476330152
ANO2	127	0.493243054124187	353	0.809844498293431	480	0.291857665221469
ANO3	127	0.616403831108093	353	0.792570957401901	480	1
ANO4	127	0.647015722459638	353	0.626178297175949	480	0.733478360897456
ANO5	127	0.340778232639991	353	0.872596064006694	480	0.858935211988307
ANO6	127	0.297170403123095	353	0.347836817432513	480	0.259329746662686
ANO7	127	0.786975078915635	353	0.667555042780005	480	0.1484103668653
ANO8	127	0.346752069347244	353	0.377652895257094	480	0.799982745080266
ANO9	127	0.445429519172197	353	0.357947681252517	480	0.126537999965301
ANP32C	127	0.156386943179554	353	0.852069566431448	480	0.696165758716394
ANPEP	127	0.129551831794448	353	0.551909921708398	480	0.221098932162825
ANTXR1	127	0.678337834808514	353	0.332326393206876	480	1
ANTXRL	127	0.661999391599254	353	0.136469301511596	480	0.32106252081484
ANXA1	127	0.671514551592579	353	0.240958631216071	480	0.435037167390266
ANXA10	127	1	353	1	480	1
ANXA11	127	0.130467629473371	353	0.118851069385964	480	0.176827522022694
ANXA2R	127	0.311040648394603	353	0.615564925022177	480	1
ANXA3	127	0.0393659648603177	353	0.0662580247034403	480	0.0964632176436642
ANXA4	127	0.344506227599613	353	0.181781037859244	480	0.382280189443691
ANXA5	127	0.56704883502497	353	0.453148066889698	480	0.700621654495265
ANXA7	127	0.0445669197575858	353	0.357026742543083	480	0.444934066767762
ANXA9	127	1	353	0.473702858696185	480	0.31845508897352
AOAH	127	0.82146271144458	353	0.777895025614799	480	1
AOC1	127	0.255247557218542	353	0.0276456288269413	480	0.232258109220676
AOC2	127	0.885107962166321	353	0.023331961059859	480	0.0252093433651491
AOC3	127	0.173979745878247	353	0.389287595516671	480	0.0858683426383499
AOX1	127	0.806169713615192	353	0.0655087501837984	480	0.690228401774623
AP1B1	127	0.851805168186458	353	0.625419569768498	480	0.613570823878469
AP1G2	127	0.373827126055219	353	0.133184095226114	480	0.288977528707271
AP1S3	127	0.467466145308563	353	0.844582088306119	480	0.625938509551439
AP2A1	127	0.224311319739192	353	1	480	0.466749662946295
AP3B1	127	0.0166554813449745	353	0.166951880587541	480	0.104625870354984
AP3D1	127	0.840001538328053	353	0.164513261201572	480	1
AP3S2	127	0.162921103652985	353	0.326221364624116	480	1
AP4B1	127	0.302268588060398	353	0.0999211147631998	480	0.0496859703414176
AP4E1	127	0.690834229138844	353	0.452898052785287	480	0.19117735428676
AP4M1	127	0.271885291074508	353	0.346169583977293	480	0.0837741309873934
AP5B1	127	0.272659589218126	353	1	480	0.654540233984074
AP5M1	127	0.629034637783528	353	0.118661038594871	480	0.0344734722108362
AP5S1	127	0.750687357892213	353	1	480	0.733882286350685
AP5Z1	127	0.2432103316558	353	0.683578792942811	480	0.484766137936531
APAF1	127	0.373424736371521	353	0.333235130996057	480	0.217018520525415
APBA2	127	0.497124433457114	353	0.171567399566454	480	0.122716042252026
APBA3	127	0.313197138581299	353	0.0791316509814078	480	0.284729456742933
APBB1	127	0.548281024322076	353	0.552955560754528	480	0.353928446613179
APBB1IP	127	0.0984073576437312	353	0.236342714940134	480	0.418715225536938
APBB2	127	1	353	0.763777559256099	480	0.680855727922415
APBB3	127	0.181768599423279	353	0.482258917175467	480	0.267937184456969
APC	127	0.71989765497998	353	1	480	0.450099957156167
APC2	127	0.271826361284778	353	0.457449041152223	480	0.730450445824148
APCDD1	127	0.731373372858666	353	0.831040163467902	480	0.786600368476508
APCDD1L	127	0.100583927207878	353	0.906457335644632	480	1
APCS	127	0.813059869263302	353	0.228604382577188	480	0.326138754344416
APEH	127	0.789037581157212	353	0.716224494637525	480	1
APH1B	127	0.701871753356475	353	0.836806746934194	480	1
API5	127	0.172301118376093	353	0.84623257189025	480	0.447184956542508
APIP	127	0.441855748680033	353	0.760198150584595	480	0.155147022836049
APLF	127	0.105701247162453	353	0.355923197037397	480	0.0968066438186823
APLP1	127	0.146948122104153	353	0.887368977903266	480	0.825606868037997
APLP2	127	0.151569901774734	353	0.575131879344109	480	1
APOA4	127	0.421766595386526	353	0.150986319669302	480	0.0158045436361757
APOA5	127	0.316237550985226	353	0.387242828619779	480	0.727252467879787
APOB	127	0.825188501194489	353	0.320466916680575	480	1
APOBEC3B	127	1.94397259170772e-11	353	0.290781552784748	480	0.254537598859233
APOBEC3D	127	0.465129731724019	353	0.262198781474748	480	0.289690371848052
APOBEC3F	127	0.132500395507148	353	0.770559434058751	480	0.337413579647097
APOBR	127	0.177568630834526	353	1	480	0.392242434257429
APOD	127	0.0474528420568856	353	0.0817618666247375	480	0.01820725577478
APOL1	127	0.0525663172971955	353	0.850911210349901	480	0.190706845134575
APOL2	127	0.231819805033363	353	0.443707973400972	480	1
APOL3	127	0.143402536864495	353	1	480	0.418240214412709
APOL5	127	0.417504009495769	353	0.735611100829515	480	0.682962472396946
APOL6	127	0.352350784327258	353	0.483970772563021	480	0.183951297355722
APOLD1	127	0.131624724839936	353	0.229541874464778	480	0.304500498962375
APOM	127	0.504829676838772	353	0.664615789250786	480	0.601733339431144
APOPT1	127	0.193959088887532	353	0.445963121744658	480	0.621271939734767
APPL1	127	0.343935637476251	353	0.768223592249558	480	0.805036862554918
APPL2	127	0.358428348050375	353	0.463676844601876	480	0.111576185402443
APTX	127	0.772788522135763	353	0.414268360665624	480	0.418990253393927
AQP1	127	0.951420986521555	353	0.139783474678315	480	0.440197423990803
AQP4	127	0.508218550560692	353	0.387925365861668	480	0.298862738984025
AQP5	127	0.333004929879798	353	0.0227794608454952	480	0.0364271566729534
AQP7	127	0.651300052004252	353	0.000715318947175136	480	0.163971370690762
AQP9	127	0.280014787017556	353	0.894212167069362	480	0.541080823266293
AQR	127	0.393838186244842	353	0.163013315840589	480	1
ARAP1	127	0.268765594090132	353	0.727599813298844	480	1
ARAP2	127	0.91534009040066	353	0.860834970043435	480	1
ARAP3	127	0.0710367010905753	353	0.507116237735165	480	0.580537324516082
ARFGAP1	127	0.572080142417094	353	0.170599263469535	480	0.248889821566656
ARFGAP2	127	0.599338929113732	353	0.588500040400454	480	0.634084143654449
ARFGAP3	127	0.271100012196574	353	0.458818112789403	480	0.721984703724273
ARFGEF1	127	0.819385224089881	353	0.597531533968816	480	0.609802295642595
ARFGEF2	127	0.082324070313218	353	0.149335565039176	480	0.225434811026339
ARG2	127	0.829146037515785	353	0.611475708124485	480	0.753233217561756
ARGFX	127	0.477273167338521	353	0.751895606297567	480	0.801935238024815
ARHGAP1	127	0.373227768679921	353	0.179394318923084	480	0.130022751610845
ARHGAP10	127	0.295883247751833	353	0.701576520580741	480	0.218435183710927
ARHGAP11A	127	0.323357131957985	353	0.887474051778345	480	0.394028930089482
ARHGAP12	127	0.775560670246212	353	0.395838426977353	480	0.35197491574482
ARHGAP18	127	0.199494073572143	353	0.780798748814603	480	0.407438667629938
ARHGAP19	127	0.698343521415258	353	0.665725978010306	480	0.869549286349963
ARHGAP20	127	0.252306994867654	353	0.385503890693863	480	1
ARHGAP21	127	0.430237480523499	353	0.821836350808073	480	0.575774490062369
ARHGAP22	127	0.665324179002492	353	0.619354340522142	480	0.587669839261431
ARHGAP23	127	0.672197913873804	353	1	480	1
ARHGAP25	127	0.170572707184004	353	0.320166588248528	480	0.332427897448019
ARHGAP27	127	0.731228799769562	353	0.324003470371787	480	0.584377398317704
ARHGAP28	127	0.379287105421095	353	0.00509586669679174	480	0.0800533953129183
ARHGAP29	127	0.0446987794882455	353	0.0830464594367886	480	0.193416666311428
ARHGAP30	127	0.416466461374202	353	0.365560200173147	480	0.840135914611397
ARHGAP31	127	0.527859659546255	353	0.407683377049343	480	0.262942164564708
ARHGAP32	127	0.779789799217903	353	0.395958260312988	480	0.519074865985343
ARHGAP33	127	0.531247625770889	353	0.661288010664111	480	0.534621990396815
ARHGAP35	127	0.04712126193363	353	0.420336481881438	480	0.0804932918111041
ARHGAP39	127	0.314860573389918	353	0.216310744901733	480	0.0328356744462418
ARHGAP40	127	0.775097387371548	353	0.225299873613865	480	0.17807424988222
ARHGAP5	127	0.709547077374517	353	0.534916621264046	480	0.544017498825537
ARHGAP8	127	0.829080798335153	353	0.843951019758179	480	0.282186166433192
ARHGAP9	127	1	353	0.812360831193779	480	0.802675042749988
ARHGEF1	127	0.617859601717396	353	0.0413980841365179	480	0.112901726986818
ARHGEF10	127	0.748434782470116	353	0.430435976730375	480	1
ARHGEF10L	127	0.851174246494615	353	1	480	0.916309436904325
ARHGEF11	127	0.823296113765122	353	0.38949387938271	480	0.888589988295709
ARHGEF12	127	0.392617888025991	353	0.226572159106734	480	0.0281634559166308
ARHGEF16	127	0.572351871164171	353	1	480	0.62810026401977
ARHGEF17	127	0.467301431172154	353	0.411557691622236	480	0.0840530890942702
ARHGEF18	127	0.651727225062323	353	0.0887576206849134	480	0.194981490790875
ARHGEF19	127	0.697485426779515	353	0.725650585316104	480	0.284969251516394
ARHGEF25	127	0.482972156247295	353	0.339603848232952	480	0.625521350616534
ARHGEF26	127	0.205581232445698	353	0.88568777858023	480	0.559770906616661
ARHGEF28	127	0.22424419008559	353	0.203090399111534	480	0.187041113913763
ARHGEF3	127	0.503009386561193	353	0.386802091179112	480	0.370919975978521
ARHGEF33	127	0.938581234419457	353	0.572029275499547	480	0.36483580271373
ARHGEF37	127	0.181853505953983	353	0.451672630860303	480	0.647184763801612
ARHGEF38	127	0.350160437153115	353	0.405298670537707	480	0.494428759791225
ARHGEF4	127	1	353	0.629287827895922	480	0.790913245545596
ARHGEF40	127	0.851359209113266	353	0.669831465032272	480	1
ARHGEF5	127	0.127975260295002	353	0.867885240406595	480	0.879084071862813
ARHGEF7	127	0.749378114595652	353	0.00407523589390946	480	0.30755465921052
ARID1A	127	0.0141782616340428	353	0.673408491308652	480	0.319086820076794
ARID1B	127	0.688438768620915	353	0.770899073782496	480	1
ARID2	127	0.879961559133491	353	0.405500701476601	480	0.595125643142015
ARID3A	127	0.22659908455948	353	0.710556012245075	480	0.201987090712161
ARID3C	127	1	353	0.0933599515790492	480	0.153020627183207
ARID4B	127	0.435494019708695	353	0.676936917995578	480	0.142854704422737
ARID5A	127	0.0792418406204923	353	0.1657126126318	480	0.272449457860961
ARID5B	127	0.893570462504609	353	0.0722295371980151	480	0.199180060979658
ARL13B	127	0.311049070395555	353	0.131573070601899	480	0.119176688540193
ARL14EPL	127	0.397022503786682	353	0.829634309046637	480	0.458044250090979
ARL6IP4	127	0.503113975094778	353	0.60064585062211	480	0.736096187291842
ARMC10	127	0.255176656320594	353	1	480	0.405473497315283
ARMC12	127	0.785381170492314	353	0.619251132659057	480	0.304511881763235
ARMC2	127	0.362868451290524	353	0.705563774221914	480	1
ARMC3	127	0.315044594526998	353	0.227227874263502	480	0.661354732903107
ARMC4	127	0.402766493215328	353	0.164935542002319	480	0.191731409840937
ARMC5	127	0.206842761373367	353	1	480	0.79181612463981
ARMC9	127	1	353	0.828418720531033	480	0.461283812224043
ARNT	127	1	353	0.229926047511751	480	0.204516827895874
ARNT2	127	0.704149096717102	353	0.147139587311498	480	0.203065226216362
ARNTL2	127	0.29525049925445	353	0.0640638200868695	480	0.063924687148785
ARPC4-TTLL3	127	0.732107942229831	353	0.665151952670999	480	0.713944995084527
ARPC5L	127	1	353	1	480	1
ARPP21	127	0.590853000049178	353	0.673576402963106	480	0.512361615153711
ARRDC1	127	0.788942513646047	353	0.486203409800063	480	0.815560348962975
ARRDC2	127	0.261534218919865	353	0.657552194162788	480	0.74624115632491
ARSA	127	0.422829203017374	353	0.847935523869127	480	0.537011570460368
ARSG	127	0.483347590907967	353	0.667286733884143	480	0.484699458111904
ARSI	127	0.596384954840823	353	0.340859082651627	480	0.103322966734767
ARSJ	127	0.114605923685837	353	0.0245183896100081	480	0.0190861213426259
ARSK	127	0.283823362654344	353	0.665136910942259	480	0.182980089864682
ART1	127	0.461117492023615	353	0.632694907714522	480	0.633740677386877
ART4	127	0.761772400237941	353	0.204198337497704	480	0.579391300956214
ART5	127	0.455159063359847	353	0.0201978301999683	480	0.0164345095361816
ARV1	127	0.8518544675211	353	0.799870356991907	480	0.826243045922562
ARVCF	127	0.682663983009987	353	0.768189940160385	480	1
ASAH1	127	0.617555553136355	353	0.595974713926675	480	0.541224098739474
ASAP2	127	1	353	1	480	1
ASAP3	127	0.65337109884528	353	0.375449595043506	480	0.15671793563787
ASB10	127	0.339026472439587	353	0.54155000542683	480	0.766238521823903
ASB14	127	0.83497660169467	353	0.783062560886783	480	0.82206999414249
ASB15	127	0.0606024533274154	353	0.637635206730283	480	0.784483666501769
ASB16	127	0.190867919413018	353	0.0652993423773171	480	0.0819868718814992
ASB18	127	1	353	0.643276871251202	480	0.722183645394152
ASB2	127	1	353	0.57531109509302	480	0.828354069480494
ASB5	127	1	353	0.748288150230923	480	0.843685653687819
ASB6	127	0.858277809542326	353	0.379232028932119	480	0.496647063740595
ASCC1	127	0.848565625993659	353	0.687600962571878	480	0.506891039712531
ASCC2	127	1	353	0.392056616934849	480	0.616607686243841
ASCC3	127	0.860258049832383	353	0.411981821825154	480	0.177687092774553
ASCL1	127	0.373092393292254	353	0.445820514178927	480	0.352110474741407
ASGR1	127	1	353	0.866641330924104	480	1
ASH1L	127	0.420198437545392	353	0.88833018824612	480	0.590145668041457
ASIC1	127	1	353	0.700354070838557	480	0.835514273393681
ASIC2	127	0.644983083166629	353	1	480	1
ASIC3	127	0.517654637434554	353	0.650396942189528	480	0.364305771541084
ASIC4	127	0.371823767017087	353	0.833535085958838	480	0.668718784512903
ASIC5	127	0.860403711542659	353	0.654676842879436	480	1
ASL	127	0.144566427190869	353	0.511436457949128	480	0.219481283992949
ASNS	127	0.65813540691625	353	0.611616842010685	480	0.861934107945306
ASNSD1	127	0.589660886765227	353	0.622029060058838	480	1
ASPDH	127	0.172624045928244	353	0.724791704256935	480	0.411112261828507
ASPG	127	0.650204679800402	353	0.573266264186724	480	1
ASPM	127	0.425880620109701	353	0.00795307415326529	480	0.369701996064066
ASPN	127	0.0132929877525033	353	0.745251114284157	480	0.11504582226921
ASPSCR1	127	0.706835393577717	353	0.66197576550234	480	0.596399229901939
ASS1	127	0.824292614861023	353	0.33850796882187	480	0.391005568817838
ASTE1	127	0.540072159433577	353	0.196952217173699	480	0.154135250122294
ASTL	127	1	353	0.555007076934611	480	0.64482504512407
ASTN1	127	0.672987888403728	353	0.618871773490775	480	0.48155902684887
ASTN2	127	0.338927224788294	353	0.443452193723821	480	0.67815844215356
ASXL1	127	0.226497358430914	353	0.241862163284952	480	0.780407057492031
ASXL2	127	0.670168948914057	353	0.526479333594169	480	0.337478682344931
ASXL3	127	1	353	0.565714094235951	480	0.130015006413624
ASZ1	127	0.764965382303038	353	0.327287300105384	480	0.469620893611961
ATAD2	127	0.512103005191773	353	0.808404480553488	480	0.609827665929839
ATAD2B	127	0.650099701814106	353	1	480	0.739970270696179
ATAD3A	127	0.577608557757653	353	1	480	0.796825965429326
ATAD3B	127	0.459936649048029	353	0.547259792253406	480	0.84538388142602
ATAD3C	127	0.627925841674744	353	0.406558230419502	480	0.106437626434073
ATAD5	127	0.0833885716706028	353	0.716069479815781	480	0.26803642426776
ATAT1	127	0.0228521256689042	353	0.834399263686166	480	0.626009494490915
ATE1	127	0.630345102945118	353	0.803635200949131	480	0.804670619741296
ATF4	127	0.686297247975767	353	0.0588168842214709	480	0.593948334063779
ATF6	127	0.306013327581621	353	0.0559677996675441	480	0.0453368135129619
ATF6B	127	0.60463698931403	353	0.480781901151817	480	0.700690978420848
ATF7IP	127	0.21794675186336	353	0.229985326313522	480	0.133822485027821
ATG13	127	0.535194136447221	353	0.531628315084431	480	0.186525086160773
ATG14	127	0.810239831472497	353	0.167463839183548	480	0.200645790420728
ATG16L2	127	0.521939110756173	353	0.774835547648786	480	1
ATG2A	127	0.774994654474977	353	0.625051617957969	480	0.821398640545261
ATG2B	127	0.260048409989855	353	0.735704475274056	480	0.517461491902693
ATG3	127	1	353	0.906896337141701	480	0.854431358573834
ATG4B	127	0.555254278825853	353	0.660479134611642	480	0.639292797402247
ATG4C	127	0.471357720270952	353	1	480	0.731578703163228
ATG4D	127	0.446463506262525	353	1	480	0.726800821872479
ATG9A	127	0.299054203944777	353	0.815789000333758	480	0.173514549542901
ATIC	127	1	353	0.156444168240283	480	0.5739619802175
ATL2	127	0.178720626647124	353	0.0947264371619496	480	0.543858742975472
ATM	127	0.0283023205221343	353	0.00497600838877366	480	0.0193867129056117
ATMIN	127	0.632319142678921	353	1	480	1
ATN1	127	0.349691947542291	353	0.898923773043368	480	0.167124800751859
ATOH1	127	0.488482209954276	353	1	480	0.825107925310471
ATOH8	127	0.619559627849153	353	0.279370671759827	480	1
ATP10A	127	0.764992979266787	353	0.132836443583989	480	0.851151227617152
ATP10B	127	0.00148063537963961	353	0.0748907139767944	480	0.2904191321063
ATP10D	127	0.267988874126567	353	0.409844022118364	480	0.162109018929689
ATP11A	127	1	353	0.335470872964679	480	0.215845340463979
ATP12A	127	0.0587482939647495	353	1	480	0.785438754520809
ATP13A1	127	0.615773859276441	353	0.0279204658070482	480	0.00483313357550175
ATP13A2	127	0.0545520989342172	353	0.934030603497754	480	0.452397715086047
ATP13A3	127	0.840582713258619	353	0.805255534290725	480	1
ATP13A4	127	0.335014995900393	353	0.36588037408489	480	0.527183391090895
ATP13A5	127	0.430964423593759	353	0.0589516049651643	480	0.0492893544632989
ATP1A2	127	0.469920320411802	353	0.712315019294736	480	0.243708734952607
ATP1A4	127	0.560245455282973	353	0.369400790178708	480	0.429399510996671
ATP1B2	127	1	353	0.124981611562536	480	0.198231634776669
ATP2A1	127	0.836750438463591	353	1	480	1
ATP2A2	127	0.467774976592182	353	0.342404162690559	480	0.238449210622505
ATP2A3	127	0.652859070568349	353	0.867060370917199	480	0.556767630924032
ATP2B2	127	0.765574185386523	353	0.917057266950851	480	0.815888438184792
ATP2B4	127	0.484242774176938	353	0.249776186164883	480	0.168847687004175
ATP2C2	127	0.24144760504794	353	0.395429216256492	480	0.29457612117585
ATP4A	127	0.393154291770516	353	0.65107718299677	480	0.812517267517245
ATP4B	127	0.318566131798772	353	0.65601944394992	480	1
ATP5B	127	0.662737295061211	353	0.238925955522027	480	0.514871257521112
ATP5J2-PTCD1	127	0.405748278703127	353	1	480	0.915809672076046
ATP5O	127	0.441639585987099	353	0.189346993016021	480	0.204884992789446
ATP5SL	127	0.44192010728028	353	0.153675536924986	480	0.643203768692805
ATP6AP1L	127	0.29455052895954	353	0.65292840294334	480	0.548887991076545
ATP6V0A2	127	0.856733349578254	353	0.669981758736683	480	0.780463652022901
ATP6V0A4	127	1	353	1	480	0.533022015630136
ATP6V0D2	127	0.0651171221056203	353	0.439617650608103	480	0.812007397941742
ATP6V0E2	127	0.584684286807371	353	0.539775687690955	480	0.693258286999302
ATP6V1B1	127	0.276282664891505	353	0.0950896124275674	480	0.0911360766881008
ATP6V1B2	127	0.0419254078581598	353	0.619069683669262	480	0.519636333994087
ATP6V1C2	127	0.715423764270054	353	0.851103779256031	480	0.529798167748411
ATP6V1G3	127	0.432053551457165	353	0.16884436499082	480	0.380475675384539
ATP7B	127	0.0429688757074027	353	0.0286556221713236	480	0.0222733859692406
ATP8A1	127	0.236890086671018	353	0.781949782815822	480	0.829113866000308
ATP8A2	127	1	353	0.0157397885605681	480	0.00621361828597189
ATP8B1	127	0.206502324933602	353	0.245886125486595	480	0.138461932137083
ATP8B2	127	0.250511107191718	353	0.426456253806812	480	0.549771992918022
ATP8B3	127	0.56443062822551	353	0.0211569612840857	480	0.00266476528168635
ATP8B4	127	0.801777668293239	353	0.366825755475232	480	0.321129797316511
ATP9A	127	1	353	0.397122727989144	480	0.762173746536366
ATP9B	127	0.165271577946216	353	0.556747701537464	480	0.208374143821148
ATR	127	0.237066145834352	353	0.156427644795301	480	0.271305431356295
ATRIP	127	0.23129391592245	353	0.867917866403126	480	0.1649348112041
ATRN	127	0.195217860144236	353	0.803599626064559	480	0.874438967404434
ATRNL1	127	1	353	0.165549117238755	480	0.470521025692282
ATXN1	127	0.429619100333657	353	0.65233579964307	480	0.675196576824025
ATXN1L	127	0.181567573192429	353	1	480	0.720185858547272
ATXN2	127	0.800421321442715	353	1	480	0.460204109988875
ATXN7	127	0.364265606551374	353	0.542729182851848	480	0.352307561832484
ATXN7L1	127	0.29456346553092	353	0.598246064697936	480	0.202804031871416
ATXN7L2	127	0.114807525295671	353	0.59306872247971	480	0.376576440953115
AUNIP	127	0.47248498782879	353	1	480	0.8254797093199
AURKAIP1	127	0.0645656488480078	353	0.263676547352205	480	0.163126939989317
AUTS2	127	0.323977064141735	353	0.0163741921653426	480	0.364664178812158
AVEN	127	0.161064964646795	353	0.38841947905554	480	0.357099490689203
AVL9	127	0.860034023833835	353	0.793812361680018	480	0.479319859312729
AVPI1	127	0.734995922665234	353	0.594809123117843	480	0.267904157304399
AVPR1A	127	1	353	1	480	1
AVPR1B	127	0.498632145509705	353	0.129494025837483	480	0.0209569723743158
AXDND1	127	0.742339326349058	353	0.274645837341859	480	0.16037362935134
AXIN1	127	0.481248240963513	353	0.741562804326383	480	0.849460776396895
AXIN2	127	0.425722856940059	353	0.610832102030592	480	0.488196476847867
AXL	127	0.91392044033654	353	0.361035037667297	480	1
AZU1	127	1	353	1	480	0.877122487407709
B3GALT5	127	0.653667359398552	353	0.211423430145765	480	0.66154342450969
B3GAT1	127	0.200029584214519	353	0.380622473704537	480	0.572937413121999
B3GAT3	127	1	353	0.760743650309395	480	1
B3GNT3	127	0.673825843748337	353	0.0331136869910453	480	0.0929574509105592
B3GNT4	127	0.791533279591015	353	0.843419320221271	480	0.206616875259098
B3GNT8	127	0.843010415368576	353	0.146134325474751	480	0.299589351722293
B3GNTL1	127	0.23709161258289	353	0.263107033171433	480	0.531683214135516
B4GALNT1	127	1	353	0.599089455719448	480	0.741360594474829
B4GALNT2	127	0.329400164178808	353	0.473782839182876	480	0.556957387285649
B4GALNT3	127	0.651696827914261	353	0.182474615904621	480	0.601908589586527
B4GALNT4	127	0.583055330009534	353	0.163943793463851	480	0.0550656707196339
B4GALT4	127	0.826781177933392	353	1	480	1
B4GALT7	127	0.192836129711378	353	0.538781632249834	480	0.201012392901532
B9D1	127	0.635936823865934	353	0.887698637777089	480	0.685842896131396
BAALC	127	0.177674125470709	353	0.301492073247068	480	0.520112243526953
BACE2	127	0.8389199337265	353	0.605759090718141	480	0.623740072305849
BACH1	127	0.426674321550281	353	1	480	0.798423882307656
BACH2	127	1	353	0.844874848593907	480	0.794904691657022
BAD	127	0.55564969367477	353	0.493395606340936	480	0.688752177185883
BAG4	127	0.630659725100273	353	0.708585773568486	480	0.634080498794308
BAG5	127	0.313427268771202	353	0.292795968434213	480	0.494110802394403
BAG6	127	0.195887771174625	353	0.612147022055247	480	0.321139361597238
BAIAP2	127	1	353	0.255390534340768	480	0.539536636122132
BAIAP2L1	127	0.444074654093358	353	0.8779077619702	480	1
BAIAP2L2	127	0.212796245712176	353	0.0458271662179202	480	0.0517230655937889
BAIAP3	127	0.0607623206076661	353	0.171773838894006	480	0.572046288251348
BANK1	127	0.837117496959584	353	0.174665005824231	480	0.174611835903333
BANP	127	0.566461673071923	353	0.239711059384645	480	0.646962481746605
BAP1	127	0.0478881231239516	353	0.614947301448079	480	0.1573008505848
BARD1	127	0.902146401190143	353	0.684838886431493	480	0.802312086387925
BASP1	127	0.848719652153708	353	0.385196038526837	480	1
BAZ1B	127	0.54995132471278	353	1	480	0.396852210539325
BAZ2A	127	0.630196947009697	353	1	480	0.839014281682052
BAZ2B	127	0.025048538679279	353	1	480	0.723801984425317
BBC3	127	0.179535158898469	353	1	480	0.723977702837868
BBS1	127	0.76725896013464	353	0.071243424266652	480	0.134448709775499
BBS10	127	0.203363011701879	353	0.249673287054438	480	0.0950397078633718
BBS12	127	1	353	0.467160737415425	480	0.478700018296484
BBS2	127	0.567777576583237	353	0.0102690265957379	480	0.54703614101774
BBS5	127	0.337915712578088	353	0.0980121481291661	480	0.0200858906547728
BBS7	127	1	353	0.334484993420558	480	0.20679963681603
BBS9	127	0.833898814791177	353	0.0233269558797443	480	0.0489076711412181
BBX	127	0.556715956413632	353	0.301356218444734	480	1
BCAM	127	0.597120697093466	353	0.053705457219183	480	0.25606041018141
BCAN	127	0.73502812072557	353	0.12527174146312	480	0.0303999117093543
BCAR1	127	0.432939564985396	353	0.797090398121072	480	0.688891635580582
BCAR3	127	0.415330966506515	353	0.822086113759596	480	0.841004178762301
BCAS1	127	1	353	0.233896940967855	480	0.23437855769715
BCAS4	127	0.316869539594007	353	0.040238112088795	480	0.0188591643700027
BCAT1	127	0.849908861432884	353	0.711514519209244	480	0.780678266602927
BCAT2	127	0.604555909093376	353	0.076047515664201	480	0.109199901245105
BCDIN3D	127	0.985607330887446	353	1	480	1
BCHE	127	0.607102430423097	353	0.758621739975017	480	1
BCL2L10	127	0.0944094336975662	353	0.866678706062377	480	0.862455507149373
BCL2L12	127	1	353	0.743858848215352	480	0.744952708814214
BCL2L13	127	0.512444274376644	353	0.817450965819609	480	0.508859961135767
BCL3	127	1	353	0.495602218681323	480	0.578183769519645
BCL9	127	0.619889986305292	353	1	480	0.894315163561338
BCL9L	127	0.0389229552394355	353	0.593621687582189	480	0.346799036688392
BCLAF1	127	0.421926439880273	353	0.827317146034721	480	0.859562964670264
BCO2	127	0.712228374822852	353	0.764955501933687	480	0.65888026085655
BCR	127	0.281358196745405	353	1	480	0.690418980259454
BCS1L	127	0.242135135027451	353	1	480	0.795617559568002
BDH1	127	0.180138548380763	353	0.0718914825862135	480	0.474557089176046
BDH2	127	0.310633636037657	353	0.718219050869173	480	0.676271256202669
BDKRB1	127	0.553002020304719	353	0.646818960842642	480	0.732030119039813
BDP1	127	0.0384067911143553	353	1	480	0.592225879342529
BEAN1	127	0.319998842386432	353	0.889649350916257	480	0.668504286430923
BEND4	127	0.684138214732347	353	0.0928852031634574	480	0.314667410969625
BEND7	127	0.80375940090259	353	1	480	0.664253341226894
BEST1	127	0.2668506136689	353	0.359246532469761	480	0.0959145563240691
BEST2	127	0.516273027986026	353	0.355716181245363	480	0.203798320487864
BEST3	127	1	353	0.529428290457378	480	0.851210329000135
BEST4	127	0.783767890543762	353	0.33739565857277	480	0.470923561102677
BFAR	127	0.221564359615562	353	0.0234020004568386	480	0.0423824459500327
BFSP1	127	0.470149750213126	353	0.823773290273307	480	1
BFSP2	127	1	353	0.520062631338882	480	0.765845224583257
BHLHE22	127	0.00603268353911051	353	0.379948859105762	480	0.00929894944539988
BHLHE41	127	0.771240326439023	353	0.103631703468762	480	0.484198666787615
BHMT	127	1	353	0.655011697991561	480	0.883431978540951
BHMT2	127	0.529678471226561	353	0.0406695278267711	480	0.102347224344117
BICC1	127	0.292150193970504	353	0.720245092899858	480	0.297383085849263
BICD2	127	0.0132929877525033	353	0.687653675755947	480	0.176501318545568
BIK	127	0.886361154234231	353	0.682539957364809	480	0.683026019287917
BIN1	127	0.558054778169593	353	0.685484437527726	480	0.830086866702734
BIN2	127	0.671946214702833	353	0.244678450190291	480	0.401371570304205
BIRC2	127	0.316095367541585	353	0.340588551256974	480	0.579612885233286
BIRC3	127	0.0900451593969477	353	0.39241031305803	480	0.094075909190147
BIRC5	127	0.378027030846555	353	0.454790097620043	480	0.298367274158662
BIRC6	127	0.101027299282431	353	0.624687884179449	480	0.0531094658467389
BIRC7	127	0.126250953396917	353	0.097480134120405	480	0.311729629483638
BIRC8	127	0.592730547853156	353	0.272598827309849	480	0.547865341070024
BIVM-ERCC5	127	0.0504977647349885	353	1	480	0.847814559294457
BLK	127	0.413388538647849	353	0.227366208439379	480	0.0591513686056422
BLM	127	0.0174748079105366	353	0.429322549668091	480	0.138253820845846
BLMH	127	0.25455543576508	353	1	480	0.367140645872643
BLNK	127	0.00610890656128937	353	1	480	0.134989924970848
BLVRA	127	0.262516824901375	353	0.258504933098082	480	0.108846372039866
BLVRB	127	1	353	0.409188138124665	480	0.453065694813718
BLZF1	127	0.765076574292928	353	0.106863159553024	480	0.27367758194734
BMP1	127	0.61665054871608	353	0.800392955342568	480	0.564755691752878
BMP10	127	0.211972171725935	353	0.586109533418701	480	0.330409153677909
BMP2K	127	0.495747241969198	353	0.156135469982306	480	0.0851452013491559
BMP3	127	0.501442550631828	353	0.867889197112134	480	0.794100859433755
BMP6	127	0.629141957257799	353	0.865879751536021	480	0.753643483667544
BMP7	127	0.504867578141709	353	0.245001359327452	480	0.163512520271557
BMP8A	127	1	353	1	480	1
BMPER	127	0.523912156336379	353	0.566143653351979	480	0.717773673641194
BMPR1A	127	0.461218048195241	353	0.749291149025778	480	0.405059463552003
BMPR1B	127	0.406249483802846	353	0.49031704879487	480	0.814048914032001
BMS1	127	1	353	0.616927178123299	480	0.777108061720177
BNC1	127	0.381923236832124	353	0.175272502029419	480	0.0259319893670343
BNC2	127	0.825245469911374	353	0.422978502177972	480	0.701402821127694
BNIP3	127	0.0379634589325285	353	0.756216294601378	480	0.406645022978212
BOC	127	0.642476774401951	353	0.624353092768465	480	0.312376007269325
BOD1L1	127	0.705020588461605	353	0.313513998417369	480	0.542465700453145
BOK	127	0.481519277126682	353	0.828246102594322	480	1
BOLL	127	0.0462457902600633	353	0.544573988337114	480	0.609549559103126
BORA	127	0.538765888362753	353	0.3566400705087	480	1
BPHL	127	0.347753034617881	353	0.296127329332516	480	0.4172454558381
BPI	127	0.629034637783528	353	0.089416613422335	480	0.856322131043835
BPIFA3	127	0.48417642326208	353	0.210675042063135	480	0.431329406184898
BPIFB2	127	0.288427212185978	353	0.0695748764841839	480	0.577156098516519
BPIFB3	127	0.170436697401661	353	0.296847092096733	480	0.360695107145414
BPIFB6	127	0.339965831806775	353	0.544133485959154	480	0.149947120402955
BPIFC	127	0.0125618628475954	353	0.640828505770751	480	0.85209816996822
BPTF	127	0.644467506697318	353	0.250241236272796	480	0.493689516262561
BRAT1	127	0.292418555053203	353	0.649980333294597	480	0.604411604666666
BRCA1	127	0.56741240223262	353	0.488721785595353	480	0.407957269136664
BRCA2	127	0.690060545418139	353	0.168919880096357	480	0.121530461439496
BRD1	127	0.222228415668714	353	0.617103071010737	480	0.519799835095089
BRD2	127	0.41817682475415	353	0.209664090640922	480	0.271885538736428
BRD4	127	0.0543307284007426	353	0.245453052668612	480	0.258472939488606
BRD8	127	0.101789139833903	353	0.432764308506186	480	0.294145126335568
BRD9	127	0.094923188532033	353	0.192094458346054	480	0.145920759038604
BRDT	127	0.704470148635899	353	1	480	0.85977214017194
BRF2	127	0.65298566392974	353	0.649064684834473	480	0.651485705617843
BRI3BP	127	0.339632765671716	353	0.82535908340123	480	0.521550710498736
BRINP1	127	0.130902956580658	353	0.147389671951351	480	0.165205692712837
BRINP2	127	1	353	0.00820897347000649	480	0.244418830400388
BRIP1	127	0.73369238447342	353	0.253160627422344	480	0.276552309066311
BRPF1	127	0.524844963327789	353	0.226957585612207	480	0.245404164588452
BRPF3	127	0.540419072583101	353	0.0196471372575916	480	0.0364784860460019
BRWD1	127	0.276605862834395	353	0.284566862871769	480	0.402549042728009
BSCL2	127	0.494199411437788	353	0.498116425409797	480	0.793892521885379
BSDC1	127	0.0295703035890237	353	0.456950501393254	480	0.350095327653847
BSG	127	0.031898165625904	353	0.0519242095867953	480	0.0850599763926074
BSN	127	1	353	0.605648260395898	480	0.237663717799023
BSND	127	0.776314681603889	353	0.577191140856432	480	1
BSPRY	127	0.514080440509984	353	0.107292298255595	480	0.128564294729242
BST1	127	0.389915858105461	353	0.765005016387613	480	0.736704474393094
BTAF1	127	0.0510981553234201	353	0.356440742489533	480	0.511466873076794
BTBD16	127	0.578937951763431	353	0.685794544172497	480	0.374855874177987
BTBD18	127	1	353	1	480	0.864359804173297
BTBD19	127	0.00840214571429898	353	0.402338480892588	480	0.025138253505846
BTBD3	127	0.158265087215879	353	0.788507396580486	480	1
BTBD6	127	0.467070365284322	353	0.675633883560702	480	0.752875811714135
BTBD7	127	0.885860426879986	353	0.863882623705878	480	0.668949535677834
BTC	127	0.46212791978074	353	0.460615594862434	480	0.490123906643438
BTG4	127	0.628969620081931	353	0.838350265507654	480	1
BTN2A1	127	0.252240515472349	353	0.247994766875891	480	0.107010358114819
BTN2A2	127	0.560513047775928	353	0.107571094382532	480	0.220308146548769
BTN3A1	127	0.702293051515765	353	0.779259037958163	480	0.766932420770731
BTN3A3	127	0.611424026808266	353	0.0478855382766654	480	0.0351261554152875
BTNL2	127	0.751112477871821	353	0.78349927678661	480	0.809473602820507
BTNL3	127	0.734078701429907	353	0.508087249255364	480	0.449751463303344
BTNL8	127	0.675201869523646	353	0.906296008895461	480	0.672863132442564
BTNL9	127	0.563362197805669	353	0.361484095221976	480	0.169045267324794
BUB1	127	0.457131809018279	353	0.531271810723889	480	0.174866296979789
BUB1B	127	0.59459384793908	353	0.0954631994334967	480	0.435567725396786
BUD13	127	0.108981897232564	353	0.545849514122708	480	0.0756595861556932
BYSL	127	0.0511948558646348	353	0.160630210160778	480	0.0566754688690672
C10orf105	127	0.730733284978584	353	0.339601009503956	480	0.260907108431728
C10orf113	127	0.746095405654371	353	0.0932776056557739	480	0.14116402162923
C10orf120	127	0.818920644962329	353	0.424801498741823	480	1
C10orf128	127	0.583144560203231	353	0.621191154993933	480	0.625409684698678
C10orf53	127	0.173169395867483	353	0.332301389518892	480	0.168349053948025
C10orf62	127	0.00759947903041069	353	0.0845484362836771	480	0.462011189395657
C10orf71	127	0.301098699629616	353	0.898762556559968	480	0.0606577799089969
C10orf76	127	0.126262057129297	353	0.490041401106424	480	0.396551930527539
C10orf82	127	1	353	0.866819928323641	480	0.812263158064186
C10orf88	127	0.571318177765023	353	0.0912047069338305	480	0.0814620308959448
C10orf90	127	0.0378770510781047	353	0.632023755694285	480	0.390392232205578
C11orf16	127	1	353	1	480	0.539132886668619
C11orf21	127	0.613307576629273	353	0.162706165454447	480	0.409332468808556
C11orf24	127	1	353	0.836815853291318	480	0.778215538032498
C11orf40	127	0.334797987456585	353	0.638014478910077	480	0.517579512677001
C11orf42	127	0.322258130660604	353	0.785768841141492	480	0.185251789437079
C11orf54	127	0.686239923727123	353	0.780481745658079	480	1
C11orf63	127	0.271271005339908	353	0.615106925174539	480	0.730571893859324
C11orf65	127	0.0404671080929269	353	0.694217052036608	480	0.104526063490908
C11orf68	127	0.248404043104123	353	0.00243286838434542	480	0.00216115118495508
C11orf80	127	0.129956941431865	353	0.172400834768161	480	0.49555464207838
C11orf95	127	0.489950933380636	353	0.794187921975881	480	0.560387796857503
C12orf10	127	0.169522731598287	353	0.631482442397935	480	0.694996407558241
C12orf40	127	0.634193132888889	353	0.471604269163255	480	0.116370755457783
C12orf43	127	0.120820107016128	353	0.134994708403117	480	0.137594744668969
C12orf50	127	0.72598719544749	353	0.386165183250586	480	0.450226035037219
C12orf57	127	1	353	0.133280372905516	480	0.27127860897454
C12orf65	127	0.518428962671846	353	0.778751848507729	480	0.511687675436703
C12orf80	127	0.456201785936952	353	0.102146388341004	480	0.134657738740312
C14orf105	127	0.407608934118379	353	0.659400177771842	480	0.550680298145381
C14orf132	127	0.170588097689895	353	0.255209785591944	480	1
C14orf159	127	0.156059535695036	353	0.78408422207449	480	0.395117567553348
C14orf180	127	0.650685329093131	353	0.0606956225080531	480	0.133538886305039
C14orf28	127	0.146024418466008	353	0.571269686373125	480	0.552076440958878
C14orf37	127	0.0869484894417636	353	0.385394689112197	480	0.174353778203499
C14orf39	127	0.0885406178022289	353	0.269261995317699	480	0.247634354979154
C14orf79	127	0.711926943077847	353	0.128824154553628	480	0.0344113048058806
C14orf80	127	0.649370538814876	353	0.70821998790521	480	0.814181283694798
C15orf39	127	0.904987920272361	353	0.769175560142033	480	0.77266901498559
C15orf40	127	0.683097456714016	353	1	480	0.544703372269745
C15orf41	127	1	353	0.691610400047205	480	0.596944992161111
C15orf52	127	0.812399904242254	353	0.050240424536532	480	0.0306858041665813
C15orf53	127	0.632568391785133	353	0.241345904556068	480	0.604270764393774
C16orf46	127	0.0290125116169178	353	0.703762099571299	480	1
C16orf47	127	1	353	0.61543801699036	480	0.717692947126427
C16orf58	127	0.503961703169791	353	0.581600930945154	480	0.760658340858767
C16orf59	127	0.224712912422328	353	0.481350988843808	480	0.355042048941583
C16orf62	127	0.721016977883057	353	0.599591864354305	480	0.732523644087315
C16orf71	127	0.831566586866133	353	0.420509178264156	480	0.171821153562826
C16orf74	127	0.819524393920089	353	0.358621042204618	480	0.357488314866101
C16orf78	127	0.640099891329982	353	0.538539699132503	480	0.758578083648542
C16orf89	127	0.00771431432092684	353	0.815919628410709	480	1
C16orf90	127	0.128947270712007	353	1	480	0.692462906732162
C16orf91	127	1	353	0.925761384635279	480	1
C16orf92	127	0.29481690891547	353	0.580273540614487	480	0.744250355937068
C16orf96	127	0.319863250318981	353	1	480	0.57486277792569
C17orf102	127	0.750446576730983	353	0.646577777200324	480	0.457901343326825
C17orf47	127	0.102619331211285	353	0.513394384681087	480	0.306366510445738
C17orf50	127	0.425832274180275	353	1	480	0.864125221410193
C17orf53	127	0.00738906142948204	353	0.21548736624646	480	0.368554804207682
C17orf64	127	1	353	0.826094643436752	480	1
C17orf74	127	0.673343046298345	353	0.663195492024049	480	0.870305102987889
C17orf77	127	0.20200977376305	353	0.111308868154389	480	0.124914941647568
C17orf80	127	0.545239665599043	353	0.312091358342556	480	0.460670034731596
C17orf99	127	0.376635721240153	353	0.080141337299297	480	0.0648779640457031
C18orf25	127	0.610983281824223	353	1	480	0.51920501956472
C18orf63	127	0.814270606793766	353	0.877155431188484	480	0.849133116296956
C18orf8	127	0.696574748886975	353	0.306606618184796	480	0.18819111562086
C19orf12	127	0.325691909528325	353	0.700626204318385	480	0.522799391634879
C19orf18	127	0.726060016444144	353	0.0817734254322073	480	0.528380982083822
C19orf25	127	0.867232325069058	353	0.191965879374206	480	0.621507957234874
C19orf47	127	0.330354221097147	353	0.395283358021813	480	0.0486277245621537
C19orf54	127	0.131654836548378	353	0.540336616681477	480	0.243368063883471
C19orf57	127	0.225498495966622	353	0.921272799755979	480	0.233565610487364
C19orf67	127	0.0418922316416807	353	0.874793732049082	480	0.558520408033594
C19orf68	127	0.0706206622293805	353	0.455041163209678	480	0.294585005107913
C19orf71	127	0.251526596424245	353	0.00621561543981852	480	0.00621860376205397
C1orf100	127	0.861102334856985	353	0.659828291369489	480	0.878404514769017
C1orf106	127	0.0457156126773333	353	1	480	0.552575137770227
C1orf109	127	0.225571679711198	353	0.788796157670498	480	0.789078765113007
C1orf112	127	0.1937310103622	353	0.058127511803959	480	0.0771971367032582
C1orf116	127	0.578593927587749	353	0.788181480470632	480	0.724475011345709
C1orf127	127	0.398119555071996	353	0.368504604185498	480	0.308783530513272
C1orf141	127	0.728730174727591	353	0.131389395331138	480	0.418189914366578
C1orf158	127	1	353	0.529466239657476	480	0.543879784707093
C1orf159	127	0.342144825609808	353	1	480	0.895640782769879
C1orf167	127	0.306029696799463	353	0.424029109915837	480	0.427548203818751
C1orf168	127	0.918263048255232	353	0.296060459891606	480	0.562823707161053
C1orf174	127	0.860626059749647	353	0.870871099312523	480	1
C1orf185	127	0.553073863448088	353	0.550776228409916	480	0.352922581858132
C1orf194	127	0.343302446290596	353	0.754512388463626	480	0.468150072268579
C1orf198	127	0.787665370243703	353	1	480	1
C1orf228	127	0.476117450703788	353	0.52403034027257	480	0.5222230028803
C1orf43	127	1	353	0.464691995667561	480	0.522984021978594
C1orf53	127	0.808178290165781	353	0.563433116017593	480	0.551506073409726
C1orf56	127	0.394595754677337	353	1	480	0.578257883566517
C1orf74	127	0.300860432092183	353	0.313933341280473	480	0.314284899842718
C1orf94	127	1	353	0.0391522526861596	480	0.00638166623092995
C1QTNF6	127	0.274709102599009	353	0.715175588511195	480	0.827593389620542
C1QTNF8	127	0.0221979624991665	353	0.490430299976282	480	0.448239783486031
C1QTNF9B	127	1	353	1	480	0.767192981749032
C1RL	127	0.120840064479936	353	0.414156941200244	480	0.100143119764705
C1S	127	0.322838273074477	353	0.689203063351816	480	0.609353964258312
C2	127	0.300445556331464	353	0.0406904204900362	480	0.803897131241935
C20orf141	127	0.702770010901839	353	0.522421506849507	480	0.389180749269623
C20orf194	127	0.786130319649974	353	0.85584657988431	480	1
C20orf197	127	0.556829216566034	353	0.535477545335972	480	1
C20orf78	127	0.967977899183427	353	0.125335944556684	480	0.517021760732695
C21orf140	127	1	353	0.768379680519141	480	1
C21orf2	127	0.656159186392191	353	0.28132520859554	480	0.47314099173442
C21orf33	127	0.351850980265364	353	0.412779311606797	480	0.767282828772159
C21orf58	127	0.796533224381759	353	0.185818499006039	480	0.167167552884703
C21orf59	127	0.361493101236483	353	0.351854914626711	480	0.419765867113652
C21orf62	127	0.247184424162071	353	0.754035173464585	480	0.487282244378734
C22orf15	127	0.0436947638628705	353	0.221889343981149	480	0.404645820441199
C22orf23	127	0.688981565070476	353	0.356498955460638	480	0.436002918094965
C22orf31	127	0.116277775398323	353	0.777323533707441	480	0.730058936159766
C22orf39	127	0.0943435466200969	353	0.863625564829454	480	0.161829259627018
C2CD2	127	0.402293154731503	353	0.576024053017574	480	0.395963425879074
C2CD2L	127	1	353	0.754538756182022	480	0.63547447382751
C2CD3	127	0.123464474284376	353	0.137349043300407	480	0.309187707597588
C2CD4A	127	0.426525431046818	353	0.862495933977102	480	0.635584316331266
C2CD4B	127	0.344638273013269	353	0.295489184032242	480	0.75951368906927
C2CD5	127	0.287190064284249	353	0.338502604517814	480	0.225867618559968
C2orf16	127	0.423486892609729	353	0.411620004283448	480	1
C2orf40	127	0.658944671194301	353	0.619048757915139	480	0.64913736577574
C2orf42	127	0.664522830425094	353	0.181029407747105	480	0.0797831447422124
C2orf54	127	0.47964837605733	353	0.171838158822755	480	0.394041853707807
C2orf68	127	0.393417744209001	353	0.567844349683079	480	0.841636217879876
C2orf71	127	0.349984051884081	353	0.40738542530344	480	1
C2orf73	127	0.585761157426274	353	0.406775789701177	480	0.403208478854764
C2orf76	127	0.588324289400243	353	0.376835057390127	480	0.68158765767514
C2orf78	127	1	353	0.903952815017999	480	1
C2orf81	127	0.58729000050451	353	0.285226824296188	480	0.293170075193889
C3	127	0.12289104493908	353	0.674933491217013	480	1
C3orf20	127	0.603703127944294	353	1	480	0.814358664609499
C3orf30	127	0.418639461112266	353	1	480	0.851298255355823
C3orf33	127	0.287106326678836	353	0.467870665825629	480	0.452225227432941
C3orf36	127	0.569529596243966	353	0.869799623737897	480	1
C3orf52	127	0.0304863563486643	353	0.0152740901719052	480	0.122925694161946
C3orf56	127	0.0860057684606266	353	0.633223419888139	480	0.230355668522699
C3orf62	127	0.0389699595234129	353	1	480	0.434327261828743
C3orf67	127	0.0231344396921167	353	0.313295799812476	480	0.164285112909717
C4BPA	127	0.552818595803737	353	0.0858855386115003	480	0.0423090546069794
C4orf17	127	1	353	0.790532877710007	480	0.589514339267688
C4orf19	127	0.602805030559574	353	0.281585508167845	480	0.313229360495462
C4orf3	127	0.220041037134159	353	0.466620523205303	480	0.362197677859568
C4orf33	127	1	353	0.413872622836531	480	0.584615880904665
C4orf36	127	1	353	0.239386254679554	480	0.14406779972818
C4orf45	127	0.664422523678391	353	0.577920970973113	480	0.600679887200769
C4orf46	127	0.0292798767536726	353	0.787057090075959	480	0.72027213073296
C4orf47	127	0.0472585288697735	353	0.706992446652664	480	0.84010335717707
C4orf51	127	0.583948029124634	353	0.200897799535736	480	0.129009687150794
C5	127	0.00848778577411691	353	0.149384962508684	480	0.132573529568681
C5orf22	127	0.728686218383305	353	0.178440671475604	480	0.10211142597548
C5orf34	127	0.232706246674135	353	0.472138861818383	480	0.106497118909986
C5orf42	127	0.496869675875405	353	0.625668498890112	480	0.654015320530133
C5orf49	127	0.251252228077972	353	0.367813768150181	480	0.320590055046035
C5orf51	127	0.768037481357362	353	0.515734650783851	480	0.676921740990355
C5orf60	127	0.71670611580313	353	0.680729255455724	480	0.81382959567465
C6	127	0.34566684369093	353	0.736536047823201	480	0.819728396029259
C6orf120	127	1	353	1	480	1
C6orf132	127	0.505155328996554	353	0.530948689466427	480	0.723130458642219
C6orf141	127	1	353	1	480	0.755380602711715
C6orf163	127	0.00925612846532387	353	0.450249465184013	480	0.761189613539363
C6orf183	127	0.790880118026708	353	0.268815626552114	480	0.257571930487754
C6orf201	127	0.508673424701911	353	0.284598620287182	480	0.284481439883397
C6orf203	127	0.773725780743213	353	1	480	1
C6orf222	127	0.746997700290334	353	0.148025562459642	480	0.184405283142501
C6orf223	127	0.43818484502081	353	0.610669079949355	480	0.586354604043407
C6orf47	127	0.522121307202217	353	0.18070878819192	480	0.0609317438709418
C6orf52	127	0.476002423301063	353	0.531404596533602	480	0.846801327532224
C6orf58	127	0.470014064195799	353	0.81169922754635	480	0.285166650780724
C6orf89	127	1	353	0.702037710612403	480	1
C7	127	0.0775682382569708	353	0.790733148153065	480	0.405767347354982
C7orf25	127	0.876543673103546	353	0.0955138664764992	480	0.354365255031174
C7orf31	127	0.801876609715491	353	0.778761565592525	480	0.519821133733255
C7orf34	127	0.611746449051641	353	0.274361924911381	480	0.288664752019464
C7orf49	127	0.554370507188586	353	0.801227955223173	480	0.800736758904353
C7orf55-LUC7L2	127	0.418100119571427	353	0.311503989880667	480	0.68736772191832
C7orf57	127	0.492217911310631	353	0.589554519887462	480	0.4495963535875
C7orf69	127	0.0245237123231668	353	0.735357000346207	480	0.295777553937205
C7orf71	127	0.0470207006361969	353	0.613254575431568	480	0.453612099597609
C7orf72	127	0.238773169721439	353	0.697878342688814	480	0.741604579845753
C8A	127	0.616879817993885	353	0.86526775577468	480	0.912888967003084
C8B	127	0.00532591265774562	353	0.194480431141984	480	0.0220573239369525
C8orf22	127	1	353	1	480	1
C8orf33	127	0.457290091659222	353	0.589764620133915	480	0.424958695991053
C8orf44	127	0.0275214981146177	353	0.903759841892474	480	0.189474543525406
C8orf48	127	0.499360570989771	353	0.829365857949569	480	1
C8orf58	127	0.640571457656654	353	1	480	0.838528378893786
C8orf74	127	0.482190261020967	353	0.0339799357164753	480	0.453666236909724
C9	127	0.764627552150152	353	0.736003209392633	480	0.590033578459375
C9orf129	127	1	353	0.623279175823369	480	1
C9orf131	127	1	353	0.633524084887215	480	0.472583082528748
C9orf135	127	0.314659258248953	353	0.232174248413031	480	0.586977226572061
C9orf139	127	1	353	0.606319198694281	480	0.652846412557906
C9orf142	127	0.517073661413624	353	0.433999258390087	480	0.508158811439735
C9orf147	127	0.711948567003534	353	0.451351040998129	480	0.458633791819886
C9orf153	127	0.0063271413178262	353	0.492449235721827	480	0.507361349714202
C9orf172	127	0.229055828956419	353	0.722953545810791	480	0.556272288622935
C9orf3	127	0.24844542427862	353	0.570109358297566	480	0.663388155881306
C9orf43	127	1	353	1	480	1
C9orf47	127	0.588641214698646	353	0.889619167713003	480	0.489583992583214
C9orf50	127	0.576293693289395	353	0.59933517315676	480	0.437502158922991
C9orf64	127	0.0266503314211054	353	0.134593616694151	480	0.126260598112732
C9orf66	127	0.546299850763692	353	0.792571611533724	480	0.460352660713541
C9orf72	127	0.344296796604832	353	1	480	0.782354191281179
C9orf84	127	0.416468511385071	353	0.65794405301439	480	0.758775232064763
C9orf85	127	0.299502888898914	353	0.413716670882247	480	0.592370409146853
CA12	127	0.227920399456703	353	0.901303025327472	480	0.585900665507481
CA4	127	0.738968737711959	353	0.555303674821637	480	0.436536715638229
CA5A	127	1	353	0.446958467463941	480	0.559607110838256
CA6	127	0.159314188575183	353	0.221510445856335	480	0.255462163365389
CAAP1	127	0.401080241549046	353	0.587286052121919	480	0.636896283201843
CABIN1	127	0.129139195343694	353	1	480	0.834047333358402
CABLES1	127	0.0501961004978959	353	0.424628871098728	480	0.154644352703794
CABLES2	127	0.43484096756574	353	0.851571832274255	480	0.650448816003791
CABP2	127	0.752102485648491	353	0.0533851342649009	480	0.0169411708032208
CABP5	127	0.0655655542764869	353	0.144956198016935	480	0.0789856278072757
CABP7	127	0.264540385311732	353	0.159642444947782	480	0.0873772313532875
CABS1	127	0.0588524010112158	353	0.730818527927303	480	0.183829633820267
CABYR	127	0.626319505763038	353	0.73109938368516	480	0.496400655360819
CACFD1	127	1	353	0.59188850997869	480	0.722600601692056
CACHD1	127	0.522932911514058	353	0.732676634254962	480	0.146349856438972
CACNA1A	127	1	353	0.241252141729676	480	0.297212828567542
CACNA1B	127	0.128381343861572	353	0.105215976784475	480	0.394374290661609
CACNA1C	127	0.6002666030942	353	0.59375040655316	480	0.441452693918789
CACNA1D	127	0.703099650874415	353	0.0190393654648798	480	0.0757670539858332
CACNA1E	127	0.866041964826381	353	0.101814597410899	480	0.812487146541773
CACNA1G	127	0.22802243714158	353	0.153164038698515	480	0.200853825804794
CACNA1H	127	0.0778192841226963	353	0.460914861485106	480	0.866952077698509
CACNA1I	127	0.798068524117113	353	1	480	0.808269237976863
CACNA1S	127	1	353	0.430905541883309	480	0.715476732352359
CACNA2D1	127	0.545382502659911	353	0.763798974467415	480	0.829573571959591
CACNA2D2	127	0.360600617763555	353	0.510798509756267	480	0.45247493924208
CACNA2D3	127	0.103561305006046	353	0.882693469382449	480	0.328030131127426
CACNA2D4	127	0.293966356741429	353	1	480	1
CACNB1	127	0.716623701207682	353	0.885320887966556	480	0.827362476339032
CACNB2	127	0.313699504102576	353	0.07382077634233	480	0.0544994669055503
CACNB4	127	0.282919545974854	353	0.84543704216666	480	0.593403771147054
CACNG1	127	0.529016806074029	353	0.346283687967664	480	0.479103829425171
CACNG6	127	0.768455780714638	353	0.141974854555581	480	0.272426127259588
CACTIN	127	0.0551582905287519	353	0.121517281018586	480	0.0379482967983481
CAD	127	0.425739551698324	353	0.77670205648861	480	0.537946315786736
CADM1	127	0.00282939547118388	353	0.501018138598515	480	0.0492947062478178
CADM4	127	0.246135795014052	353	0.321828957559856	480	0.209243876169379
CADPS	127	0.167298997489255	353	0.196108161892731	480	0.0600958187692565
CADPS2	127	0.758661767055093	353	0.550240515234344	480	0.896871853028914
CAGE1	127	0.0700510300146149	353	0.152792716813183	480	0.107917726428878
CALB2	127	0.423048899022044	353	1	480	0.552982560263871
CALCA	127	0.532698089772987	353	0.136914866198036	480	1
CALCOCO1	127	0.838910761413699	353	0.5865313756377	480	0.843395144362905
CALCR	127	0.609838098820507	353	0.160629864372165	480	1
CALD1	127	0.0510676948363594	353	0.367857818654992	480	0.259037495416161
CALHM1	127	0.264133225494491	353	0.535373041364396	480	0.264333790503488
CALML4	127	0.703154885417761	353	0.113535620115951	480	0.254930485582272
CALR3	127	0.220645567199371	353	0.489845487048955	480	0.297897403502857
CALY	127	0.137244432987805	353	0.0868638953725127	480	0.0662540448825701
CAMKK1	127	0.750957281761119	353	1	480	1
CAMKK2	127	0.681908010225858	353	0.355760004829226	480	1
CAMSAP1	127	1	353	0.430763173117484	480	0.594267255628153
CAMSAP2	127	0.691224916829736	353	0.475016704323659	480	0.634002684989109
CAMSAP3	127	0.348580097034642	353	1	480	0.851492763998927
CAMTA1	127	0.228465495326311	353	0.839739951037014	480	0.869796239952166
CAMTA2	127	0.313436302969291	353	0.786507617105846	480	0.167085514237766
CAND1	127	1	353	0.244548466684907	480	0.167519485422254
CAND2	127	0.276437539952973	353	0.780198512154028	480	0.572509393411468
CANT1	127	0.439605975123391	353	1	480	0.344694174883136
CANX	127	0.195176428227972	353	0.514441140892627	480	0.263577134681671
CAP2	127	0.383985341525173	353	0.483087333368861	480	0.325808503365462
CAPG	127	1	353	0.788291165725663	480	0.775636879474323
CAPN1	127	0.50935920611292	353	0.180325645224695	480	1
CAPN10	127	0.622481056655297	353	0.413317944396182	480	1
CAPN12	127	0.309870056547792	353	0.445169820671104	480	0.340421878052871
CAPN13	127	0.355193014913863	353	0.644959564257979	480	0.40665794296853
CAPN14	127	0.570493659897674	353	0.812996539379646	480	0.867475170712705
CAPN15	127	0.875630242328881	353	1	480	0.581357255350506
CAPN2	127	0.333527310189938	353	0.109878193264494	480	0.168971137789733
CAPN3	127	0.756164453310571	353	0.249155834980274	480	0.520578003072312
CAPN5	127	1	353	0.71395443522679	480	1
CAPN7	127	0.710291580161344	353	0.178487556155478	480	0.375809764397487
CAPN9	127	0.071792820774785	353	0.454492868900966	480	0.240995140167988
CAPNS2	127	1	353	1	480	1
CAPRIN2	127	0.57311988668209	353	0.42089017518731	480	0.241331045451106
CAPS	127	0.0924789131596971	353	0.862493206720069	480	0.150996480612523
CAPS2	127	0.164298263601174	353	0.838432990634659	480	0.844939653001308
CAPZA3	127	0.0728376111411603	353	0.240166358200471	480	0.209276559794798
CARD10	127	0.406970287947608	353	0.528709022992126	480	0.424388581972928
CARD11	127	0.086783816901706	353	0.0984689045578417	480	0.193385589892835
CARD14	127	0.775137381581597	353	0.747406492396413	480	0.584552877734193
CARD16	127	0.696003354087171	353	0.762228959591803	480	1
CARD17	127	0.668606636547808	353	0.368319384068632	480	0.431422767809389
CARD6	127	0.747798821873898	353	0.053846750157286	480	0.187246345617596
CARD8	127	0.0773942844978143	353	0.0422441713441275	480	0.0286441839447764
CARD9	127	0.0231060564177471	353	0.867196618427091	480	0.392223529852965
CARF	127	0.0197560871275215	353	0.525597648662441	480	0.115010837622594
CARHSP1	127	0.0202332635561918	353	0.790564691468738	480	0.0196717207408588
CARNS1	127	0.237867345790648	353	0.838043575951611	480	0.601593102281499
CARS	127	1	353	0.531890196787415	480	0.891890713477354
CARS2	127	0.229335339236529	353	0.404828132671681	480	0.214246248845426
CASC1	127	0.210766827444108	353	0.0446869511122483	480	0.0441477194308922
CASC3	127	0.0885276917024133	353	0.134594027610898	480	0.532945258972881
CASC4	127	1	353	0.113278148070865	480	0.179570204473474
CASD1	127	7.82846596201203e-05	353	0.284778480982568	480	0.284894191348406
CASKIN1	127	1	353	0.412695104292781	480	0.605848428955775
CASKIN2	127	0.507998237130116	353	0.177384149147344	480	0.755206838325188
CASP10	127	0.0745587037397952	353	0.304943715280497	480	0.162585326753919
CASP12	127	0.251606888113818	353	0.714939271467745	480	1
CASP14	127	0.963870878918582	353	0.192935728106419	480	0.46012211394165
CASP4	127	1	353	0.714216817420672	480	0.714350723970624
CASP5	127	0.162515078615109	353	0.225633246557911	480	0.638529475460062
CASP7	127	0.0688330509251022	353	0.229617725348055	480	0.401557477745826
CASP8AP2	127	0.557482780491857	353	0.354848083648468	480	0.172941342274524
CASQ1	127	0.135122616830385	353	0.030502656955949	480	0.0215839228219955
CASQ2	127	0.536908895195974	353	0.53997447503573	480	0.156878231664802
CASS4	127	1	353	0.36129180554612	480	1
CAST	127	1	353	0.234600983654761	480	0.0383752293112313
CASZ1	127	1	353	0.646344741586784	480	1
CAT	127	0.654205342317766	353	1	480	0.761705155319897
CATSPER1	127	0.558075838967198	353	0.447782448092383	480	0.818680434133782
CATSPER2	127	0.329853418094503	353	1	480	0.396550057952368
CATSPER4	127	1	353	0.788620526139362	480	0.856826083222078
CATSPERB	127	0.590167821085259	353	0.721248590838683	480	0.284043888616859
CATSPERD	127	0.703943745897301	353	0.0263255752819512	480	0.0186281643101014
CATSPERG	127	0.219200955374964	353	0.665329286207872	480	0.372162559307147
CAV3	127	0.406215529965962	353	1	480	1
CBFA2T2	127	0.634136483998647	353	1	480	0.870592831732341
CBFA2T3	127	0.716120011289939	353	0.916833973736995	480	0.341796187603008
CBL	127	0.252659270219888	353	0.63969799345554	480	0.487586376121642
CBLB	127	0.769772655834177	353	0.113367332493006	480	0.0823004160929061
CBLC	127	0.255222421989842	353	0.103209915051397	480	0.804434086929206
CBR4	127	0.862385166604248	353	0.331676071010725	480	0.618184115866509
CBS	127	0.228917412780484	353	0.290437885515366	480	0.258321117023057
CBWD2	127	0.277929841375578	353	0.401640552670341	480	0.35337274583356
CBX2	127	0.839725687263648	353	0.773463652460273	480	1
CBX4	127	1	353	0.658643160003898	480	0.805614797057402
CBY3	127	0.629984294573629	353	0.333812651494691	480	0.527963324171352
CC2D1A	127	0.0421387701890449	353	0.836920796594265	480	0.536717866662307
CC2D1B	127	0.708780017879809	353	0.0178476146262822	480	1
CC2D2A	127	0.259419345650745	353	0.630596492281638	480	0.348848417507283
CC2D2B	127	0.280969059996332	353	1	480	0.865728561135581
CCAR2	127	0.761151548401553	353	0.854122953890324	480	0.274905113025498
CCBE1	127	0.288888484488053	353	0.494666534974808	480	0.229977417814722
CCDC102A	127	0.460168074552689	353	0.195279608712823	480	0.572319905697104
CCDC102B	127	0.387759894655794	353	0.0242072619053715	480	0.0248921601209091
CCDC105	127	0.341369126439098	353	0.346317897225399	480	0.252026869196678
CCDC106	127	0.817496299161663	353	0.794550913588387	480	0.8102776821635
CCDC110	127	0.10408752527271	353	0.88708785275742	480	1
CCDC112	127	1	353	0.308095209015908	480	0.402515721680679
CCDC114	127	0.808157788858434	353	0.54440753088966	480	0.215298340862532
CCDC12	127	0.258699237221827	353	0.129680742288658	480	0.0655409978236522
CCDC125	127	1	353	0.461344110287188	480	0.249665123149642
CCDC127	127	0.285992532086078	353	0.726967980713903	480	0.833945861634588
CCDC129	127	0.102866708893211	353	0.34057582691964	480	0.150163403255141
CCDC13	127	0.227816972973334	353	0.278540913884942	480	0.764765486355755
CCDC130	127	0.79396839804004	353	0.795064784756728	480	1
CCDC136	127	0.216032519379211	353	0.693218540070045	480	0.515883341322607
CCDC138	127	0.408459148513028	353	0.57898877046391	480	0.445455025445945
CCDC14	127	0.385837504863701	353	0.641685822194249	480	0.792040398973355
CCDC141	127	0.0946403936597382	353	0.576860792370755	480	1
CCDC142	127	0.753331425207506	353	0.363449520590117	480	1
CCDC144A	127	0.487474350066036	353	0.829887038200917	480	0.521524728167915
CCDC144NL	127	0.241179131630545	353	0.571778089207371	480	0.819615845333447
CCDC146	127	0.160392906364292	353	0.361714445222164	480	0.68733888855258
CCDC149	127	1	353	0.406624000955019	480	0.524647972743901
CCDC150	127	0.618921891582291	353	0.687344576336874	480	0.590489972581181
CCDC151	127	0.778875679088496	353	1	480	1
CCDC153	127	0.0747678501522889	353	7.04469734201796e-05	480	1.11409078369373e-05
CCDC154	127	0.382137097357137	353	0.592322092083509	480	0.609192585418731
CCDC155	127	0.247963665828514	353	0.821505240948462	480	0.697901745605136
CCDC157	127	0.558208159065889	353	0.0268480883378217	480	0.307175191525626
CCDC158	127	0.50932935004024	353	0.793465450873576	480	0.493836548692063
CCDC168	127	0.555242324491369	353	0.790056734892292	480	0.613671231448791
CCDC169-SOHLH2	127	0.503744898181697	353	0.700263196437825	480	0.738096503995188
CCDC170	127	0.658441760484554	353	0.787170917340649	480	0.594082106471662
CCDC171	127	0.140859760131657	353	1	480	0.580032972353542
CCDC173	127	0.248110572954554	353	1	480	0.654921099646419
CCDC174	127	0.226181870398557	353	0.091569781223641	480	0.0538173207651229
CCDC175	127	0.749162952838273	353	0.292627761330094	480	0.439160652541477
CCDC178	127	0.562191140135874	353	0.929035592736471	480	0.404252660288501
CCDC18	127	0.654021561173425	353	0.178818931292377	480	0.0388218095597694
CCDC180	127	0.334871639668284	353	0.117367918149605	480	0.18590633170477
CCDC181	127	0.81263734571892	353	0.67341393465926	480	1
CCDC182	127	1	353	0.568677320738838	480	0.751544391790975
CCDC183	127	0.138081894244219	353	1	480	1
CCDC25	127	0.184326514277436	353	0.0478988874856273	480	0.0205396385762391
CCDC27	127	0.478228077639193	353	0.251306823609513	480	0.425715046373894
CCDC28A	127	0.0502487634333112	353	0.186967025661142	480	0.684600764911282
CCDC3	127	0.105537678832836	353	0.0147387751490329	480	0.00321428834352289
CCDC33	127	0.165849858310403	353	0.0851018976821109	480	0.137510122498789
CCDC34	127	0.599720525906553	353	0.499873198930446	480	0.685293405112286
CCDC38	127	0.157330098948941	353	0.271184810696512	480	0.0937073759762994
CCDC39	127	0.553983128452766	353	1	480	0.714912252426454
CCDC40	127	0.167858537948964	353	1	480	0.835548686256802
CCDC47	127	0.350411695952771	353	0.839368448414299	480	1
CCDC50	127	0.719565528817185	353	0.22041880023096	480	0.19694779551104
CCDC51	127	0.783127463856597	353	1	480	0.52914962141237
CCDC54	127	0.261272893944353	353	0.257816391401925	480	0.297130624391661
CCDC57	127	0.876672704579827	353	0.219625933730407	480	0.468290088305965
CCDC60	127	0.397040693526583	353	0.63280639646629	480	0.738942613936058
CCDC62	127	0.165469843727114	353	0.72837638647442	480	0.612269448984041
CCDC63	127	1	353	0.192207141018663	480	0.548029074220048
CCDC66	127	0.475230189388065	353	0.865857179003143	480	0.883405097684894
CCDC69	127	0.59050995863341	353	0.780042238634381	480	0.687811086106197
CCDC7	127	0.646299048086856	353	0.81848723988626	480	0.342269672408899
CCDC73	127	0.566711647032919	353	0.682760830096548	480	0.708846551793575
CCDC74A	127	0.539719099059752	353	0.102745151514679	480	0.040612759482044
CCDC77	127	1	353	0.531912281473271	480	0.701812060943791
CCDC78	127	0.366970886023678	353	0.0666735209901459	480	0.827013322310082
CCDC8	127	1	353	0.546120836630406	480	0.790791067306515
CCDC80	127	0.748402920533998	353	1	480	0.766070616943344
CCDC81	127	0.750643163503589	353	0.81528935808737	480	1
CCDC82	127	0.0560736680672479	353	0.375164825391371	480	0.158406138070921
CCDC83	127	0.712334647588811	353	0.473528583937776	480	0.348006566804539
CCDC85C	127	0.349407878810543	353	0.322841413910383	480	0.275671460025517
CCDC86	127	0.27978395898556	353	0.432229476226626	480	0.498167395231122
CCDC87	127	0.697322569455089	353	0.921810697291704	480	0.81802158119305
CCDC88B	127	0.586799891252997	353	0.800310781590885	480	0.53178758848039
CCDC88C	127	0.730630148993671	353	0.685973967389179	480	0.620040112431106
CCDC89	127	0.362043934371076	353	1	480	0.878019537275027
CCDC9	127	0.634262080155193	353	1	480	1
CCDC90B	127	0.0569268224011324	353	0.31391145794067	480	0.846777117799456
CCDC92	127	0.59802691475486	353	1	480	0.673232276433348
CCDC93	127	0.584182626922937	353	0.411981045295819	480	0.504549202429543
CCDC96	127	0.537459684167294	353	0.0893153320836871	480	0.6720130958889
CCDC97	127	1	353	0.351313555369329	480	0.411782191801333
CCHCR1	127	0.740682548149953	353	0.610669478984816	480	1
CCIN	127	0.416329255302291	353	0.700324710201247	480	0.416172818513329
CCL16	127	0.294903054502109	353	0.226570198454908	480	1
CCL22	127	0.783233469563493	353	0.147085901926981	480	0.444642405765254
CCM2	127	0.817831942015323	353	0.396203426939752	480	0.531298811088057
CCM2L	127	0.451496274517993	353	0.251462635476553	480	0.373429235105492
CCNE1	127	0.1391170041611	353	0.179383205690084	480	0.0779624436545245
CCNF	127	0.832359765097646	353	0.784548044657043	480	1
CCNG1	127	0.397311435356701	353	0.583905981769005	480	0.719250572146868
CCNI2	127	0.0911770793634981	353	0.211894179273192	480	0.612541963579304
CCNJL	127	0.313704103613383	353	0.0331571185612203	480	0.199557059105111
CCNL2	127	0.134454409325929	353	0.0368163981074042	480	0.00589007416554621
CCNO	127	1	353	0.0537319783748887	480	0.0760414627157384
CCP110	127	0.957726119046374	353	0.263883235427277	480	0.606907084293687
CCPG1	127	0.719988478087171	353	0.545827133212887	480	0.69581934263918
CCR2	127	0.28431706153348	353	0.262186393440988	480	0.110725962414896
CCR3	127	0.11777606298292	353	0.21721831396934	480	0.223695332490711
CCR5	127	0.366184588317654	353	0.256763739952659	480	1
CCR9	127	0.0810283129330989	353	0.27019804110394	480	0.178915034690075
CCSER1	127	0.28817106470011	353	0.14499329220738	480	0.188734126673818
CCSER2	127	1	353	0.79170200944215	480	0.80543286221623
CCT4	127	0.567470980215798	353	0.231334237448355	480	0.108405950304747
CCT5	127	0.243490195866738	353	0.832451988066962	480	0.292847278069608
CCT6B	127	0.2530366029193	353	0.554420383895281	480	0.495039832941065
CCT8L2	127	0.577289889326416	353	1	480	0.870740231180978
CD101	127	0.317505506832857	353	1	480	0.634221682448873
CD109	127	0.853272048438838	353	0.105818244706718	480	0.350328469628861
CD163L1	127	0.602931482862427	353	0.460709267414112	480	0.710801504934433
CD164	127	0.290336323026689	353	0.56554288132666	480	0.377050155951176
CD180	127	0.273078073556782	353	0.760424566843366	480	1
CD1A	127	0.272937958880976	353	0.204283793078019	480	0.0200197600557314
CD1C	127	0.30501266926525	353	0.488890384153908	480	0.762114015867175
CD1E	127	1	353	0.0233863858469079	480	0.0233865214256477
CD200R1	127	0.63240201739165	353	0.69889322485355	480	0.578080419724059
CD207	127	0.546493814095139	353	0.0872358255508621	480	0.0226293118186122
CD22	127	0.178036832901158	353	0.555529737649309	480	0.468869380126134
CD226	127	0.314741901793533	353	0.840150980406325	480	0.590200702646286
CD244	127	0.339854924447499	353	0.190019973323078	480	0.855509055807356
CD248	127	0.316366211005202	353	0.184888149039112	480	0.0942546554650485
CD27	127	0.156555336358479	353	0.275880865870247	480	0.156584920498405
CD274	127	0.36992145481592	353	0.188151693242642	480	0.147352500507472
CD276	127	0.348367997298762	353	0.617983378311358	480	0.625892862748058
CD2AP	127	0.867892135447383	353	0.0610740069004314	480	0.0620799759326141
CD2BP2	127	0.225843532638097	353	0.00538396254902596	480	0.0843581822056748
CD300LF	127	0.375146038936953	353	0.163784959855982	480	0.12864202893616
CD302	127	0.123540681273231	353	0.449713009358553	480	0.675262860356643
CD320	127	0.238151283612078	353	0.253293177195959	480	0.348597878026142
CD33	127	0.86431849530942	353	1	480	1
CD34	127	0.131912843129551	353	0.61578417792261	480	1
CD36	127	0.323378069772721	353	0.514454701233312	480	0.389595872989354
CD38	127	0.615833621545979	353	0.855349152111676	480	1
CD3E	127	1	353	0.660413825828685	480	0.635429323414531
CD3EAP	127	0.575451161311497	353	0.374467905426929	480	0.272453623381742
CD4	127	0.0763598653207693	353	0.267021349580388	480	0.267960740006931
CD40	127	1	353	0.734257094499531	480	1
CD44	127	0.368683426604365	353	1	480	0.720560662964729
CD46	127	0.293815815198593	353	0.802329794037378	480	0.656687563746322
CD48	127	0.016454178014372	353	0.377578748409627	480	0.391442978873398
CD5	127	0.320547883741588	353	0.636105318053726	480	0.37228553158571
CD58	127	0.285992532086078	353	0.556727433174668	480	0.540750842685747
CD6	127	0.364891341887691	353	0.181814250138975	480	0.267542234801583
CD72	127	0.269145306995122	353	0.695911783754149	480	0.478000238662649
CD74	127	0.456236610595038	353	0.0894259926419822	480	0.305420018775162
CD79A	127	0.39472759786904	353	0.216994371823042	480	0.0583110439421724
CD84	127	0.081271071748556	353	0.148905911346965	480	0.131305437508505
CD8B	127	1	353	0.648219962600444	480	0.808626075523331
CD93	127	0.0258862219361072	353	0.51309776385862	480	0.153773092850431
CD96	127	0.53046267315142	353	0.670355266245973	480	0.578221204945315
CDAN1	127	0.512343841473323	353	0.293413687604526	480	0.391260004005204
CDC14A	127	0.858256759766193	353	0.312281284133403	480	0.501283000692091
CDC20B	127	0.0576652636697115	353	1	480	0.579657603178705
CDC23	127	0.679127919563546	353	0.273081980563275	480	0.160442680917399
CDC25A	127	0.76663212776031	353	0.789825445886043	480	0.775901440524792
CDC25C	127	0.307525441923624	353	0.521816074500947	480	0.459133260076371
CDC42BPB	127	0.573377092090539	353	0.449242701674927	480	0.585325080885123
CDC42BPG	127	0.114983503036582	353	0.186076683056818	480	0.540333337469743
CDC42EP2	127	0.117111059577144	353	0.512721423106505	480	0.188994162305343
CDC45	127	0.290542276417316	353	0.689932161030261	480	0.396625030510423
CDCA2	127	0.250769370723204	353	0.68573054605734	480	0.581568837205833
CDCA4	127	0.761701943026875	353	0.822293353712023	480	1
CDCA8	127	0.459995423968748	353	0.345835695074323	480	0.18233709884481
CDCP1	127	0.260829551703927	353	0.0531880544610957	480	0.084759910793808
CDCP2	127	1	353	0.493033363311752	480	0.480116272821271
CDH1	127	0.244900612965751	353	1	480	0.635355072306338
CDH10	127	0.746930005256915	353	0.106482786476036	480	1
CDH12	127	0.845413034530093	353	0.108121193636328	480	1
CDH13	127	0.602133398109845	353	0.485094416554218	480	0.857099125285015
CDH15	127	0.210527129479222	353	0.620319799259643	480	0.653933098968853
CDH16	127	0.0737377825810206	353	0.730914989525509	480	0.0507688576328954
CDH17	127	0.225571679711198	353	0.760592230030975	480	0.731382973908874
CDH19	127	0.287887452168244	353	0.21887394750263	480	0.0513179910613297
CDH2	127	1	353	0.446896145693676	480	1
CDH20	127	0.260004049146765	353	0.281728975229989	480	0.0998900629493319
CDH22	127	0.658558666536878	353	0.300239601092853	480	0.290672868919784
CDH23	127	0.900098351604655	353	0.00356606262499837	480	0.135555305908776
CDH24	127	0.801870174924692	353	0.288607834159423	480	0.657957159424716
CDH26	127	0.560785863407312	353	0.857895840841171	480	0.608300345997719
CDH3	127	0.667712307250095	353	0.770307909078413	480	0.8375701163763
CDH4	127	0.426891807270343	353	0.58453153653895	480	1
CDH5	127	0.608722512574117	353	0.876316584592269	480	0.793928763775215
CDH7	127	0.65836098508613	353	0.749320622847528	480	0.719182247325463
CDHR1	127	0.315947676508802	353	0.0137597662332737	480	0.00557361406939971
CDHR2	127	0.401078330071916	353	0.12753611728298	480	0.0298245836611432
CDHR3	127	0.347256171321026	353	0.511962499541261	480	0.357614013920921
CDHR4	127	0.851656557473209	353	0.627868857690909	480	1
CDHR5	127	1	353	0.805652889731014	480	0.852466231818798
CDK10	127	1	353	0.128278159023225	480	0.107163695847223
CDK12	127	0.183359581862438	353	0.00269985375894577	480	0.000139763811593752
CDK13	127	0.588968213527554	353	0.58757248158923	480	0.912809594091025
CDK3	127	1	353	0.06631828266585	480	0.108828336122955
CDK5R1	127	0.625963425653153	353	0.906558967181422	480	0.832893284764258
CDK5RAP1	127	0.426302503383834	353	0.174130958951138	480	0.629023178917587
CDK5RAP2	127	0.546970053296304	353	0.288499633209434	480	0.200003988247883
CDK5RAP3	127	0.602436264732862	353	0.632558307781455	480	0.328390580586924
CDKAL1	127	0.644980707921239	353	0.00728451845823797	480	0.00560646129103481
CDKL1	127	0.0104481494599344	353	1	480	0.368235724776437
CDKL4	127	0.333508340312294	353	0.00770087496225125	480	0.0341130283975416
CDKN1A	127	0.42356729514428	353	0.864134834496625	480	1
CDKN1B	127	0.758983221774169	353	1	480	1
CDKN1C	127	0.265803018385465	353	0.847893555143201	480	0.595194502156668
CDKN2A	127	0.780268055824049	353	0.673265881892279	480	0.470247596313314
CDNF	127	1	353	0.513886297059103	480	0.568967227410836
CDON	127	0.658808536087236	353	0.268062099336335	480	0.724631116423913
CDR2L	127	0.53274853569032	353	0.808222861627544	480	0.604386191231718
CDRT1	127	0.429108213507394	353	0.903092031863094	480	0.345300243827128
CDRT15L2	127	1	353	0.812983394184101	480	0.868022254046342
CDRT4	127	0.277340785881016	353	0.559101831576127	480	0.828756427112825
CDS1	127	0.00159650619850416	353	0.0497666485353765	480	0.0393050319382458
CDSN	127	0.615349399035509	353	0.601633686066766	480	0.658245092482192
CDT1	127	0.795793007086978	353	0.797277170418484	480	0.831696136134537
CDV3	127	0.713134480032112	353	0.746893114299122	480	1
CEACAM18	127	1	353	0.653561167539569	480	0.599874393430683
CEACAM19	127	0.639982340905392	353	0.0696964983514314	480	0.326710296111931
CEACAM20	127	0.0611148637140247	353	0.619829946042356	480	0.195408612173113
CEACAM4	127	0.756672573853855	353	0.872542945651532	480	0.659073323263336
CEACAM5	127	1	353	0.308071437569599	480	0.385835744053495
CEACAM6	127	0.28904822655798	353	0.324978047594076	480	1
CEACAM7	127	0.561717637257904	353	0.537384135568641	480	1
CEACAM8	127	0.173693660577293	353	0.723013666741889	480	0.448735295149459
CEBPZ	127	0.48253463504925	353	0.675247992416771	480	1
CECR2	127	0.402055349719128	353	1	480	0.491792244904719
CECR6	127	0.715309342078032	353	0.77790288431092	480	0.789422734875502
CEL	127	0.566537265291783	353	0.504739758179268	480	0.447320905411519
CELA2A	127	0.67566025688585	353	0.732433956825801	480	1
CELA2B	127	0.00810868960676625	353	0.492179288827161	480	0.470953759077697
CELA3A	127	0.396597989733391	353	0.260121584312089	480	0.418554700229326
CELA3B	127	1	353	0.171241751459857	480	0.0225899147169106
CELF2	127	1	353	0.554023173275936	480	0.503150830647541
CELSR1	127	0.413507326529906	353	0.360007043502543	480	0.658642710142782
CELSR2	127	0.903820952256057	353	0.290618759491072	480	0.502921361041848
CELSR3	127	0.326305197131228	353	0.535970171681982	480	0.723005335541634
CENPB	127	0.445069431639601	353	1	480	0.783918524802206
CENPC	127	1	353	1	480	1
CENPE	127	0.282851191360294	353	0.194885428921505	480	0.0244640630624425
CENPF	127	0.111148495641788	353	0.0905403033776176	480	0.00670127684574784
CENPJ	127	1	353	0.146808275691568	480	0.738883213053151
CENPO	127	1	353	0.191111912444223	480	0.341626598113331
CENPP	127	0.785940045537049	353	0.0481435015681847	480	0.0489613939590293
CENPT	127	0.50933558914193	353	0.302209778451994	480	0.339887356656028
CENPW	127	0.388431333528271	353	0.360262044480045	480	0.293511502339826
CEP104	127	0.189230962841765	353	0.807415403549204	480	0.573461064327103
CEP120	127	0.537151518396446	353	0.441705312118808	480	0.139329550731715
CEP128	127	0.578658011112759	353	0.145157221234259	480	0.843988478402685
CEP135	127	0.0751437024667462	353	0.830237212527461	480	1
CEP152	127	0.913968498349483	353	0.581496293453443	480	0.634475406817795
CEP164	127	1	353	0.806862484100789	480	0.767756755950001
CEP170	127	1	353	1	480	1
CEP170B	127	1	353	0.881150301509244	480	1
CEP192	127	0.852582519627837	353	0.0625743340462267	480	0.31407086859471
CEP250	127	0.57779128424034	353	0.42538856982379	480	0.756311490868528
CEP290	127	0.606152444063904	353	0.635172501159739	480	0.334866928162429
CEP350	127	0.263203813857435	353	0.196034777509574	480	0.483557261920205
CEP41	127	0.187085010430254	353	1	480	0.59422148815362
CEP55	127	0.138652913966566	353	0.626831394394687	480	0.0704368511124051
CEP57	127	0.285992532086078	353	0.786083175609774	480	0.436080207777157
CEP57L1	127	0.233182527588204	353	0.100150313176331	480	0.779448027434108
CEP63	127	0.80992139877103	353	0.289195489995611	480	0.610865623649467
CEP68	127	0.255596335091498	353	0.146850318926664	480	0.442876190619417
CEP70	127	0.00679294795862939	353	0.187081974499234	480	0.02479193021065
CEP72	127	0.682882178406193	353	0.580622377260856	480	0.68629335980821
CEP76	127	0.136895293755659	353	0.115590877443209	480	0.119392165918562
CEP78	127	0.162670694270115	353	0.504841646785014	480	0.0968563881957043
CEP85	127	0.480927745975373	353	0.595995914793479	480	0.305951577858093
CEP85L	127	0.842246770476402	353	0.305220597215301	480	0.648342304008446
CEP89	127	1	353	0.88845767934848	480	0.769429031829936
CEP97	127	1	353	0.725498709056057	480	0.779966252485342
CER1	127	1	353	0.156603836538699	480	0.407688023884983
CERCAM	127	0.647931016266982	353	0.00540019308866468	480	0.00794720032913943
CERK	127	1	353	0.15398465033286	480	0.3476239979258
CERKL	127	0.496103583608604	353	1	480	0.685623276078905
CERS4	127	0.095293486826131	353	1	480	0.452595606125662
CERS5	127	0.879634232478965	353	0.339446022190663	480	0.375318950508714
CES1	127	0.463120184504288	353	0.860985084766729	480	0.215059562316407
CES2	127	0.468230328646395	353	0.492373712555937	480	1
CES3	127	0.586589040627004	353	0.621015098886054	480	0.842647547604311
CES4A	127	0.716138487897842	353	0.518472710212431	480	0.516053136099565
CES5A	127	0.692747267151641	353	0.211871809600605	480	0.255723887669022
CETP	127	0.0602466384183864	353	0.245485522128918	480	0.0302342969506085
CFB	127	0.464116658116751	353	0.148044509999269	480	0.241901988685575
CFD	127	0.477643570799216	353	0.729869202999572	480	0.643860633703875
CFH	127	0.387354318354036	353	0.616362618466442	480	0.326808891740783
CFHR2	127	0.01300265133474	353	0.465230462457891	480	0.0178690655784551
CFHR3	127	0.859914263386705	353	0.789240202726267	480	1
CFHR4	127	0.766842307268653	353	0.774118368247689	480	0.777324227340224
CFHR5	127	0.567576748911009	353	0.590207787969924	480	0.716936680232483
CFI	127	1	353	0.708687107642076	480	0.793391107556401
CFLAR	127	0.806104397898205	353	0.164353406070358	480	0.363856229304176
CFTR	127	0.503035171591494	353	0.52177265441071	480	0.845350587329967
CGN	127	1	353	0.812110827586216	480	0.641236331900177
CGNL1	127	0.381388102594397	353	1	480	0.885964305673378
CGREF1	127	1	353	0.517777962154703	480	0.520791900037422
CHAD	127	0.151494344851153	353	0.270776699194977	480	0.0363785860688505
CHADL	127	0.296019639389036	353	0.279428919772147	480	0.186737262120821
CHAF1A	127	0.497289512092506	353	0.88265053563338	480	0.129036564867806
CHAF1B	127	0.81806966118207	353	0.31479250361352	480	0.75682720034011
CHAMP1	127	0.882495631594883	353	0.370995026486437	480	0.188607311748548
CHAT	127	0.653981180256963	353	0.000407947346733328	480	0.0597856550232494
CHD1	127	0.107413720486593	353	0.0897128693385196	480	0.289630444620247
CHD1L	127	0.244875215799026	353	0.206039360406992	480	0.784627666487896
CHD5	127	0.583162593311087	353	0.635048001196217	480	1
CHD6	127	0.540467164184494	353	0.22097341679786	480	0.0924893249130491
CHD7	127	1	353	0.67525843946788	480	0.349231123539661
CHD8	127	0.778329158997719	353	0.364332965855611	480	0.454372070643422
CHD9	127	0.653681918535871	353	0.102967445700168	480	1
CHDH	127	0.424930556580692	353	0.157261129118862	480	0.231991554023299
CHEK2	127	0.129903597797131	353	0.853576896152227	480	0.566876725553172
CHGA	127	0.316403191813515	353	0.193807795524192	480	0.200467383515617
CHGB	127	0.338928489287513	353	1	480	0.730406672140615
CHI3L1	127	0.878837626463122	353	0.574915228397096	480	0.530146481114022
CHI3L2	127	0.0164541780143729	353	0.0918060573339052	480	0.247429689434322
CHIA	127	0.227503409530639	353	0.258763823130913	480	0.345778339681403
CHIT1	127	0.495601049754329	353	1	480	1
CHKB	127	0.351013614913916	353	1	480	0.589169787437527
CHL1	127	0.262082633017511	353	0.709854784684019	480	0.725764391582585
CHMP1A	127	0.484195560583085	353	0.843457343898244	480	0.835913121766293
CHMP4A	127	0.249993612860607	353	0.510822073191592	480	0.329749289179472
CHMP7	127	0.642747821285615	353	0.261021627307207	480	0.59491211847523
CHORDC1	127	0.555687043671594	353	1	480	0.894642375733525
CHPF	127	0.563443777085039	353	0.811968213548768	480	0.596161659726177
CHPF2	127	0.262102496388085	353	0.234000854711257	480	0.709122657600751
CHRD	127	0.460698556670013	353	0.205579345432104	480	0.485988103344077
CHRDL2	127	0.722329832790026	353	0.566740304508582	480	0.7370478218888
CHRM2	127	0.136278564071137	353	0.712272411082873	480	0.584495575147425
CHRM3	127	1	353	0.00777683665948892	480	0.146269266109492
CHRM5	127	0.100074812705042	353	0.650477670968255	480	0.345300753100083
CHRNA1	127	0.109016201804563	353	0.917119830423761	480	0.743664642850458
CHRNA10	127	1	353	0.5021794356412	480	0.124893333179377
CHRNA2	127	0.291398131471815	353	0.770860217214033	480	0.152731697999237
CHRNA4	127	1	353	0.72379346050808	480	1
CHRNA6	127	0.33702596772513	353	0.104689320852502	480	0.12202670702228
CHRNA9	127	1	353	0.216640723448913	480	0.360201446233764
CHRNB4	127	0.748376579577871	353	0.524993839079331	480	0.698543126275466
CHRND	127	0.13983320739238	353	0.243999569172917	480	0.514757413985162
CHRNE	127	0.837004693162699	353	0.691092954109772	480	0.83166032462509
CHRNG	127	1	353	1	480	0.889723860705213
CHST11	127	0.413462952674439	353	0.408220413086273	480	0.202900166146696
CHST15	127	0.687334888332246	353	0.746986283409491	480	0.656144247500136
CHST2	127	0.636838462341074	353	0.622106255677789	480	0.455080926826496
CHST4	127	0.41055339113788	353	0.535795199901135	480	0.799555249434808
CHST5	127	0.498594442518827	353	0.120214776232424	480	0.516781007788749
CHST6	127	1	353	0.560419888967193	480	1
CHST8	127	1	353	0.442406488417488	480	0.499031559971142
CHTF18	127	1	353	0.927517312653196	480	0.832224376831164
CHURC1	127	0.54436195073493	353	0.873029062063792	480	0.466577356634656
CIAPIN1	127	0.445429519172197	353	0.733903858325932	480	0.425821827010737
CIB2	127	0.723712931345705	353	0.608927092526778	480	1
CIB4	127	0.601505336848088	353	0.75428295787275	480	1
CIC	127	0.615984579235145	353	0.20327951681787	480	0.659148937489247
CIDEA	127	0.518765648046398	353	1	480	0.800301511557929
CIITA	127	0.461486145944319	353	0.704203433900481	480	0.317440428225151
CILP	127	0.712905639426422	353	0.708120325519946	480	0.656359412878105
CILP2	127	1	353	0.559710897248537	480	0.786220444774714
CIPC	127	0.746935817152823	353	0.00331851612983947	480	0.00468993828439923
CIR1	127	1	353	0.820243716669371	480	1
CIT	127	0.698228758212672	353	0.797837086716396	480	0.339062691375477
CIZ1	127	0.0341046777789686	353	1	480	0.568299759168174
CKAP2	127	0.0717664531879904	353	0.219887627926087	480	0.0477713747935945
CKAP2L	127	0.539568005711055	353	0.608115102526619	480	0.309952155213087
CKAP4	127	0.0925440749903307	353	0.14586387484644	480	0.131440647706953
CKB	127	0.782536564163094	353	0.204976972128388	480	0.525234376809819
CKM	127	0.588466780937925	353	1	480	0.535330536945023
CLASP1	127	0.481901079281363	353	0.0773021840174208	480	0.0390637819149245
CLASP2	127	0.653132047656844	353	1	480	0.892381184800264
CLASRP	127	0.498702800298988	353	0.118825642893948	480	0.288571388855804
CLC	127	0.673585320317729	353	0.398693138192445	480	0.435181800011289
CLCA1	127	1	353	0.673509729081438	480	0.784966539514879
CLCA2	127	0.00528698795620464	353	0.306501033411657	480	0.0207399038024391
CLCA4	127	0.186237465635275	353	0.00456173529414172	480	0.192649522617557
CLCC1	127	1	353	0.537778148686363	480	0.871032759390111
CLCF1	127	0.404768762457455	353	0.0933359056414212	480	0.222456482015268
CLCN1	127	0.273898234853354	353	0.512154187823037	480	0.725320159046653
CLCN2	127	0.356168696453454	353	0.690522645069645	480	0.082610290824474
CLCN3	127	0.406215529965962	353	0.566524440416054	480	0.534248626550074
CLCN6	127	1	353	0.532790399376046	480	0.577645385584169
CLCN7	127	0.912395268397617	353	0.123287797810874	480	0.380636723895927
CLCNKA	127	1	353	0.441462481630924	480	0.508063254335386
CLCNKB	127	0.395294837368674	353	0.490225994966118	480	0.144224152226049
CLDN22	127	0.383985341525173	353	0.162362923211911	480	0.149516267627099
CLDN23	127	0.28487933585036	353	0.0501046136083192	480	0.258277215873751
CLDN3	127	0.655640198171299	353	0.986372837216263	480	1
CLDND1	127	1	353	0.567276138753782	480	1
CLDND2	127	0.0916003252328151	353	0.694659190158043	480	0.376908227230693
CLEC14A	127	1	353	0.918879416229586	480	0.870479321627144
CLEC16A	127	0.463637682450897	353	0.0951853568552463	480	0.280903718581645
CLEC18B	127	0.40308799828179	353	0.554888655978203	480	0.471720211546697
CLEC3A	127	0.806797093535858	353	0.458541021310771	480	0.868618378570981
CLEC4F	127	0.258910402082737	353	0.846392181174944	480	0.684491768185892
CLEC4M	127	0.311657614174009	353	0.4068330092405	480	0.532485884753459
CLEC6A	127	0.883757690630139	353	0.547166362441188	480	0.653807037415044
CLEC9A	127	1	353	0.335408873727415	480	0.815979308990029
CLECL1	127	0.0604292196882998	353	0.497115894840701	480	0.419057815240653
CLGN	127	0.779256832095068	353	0.310691633031654	480	0.283932920353878
CLIC3	127	0.445809946501085	353	0.337124512951454	480	0.4389015389952
CLIC5	127	0.820968859067884	353	0.696440900352947	480	0.894722373289426
CLIC6	127	0.0928508198107085	353	0.721162997062669	480	0.226184820103076
CLIP1	127	0.134542821728547	353	0.65263502085353	480	0.567521265652833
CLIP2	127	0.187081540339611	353	0.486126742295473	480	0.605676157139695
CLIP4	127	0.783980806242245	353	0.844550933425963	480	0.78163257158299
CLK2	127	0.797652298056087	353	0.235828112602697	480	0.264712675410364
CLK3	127	0.150632725915506	353	0.18564434877479	480	1
CLK4	127	1	353	0.0425162413884562	480	0.288511232684848
CLMN	127	0.62657969154358	353	0.907443948321445	480	1
CLN3	127	0.883757690630139	353	0.317943965216318	480	0.314940897563995
CLN5	127	0.557462770318844	353	0.778598757842979	480	0.785771278404426
CLN6	127	0.411904661793742	353	0.0760239369513592	480	0.766607618936173
CLNK	127	1	353	0.317467105189839	480	0.331764343845393
CLPX	127	0.458380937463255	353	0.186711038443999	480	0.322980717562591
CLRN1	127	0.425940221528019	353	0.508329359783183	480	0.558860342596316
CLRN3	127	0.0101075859271832	353	0.0123691132516347	480	0.0184888399842208
CLSPN	127	0.762718076766214	353	0.311778055820917	480	0.384493310738254
CLSTN1	127	0.887747669282522	353	0.389505715776599	480	0.68026266218605
CLSTN2	127	0.317705794769787	353	0.802121033274839	480	1
CLSTN3	127	1	353	0.683628918718362	480	1
CLTCL1	127	0.458624247993721	353	0.426090606671424	480	0.393343945981488
CLUAP1	127	0.134423532409695	353	0.682814808091081	480	1
CLUH	127	0.903796151293022	353	1	480	0.544887054790825
CLUL1	127	0.336331967720669	353	0.334538722094988	480	0.237901699492066
CLVS1	127	0.101527618406374	353	0.49325666983329	480	0.499050628421807
CLVS2	127	1	353	0.294528132445646	480	0.434007706583459
CLYBL	127	0.229987052807949	353	1	480	0.814200209600669
CMIP	127	0.843869207616896	353	1	480	1
CMKLR1	127	0.57659617079644	353	0.00680731276787816	480	0.00331623341238463
CMPK1	127	0.751600147992212	353	0.33958538580256	480	0.43648389924971
CMPK2	127	0.401842583740411	353	0.244464731816573	480	0.175534075572973
CMSS1	127	0.720862071600369	353	0.292535590689285	480	0.805425447405503
CMTM5	127	0.274967725893572	353	0.177045822072929	480	0.455621255304637
CMTR2	127	0.0755621995621868	353	0.447160576982001	480	0.475454333218235
CMYA5	127	0.347349788188229	353	0.516836094832853	480	0.799594938206539
CNBD1	127	0.667783486694133	353	0.7576041096721	480	0.763233593626839
CNBD2	127	0.655177497647314	353	0.318805561486894	480	0.811670113367815
CNDP1	127	0.0169004082953184	353	0.587632916451042	480	1
CNDP2	127	0.423715977683483	353	0.206357644351801	480	0.075596390360464
CNGA1	127	0.0868548212088945	353	0.269422556970713	480	1
CNGA3	127	0.790192790507795	353	0.894545748958623	480	0.854064785162058
CNGA4	127	0.430404196613141	353	0.747523305557408	480	0.58293195333577
CNGB1	127	0.662751771453184	353	0.709592410610926	480	0.46554143052412
CNGB3	127	0.419950606062658	353	0.0989209289408413	480	0.0613329501853011
CNKSR1	127	1	353	0.566218076534466	480	0.648982319946265
CNKSR3	127	0.0626300060423746	353	0.431481877190281	480	0.267744111337298
CNN1	127	0.809548201503301	353	0.72415738973295	480	1
CNN3	127	0.00572179149957153	353	0.421991753152705	480	0.172531220809301
CNNM1	127	0.227939140719096	353	0.541706118349035	480	1
CNNM3	127	0.470494492716548	353	0.0715027280081493	480	0.0230557376327518
CNOT1	127	0.575907609901073	353	0.175069454543744	480	1
CNOT10	127	0.710398378126704	353	0.552290523741065	480	0.328790081244814
CNOT3	127	0.368375737574492	353	0.211809207598897	480	0.366928809054418
CNOT6	127	0.604191030822381	353	0.370666537955998	480	0.240046725915921
CNP	127	0.0851955296426766	353	0.650694554451349	480	0.385280507364944
CNST	127	0.359586962253456	353	0.220344046435399	480	0.331160818945034
CNTF	127	0.102208353290956	353	0.738418208889569	480	1
CNTLN	127	0.823553164250959	353	0.84992748825457	480	0.381474403523427
CNTN2	127	0.867634009010327	353	0.713633629477788	480	0.379159172505072
CNTN3	127	0.319232354459271	353	1	480	0.624394976886102
CNTN4	127	0.603131330752875	353	0.0298712721560361	480	0.0107860217538719
CNTN5	127	0.220729047347211	353	0.375010404895292	480	0.378559357880347
CNTN6	127	0.0209663748955556	353	0.153468069610011	480	0.71562699696337
CNTNAP1	127	1	353	0.573397880084955	480	0.837436363209964
CNTNAP2	127	0.407974620739211	353	0.394738801217584	480	0.0840233056753098
CNTNAP3	127	0.349430386422139	353	0.237121339070044	480	0.07915252968351
CNTNAP3B	127	0.0198363561055114	353	0.886643556179828	480	0.718821898890728
CNTNAP4	127	0.610399658631497	353	0.138763997188053	480	0.304768084339379
CNTNAP5	127	0.744836047511653	353	0.459884968480746	480	0.649174076855795
CNTRL	127	0.113161094299041	353	0.247992342934337	480	0.0809740262945716
CNTROB	127	0.411729384120119	353	0.891933276744955	480	0.909411741955544
COA1	127	0.883757690630139	353	0.182712166972777	480	0.181179359505066
COA4	127	0.362692371851805	353	0.212494426196195	480	0.177810566351718
COBL	127	0.431036853171151	353	0.6787872897723	480	0.401323781709827
COBLL1	127	0.808138313458961	353	0.316454787752019	480	0.780027661489458
COCH	127	1	353	0.164203427905327	480	0.073036156918052
COG1	127	0.364005184261659	353	0.831017875329117	480	0.140652255897215
COG3	127	0.100084413953916	353	0.299205753246193	480	0.141901142436912
COG4	127	0.303928081452879	353	0.10415312911273	480	0.364973774078883
COG5	127	0.674993207504948	353	1	480	1
COG6	127	0.472706405255197	353	0.485160042621748	480	0.14183026136784
COG7	127	0.034192509808456	353	0.47785262106331	480	0.0636794927210499
COIL	127	0.799039358454769	353	0.242639532694573	480	0.116658159483755
COL10A1	127	1	353	0.480866108210802	480	0.848169910077545
COL11A1	127	0.218853677244759	353	0.901033082922124	480	0.659020237769311
COL11A2	127	0.760162960355077	353	0.635354521180951	480	0.35670759532193
COL12A1	127	1	353	0.876080231725995	480	0.610081108432481
COL13A1	127	0.310244558591336	353	0.874280480434265	480	0.849097454245126
COL14A1	127	0.0196037393202477	353	0.572958624591265	480	0.661175589485207
COL15A1	127	0.437636760883233	353	0.054927461129298	480	0.0935312272718792
COL16A1	127	0.328747945123583	353	0.403241631606796	480	0.476510925395784
COL17A1	127	0.503780213324368	353	0.413774383193852	480	0.399216381006362
COL18A1	127	0.203616107952119	353	0.164923502667859	480	0.158865934867098
COL19A1	127	0.78472981961723	353	0.0642924543284886	480	0.271283066919723
COL1A1	127	0.0066497752724356	353	0.180374416403101	480	0.060132406709646
COL1A2	127	0.399157843482938	353	0.0609065599125613	480	0.423395038065191
COL20A1	127	0.616741137186509	353	0.605020237428164	480	0.462263300921706
COL21A1	127	0.799463580839651	353	0.685985313524011	480	0.146394385365902
COL22A1	127	0.642452256131407	353	0.892852640525177	480	0.450109042512837
COL23A1	127	0.839924325800205	353	0.260414760463153	480	0.465291942625655
COL24A1	127	0.265212431012914	353	0.415856846134627	480	0.85135625699702
COL25A1	127	0.545353009604292	353	0.677832942276742	480	0.706507290691356
COL27A1	127	0.193792127608608	353	0.478542089522621	480	0.367600769928745
COL28A1	127	0.800106600874688	353	0.907210077394325	480	1
COL2A1	127	1	353	0.0961387624838607	480	0.825351309563814
COL3A1	127	0.860738711249677	353	0.869193588318944	480	0.750361780948706
COL4A1	127	0.256883130356737	353	0.175932171202468	480	0.00792116422409461
COL4A2	127	0.0237423276867036	353	0.76446842852466	480	0.585342866562551
COL4A2-AS2	127	0.51929178329428	353	0.880346196205456	480	0.799654039404592
COL4A3	127	1	353	0.555928334865892	480	0.685690804236979
COL4A4	127	1	353	0.0214403487580109	480	0.0713572688317024
COL5A1	127	0.399974506716681	353	1	480	0.747178242089273
COL5A2	127	0.172865098191707	353	0.632033880808474	480	0.520882709197466
COL5A3	127	0.314289117894694	353	0.605158243190639	480	0.797459603548075
COL6A1	127	0.750909792463621	353	0.630908758477409	480	0.821309640792368
COL6A2	127	0.0649327661218678	353	0.718215244230465	480	0.633968513728988
COL6A3	127	0.405811318387883	353	0.811208416481597	480	0.235849543069297
COL6A5	127	0.719380355170762	353	1	480	1
COL6A6	127	1	353	0.730262689093669	480	0.35905482965795
COL7A1	127	0.390841171591844	353	0.672989888505252	480	0.669261807594883
COL8A1	127	0.211435040374478	353	0.516607183075691	480	0.340377867614643
COL8A2	127	0.313245169588357	353	0.154644949414872	480	0.161340453788696
COL9A1	127	0.255125307603715	353	0.257029845966399	480	0.757669051409168
COL9A2	127	1	353	0.117392846756971	480	0.853003318855282
COL9A3	127	0.355075999377504	353	0.731032149775459	480	0.266449244227805
COLCA2	127	0.0914597299018969	353	0.609994570037832	480	0.429807887289704
COLEC10	127	1	353	0.00688611175907683	480	0.00773273011971454
COLEC11	127	0.841595645470105	353	0.277474623170517	480	0.425777781379334
COLEC12	127	0.847641557668508	353	0.38763201124341	480	0.610735444852501
COLGALT1	127	0.76243663546751	353	0.223222922476286	480	0.789341212121471
COLGALT2	127	0.479761350447148	353	0.157768487694594	480	0.302801055300293
COMMD8	127	0.611068604273162	353	0.541672114490051	480	0.803656755840162
COMP	127	1	353	0.596432418917944	480	0.700509979018858
COMT	127	0.556018748815462	353	0.186365380062595	480	0.0563013246609195
COPB2	127	0.30040959156493	353	0.577979873101718	480	0.782230636760777
COPE	127	0.0164541780143729	353	0.765859514747651	480	1
COPG1	127	0.183132875886217	353	0.779116528188674	480	0.233818862161033
COPS7B	127	0.224432545199144	353	0.883432400473213	480	0.772348645825973
COQ3	127	0.424596155220243	353	0.181755047340925	480	0.189977421079166
COQ4	127	0.0357015783155017	353	0.109773935938909	480	0.359642970510292
COQ6	127	0.00490452863718915	353	0.837099421964774	480	0.639008305273194
COQ9	127	0.424293180137942	353	0.0645578433519375	480	0.788406642415762
CORIN	127	0.183201581842144	353	0.449677493136994	480	0.849892314060476
CORO1B	127	0.604598351905518	353	0.830811141656712	480	0.668480000903601
CORO7	127	0.398521017740769	353	0.262514537222679	480	0.0290264144602275
COX10	127	0.6962904166814	353	0.0741344490510112	480	0.0218441067410486
COX15	127	0.399584954479488	353	0.365395908113525	480	0.231520530215534
COX18	127	1	353	0.472580922375124	480	0.697795913607256
COX6B2	127	0.0717084023111216	353	0.171990022424661	480	0.14856802114376
COX8C	127	0.261591257322162	353	0.0463265320664909	480	0.0632685323235164
CP	127	0.683067663747639	353	0.0361160146177042	480	0.0637709250572337
CPA1	127	0.63061928878346	353	0.0267803378581201	480	0.190670907493258
CPA2	127	0.78590916117798	353	0.865009467314791	480	0.449799691905914
CPA3	127	0.10054971276098	353	0.768452114023768	480	0.41690427926786
CPA4	127	0.747405252865733	353	0.141091791991119	480	0.0312394549015631
CPA5	127	0.153224699178147	353	0.643391854412198	480	0.449514515366208
CPA6	127	0.348920793412634	353	0.290849496548234	480	0.332983093533381
CPAMD8	127	1	353	0.837674982425939	480	0.468921964929969
CPB1	127	0.527933169336628	353	0.533611891778431	480	0.592746044078102
CPD	127	0.585571247077042	353	0.605421150466597	480	0.623040095514029
CPEB1	127	0.438997010530425	353	0.883511935421444	480	0.590025326745892
CPEB2	127	0.093571728023101	353	0.634199585459107	480	0.094123554636519
CPEB4	127	0.00933209559376202	353	0.631520986089563	480	0.0266983776022463
CPED1	127	0.791932675946774	353	0.521197976992386	480	0.464063714249737
CPM	127	1	353	0.483039394208754	480	0.159511471132339
CPN2	127	0.0104889972573708	353	1	480	0.196937413085935
CPNE1	127	0.422856579538624	353	0.230837270674088	480	0.0856540860087959
CPNE2	127	0.342092736289377	353	0.212190640998286	480	0.259139712986659
CPNE3	127	1	353	0.418822234745435	480	0.564665173793265
CPNE5	127	0.867921981539402	353	0.859433642250949	480	1
CPNE7	127	1	353	0.911468574213543	480	1
CPPED1	127	0.0508790409562915	353	0.000414735130522481	480	0.0392165722398352
CPQ	127	0.0796527255644898	353	0.556169372707059	480	0.687059268376952
CPS1	127	0.519404499148417	353	0.425256372662606	480	0.210958325836535
CPSF1	127	0.757830059155869	353	0.581623188321623	480	0.299505746842481
CPSF3	127	0.272481555208203	353	0.808031741703685	480	0.322017615292191
CPSF4	127	0.0100043038921913	353	0.516318952356209	480	0.0657758709649222
CPT1A	127	0.299279988367683	353	0.104384033385932	480	0.314126818283731
CPT1B	127	0.211005482769216	353	0.823074736433608	480	1
CPT1C	127	0.122369084295417	353	0.521097195979021	480	0.44906331733485
CPT2	127	0.968893058937747	353	0.0452565333045629	480	0.00606730850804838
CPVL	127	0.0677098075575461	353	0.259207842593892	480	0.418231825826975
CPXM1	127	0.574245934720556	353	0.0328517075102586	480	0.00816724017334047
CPXM2	127	0.515036618442788	353	0.32307207296675	480	0.102283717600516
CPZ	127	1	353	0.919722604791638	480	0.696945825003548
CR1	127	0.0640052961028855	353	0.451646403495248	480	0.256689792654639
CR1L	127	0.859444757048124	353	0.696605228009469	480	0.621311621413813
CR2	127	0.709599327680303	353	0.225300830764305	480	0.359600293938618
CRADD	127	0.655154381487663	353	0.87401676860803	480	0.7992407792787
CRAT	127	0.0715687214109102	353	0.0851090450509854	480	0.0944263961299233
CRB1	127	1	353	0.661110832843502	480	0.215345099260574
CRB2	127	0.648571098505614	353	0.713070234430231	480	0.87320463133152
CRBN	127	0.364575507168053	353	0.205927596890194	480	0.263971137229039
CREB3	127	0.202135829263405	353	0.868698061287107	480	0.553717995979285
CREB3L1	127	0.0471919391836062	353	0.906903803540196	480	0.53660932820431
CREB3L2	127	0.898809466833894	353	0.373424964581682	480	0.762119556117088
CREB3L3	127	0.335759137323408	353	1	480	1
CREB3L4	127	0.00912460395233672	353	0.510038761856206	480	0.355277139096681
CREBBP	127	0.380550437403796	353	0.569285647558246	480	0.881931261186202
CRELD1	127	0.185391093564484	353	0.127535804706758	480	0.0529317401771888
CRHBP	127	1	353	0.117383237207471	480	0.0812131961494945
CRHR2	127	0.268811186683873	353	0.784302632630223	480	0.721950237138345
CRIM1	127	0.36520255498353	353	0.802443144124109	480	0.632229266444906
CRISP1	127	1	353	0.190783517099801	480	0.246314147208101
CRISPLD2	127	0.30427574050276	353	0.849466700866574	480	0.682096776765752
CRLF1	127	0.626161750178763	353	0.431808054479671	480	1
CRMP1	127	0.493692404859323	353	0.11835709342391	480	0.178987423475364
CRNKL1	127	0.117996314377584	353	0.167051786034155	480	0.0456805176015531
CRNN	127	0.84186471488727	353	0.88699828743316	480	1
CROCC	127	0.858353761906566	353	0.278710617923912	480	0.200564881783558
CROT	127	0.558336819312717	353	0.790321402105928	480	0.644468752195187
CRP	127	0.217433620907457	353	0.138526379970082	480	0.313934461562633
CRTAC1	127	0.0753247260964509	353	0.699423464796769	480	0.408388656709666
CRTAP	127	0.164150102139555	353	0.123505033471884	480	0.211810031440518
CRYAB	127	0.665845144344869	353	0.358564114368656	480	0.869709135968756
CRYBA4	127	0.319380757167092	353	0.330560634075773	480	0.493509064664453
CRYBB1	127	0.585927866464749	353	0.158037061200978	480	0.208812806947513
CRYBB2	127	0.333910766348571	353	0.186061887445009	480	0.14484980622784
CRYBB3	127	0.487100175994027	353	0.0457275377321252	480	0.0302508312842361
CRYBG3	127	0.0820285451803796	353	0.40951097799333	480	0.495164230970927
CRYGA	127	1	353	0.833275573169652	480	0.664269922315335
CRYGD	127	0.396817816833102	353	1	480	1
CRYGN	127	0.280958295910206	353	0.176773463638738	480	0.426319112281901
CRYZ	127	0.0435383709615113	353	0.650112009554022	480	0.751029853125049
CRYZL1	127	0.323413961569715	353	0.326433226207773	480	0.495276040446722
CSAD	127	0.674914268766599	353	0.495533852345045	480	0.673025352183908
CSE1L	127	0.852437434147342	353	1	480	1
CSF1	127	0.89179067113873	353	0.81885684121003	480	0.769522611897235
CSF1R	127	0.873626666894295	353	0.2703337204023	480	0.43640556556732
CSF2RB	127	0.542261983425622	353	0.452447380911858	480	0.304373264607755
CSF3	127	0.131090693780576	353	0.673529634933288	480	0.570081736875571
CSF3R	127	0.295301437346626	353	0.768385429074764	480	0.659381172091557
CSGALNACT1	127	0.733184347086294	353	0.853932638596042	480	1
CSH2	127	0.704588158457356	353	0.603378790575681	480	0.603484646627683
CSHL1	127	0.69786493630992	353	0.6842396347673	480	0.526081052879513
CSMD1	127	0.00807981860817531	353	0.347927778468367	480	0.0311440878530899
CSMD2	127	0.816855019926997	353	0.632441057724476	480	0.740158930339054
CSMD3	127	0.447620244359609	353	0.0369610987022082	480	0.0557330026959239
CSN2	127	1	353	1	480	1
CSNK1G2	127	0.0762499569309468	353	0.399439504470613	480	0.0781512071623844
CSNK2A3	127	0.768082401234456	353	1	480	0.905421649396216
CSPG4	127	1	353	0.412941701812546	480	0.146746592976474
CSPP1	127	0.208048607238831	353	0.0964948531075455	480	0.0231023886027075
CSRNP1	127	0.213127660410026	353	0.596231862299919	480	0.216256260836138
CSRNP3	127	0.439201826892553	353	0.273565587842863	480	0.268681564631477
CST1	127	0.12391653421707	353	0.355935104451795	480	0.324452965001441
CST5	127	1	353	0.153174345467949	480	0.143345413023456
CSTF2T	127	0.560897489371279	353	0.326537578427902	480	0.744376717937003
CTAGE1	127	0.517949910143823	353	0.729830010113261	480	0.486357424456605
CTAGE4	127	0.638294864731214	353	0.871314760345815	480	0.693521896418878
CTBP2	127	0.23769584494874	353	0.908019876175113	480	0.597474612946626
CTBS	127	0.16406026826368	353	0.0272952456269663	480	0.0534131179684693
CTC1	127	0.726258083982909	353	0.190972914021216	480	0.107751614851198
CTCF	127	0.344186790513912	353	1	480	1
CTCFL	127	0.0493172541806396	353	0.532494843281973	480	0.677427888835828
CTDP1	127	0.268181470947002	353	0.324910678402628	480	0.871595632131019
CTDSP1	127	0.828458161239548	353	0.543597910988202	480	1
CTHRC1	127	1	353	0.231149789829523	480	0.674182333342006
CTNNA1	127	0.43377834107702	353	0.634597454347596	480	0.57676816343059
CTNNA2	127	0.428165714334178	353	0.156721904966961	480	0.301145230323365
CTNNA3	127	0.712188640861138	353	0.886599710679889	480	0.809437214282866
CTNNBL1	127	0.127391544163933	353	0.718609323562264	480	0.472510028790193
CTNND1	127	0.818302489887369	353	0.194711574540965	480	0.175238718322112
CTNS	127	0.477820240670988	353	0.878419319208503	480	0.658839992500993
CTR9	127	0.713464022043891	353	0.173188825857836	480	0.748203415366753
CTRB1	127	0.913118766397224	353	1	480	1
CTRC	127	0.172560012595762	353	0.144476778294996	480	0.107610719077094
CTSB	127	0.663801924654252	353	0.690218057326362	480	1
CTSE	127	0.839707886576217	353	0.00569196368644143	480	0.0806250415429165
CTSF	127	0.263590133951381	353	0.266714057276222	480	0.496029633665295
CTSH	127	0.291195371562186	353	0.430184111398993	480	0.469918305443708
CTSL	127	0.533295555947205	353	0.552297999547449	480	0.870923505934819
CTSW	127	0.174685166025063	353	0.375162880904085	480	0.479618808654982
CTSZ	127	0.045991734695465	353	0.503716590251536	480	0.267663937262458
CTTN	127	0.734880237537229	353	1	480	1
CTTNBP2	127	0.30439492576271	353	0.0677817709831687	480	0.0395201511086932
CTTNBP2NL	127	0.580501845629152	353	0.0491430050266832	480	0.420510194205033
CTU2	127	0.773181994138377	353	0.729285745636334	480	0.856414002879842
CUBN	127	0.889675035945722	353	0.131284297378984	480	0.339040836226371
CUL4A	127	0.229893109602356	353	0.164106903143403	480	0.0649100304229119
CUL7	127	0.21731288221314	353	0.824007522305659	480	0.507505412424612
CUL9	127	0.55844439438174	353	0.0268305988886604	480	0.0344391880525935
CUX1	127	0.460327954942633	353	0.0999723592883789	480	0.31281750711237
CUX2	127	0.783524338903759	353	0.0950315167756769	480	0.704207490166455
CUZD1	127	0.788417975257826	353	0.0469031353414086	480	0.0421184652929459
CWC22	127	0.394301758057485	353	0.423475940744584	480	0.424428540835751
CWF19L2	127	1	353	0.602621278311412	480	1
CWH43	127	0.402439539001981	353	0.48763237333041	480	0.304102122343031
CX3CL1	127	0.670754221639146	353	0.135426248555837	480	1
CX3CR1	127	0.328445697128338	353	0.539760431675754	480	0.137424752548614
CXADR	127	0.133307576426134	353	0.48027378116899	480	0.172897030398923
CXCL10	127	0.372928616244328	353	0.745131793034522	480	0.740912232804974
CXCR1	127	0.233783275995398	353	0.0700254652577983	480	0.0569099323456337
CXCR2	127	1	353	0.350946792028367	480	0.552872630461803
CYB5D1	127	0.466371634134867	353	0.113639121480439	480	0.137046745675918
CYB5R3	127	0.831935780303857	353	0.110909975241822	480	0.136004038979722
CYB5R4	127	0.201633922972667	353	0.302621902472608	480	0.552395047696042
CYBA	127	0.150559890463763	353	1	480	0.485275666066693
CYBRD1	127	0.945829608081425	353	0.260218802133359	480	0.250152019653103
CYC1	127	0.491489442970855	353	0.657913556962283	480	0.534386899776227
CYFIP1	127	0.270092238753761	353	0.727477385727096	480	0.805215909846046
CYFIP2	127	0.765299017348332	353	0.762077689556121	480	0.672794468728174
CYHR1	127	0.703179352138645	353	0.52207410494704	480	0.671713846636328
CYLC2	127	0.468470196513095	353	0.662912653774907	480	0.435656910136864
CYP11A1	127	0.17325212398738	353	0.39893361152656	480	0.214969062482796
CYP11B1	127	1	353	0.520376410812622	480	0.861623051568444
CYP11B2	127	0.390301852201871	353	0.511326161149396	480	0.496446308515093
CYP1A1	127	0.383749301657153	353	0.860886669760199	480	0.664538040066644
CYP1A2	127	0.0951480490289024	353	0.728945420057689	480	0.714076289293514
CYP1B1	127	0.00404873250295335	353	0.542837414322811	480	0.468500624630608
CYP20A1	127	0.267384681939539	353	0.47213731241011	480	0.654787016368922
CYP21A2	127	0.606510172107593	353	0.72980516974262	480	0.838589673601387
CYP24A1	127	0.806520974394154	353	0.461637567106888	480	1
CYP26A1	127	0.379654507677607	353	0.151385267125297	480	0.627831250289153
CYP26C1	127	0.352119063363868	353	0.523926492845407	480	0.658151304941834
CYP27A1	127	0.391164380204852	353	0.637346903699693	480	1
CYP2A13	127	0.137797526880567	353	0.0435455519133884	480	0.14334822780152
CYP2A6	127	0.527115251583298	353	0.385330656809827	480	0.248512192143834
CYP2B6	127	0.555176447783641	353	0.909356157307723	480	1
CYP2C18	127	0.501260500247186	353	0.808506850273031	480	0.591652849159785
CYP2C19	127	0.503726830965761	353	0.807292614181776	480	0.55413637745057
CYP2C8	127	0.831691076117961	353	0.185373143763791	480	0.0954336349310339
CYP2C9	127	0.617989248186595	353	0.918894386329975	480	0.908956109745712
CYP2D6	127	1	353	0.343032012936687	480	0.12830148053507
[truncated: 7,577 more rows]
