# Supplementary material for: Rare variants in IFFO1, DTNB, NLRC3 and SLC22A10 associate with Alzheimer’s disease CSF profile of neuronal injury and inflammation
Source: Mol Psychiatry. 2022 Feb 16;27(4):1990–9. doi: 10.1038/s41380-022-01437-6 (PMC9126805; doi:10.1038/s41380-022-01437-6)
Supplement: Supplementary file 3 — Supplementary Data 1 [file 41380_2022_1437_MOESM3_ESM.zip › summary_stats/protein_coding/diag/inflammation_pc_publication.csv]

gene_name_adni	n_adni	p.value_adni	n_emif	p.value_emif	n_total	p.value_meta
A1BG	127	1	353	0.187335573580785	480	0.533980453409565
A1CF	127	0.00395088440873848	353	0.0950958048781873	480	0.0117067784143523
A2M	127	0.438902504257356	353	0.630258029554361	480	0.549695651487723
A2ML1	127	0.108505845209332	353	0.0951956112819818	480	0.782698600650002
A3GALT2	127	0.198021469723369	353	0.596905131508566	480	0.800447266725167
A4GALT	127	0.161912779750024	353	0.290210116871968	480	0.164519568175572
A4GNT	127	1	353	0.42162679329565	480	0.785169405514102
AACS	127	0.409615628078993	353	0.420508164414893	480	0.686845709814069
AADAC	127	0.0215722647740322	353	0.706476086694205	480	0.00642615896208876
AADACL2	127	0.871286640103142	353	0.574645421097417	480	0.702098681372137
AADACL4	127	1	353	0.410227848917174	480	0.292959809489836
AAED1	127	0.37388066832065	353	0.284688514071712	480	0.283302683052634
AAGAB	127	1	353	0.826604203158467	480	0.791393469177371
AAK1	127	0.0348371056237986	353	0.0158063584100359	480	0.00122881815676412
AANAT	127	0.440416186437522	353	0.000669399962041517	480	0.0498561335282038
AAR2	127	0.786674634645068	353	1	480	1
AARD	127	0.0888256556167704	353	0.435019604816399	480	0.135814689727001
AARS	127	0.348527680745746	353	0.12147967832947	480	0.122969801089015
AARS2	127	0.680551689139887	353	0.38737145257768	480	0.192189034645588
AARSD1	127	0.802646959098725	353	0.51724737240682	480	0.783358231875078
AASDH	127	0.886289373753521	353	0.872135449943767	480	0.844752166587201
AASS	127	0.67517841655741	353	0.49889201072598	480	1
AATF	127	0.18618728947028	353	1	480	1
AATK	127	0.16845224223715	353	0.766357334944818	480	0.186071256931484
ABAT	127	0.492858938398421	353	1	480	0.801362025224286
ABCA1	127	0.484487663915544	353	1	480	1
ABCA10	127	0.214071573092093	353	0.179718551420114	480	0.0842423634218504
ABCA12	127	0.827824619326023	353	0.918200438278208	480	0.908170772137285
ABCA13	127	0.72125556425038	353	0.373857704058655	480	0.706652528183853
ABCA2	127	0.308035720270953	353	0.0823555866358726	480	0.264771988432712
ABCA3	127	0.634039984236485	353	0.830854598995897	480	0.882639593313978
ABCA4	127	0.00480780852395402	353	0.678634722532775	480	0.615119930673053
ABCA5	127	0.867475009405356	353	0.605164690674854	480	0.528085303886322
ABCA6	127	0.799510663138807	353	0.0518537621251683	480	0.30154115486647
ABCA7	127	0.657977087878041	353	0.149659182373306	480	0.644393408047537
ABCA8	127	0.312901639473125	353	0.716002721174594	480	0.487896769594831
ABCA9	127	1	353	0.895816716235637	480	1
ABCB1	127	0.180591476697583	353	0.862154284157176	480	1
ABCB10	127	0.440600921133583	353	0.56896363020265	480	0.614999926896089
ABCB11	127	0.680680307085638	353	0.661053840746063	480	0.678504029530717
ABCB4	127	1	353	0.618868927026806	480	0.690158560346306
ABCB5	127	0.37416954518929	353	0.2766754977957	480	1
ABCB6	127	0.391177605652999	353	0.682784507985315	480	0.61825163982714
ABCB8	127	1	353	0.0932632651645153	480	0.0187775849174853
ABCC1	127	0.521987296957287	353	0.54456732533072	480	0.886857536276322
ABCC10	127	0.461920670963194	353	1	480	0.865159387218698
ABCC11	127	1	353	0.0264069689094004	480	0.0596195429194302
ABCC12	127	1	353	1	480	1
ABCC2	127	0.637529927554839	353	0.163262120817497	480	0.109667403381135
ABCC3	127	0.00845377273895387	353	0.268674755932046	480	0.0649726165632861
ABCC4	127	0.690137578569368	353	0.00369752279626889	480	0.106576508357509
ABCC5	127	1	353	0.0169531462064957	480	0.087085083990021
ABCC6	127	1	353	1	480	0.810010926803822
ABCC8	127	0.0484414432660723	353	0.840359217881028	480	0.579905844816221
ABCD2	127	1	353	0.724445318691266	480	0.728117193148294
ABCD3	127	0.810845606143329	353	0.782783877099197	480	1
ABCD4	127	1	353	0.748807735192809	480	0.814553917640587
ABCF2	127	0.864842792618051	353	0.862988173374758	480	0.566557659218317
ABCF3	127	0.136846278183502	353	1	480	0.694352891433083
ABCG2	127	0.434284983969669	353	0.295316656861647	480	0.736715406063961
ABCG4	127	0.389274632714111	353	0.193494513763633	480	1
ABCG5	127	0.218327690784129	353	0.227573966805886	480	0.231651513484621
ABCG8	127	0.757099992659164	353	0.629650974609066	480	0.786941050477253
ABHD1	127	1	353	0.510528352846046	480	0.138157892435981
ABHD10	127	0.0221859179786889	353	0.121011961413365	480	0.11393239535449
ABHD11	127	1	353	0.387022599892265	480	0.181324137808767
ABHD12	127	0.643950450858678	353	0.260723769986199	480	0.83050075751907
ABHD12B	127	0.858852613634842	353	0.0810009505086373	480	0.161123049808445
ABHD14A	127	0.611940951946606	353	0.107952943275298	480	0.314229532597687
ABHD14A-ACY1	127	0.666578807236426	353	0.785972004447964	480	0.537401024271059
ABHD16A	127	0.0163284679194298	353	0.846776959466445	480	1
ABHD16B	127	1	353	0.200838846167709	480	0.3543993899454
ABHD4	127	0.480138873539587	353	0.269150237808122	480	0.25823685099664
ABHD6	127	0.188862471072755	353	1	480	0.801925128458571
ABI3	127	0.731795464538323	353	0.295669137688656	480	0.6899921833618
ABI3BP	127	0.916938104573384	353	0.180322685749235	480	0.118855539134861
ABL1	127	0.845062893056689	353	0.466966327943754	480	0.814083365069569
ABL2	127	0.395209358929718	353	0.890489402268291	480	0.594917524484426
ABLIM1	127	1	353	0.760025681680899	480	0.665254654685664
ABLIM2	127	0.476683002578238	353	0.37808685815667	480	0.47330152262702
ABLIM3	127	0.909886740835315	353	0.0276431801868171	480	0.0681995389380599
ABR	127	0.513278819512739	353	0.620136426994556	480	0.692185460342289
ABRA	127	0.734926535276877	353	0.254905208256259	480	0.835345824580827
ABTB1	127	0.480944558183096	353	0.7124599263259	480	0.772899640188483
ABTB2	127	0.0294282060155556	353	0.655126629087178	480	1
ACACA	127	0.662518102850758	353	0.754883264502069	480	0.655122586114952
ACACB	127	0.64257805885839	353	0.485310409789035	480	0.862877520907724
ACAD10	127	0.000229293652257434	353	0.717553791911877	480	0.0481344012202927
ACAD11	127	0.909450059025072	353	0.800433447219896	480	0.818323325094207
ACAD9	127	0.34812160440441	353	0.331929820676739	480	0.690942725501393
ACADL	127	0.743882394438383	353	0.303267381000212	480	0.559134831672072
ACADM	127	0.0180889987999083	353	0.229419611991948	480	0.0864903101211697
ACADVL	127	0.18437995034561	353	0.810847398530053	480	0.744659333830876
ACAN	127	0.855392060862689	353	0.282395654423266	480	0.366617449111447
ACAP1	127	0.743988897728491	353	0.00432524852244021	480	0.503823526543226
ACAP2	127	0.726997478207598	353	0.839502041997519	480	0.544645073054052
ACAP3	127	0.254770219930595	353	0.762035649578097	480	0.39323196948322
ACBD4	127	0.59899675285138	353	1	480	1
ACBD5	127	0.00496441069279574	353	0.590772352667923	480	0.426095377456504
ACBD7	127	0.498596695113797	353	0.340709156554927	480	0.469868014249985
ACCS	127	0.394074022130202	353	1	480	1
ACCSL	127	0.678742302939863	353	0.277333477627299	480	0.417290322926084
ACE	127	0.790825314208159	353	0.539228080762411	480	0.465410739089171
ACHE	127	0.684012472850199	353	0.884054257643604	480	1
ACIN1	127	0.604052038016679	353	0.461838777751629	480	0.652386337000026
ACKR2	127	0.380227777676983	353	1	480	0.759740750285601
ACKR3	127	0.104593759622557	353	0.757869035971742	480	0.299531546885912
ACKR4	127	1	353	0.431101879224688	480	0.401464410052819
ACLY	127	1	353	0.113891700698376	480	0.14692744214902
ACMSD	127	1	353	0.518171679853269	480	0.211024111928164
ACO1	127	0.496587363289159	353	0.87662308964499	480	0.874820055124476
ACO2	127	0.858831440672335	353	0.250723349332962	480	1
ACOT11	127	0.109052957844711	353	0.785483715125507	480	0.809862609276142
ACOT4	127	0.499619208687193	353	0.110510073511405	480	0.0440114254830292
ACOT8	127	0.211335640915423	353	0.607769934370629	480	0.419968583096467
ACOX1	127	1	353	1	480	1
ACOX2	127	0.124437762241749	353	0.745159756190306	480	0.331126837167648
ACOX3	127	1	353	0.377603050174571	480	0.807788075821508
ACOXL	127	0.660515701905646	353	1	480	1
ACP5	127	0.614434780173565	353	0.154321279775837	480	0.0234163918229839
ACP6	127	0.420622941714518	353	0.420579885503558	480	0.411644478525382
ACRBP	127	1	353	0.612181519219467	480	0.821433144437433
ACSBG1	127	0.79603979517549	353	0.723973647519841	480	0.713754115004653
ACSBG2	127	1	353	0.802182331706526	480	0.884855234201395
ACSF2	127	0.625809236528773	353	1	480	0.33117019834934
ACSF3	127	0.768053956256293	353	0.165992855089276	480	0.208555245626777
ACSL1	127	1	353	0.719527410049573	480	1
ACSM1	127	0.351617662710302	353	0.184031487345032	480	0.127117100088794
ACSM2A	127	0.119018403977412	353	0.0639221098068639	480	0.554681473374276
ACSM2B	127	1	353	0.923515982137094	480	0.610361040724541
ACSM3	127	0.209995742441373	353	1	480	0.174373447297245
ACSM5	127	0.893478603340854	353	0.591307361663234	480	1
ACSS1	127	0.679609977626362	353	1	480	1
ACSS2	127	0.581142549727926	353	0.528781426628033	480	0.216144426121772
ACSS3	127	1	353	0.599865675059263	480	0.234236127621145
ACTBL2	127	1	353	1	480	1
ACTL10	127	0.594326720420694	353	0.0835362433004855	480	0.0901890448390569
ACTL7A	127	0.688538977522243	353	0.142457586321246	480	0.295745255545005
ACTL7B	127	1	353	0.121364803015129	480	0.573613137528906
ACTL8	127	0.645240276617589	353	0.800013797840299	480	0.803820171078861
ACTN1	127	0.858910694377116	353	0.0710031557390236	480	0.298564215931928
ACTN4	127	0.000893858611691223	353	0.0396145734292885	480	0.0341445003290223
ACTR5	127	0.746427930585299	353	0.64935287954051	480	0.207058180777799
ACTRT2	127	0.86542257343791	353	0.742309464509456	480	0.436313504604369
ACTRT3	127	0.457608964505322	353	1	480	0.737901000916462
ACVR1	127	0.951920569339101	353	0.36604473559906	480	0.802964584835756
ACVR1C	127	0.868802033676867	353	0.409792538145383	480	0.310348937481838
ACVR2B	127	0.432420741252528	353	0.0307196915754462	480	0.0740655149626749
ACYP2	127	0.700556759181586	353	0.747778858689752	480	0.828302622748667
ADAD1	127	0.121604408547489	353	0.568982246983515	480	0.259055675296937
ADAD2	127	0.0215450514030057	353	0.608100729201073	480	0.194670407945027
ADAL	127	0.878186119838998	353	0.462130282735594	480	0.490140956193038
ADAM11	127	0.22646725739941	353	0.685616419701117	480	0.248700140295584
ADAM12	127	0.113355497956221	353	0.857267025586994	480	0.291265988703746
ADAM15	127	0.881018062827865	353	0.465733353089137	480	0.402447321479167
ADAM17	127	1	353	0.746984825592231	480	0.621342619809071
ADAM18	127	0.557781596343148	353	0.807405321442509	480	0.782422046375192
ADAM19	127	0.193474796295769	353	0.848854514915086	480	0.518293478648435
ADAM2	127	0.645607086036582	353	0.874890596658384	480	0.900043286669515
ADAM20	127	1	353	1	480	0.708659807429263
ADAM21	127	0.0223326576680277	353	0.154047190486485	480	0.0765684601243536
ADAM23	127	1	353	0.551061075843197	480	1
ADAM28	127	0.213503812433128	353	0.379940875667631	480	0.208375930998429
ADAM29	127	0.0230420340711481	353	0.804103778710085	480	0.295461718517345
ADAM30	127	0.000376596080832292	353	0.901927402927141	480	0.795892367745367
ADAM32	127	1	353	0.476740984162141	480	0.698743268643034
ADAM33	127	0.502622258472783	353	0.0166622442811663	480	0.192570429579751
ADAM7	127	0.00532165774531546	353	0.32735952202157	480	0.118790567005765
ADAM8	127	0.749451933956944	353	0.415022028736814	480	0.501172007194564
ADAM9	127	0.449028634858316	353	0.368558796169953	480	0.225592431030206
ADAMDEC1	127	0.826819121487254	353	0.398081341608036	480	0.268768584137222
ADAMTS1	127	0.50757038698675	353	0.817235237648478	480	0.684613716782515
ADAMTS10	127	0.62694693937119	353	0.334188753941679	480	0.340721013163714
ADAMTS12	127	0.297563513870498	353	1	480	0.831086740306765
ADAMTS13	127	0.366829061976866	353	1	480	0.539984107687438
ADAMTS14	127	1	353	0.911489155566191	480	0.889824760811367
ADAMTS15	127	0.60779281565947	353	0.31657725328193	480	1
ADAMTS16	127	1	353	0.344668676842446	480	1
ADAMTS17	127	0.0964325558469271	353	0.818450000484563	480	0.818845012877516
ADAMTS18	127	0.478127281269294	353	0.622697172543876	480	0.337887576902744
ADAMTS19	127	0.549287941136813	353	0.146807373798428	480	0.74965238253289
ADAMTS2	127	0.845132826533866	353	0.526963971421226	480	0.503355890333793
ADAMTS20	127	0.111329512230891	353	0.932473873937945	480	0.833775157342888
ADAMTS3	127	0.309038377800292	353	0.28866154534335	480	0.174487665178064
ADAMTS4	127	0.572751955171728	353	0.695433065500316	480	0.667077747187872
ADAMTS5	127	1	353	0.21966362591408	480	0.848797401006943
ADAMTS6	127	0.0411565826709339	353	0.465427628555816	480	0.109407889551508
ADAMTS7	127	0.489623925851034	353	0.504172560869353	480	0.89406531816643
ADAMTS8	127	0.863549664784413	353	1	480	0.814365760644087
ADAMTS9	127	1	353	0.0742789208110422	480	0.459993451374905
ADAMTSL1	127	0.587915311446289	353	0.48589713199229	480	0.735819542455025
ADAMTSL3	127	1	353	0.910110617810549	480	1
ADAMTSL4	127	0.152984732655472	353	0.897478720850793	480	0.799832240592906
ADAMTSL5	127	0.447231866468516	353	0.574627657432474	480	0.384618805037756
ADAR	127	0.855268162641245	353	0.621988339877608	480	0.484616434459542
ADARB2	127	0.711993587408585	353	0.141826049345501	480	0.0242878859927962
ADAT1	127	0.00712875060493323	353	0.163505373455466	480	0.0456488882044975
ADAT3	127	1	353	0.0820211569862027	480	0.280141616308373
ADCK1	127	0.0376450478841545	353	0.824311946541202	480	0.754999660885062
ADCK2	127	0.355958002075019	353	0.78346721892854	480	1
ADCK5	127	0.000349198018269048	353	0.132314792987463	480	0.000300982229243463
ADCY1	127	0.832920146304312	353	0.154130328182545	480	0.102951355947636
ADCY10	127	0.821350107272101	353	0.744939832945261	480	1
ADCY2	127	0.820872293585644	353	0.069120234848607	480	0.245130510952974
ADCY3	127	0.00937878753317045	353	0.253309921608998	480	0.0113800797153883
ADCY4	127	0.0823510993908853	353	0.222696392969793	480	0.557300453803871
ADCY5	127	0.607130114713249	353	0.405696547783944	480	0.549590207500603
ADCY6	127	0.128092041747446	353	0.407304948772303	480	0.227009263529133
ADCY7	127	1	353	0.0946233793044828	480	0.10104331209575
ADCY8	127	0.224728135733363	353	0.352294330945292	480	0.194852475214832
ADCY9	127	1	353	0.320798512705424	480	0.380076806192656
ADCYAP1	127	0.73104204759295	353	0.460556845400823	480	0.507400689515187
ADCYAP1R1	127	0.0769588077720936	353	0.0246070817189148	480	0.143808067864679
ADD3	127	1	353	0.766665023171893	480	0.799739627023173
ADGB	127	0.0538920787961912	353	0.107162023913079	480	0.17484018393639
ADH1B	127	0.0618359150094024	353	0.87305076482364	480	0.759543840452106
ADH6	127	0.256525052860911	353	1	480	1
ADH7	127	1	353	0.304475729413775	480	1
ADI1	127	1	353	0.0700591260243467	480	0.0696029034685756
ADIPOQ	127	0.607803152182745	353	1	480	0.699853387212369
ADNP	127	1	353	0.0448644534129974	480	0.0975072196002791
ADNP2	127	0.515957597402323	353	0.80724204052848	480	0.85388781282549
ADORA3	127	0.320346120181001	353	1	480	0.41210425362078
ADPRHL1	127	0.397426272224455	353	0.902547584598934	480	0.662511880536559
ADRA1A	127	1	353	0.464793558764445	480	1
ADRA1B	127	0.210468649002745	353	0.755180815309062	480	0.198672927629627
ADRA1D	127	0.642032166278663	353	1	480	0.766024820692951
ADSL	127	1	353	0.113632629335941	480	0.2827232433901
ADTRP	127	1	353	0.0705154007757742	480	0.189434648976911
AEBP1	127	0.00370935654141624	353	0.660355492471422	480	0.054305180632425
AEN	127	0.35770094973762	353	0.440585885244685	480	0.730067006228848
AFAP1	127	1	353	0.804224493519196	480	0.737933553487135
AFAP1L1	127	0.839575507906877	353	0.516555974560057	480	0.260065202085702
AFAP1L2	127	0.687002288688192	353	0.19150346453319	480	0.1352229860477
AFF1	127	0.678578823976547	353	0.757438072797932	480	0.705075813678778
AFF3	127	1	353	0.236249225562736	480	0.481155393238739
AFF4	127	0.256525052860911	353	0.522571437709416	480	1
AFG3L2	127	0.522139296121799	353	0.431625425662509	480	0.869524319041554
AFM	127	0.263803586567655	353	0.260751560035765	480	1
AFMID	127	1	353	0.813843886396983	480	0.687019028826523
AFP	127	0.18808518251209	353	0.66983463514248	480	0.70739549541559
AGA	127	0.816521023406155	353	0.850504202986815	480	0.834344198699558
AGAP11	127	0.815431328551421	353	0.255582520411559	480	0.688415520246285
AGAP2	127	0.594782958669048	353	0.865054727028433	480	1
AGAP3	127	0.313523555949439	353	0.278866966460131	480	0.15373712649616
AGAP6	127	0.282283422869716	353	0.194743748833232	480	0.332159981201331
AGBL1	127	0.913101177048208	353	0.532238873701952	480	0.5752662183903
AGBL2	127	0.0109586230072919	353	0.0332016246353964	480	0.375055970771011
AGBL3	127	1	353	1	480	1
AGBL4	127	0.789810147467051	353	0.320839155030315	480	0.371478259159951
AGBL5	127	0.0325315376307025	353	0.144016363512489	480	0.425958849797102
AGFG1	127	0.724076674906838	353	0.138328165572904	480	0.258439148229026
AGFG2	127	0.721713924203859	353	0.279413347207852	480	0.479565218388302
AGGF1	127	0.301999786172229	353	0.78745598582557	480	0.317705067136802
AGL	127	0.408786734180008	353	0.377479080499557	480	0.189592573042796
AGMAT	127	0.892552473695306	353	0.749858641933145	480	0.876300360884627
AGMO	127	0.253030622949379	353	0.559573522609661	480	0.662001338422692
AGRN	127	0.620768560461954	353	0.0287182212472237	480	0.00881157880679839
AGT	127	0.746424354512707	353	0.832557553710702	480	1
AGTPBP1	127	0.482302590628162	353	0.749804466362622	480	0.648317489044605
AGTR1	127	0.685683235104147	353	0.751282386102883	480	0.589900817317271
AGXT	127	0.00953113153294383	353	0.100101118399326	480	0.00429093873577435
AGXT2	127	1	353	0.880323864343679	480	1
AHCTF1	127	0.0792912032475557	353	0.131237621911431	480	0.0789775073211567
AHCY	127	1	353	0.874342956256819	480	1
AHDC1	127	1	353	0.0269049934941378	480	0.00199197315028932
AHI1	127	0.337324734493514	353	0.380437747405178	480	0.317519416561532
AHNAK	127	1	353	0.474136877406722	480	0.879463592689273
AHNAK2	127	0.207577678442137	353	0.710460279075626	480	1
AHR	127	0.0145192116775842	353	0.716452787962819	480	0.0861671428200099
AHRR	127	1	353	0.132786024021949	480	0.434085281291647
AIF1L	127	1	353	0.026312268637445	480	0.0270512813541849
AIFM2	127	0.398141107392893	353	0.17443671899628	480	0.157000746714546
AIFM3	127	0.882616075007583	353	0.864936478362658	480	0.827018446549213
AIM2	127	0.553517622706019	353	0.04393792590443	480	0.155024206723416
AIMP1	127	0.00604467311411205	353	0.00641861578980363	480	0.0434705541217971
AIMP2	127	0.634124648524048	353	0.0268519050271109	480	0.268062016357759
AIP	127	0.24593172823588	353	0.795492560456961	480	0.312946112382369
AIPL1	127	0.359791153979316	353	0.0496322732882175	480	0.348923706478702
AIRE	127	0.496400315633888	353	0.610769845193766	480	0.364416631902161
AJAP1	127	0.142713265413762	353	0.328946906909447	480	0.544211186508486
AK7	127	1	353	1	480	1
AK8	127	0.0699169676349617	353	0.171197384676077	480	0.288552921399128
AK9	127	0.110020200731885	353	0.874375973266514	480	0.344372998469896
AKAP1	127	1	353	0.475041949941504	480	0.84407827849668
AKAP10	127	0.781364094395296	353	1	480	0.839093196606406
AKAP11	127	1	353	0.28290455275456	480	0.16694858053964
AKAP12	127	1	353	0.363937215979964	480	1
AKAP13	127	0.29358103240547	353	0.355350072085695	480	0.61656857442106
AKAP2	127	0.603123846545552	353	0.233255436647113	480	0.224917697058616
AKAP3	127	1	353	0.396681749626122	480	0.348609989241407
AKAP6	127	0.0694338394476297	353	0.266931064931244	480	0.36158300931712
AKAP7	127	0.0656291366888382	353	0.624356844895236	480	0.619661068794529
AKAP8	127	0.280822051260078	353	0.79376515498079	480	0.16033763257056
AKAP8L	127	0.609556903478349	353	0.352679539178654	480	0.18871066761168
AKAP9	127	0.106862584648657	353	0.359086653362856	480	0.246203967637979
AKNA	127	0.262085390616534	353	0.0518629139917827	480	0.19509279683669
AKNAD1	127	0.0406726780964644	353	0.175064511206515	480	0.101249552128256
AKR1A1	127	0.356324542796351	353	0.488232280379322	480	0.639576295809565
AKR1B10	127	0.461530451384115	353	0.748337348063629	480	0.526171232147687
AKR1C1	127	0.238356696314935	353	0.170437093229859	480	0.159960284545285
AKR1C3	127	1	353	0.820881817674031	480	0.728393370506567
AKR7A2	127	0.645440942636403	353	0.378951224852367	480	0.71564170041086
AKT1S1	127	0.340462258978638	353	0.638288834431329	480	0.718136294439896
ALAS1	127	0.106801212443087	353	1	480	1
ALB	127	0.842423314751988	353	0.157268741808037	480	0.377107455972258
ALDH16A1	127	0.260504841826347	353	0.54715746493748	480	0.424868002796847
ALDH18A1	127	1	353	0.463750276390762	480	0.859903075932244
ALDH1A1	127	0.0126465609023829	353	0.610464134755503	480	0.589922294965147
ALDH1A3	127	0.0407519855054714	353	0.417103287140503	480	0.128243093904664
ALDH1B1	127	0.0504834643508879	353	1	480	0.615708683727488
ALDH1L1	127	0.539997542665187	353	0.388505714761197	480	0.414778628878412
ALDH1L2	127	0.85709350088382	353	0.918872979893658	480	0.704121719705865
ALDH3A1	127	1	353	1	480	1
ALDH3A2	127	0.126252122803068	353	0.618089729350606	480	0.178477647445601
ALDH3B2	127	0.278954999880648	353	0.915403039808642	480	0.694971604066758
ALDH4A1	127	1	353	0.437554502783933	480	0.193067797105056
ALDH5A1	127	0.839241988451393	353	0.692374379731859	480	0.594213988577982
ALDH6A1	127	0.243914024048433	353	0.202860656397177	480	0.628746450556341
ALDH7A1	127	0.445944606957533	353	0.135914068111785	480	0.47431651253706
ALDH8A1	127	0.392370004830679	353	1	480	0.767689467156569
ALDH9A1	127	0.228794605405281	353	0.903400256516777	480	1
ALDOB	127	0.0171415608013982	353	1	480	0.763121633700917
ALG1	127	0.604209675423449	353	1	480	0.635127143852786
ALG10	127	1	353	0.681043189783119	480	0.893644202431975
ALG11	127	1	353	0.128872515061777	480	1
ALG12	127	0.604578579946173	353	0.218429351878559	480	0.816353187183899
ALG14	127	0.0981199867987689	353	0.580282606582137	480	0.534224671799386
ALG1L2	127	1	353	0.638088190197901	480	0.42902368399248
ALG2	127	1	353	0.553688422843836	480	0.506260980167009
ALG3	127	0.37772337801104	353	0.844753871136219	480	0.767213971994261
ALG6	127	0.526347813145839	353	1	480	1
ALG8	127	0.687578876005898	353	0.393188837327666	480	0.761473853557326
ALK	127	0.0214216184504989	353	0.687467977595407	480	0.919051778826996
ALKBH3	127	0.88014400195641	353	1	480	1
ALKBH8	127	0.62188269694445	353	0.0068322028048825	480	0.831102949584578
ALLC	127	0.802773533979232	353	0.720428240320348	480	0.619632852716237
ALMS1	127	0.121569744342966	353	1	480	0.797231171587349
ALOX12	127	0.0391449662769655	353	0.22068948187382	480	0.0201184295048831
ALOX12B	127	0.0389573293418897	353	0.679493545516165	480	1
ALOX15	127	0.409588524169759	353	0.213908243646018	480	0.0440507609559674
ALOX15B	127	0.0879239400264705	353	0.208870345854498	480	0.0750595990055978
ALOX5	127	1	353	0.791477946924414	480	0.868147099506438
ALOXE3	127	0.0643019269650145	353	0.815296126030577	480	1
ALPK1	127	0.230222058359631	353	0.560205630855067	480	0.589564770412159
ALPK2	127	0.607047599913817	353	0.207839843790335	480	0.0306430669101706
ALPK3	127	1	353	0.589735302423481	480	0.0796954535037036
ALPL	127	0.814320286324565	353	0.0131305644576796	480	0.0579010234127139
ALPP	127	0.110328693015643	353	0.229575435043302	480	0.309634095941688
ALPPL2	127	1	353	0.0863119697048607	480	0.691723869077105
ALS2	127	1	353	0.225041550013909	480	1
ALS2CL	127	0.208162190449565	353	0.713347415236789	480	0.36116973364822
ALX1	127	1	353	0.340139789291181	480	0.521075459030441
ALX3	127	0.756408964783202	353	0.142806273784127	480	0.312150040344607
ALX4	127	0.517853267245724	353	0.052491815023261	480	0.162034452402393
AMBN	127	6.95249554509476e-13	353	0.367755143333329	480	0.214732742741203
AMBRA1	127	0.0247096007134467	353	0.900069401693561	480	0.592166748366437
AMDHD2	127	0.839329363340441	353	0.564069100025811	480	0.0604519419993702
AMER2	127	1	353	0.644905857778623	480	0.596308011747423
AMER3	127	0.23307968931352	353	0.11048851339707	480	0.133922972598841
AMFR	127	0.408621265045904	353	0.368504608300537	480	0.407436791901024
AMH	127	0.59781307873044	353	0.71087915095266	480	0.880846861969349
AMHR2	127	0.362944420578859	353	0.0943847275206452	480	0.152336220461288
AMIGO1	127	0.48928157555057	353	0.667281254162733	480	0.828269441788917
AMMECR1L	127	0.0955935051355008	353	0.126687819063852	480	0.104183568717447
AMN	127	0.33939951196638	353	0.77736495794396	480	1
AMOTL1	127	0.8335235588768	353	0.588002035980283	480	0.749954796536768
AMOTL2	127	0.566011323286186	353	0.18511187495705	480	0.274341265576103
AMPD1	127	0.809136044138883	353	0.314001814824892	480	0.708704953773697
AMPD3	127	0.577438577962836	353	0.352821115518825	480	0.318296924375877
AMPH	127	0.873989385250344	353	0.900155723380325	480	0.793598874170851
AMT	127	0.00134657563790719	353	0.686208774410604	480	0.00142589560526307
AMTN	127	0.152432580654376	353	0.322657739913749	480	0.192301018762087
AMY2B	127	0.810985507744834	353	0.0196130376944689	480	0.107566113470196
AMZ1	127	0.150823801185731	353	0.885851344562563	480	0.481336940962602
ANAPC1	127	0.850241343252545	353	0.197109710533267	480	0.790206634322091
ANAPC2	127	1	353	0.393663089589512	480	0.756548141510864
ANAPC5	127	0.381187205920186	353	1	480	0.875165902059525
ANAPC7	127	0.239213325830465	353	0.767951100180565	480	0.499434895763956
ANGEL1	127	0.893114214506115	353	0.650090951436503	480	0.50354448838627
ANGEL2	127	1	353	0.472675852103499	480	0.569988527479766
ANGPT2	127	0.0197779668437053	353	0.0745128902427258	480	0.0390964333641346
ANGPT4	127	0.692203004516166	353	0.25824899878978	480	0.322555995580615
ANGPTL2	127	0.0308577441174774	353	0.786627628574165	480	1
ANGPTL3	127	0.336543728302322	353	0.34313907610555	480	0.0702793313312921
ANGPTL4	127	0.328931242121743	353	0.265759356144469	480	0.460832220168508
ANGPTL5	127	0.685710253642717	353	0.721045348815576	480	0.825138289572
ANGPTL6	127	0.456863875231701	353	0.290882947331013	480	0.353151909976857
ANGPTL7	127	0.789511870199368	353	0.496946870287407	480	1
ANHX	127	0.781668255406565	353	0.472013303407553	480	0.743897072681311
ANK1	127	0.221758556184233	353	0.0742688753090364	480	0.0461225198913777
ANK2	127	0.202916549891492	353	0.808898688599285	480	0.306197489822464
ANK3	127	1	353	0.675999548840172	480	0.729740660734664
ANKAR	127	0.0776203968204893	353	0.242378945580965	480	0.745303462758182
ANKDD1A	127	0.477030355098604	353	0.348508563791709	480	0.45401713886264
ANKDD1B	127	0.455941990890878	353	0.834090273909392	480	1
ANKEF1	127	1	353	0.0112976068321509	480	0.281407486058849
ANKFN1	127	0.839156841760206	353	1	480	0.512356668739662
ANKFY1	127	0.00212698987758619	353	0.500841660299932	480	0.444314151564674
ANKH	127	0.582069699486062	353	0.351442140451831	480	0.112608138999099
ANKHD1	127	0.595998744154957	353	0.462265807189411	480	0.384533123797674
ANKIB1	127	0.740103517370934	353	0.141034342425685	480	0.358455321272822
ANKK1	127	0.652161040465458	353	0.0650022166603072	480	0.152309652452476
ANKLE1	127	0.821881298557114	353	0.439910386501238	480	0.796132476362147
ANKLE2	127	0.0179284079257046	353	0.0308863985107556	480	0.0148237845732463
ANKMY1	127	0.0425058214643915	353	0.110765176291699	480	0.135296954444398
ANKRD1	127	0.630801189705879	353	1	480	0.799792237051248
ANKRD11	127	0.419182636815521	353	0.022008212939133	480	0.036144591669791
ANKRD12	127	0.544343981730073	353	0.456941821500648	480	0.626720067619377
ANKRD13A	127	0.231094462553648	353	0.370903179003741	480	0.607803732951581
ANKRD16	127	0.286440853540718	353	0.642030101657101	480	0.704568764953157
ANKRD17	127	0.252518926722743	353	0.898496916611273	480	0.495816041070894
ANKRD18A	127	0.0106660170949123	353	1	480	1
ANKRD18B	127	0.172699501880022	353	0.0262331708804914	480	0.19303458119226
ANKRD2	127	0.82446768730591	353	0.694304437365547	480	0.202179713093779
ANKRD20A1	127	1	353	0.302984297554984	480	0.146856968446578
ANKRD22	127	0.69686512718532	353	0.0489293030598796	480	0.80703349814826
ANKRD23	127	0.819817187786252	353	0.458054963422319	480	0.522318583017897
ANKRD24	127	0.243045981278806	353	1	480	0.643257529710704
ANKRD26	127	0.420978468231465	353	0.846514421048917	480	0.892896357599572
ANKRD27	127	0.754120698969821	353	0.714346378349102	480	0.516366673716304
ANKRD28	127	0.129265565947012	353	0.553828955828047	480	0.268546975735617
ANKRD29	127	1	353	0.764340428096913	480	0.530103726039959
ANKRD30A	127	1	353	0.394432198727574	480	0.285348868947142
ANKRD30B	127	0.877205663196515	353	0.769776172986165	480	0.715581560524704
ANKRD31	127	0.604544508164065	353	0.159316807723289	480	0.24583259301173
ANKRD33	127	0.00123916078496422	353	0.812326951302426	480	0.113514145240766
ANKRD33B	127	1	353	0.492617140159172	480	0.354130319205836
ANKRD34B	127	0.349477609285715	353	0.484563943473407	480	0.5372023561812
ANKRD34C	127	0.362820081885292	353	0.52168468276539	480	0.227491203715104
ANKRD35	127	0.0306353579501075	353	0.724287318028947	480	0.388363842916231
ANKRD36	127	0.62732603043291	353	0.704447183564936	480	0.387446203586441
ANKRD36B	127	1	353	0.575331681942724	480	0.0833160900042735
ANKRD36C	127	0.689708567479806	353	0.165728616733172	480	0.264755120439062
ANKRD40	127	0.00516214559165462	353	0.765623178706418	480	0.00944756587700157
ANKRD42	127	1	353	0.753366465873272	480	1
ANKRD44	127	0.549289722040887	353	0.0771392821192658	480	0.431302820221165
ANKRD45	127	0.0638406359383001	353	0.794820664927976	480	0.354800548079744
ANKRD53	127	0.851064033090115	353	0.369669358866542	480	0.169454499925089
ANKRD55	127	1	353	1	480	0.860736210937097
ANKRD6	127	0.879505469594364	353	0.84645713376085	480	0.83487851016515
ANKRD60	127	0.710943094823284	353	0.885057802446365	480	1
ANKRD61	127	0.23921573434542	353	0.781490321752962	480	0.684326016624394
ANKRD62	127	0.100035144328483	353	0.585497060535965	480	0.264572602988201
ANKRD65	127	0.416897607785459	353	0.203150599028915	480	0.506280503968126
ANKRD7	127	0.81810098310403	353	0.789771323731284	480	0.844069620510604
ANKS1A	127	0.137880565316276	353	0.496706031769865	480	0.480668591987999
ANKS1B	127	0.262728273876676	353	0.356878846296185	480	0.116507520595684
ANKS3	127	0.513165035707831	353	0.79413252893222	480	0.587862420553142
ANKS4B	127	0.369105516014418	353	0.211487404010585	480	0.547189233184741
ANKS6	127	1	353	0.855506370736297	480	0.623121478588886
ANKUB1	127	0.00409245496719579	353	0.15857400295454	480	0.00985059831189983
ANKZF1	127	1	353	0.364315943070261	480	0.0654024657420784
ANLN	127	0.0441710783191748	353	0.612499983715606	480	0.326403022286188
ANO10	127	0.754746139775879	353	0.0848237860965467	480	0.0868808020188573
ANO2	127	0.0101019930275578	353	0.172454150143807	480	0.0591949301633967
ANO3	127	0.529684222277192	353	0.711053374758107	480	0.725470798335148
ANO4	127	0.00455819115421963	353	0.0985991815892178	480	0.0139454654434863
ANO5	127	0.649569084383265	353	0.32601137790905	480	0.546726366233442
ANO6	127	0.843839540364679	353	0.230996568875602	480	0.0735735660229857
ANO7	127	0.148854654663018	353	0.766251198075995	480	0.135300945345384
ANO8	127	0.621014438427692	353	1	480	1
ANO9	127	0.683699965498406	353	0.637730537765112	480	0.429137294981562
ANP32C	127	1	353	0.643675520059979	480	0.69303099799502
ANPEP	127	0.273838070855913	353	0.0239802669077461	480	0.0561549704889911
ANTXR1	127	0.0144374135437868	353	0.0019887885398453	480	0.0738221139365267
ANTXRL	127	0.22985333282766	353	0.838562006279236	480	0.324660246801138
ANXA1	127	0.786665393259988	353	0.0643978637529997	480	0.238396451830538
ANXA10	127	0.637173774597256	353	0.776816995754592	480	0.743160254258126
ANXA11	127	0.399962989877263	353	0.218905170444038	480	0.639838588434995
ANXA2R	127	0.37758647715324	353	0.723837517907733	480	0.474774525133907
ANXA3	127	0.205787357512435	353	0.536009268387122	480	0.052143676732251
ANXA4	127	0.483604114644817	353	0.501801185219354	480	0.208853884034213
ANXA5	127	1	353	1	480	1
ANXA7	127	0.284757278217318	353	0.0892518327420078	480	0.204244862099108
ANXA9	127	0.515877428711649	353	0.510882106772318	480	0.405997544121317
AOAH	127	0.0174861095235493	353	0.452824180880203	480	0.0169517632701507
AOC1	127	0.355921376048556	353	0.240847920114641	480	0.760308245435702
AOC2	127	0.317479942811974	353	0.813378762309511	480	0.898668810200495
AOC3	127	0.46856801534997	353	0.0933128702592928	480	0.130975329395217
AOX1	127	1	353	0.244808196886216	480	0.585594242190018
AP1B1	127	0.518980813024266	353	0.697303262933353	480	0.822819940718603
AP1G2	127	0.0945998028051357	353	0.0279291082631451	480	0.0909159947417245
AP1S3	127	1	353	0.644959602864503	480	0.559864445684856
AP2A1	127	0.414362100288701	353	0.584465421460736	480	0.321126883608503
AP3B1	127	0.536184716532653	353	0.500073883576502	480	0.276746329422652
AP3D1	127	0.624772190764009	353	1	480	1
AP3S2	127	1	353	0.210306759304933	480	0.295620439555756
AP4B1	127	0.714681212763385	353	0.375910599449428	480	0.333064497494355
AP4E1	127	0.100148446087206	353	0.0400204832451215	480	0.311678627247434
AP4M1	127	0.693523807941329	353	0.0830856575346445	480	0.258981086341624
AP5B1	127	0.491502812045789	353	0.601511913014494	480	0.620687421743399
AP5M1	127	0.0519438067294359	353	0.742758740186796	480	0.604305843025588
AP5S1	127	0.47368618825644	353	1	480	0.288357835782107
AP5Z1	127	0.0128785623088735	353	0.901389902837431	480	0.825473369255473
APAF1	127	0.48389284500465	353	0.876775649229672	480	0.824052395795789
APBA2	127	0.784392248302997	353	0.273313720527726	480	0.605086990691622
APBA3	127	0.592762191399652	353	0.491909690025542	480	0.439699997813959
APBB1	127	0.0963729427222542	353	0.409418987246244	480	0.19035779462605
APBB1IP	127	0.15235751700107	353	1	480	0.417198353150308
APBB2	127	0.863527800235658	353	0.604949160145812	480	0.594518347128194
APBB3	127	0.261187450736045	353	0.792308881150197	480	0.374751445878465
APC	127	0.0100882833179318	353	0.00706021037891347	480	0.016745600480371
APC2	127	0.206613899552123	353	0.0988546321695213	480	0.281857730804886
APCDD1	127	0.0394633970915073	353	0.572722883891217	480	0.248032329112324
APCDD1L	127	0.722767380707195	353	0.409660210069646	480	0.268721210162771
APCS	127	0.966794039519132	353	0.129912400239446	480	0.737209505761089
APEH	127	0.0102585221377808	353	0.638614510475803	480	0.0320700257696618
APH1B	127	0.442700191777298	353	0.860411366925079	480	0.669563456482728
API5	127	0.463269324138962	353	0.742137536673423	480	0.605150349160021
APIP	127	0.0148536940037681	353	0.883700599316747	480	0.188170649268546
APLF	127	0.187046850664151	353	0.0135050401451944	480	0.0185904250130627
APLP1	127	0.815638049186078	353	0.585823896132815	480	0.841022743055763
APLP2	127	1	353	0.688334181201613	480	0.487014094512312
APOA4	127	0.0771396011464706	353	0.371082434424606	480	0.54984258289178
APOA5	127	0.755488194217037	353	0.00802251787312591	480	0.0717636994463929
APOB	127	0.24482385374598	353	0.767138439270878	480	0.46144367028181
APOBEC3B	127	5.07410117861649e-21	353	0.429854854126844	480	0.0835063511228191
APOBEC3D	127	1	353	0.299609737948362	480	0.415476046680318
APOBEC3F	127	0.301648397279756	353	0.113977376258613	480	0.214923707385733
APOBR	127	0.361904241633217	353	0.64529555720553	480	0.413092246584488
APOD	127	0.885009657079379	353	0.150769957661729	480	0.1930773311281
APOL1	127	1	353	0.894108071266835	480	0.779805502195646
APOL2	127	0.763397891498374	353	0.305314488392916	480	0.00881611282736405
APOL3	127	1	353	0.440962430927162	480	0.40723547569924
APOL5	127	0.0181033907870056	353	1	480	0.265859577129217
APOL6	127	0.703591241605399	353	0.39633539861718	480	0.131024462305326
APOLD1	127	1	353	0.508069476018834	480	0.722948559146435
APOM	127	0.835499563658404	353	0.208673856794828	480	0.436016342888589
APOPT1	127	0.496033376195268	353	0.306017157721731	480	1
APPL1	127	0.392675932515265	353	0.845596844193044	480	0.681259390547317
APPL2	127	1	353	0.018268866136935	480	0.408577062047246
APTX	127	0.0663786530354622	353	0.204063374200762	480	0.0523800653608982
AQP1	127	0.984035322037313	353	0.627589933256691	480	1
AQP4	127	0.107669915934755	353	0.287911127341895	480	0.0976376742296631
AQP5	127	0.032215270818849	353	0.666971077561396	480	0.133643111244252
AQP7	127	0.116774895865706	353	0.11456757463593	480	0.275350215275115
AQP9	127	0.239046171053806	353	0.328796819439686	480	1
AQR	127	0.28386521661749	353	0.0552712261519471	480	0.161164905482317
ARAP1	127	0.605720461920699	353	0.515061465154432	480	1
ARAP2	127	0.135208770044829	353	0.26051908655939	480	0.567305451516845
ARAP3	127	1	353	0.437236884521298	480	0.655919466447351
ARFGAP1	127	0.320673502729306	353	0.692093323853593	480	0.305719349265525
ARFGAP2	127	0.630981428885139	353	0.506027073593469	480	0.669546765980108
ARFGAP3	127	0.0070526841139863	353	0.291565498981662	480	0.171682603489414
ARFGEF1	127	1	353	0.586421067331334	480	1
ARFGEF2	127	1	353	0.0460079625460244	480	0.0405026138543125
ARG2	127	0.774153057268062	353	0.210213240852497	480	0.31561496435601
ARGFX	127	0.308851851464664	353	0.165120632901468	480	0.473682345225869
ARHGAP1	127	0.667083604704998	353	0.325081373400283	480	0.585173663631476
ARHGAP10	127	0.840010731105698	353	0.667912575250204	480	0.83003528576019
ARHGAP11A	127	0.60066132589776	353	0.778226782850302	480	0.898819534537653
ARHGAP12	127	0.61387058999509	353	0.600597552570094	480	0.428537735474128
ARHGAP18	127	1	353	0.302046731147392	480	0.478790108853097
ARHGAP19	127	0.00907185733873994	353	0.0570359338705375	480	0.0926244681420907
ARHGAP20	127	0.254688401430712	353	0.907252333969558	480	0.753000069763375
ARHGAP21	127	0.44031289670564	353	1	480	0.724496190217964
ARHGAP22	127	0.0830360786386615	353	0.0363849432072629	480	0.186986212804101
ARHGAP23	127	1	353	0.811160257298669	480	0.916822039883981
ARHGAP25	127	1	353	0.321096724522942	480	0.203281904805298
ARHGAP27	127	0.701852029560493	353	0.626031232806743	480	0.620198204056881
ARHGAP28	127	0.597893597277576	353	0.664797425112691	480	0.349316981814928
ARHGAP29	127	0.464652948828092	353	0.0308351290839871	480	0.41848191292246
ARHGAP30	127	0.29002040887584	353	0.165820771053005	480	0.316652091563777
ARHGAP31	127	0.340572708664165	353	0.35613267878444	480	0.710861168609399
ARHGAP32	127	1	353	0.918693435777971	480	1
ARHGAP33	127	0.044321559285912	353	0.350693795908702	480	0.00928594380464098
ARHGAP35	127	0.817742684387887	353	0.647766218122536	480	0.662173284395131
ARHGAP39	127	0.290599301334675	353	0.701915276196839	480	0.407362286231293
ARHGAP40	127	1	353	0.352125579325412	480	0.516667113996744
ARHGAP5	127	0.0135156485197296	353	0.838926674541743	480	0.547201331619473
ARHGAP8	127	0.222227653983655	353	0.852682213095892	480	0.724596454319884
ARHGAP9	127	0.122236850215883	353	0.526473222645367	480	0.397170351900457
ARHGEF1	127	0.544247807511408	353	0.468926389811268	480	0.294350542657297
ARHGEF10	127	0.677728791273075	353	0.275246790766932	480	0.168041669606009
ARHGEF10L	127	0.148420266441612	353	0.638030485301224	480	0.107673027332222
ARHGEF11	127	0.433833012175153	353	0.0885596721757567	480	0.722197651790783
ARHGEF12	127	0.439143054113191	353	0.128682828883841	480	0.229155048545641
ARHGEF16	127	0.603620798669156	353	0.56682077810018	480	1
ARHGEF17	127	0.280169387002743	353	0.0492141921404319	480	0.0137732317433467
ARHGEF18	127	0.83655088628305	353	0.282285292444573	480	0.800940124293678
ARHGEF19	127	0.515323546427366	353	0.856789440079398	480	0.806106657162129
ARHGEF25	127	0.304104294373188	353	0.293218473802574	480	1
ARHGEF26	127	1	353	0.858541527553797	480	0.841498340729033
ARHGEF28	127	0.548969679734551	353	0.249256954455926	480	0.174016325481209
ARHGEF3	127	0.00490227083409223	353	0.213861369587182	480	0.677673308346561
ARHGEF33	127	0.376481768669749	353	0.378404293791232	480	0.444826693780546
ARHGEF37	127	0.579825652443479	353	0.648470218143565	480	0.37898471529143
ARHGEF38	127	0.757092681793653	353	0.0224841963977719	480	0.321646125327356
ARHGEF4	127	0.401968521276792	353	0.0281319145776255	480	0.180772532556882
ARHGEF40	127	0.172250618628595	353	0.31304669131475	480	0.0198963962500603
ARHGEF5	127	1	353	0.829405614813252	480	0.879474191997473
ARHGEF7	127	0.694764858151174	353	0.266760240706283	480	0.741628217690967
ARID1A	127	0.649528561155434	353	0.780257830511733	480	0.713788324731221
ARID1B	127	0.444141080100509	353	0.505611735216997	480	0.286040514507715
ARID2	127	0.714597627787935	353	0.901178381261504	480	0.883856374814758
ARID3A	127	0.793465354336079	353	0.155598951699203	480	0.308160486284474
ARID3C	127	0.686959704593883	353	0.528727177915034	480	0.189736151464754
ARID4B	127	0.791742814674785	353	0.546464867098968	480	0.848194893479684
ARID5A	127	0.353762610947983	353	0.504610391617467	480	0.610003100739125
ARID5B	127	1	353	0.0949301013027372	480	0.186904693618185
ARL13B	127	0.617467826097174	353	0.381513396032242	480	0.608370576417893
ARL14EPL	127	0.532296334409028	353	0.594896221826117	480	0.570232135081896
ARL6IP4	127	0.442336613522379	353	0.887380298397504	480	1
ARMC10	127	0.148869178246385	353	0.493255316584749	480	0.423454697897256
ARMC12	127	0.739243786492566	353	0.585729840230112	480	1
ARMC2	127	0.0617744580513924	353	0.0837974668573611	480	0.238775276630519
ARMC3	127	0.0919809173666152	353	0.323654425343971	480	0.328036798466247
ARMC4	127	0.82757336385655	353	0.0711174860292591	480	0.449136681393351
ARMC5	127	0.015405486731962	353	0.624480639622894	480	0.12969636342668
ARMC9	127	0.270113457333088	353	0.329182258806572	480	0.389137484566993
ARNT	127	0.00977384248254076	353	0.205823574503538	480	0.268353947430078
ARNT2	127	0.74390639920281	353	0.213560580003014	480	0.799903412188857
ARNTL2	127	0.334153420017878	353	0.619685806595297	480	0.619368635068972
ARPC4-TTLL3	127	0.792698300351437	353	0.669076188627882	480	1
ARPC5L	127	0.512044953753309	353	0.0104174341851212	480	0.0273268478187
ARPP21	127	0.705014896629119	353	0.879016659929098	480	0.629252665575023
ARRDC1	127	0.910889078867316	353	0.0449214208769257	480	0.130483419110627
ARRDC2	127	0.750967948362409	353	0.167326173325639	480	0.600427691890028
ARSA	127	0.606118132660272	353	0.293174832095757	480	0.389366423266887
ARSG	127	0.15016363670245	353	0.721403673268774	480	0.446953438642417
ARSI	127	0.901680473968348	353	0.232285158239766	480	0.693167294495699
ARSJ	127	0.0155642777303074	353	0.116395332954932	480	0.0366962752727917
ARSK	127	0.80443083757958	353	0.471183982693822	480	0.26428419663326
ART1	127	1	353	0.633836593396257	480	0.668419945241201
ART4	127	0.00565662015367396	353	1	480	0.79556134569438
ART5	127	0.658104826001998	353	0.376711664556535	480	0.383411844528768
ARV1	127	0.738615061408378	353	0.0620127486099246	480	0.593999356384203
ARVCF	127	0.0540504273842367	353	0.275135889718411	480	0.79172161590097
ASAH1	127	0.862102509219831	353	1	480	0.77906722865275
ASAP2	127	1	353	0.467264865011648	480	0.794064280002973
ASAP3	127	0.0525988032068411	353	0.895903291197858	480	0.438819344189776
ASB10	127	0.00973771679959223	353	0.388755144270418	480	0.803484418419657
ASB14	127	0.458110850836068	353	0.533660800938359	480	0.116249837753078
ASB15	127	1	353	0.75473353044679	480	0.683463007538812
ASB16	127	0.674474136068265	353	0.891842506127924	480	0.853577062815719
ASB18	127	0.890226943464493	353	0.114000697547643	480	0.560584241722254
ASB2	127	0.232004903272225	353	0.825324733822909	480	0.441157810500153
ASB5	127	0.582352535736771	353	0.139229814643407	480	0.3452128262446
ASB6	127	0.85454285001785	353	0.660809552611215	480	0.642099655832043
ASCC1	127	0.537920586082212	353	0.408541605804053	480	0.789313424464657
ASCC2	127	0.176975305652168	353	0.815267322645456	480	0.660914100348356
ASCC3	127	0.841469994001804	353	0.815404760110483	480	0.723155847024716
ASCL1	127	0.217980180221512	353	0.475946217656956	480	0.187366525270616
ASGR1	127	0.349909626024852	353	0.477100675551712	480	0.409467094298625
ASH1L	127	0.82927259401869	353	0.901904644873223	480	0.783719557098302
ASIC1	127	0.739750221032663	353	0.553797533278048	480	0.711041822955664
ASIC2	127	0.111068593483801	353	0.390661646578034	480	0.193740268449409
ASIC3	127	0.6677577331325	353	0.799845725765044	480	0.755973784224265
ASIC4	127	1	353	0.593072444192728	480	0.387320973176698
ASIC5	127	0.48949221687932	353	0.694545351943499	480	0.555864420079456
ASL	127	0.814222963564952	353	0.0864795873684386	480	0.156886926480954
ASNS	127	1	353	0.745890004683363	480	1
ASNSD1	127	0.759694368198292	353	0.217168833867163	480	0.161066289133897
ASPDH	127	0.0562240977947508	353	0.849413019211234	480	0.501602249020907
ASPG	127	0.886456942632233	353	0.0596297198561332	480	0.335642748280775
ASPM	127	0.733135006544263	353	0.57738924531846	480	1
ASPN	127	0.803983877564026	353	0.817441686373162	480	0.264718658057768
ASPSCR1	127	0.332389189606119	353	0.671674081830186	480	0.546658047806039
ASS1	127	1	353	1	480	0.59799952510125
ASTE1	127	0.705343136980007	353	0.609279315401329	480	0.782512015156019
ASTL	127	0.479733185892513	353	0.443894907196156	480	0.44588802177583
ASTN1	127	0.546704264660004	353	0.257180961532163	480	0.202380918601222
ASTN2	127	1	353	1	480	1
ASXL1	127	0.157838521417656	353	0.45108954829017	480	0.486227449570273
ASXL2	127	0.501612545541624	353	1	480	0.749473634138206
ASXL3	127	0.212660423493739	353	0.730775365131401	480	0.721032812491976
ASZ1	127	0.80370540330134	353	0.778360535090011	480	0.38214089891709
ATAD2	127	0.641416350154141	353	0.0520843002499419	480	0.174707222867691
ATAD2B	127	1	353	0.6808455583541	480	0.773497080886623
ATAD3A	127	0.881819520394994	353	0.515041106362941	480	0.10951745381269
ATAD3B	127	0.574916045109988	353	0.513549594558643	480	0.218031171279823
ATAD3C	127	1	353	0.692885160283434	480	1
ATAD5	127	0.329501883562636	353	0.493500621149726	480	0.387760461927153
ATAT1	127	1	353	0.805591546479945	480	1
ATE1	127	0.38387162740826	353	0.573799026692792	480	0.370596629580797
ATF4	127	1	353	0.587058570972396	480	0.475681433708093
ATF6	127	0.63157035538542	353	1	480	0.619328232196394
ATF6B	127	0.853580624788116	353	0.687449497045348	480	0.491773068172816
ATF7IP	127	0.848397515747907	353	1	480	1
ATG13	127	0.0436449366107871	353	0.828657755057015	480	1
ATG14	127	0.227904322661126	353	0.251228479185912	480	0.067957645212422
ATG16L2	127	0.326243011347601	353	0.397030097031794	480	0.754126086338648
ATG2A	127	0.202369932872457	353	1	480	0.663218330244831
ATG2B	127	0.717373466121825	353	0.850687952174324	480	0.637957465447646
ATG3	127	0.107753828418682	353	0.625645542864427	480	0.120953733216331
ATG4B	127	0.0650345283548551	353	1	480	0.653136834316621
ATG4C	127	0.143945450024373	353	0.549502060609841	480	0.811258588928495
ATG4D	127	0.453062842808954	353	1	480	1
ATG9A	127	0.663451535836341	353	0.767783475575735	480	0.024896562827053
ATIC	127	0.0599174870553488	353	0.684764340301764	480	0.0617060771705082
ATL2	127	0.260557342973927	353	0.754839963021483	480	0.467052607342164
ATM	127	0.396798896498261	353	0.858084845812621	480	0.670980501375846
ATMIN	127	0.507354359236818	353	0.00494104602956369	480	0.00677442906878589
ATN1	127	0.0591404267374869	353	0.472098707019102	480	0.584469184639304
ATOH1	127	0.115816814753709	353	0.322219888519829	480	0.602130827099429
ATOH8	127	0.509286675016244	353	0.159003525325684	480	1
ATP10A	127	0.476993537653802	353	0.669652646848521	480	0.561775994967809
ATP10B	127	0.617247598794438	353	1	480	0.742142714411975
ATP10D	127	0.0379004873698798	353	0.579106024157589	480	1
ATP11A	127	0.310588552657543	353	0.688511805724134	480	0.268999561537661
ATP12A	127	1	353	0.142543688475661	480	0.177952401114211
ATP13A1	127	1	353	0.209476093062714	480	0.0572529579458201
ATP13A2	127	0.559232466045094	353	0.148278224825327	480	0.687893461137405
ATP13A3	127	1	353	1	480	0.822789582215304
ATP13A4	127	0.864120281155167	353	1	480	0.829194875159844
ATP13A5	127	0.47891233172935	353	0.0439587853415287	480	0.416051520968101
ATP1A2	127	1	353	0.0119713562970687	480	0.194621519680045
ATP1A4	127	0.876918515439948	353	0.334044144907345	480	0.385664290396383
ATP1B2	127	1	353	0.264176326249964	480	0.288567247074417
ATP2A1	127	0.018549702965479	353	0.0109619224608311	480	0.0130041848592916
ATP2A2	127	0.878864465909124	353	0.365317728273381	480	0.580741106165235
ATP2A3	127	1	353	0.390932951127597	480	0.807007693846082
ATP2B2	127	0.306844486713275	353	0.492041398119987	480	0.375351029177252
ATP2B4	127	0.613645174027115	353	0.539722404784692	480	0.0484175310551714
ATP2C2	127	0.199756800052783	353	0.579429195224029	480	0.51197178564332
ATP4A	127	0.322322996544084	353	0.264279603796253	480	0.191294718373769
ATP4B	127	0.899981609197138	353	1	480	1
ATP5B	127	0.553336069351472	353	1	480	0.750306283560072
ATP5J2-PTCD1	127	1	353	0.721848159813475	480	0.828312416240222
ATP5O	127	0.0631240430964692	353	0.37212110373611	480	0.500586205581003
ATP5SL	127	0.245431582214662	353	0.559831947346371	480	0.612533696105624
ATP6AP1L	127	0.330215633310114	353	0.43534679003168	480	0.461288745669863
ATP6V0A2	127	0.731828871839101	353	0.137286481966742	480	0.121794566420822
ATP6V0A4	127	1	353	0.117790435210465	480	0.13670275537555
ATP6V0D2	127	0.43402075872421	353	0.230208533951581	480	0.652350915238296
ATP6V0E2	127	0.696332239186821	353	1	480	1
ATP6V1B1	127	0.55788474958328	353	0.833608961241889	480	0.726957076399796
ATP6V1B2	127	1	353	0.339888820460194	480	0.347645375685845
ATP6V1C2	127	0.870568652490604	353	0.0923966211192837	480	1
ATP6V1G3	127	0.62303337603547	353	0.067563243129788	480	0.121086435376003
ATP7B	127	1	353	0.525927885925682	480	0.457938547605772
ATP8A1	127	0.877362499990212	353	0.00527056886681421	480	0.00889580481846986
ATP8A2	127	0.234220215384255	353	1	480	1
ATP8B1	127	0.79046396755257	353	0.250961526750257	480	0.183743530923165
ATP8B2	127	1	353	0.104751980944687	480	0.0247458043532789
ATP8B3	127	0.000245955530238096	353	0.234016867238451	480	0.0496086859722535
ATP8B4	127	0.509619366585747	353	0.218852822154913	480	0.10130054226756
ATP9A	127	0.291996877398532	353	0.00344635856353404	480	0.00159434903982258
ATP9B	127	0.333702544988436	353	0.527626427817424	480	0.844652284610244
ATR	127	0.0621337437174965	353	0.227668377242109	480	0.247111989230303
ATRIP	127	1	353	0.101546957551761	480	0.220571849015265
ATRN	127	0.904375789897749	353	0.839948586451197	480	1
ATRNL1	127	0.82453876533553	353	1	480	0.494883498576328
ATXN1	127	0.805587053748545	353	1	480	1
ATXN1L	127	0.546333365712307	353	1	480	1
ATXN2	127	0.833579430004839	353	0.192643919886845	480	0.429044892586665
ATXN7	127	0.587596663140143	353	0.220225224367269	480	0.193748186645023
ATXN7L1	127	0.520626779290148	353	0.676474149351638	480	0.139498230499946
ATXN7L2	127	0.311925332516232	353	0.280283628105626	480	0.246342729255944
AUNIP	127	0.410997088798315	353	0.192931319732432	480	0.266139694346264
AURKAIP1	127	0.429466602652412	353	0.0791185140869379	480	0.211104861295253
AUTS2	127	0.588228980971957	353	0.654274897127018	480	0.0451929993542835
AVEN	127	0.282895779502549	353	1	480	0.358563531933128
AVL9	127	0.0210178963256225	353	0.479513638183305	480	0.890663041954477
AVPI1	127	1	353	0.336160092280934	480	0.291834540847429
AVPR1A	127	0.721012942799958	353	0.505680679034476	480	1
AVPR1B	127	0.173054819695048	353	0.797302341657458	480	1
AXDND1	127	0.0439071251237426	353	0.873075772169345	480	0.720501340230536
AXIN1	127	1	353	0.0418478373500287	480	0.250206752402756
AXIN2	127	0.0023302898724924	353	0.712529611846589	480	0.157677813233424
AXL	127	0.550249482877711	353	0.192845185404102	480	0.372403194514324
AZU1	127	0.605866217436025	353	0.418306983764499	480	0.582389757526612
B3GALT5	127	0.244567809005354	353	0.318868375535382	480	0.376475772880714
B3GAT1	127	0.398939943336648	353	0.806195966147076	480	0.555762137437035
B3GAT3	127	0.429704201889905	353	0.393907748311454	480	0.566154008314991
B3GNT3	127	0.841159594210521	353	0.526686674204519	480	0.551584297340098
B3GNT4	127	0.348665816093849	353	1	480	1
B3GNT8	127	0.405500082918119	353	0.738425761784937	480	0.5476790002175
B3GNTL1	127	0.84202079233134	353	0.441265053963689	480	0.591910808589867
B4GALNT1	127	1	353	0.0503517440502139	480	0.153379255879143
B4GALNT2	127	0.226421359167694	353	0.822043576304856	480	0.837371961658195
B4GALNT3	127	0.257760452774266	353	0.0449824040622472	480	0.331203310843768
B4GALNT4	127	0.258491265662986	353	0.0172137293867861	480	0.305557857979776
B4GALT4	127	0.0092781838062153	353	0.0641109542901945	480	0.0065243380390605
B4GALT7	127	0.776087400591831	353	0.0572797604114265	480	0.114565153383768
B9D1	127	0.0364942604610468	353	0.335708000759904	480	0.0581795213613725
BAALC	127	0.515552436707953	353	1	480	0.846062331604308
BACE2	127	0.28520270764462	353	0.347206905258319	480	0.370373287637434
BACH1	127	1	353	0.846919175078878	480	0.858603111810855
BACH2	127	0.471728063981351	353	0.140284992564683	480	0.610072903946245
BAD	127	0.827423023835836	353	0.721315459107831	480	0.861570850789857
BAG4	127	0.286197408948329	353	0.757489191989542	480	0.601740264772793
BAG5	127	0.21703178528995	353	1	480	0.453351173429549
BAG6	127	0.870229700962268	353	0.105564399842355	480	1
BAIAP2	127	1	353	0.225672820040294	480	0.400813501283577
BAIAP2L1	127	0.68066568842628	353	0.809921573127167	480	0.446988085086551
BAIAP2L2	127	0.800040554536743	353	0.398295735116821	480	0.497929116784685
BAIAP3	127	0.0522562011602191	353	0.806803565978508	480	0.425612253762127
BANK1	127	0.0105704765771967	353	0.763675146092276	480	0.76459766680445
BANP	127	0.294961276471833	353	1	480	0.414189725502705
BAP1	127	0.173239318223774	353	1	480	0.453105581295176
BARD1	127	0.90597180346483	353	0.648496157739017	480	0.789448449497325
BASP1	127	0.732360864312586	353	0.408856490933685	480	0.672584303485981
BAZ1B	127	1	353	0.767250560368452	480	1
BAZ2A	127	0.800822729069089	353	0.151128050973234	480	0.206144180183122
BAZ2B	127	0.807917099215802	353	0.361275772182923	480	0.775031177387645
BBC3	127	0.544897996864489	353	0.58075703355504	480	0.477599451059183
BBS1	127	0.464294003156768	353	0.647983898459675	480	0.831693846666156
BBS10	127	1	353	0.618758024091355	480	0.826375985649501
BBS12	127	0.797569974663071	353	1	480	1
BBS2	127	0.135465359230642	353	0.529782211564812	480	0.132892369376391
BBS5	127	0.0336138175300309	353	0.75549950782134	480	0.190291402162544
BBS7	127	0.740294320107029	353	0.510926655122291	480	0.411820256722064
BBS9	127	0.49107470659022	353	0.316268566901207	480	0.478327756650379
BBX	127	0.866452778314993	353	0.626149669656699	480	0.723302072011848
BCAM	127	0.0165078551870709	353	0.894620981470925	480	0.72346280735477
BCAN	127	1	353	0.498042095422157	480	0.485761128143346
BCAR1	127	0.409195586641536	353	1	480	0.665968501866289
BCAR3	127	0.210666892729167	353	0.326885705263645	480	0.158429515249854
BCAS1	127	0.746427930585299	353	1	480	1
BCAS4	127	0.222861907557325	353	0.803666369385373	480	1
BCAT1	127	0.873271353998535	353	0.377833821298241	480	0.549935480238324
BCAT2	127	0.255604597217552	353	0.0805533827668997	480	0.086165379676912
BCDIN3D	127	0.834740179347325	353	0.546483576761529	480	1
BCHE	127	0.608930156089644	353	0.624575114505515	480	0.596470818188048
BCL2L10	127	0.0893522468383978	353	0.83512742746493	480	0.745537845712279
BCL2L12	127	0.0637147645608006	353	0.502491818277389	480	0.157093900135713
BCL2L13	127	0.574078627689277	353	0.667768734826775	480	0.437908024808878
BCL3	127	0.750115746743852	353	0.00390427300421559	480	0.517042869494943
BCL9	127	0.374505863012246	353	0.473308241187576	480	0.80777836616814
BCL9L	127	0.171223106075874	353	0.0606988530540212	480	0.223633349680508
BCLAF1	127	0.306792096934085	353	0.0623680916230858	480	0.308951710688167
BCO2	127	1	353	0.751923045029177	480	0.654305097083364
BCR	127	0.327544470993431	353	0.297474854804153	480	0.177177193430134
BCS1L	127	1	353	0.488036596218308	480	0.541527609813256
BDH1	127	0.392307189410607	353	0.705527050236588	480	0.500676936187212
BDH2	127	0.541472780763739	353	0.174819792517267	480	0.175183675378949
BDKRB1	127	0.688491192547734	353	0.802748434062662	480	0.452869021782143
BDP1	127	0.487398435317811	353	0.760637249014901	480	0.85153411649253
BEAN1	127	0.064930305176395	353	0.37532569509526	480	0.065377091143314
BEND4	127	0.825634514881667	353	1	480	1
BEND7	127	0.741832722845595	353	0.798416931400669	480	0.880487875961945
BEST1	127	0.497432986401124	353	0.380735740436181	480	0.601192658840144
BEST2	127	0.0459964987390564	353	0.441179971571577	480	0.270166894372469
BEST3	127	0.29575556550602	353	1	480	0.37904497998078
BEST4	127	0.758766192382135	353	0.765909170081381	480	1
BFAR	127	1	353	0.126175469557034	480	0.317381977666695
BFSP1	127	0.0146769376201596	353	0.859463605034429	480	0.860077441423991
BFSP2	127	0.853084266372742	353	1	480	1
BHLHE22	127	0.258654071516696	353	0.879569382245798	480	0.424665431334477
BHLHE41	127	0.577936868727792	353	0.00706103925119894	480	0.222249005205817
BHMT	127	0.502469323576574	353	0.0613692157745931	480	0.601588382835945
BHMT2	127	0.728483397286214	353	0.780290589089687	480	0.733978334203744
BICC1	127	0.785283527936873	353	0.839586773520948	480	1
BICD2	127	0.803983877564026	353	0.885223468420825	480	1
BIK	127	1	353	0.311442093281512	480	0.171810656069824
BIN1	127	0.280580310050071	353	0.397072186634861	480	1
BIN2	127	0.0389485853986217	353	0.217159017722644	480	0.0224730195459748
BIRC2	127	0.113186624210432	353	0.243020358674882	480	0.0086615957217483
BIRC3	127	0.57545168671447	353	0.552447625311493	480	0.268021287322065
BIRC5	127	0.0948196091603225	353	0.5888316341234	480	1
BIRC6	127	0.0941328766952702	353	0.196717336118938	480	0.0624384123991677
BIRC7	127	0.82040948545305	353	0.00235401208860886	480	0.0106206638631167
BIRC8	127	0.21529993343684	353	0.383776254065527	480	0.204991775971336
BIVM-ERCC5	127	1	353	0.809862725409479	480	0.626519326012694
BLK	127	0.526804812753972	353	0.365825800482316	480	0.739316590778093
BLM	127	0.323207370865173	353	0.501802111235183	480	1
BLMH	127	0.398322736994612	353	0.0557211480715633	480	0.294885799334108
BLNK	127	0.215900492383426	353	0.829542212984427	480	0.877985014953545
BLVRA	127	0.711638144344542	353	0.0393711415799951	480	0.0678376709297319
BLVRB	127	0.514979355518607	353	0.597267848336621	480	0.457566592511178
BLZF1	127	0.314861948149236	353	0.773239572866229	480	0.827282815367322
BMP1	127	0.487014839118972	353	0.396283473442976	480	0.747001426949545
BMP10	127	0.738495282950221	353	0.372317504601143	480	0.479256863112409
BMP2K	127	1	353	0.356346469309645	480	0.189236018275698
BMP3	127	0.484156989012864	353	0.515639340015046	480	0.472489794243777
BMP6	127	0.212456251802723	353	0.262990551514033	480	0.160958906857265
BMP7	127	0.206208865389221	353	0.726059160779713	480	0.294933745368702
BMP8A	127	0.526572447904659	353	0.259351663528005	480	0.251575072048061
BMPER	127	0.79984082895725	353	0.315414636056363	480	1
BMPR1A	127	0.0673215592976183	353	1	480	0.686499683974802
BMPR1B	127	0.350980568319778	353	0.0346845047874237	480	0.821940306185999
BMS1	127	0.823430725346772	353	0.401821674059156	480	0.720820365038585
BNC1	127	0.230329071135749	353	1	480	1
BNC2	127	0.821317271634833	353	0.583117267426651	480	0.547011309263488
BNIP3	127	0.771092745802047	353	0.19603346665349	480	0.240094295846115
BOC	127	0.324774571432902	353	0.846968802173971	480	0.714634405931931
BOD1L1	127	1	353	0.904200605843206	480	1
BOK	127	1	353	0.64868042361409	480	1
BOLL	127	0.0475066627037614	353	0.771202555131418	480	0.766276063413757
BORA	127	0.0431024138007366	353	0.692813149816445	480	0.348469641293071
BPHL	127	0.404298485032864	353	0.869041541047957	480	0.823400529748574
BPI	127	0.0519438067294361	353	0.670659585084045	480	0.280291915918156
BPIFA3	127	1	353	0.71292740426871	480	0.197047518386502
BPIFB2	127	0.85564155341818	353	1	480	1
BPIFB3	127	1	353	0.303478791895619	480	0.703568760837588
BPIFB6	127	0.196236034127301	353	0.897202020316916	480	0.846681258450078
BPIFC	127	0.248974487444508	353	0.395333736359342	480	0.0536244475742623
BPTF	127	1	353	0.500812099719758	480	0.593832211325552
BRAT1	127	0.297396167795753	353	0.829623800899798	480	0.859365525572946
BRCA1	127	0.238329846612216	353	0.246417661731208	480	0.179568102901105
BRCA2	127	0.902347098005366	353	0.280393896176726	480	0.297524886128803
BRD1	127	1	353	0.425897389080566	480	0.857010946752263
BRD2	127	0.883768864121337	353	0.223584791269458	480	0.668254289276923
BRD4	127	1	353	0.0362847281878431	480	0.113345392084667
BRD8	127	0.0535616671837386	353	0.399114526229604	480	0.161834795118723
BRD9	127	0.0499024805213696	353	0.478181626215704	480	0.45200472591177
BRDT	127	1	353	0.656828107008593	480	1
BRF2	127	0.369287911255566	353	0.250897277507916	480	0.291311080465045
BRI3BP	127	0.00752099902349901	353	0.274535843663331	480	0.0266229843152136
BRINP1	127	0.0489932676827705	353	0.17381234661201	480	0.193257149550551
BRINP2	127	0.247754015912709	353	0.380424007793335	480	0.536329339025184
BRIP1	127	0.581263008266089	353	0.204511460067256	480	0.215342763906813
BRPF1	127	1	353	0.804398093936185	480	1
BRPF3	127	0.714530847491493	353	0.264198290919474	480	1
BRWD1	127	0.351377259174792	353	0.778313897022016	480	0.508894394998734
BSCL2	127	0.00792848995625584	353	0.00276295315702235	480	0.00260407654439498
BSDC1	127	1	353	1	480	1
BSG	127	1	353	0.333245553490719	480	0.872611179773111
BSN	127	0.866602371445366	353	0.886036422227439	480	0.727541980495812
BSND	127	1	353	0.230139173205751	480	0.403631309696219
BSPRY	127	0.0291891332945334	353	0.557047603147512	480	0.242260566963762
BST1	127	1	353	0.76815989175846	480	0.659377695789016
BTAF1	127	1	353	1	480	0.748568148712776
BTBD16	127	0.853863534767292	353	0.151828566158454	480	0.243015080839881
BTBD18	127	1	353	1	480	0.371648808077584
BTBD19	127	1	353	0.157002878829665	480	0.428685779334695
BTBD3	127	0.710195945287295	353	0.610616424893264	480	0.388888908749281
BTBD6	127	0.586965499246949	353	1	480	1
BTBD7	127	0.794426301435304	353	0.100890637672213	480	0.738117234014207
BTC	127	0.554656690949424	353	0.907588479486107	480	1
BTG4	127	1	353	0.339248125555166	480	0.542015373581362
BTN2A1	127	0.267378316290753	353	0.782876949492229	480	1
BTN2A2	127	0.546645332068482	353	0.664413000126707	480	0.416842563830955
BTN3A1	127	0.00630119625653602	353	0.558114465628012	480	0.150678840379172
BTN3A3	127	0.604101072289068	353	0.651397944083745	480	0.644718463997654
BTNL2	127	0.0117720053047207	353	1	480	0.193090072164709
BTNL3	127	1	353	0.795888183882431	480	0.910119387336202
BTNL8	127	0.239117355281269	353	0.202550767195023	480	0.418750239139723
BTNL9	127	0.714447640759452	353	0.471400630721189	480	0.316826801537172
BUB1	127	0.595413509971735	353	0.137032186914102	480	0.865086008539429
BUB1B	127	0.297819672460284	353	0.585692214089499	480	0.357211367916359
BUD13	127	0.0116861093306608	353	0.0253537120815244	480	0.418457419064871
BYSL	127	1	353	0.81721028755936	480	0.851708567581661
C10orf105	127	0.376678258501706	353	0.205892537329119	480	1
C10orf113	127	0.469569724346893	353	0.678945070012131	480	0.803838882770121
C10orf120	127	1	353	0.705353264065328	480	0.632386015102163
C10orf128	127	0.442767443409538	353	1	480	0.519644598038962
C10orf53	127	0.341053692813577	353	0.889850061717006	480	1
C10orf62	127	0.103732271819813	353	1	480	1
C10orf71	127	0.763330591243402	353	0.823388409317221	480	0.789224938734072
C10orf76	127	1	353	0.23206035444885	480	0.631931790387735
C10orf82	127	0.836422426263423	353	0.450700728017889	480	0.874424867671755
C10orf88	127	0.650252869008043	353	0.460913096915095	480	0.325802255586447
C10orf90	127	1	353	0.457546406175505	480	0.647636650141222
C11orf16	127	1	353	0.877150812041271	480	0.783541345453918
C11orf21	127	0.20423714401982	353	0.0472484692253227	480	0.240440220917826
C11orf24	127	0.588005755755006	353	0.237873860498659	480	0.541083432813123
C11orf40	127	0.0775688580744485	353	1	480	1
C11orf42	127	0.287676455538181	353	0.761904561288962	480	0.33745271132321
C11orf54	127	0.445086719292667	353	0.79142530055054	480	0.813148538874235
C11orf63	127	0.0729602801493225	353	0.301102551895487	480	0.496995550044242
C11orf65	127	0.880783698002918	353	0.0173990644528581	480	0.17922577786114
C11orf68	127	0.0911942290966133	353	0.833769777260596	480	0.363844882151461
C11orf80	127	1	353	0.84035918513262	480	1
C11orf95	127	0.00782023982567737	353	0.600305205907749	480	0.726531713865152
C12orf10	127	0.604209062681759	353	0.629493772835649	480	0.585589767668519
C12orf40	127	0.656852044816142	353	0.586622241411855	480	0.409272964466752
C12orf43	127	1	353	0.568871595136026	480	0.572099744974938
C12orf50	127	0.596838746682874	353	0.857582987256801	480	0.316666202320782
C12orf57	127	1	353	0.800371563219703	480	0.864134914010822
C12orf65	127	1	353	0.879098135820734	480	1
C12orf80	127	0.842320699601211	353	0.312005188388535	480	0.417613829544985
C14orf105	127	0.0180761207115323	353	0.33166921759078	480	0.00196104634601513
C14orf132	127	0.280774504916558	353	1	480	0.715675539866008
C14orf159	127	0.525232307151534	353	0.551882536127946	480	0.580075760213408
C14orf180	127	0.11266742417683	353	0.108754252501621	480	0.0125548315735513
C14orf28	127	0.648438428151679	353	0.562555297228116	480	0.815631140809624
C14orf37	127	0.47940658957921	353	0.130130352144962	480	0.622728321710311
C14orf39	127	0.160888898546807	353	0.321301638839252	480	0.269277350651822
C14orf79	127	0.53198628198094	353	1	480	0.604675777813687
C14orf80	127	1	353	0.00991793401200269	480	0.0261511865675931
C15orf39	127	0.858955236257748	353	0.582322905087684	480	0.575730212281377
C15orf40	127	0.516060506377422	353	0.0723478976046359	480	0.148044612700596
C15orf41	127	0.38907723112059	353	0.0588526975329885	480	0.0293598552516129
C15orf52	127	0.312692668637996	353	0.898930830391063	480	0.785739690768459
C15orf53	127	0.0878280103827888	353	0.749764099351718	480	0.228038615484648
C16orf46	127	1	353	0.00799751609502952	480	0.00677455472708199
C16orf47	127	0.713215772645663	353	1	480	1
C16orf58	127	0.139839389853762	353	1	480	0.467501297073557
C16orf59	127	0.228933439632472	353	0.435141894886546	480	0.137842992122428
C16orf62	127	1	353	0.309911429701166	480	0.444884926790719
C16orf71	127	1	353	0.222432081592617	480	0.128092253258667
C16orf74	127	0.055180759884394	353	0.73979075023749	480	0.737470421366615
C16orf78	127	0.870098241856394	353	0.402299223326489	480	0.662810722581343
C16orf89	127	0.107777147057393	353	0.426879942619028	480	0.0949373790669448
C16orf90	127	0.853159967076144	353	0.50946557406397	480	0.607082735071243
C16orf91	127	0.811990269026549	353	0.076863580424963	480	0.124340809718207
C16orf92	127	1	353	0.659019714174521	480	0.85665070499193
C16orf96	127	0.452639213304002	353	0.188074019444753	480	0.358833498753182
C17orf102	127	0.474365751117095	353	0.257119274390754	480	0.349679374925674
C17orf47	127	1	353	0.581083521750274	480	0.39408487493104
C17orf50	127	0.503942895374489	353	0.610005257950375	480	0.649911037384795
C17orf53	127	0.157010520946142	353	1	480	1
C17orf64	127	0.640739717478365	353	0.0295270127176646	480	0.0221491204608419
C17orf74	127	0.108745941304929	353	0.781853990330006	480	0.619637257063868
C17orf77	127	0.494534507217753	353	0.0888208965411486	480	0.0277158094859605
C17orf80	127	1	353	0.315303036960244	480	0.493265367874878
C17orf99	127	1	353	0.387902564289273	480	0.54092168513417
C18orf25	127	0.0622726793187713	353	0.400668904161144	480	0.103046975495778
C18orf63	127	0.849049106696155	353	0.367201618289155	480	0.836241157361583
C18orf8	127	0.652670808067694	353	0.900361454849946	480	0.841535222537557
C19orf12	127	0.380232826320752	353	0.316450766558794	480	0.400400329747449
C19orf18	127	0.395126355292938	353	0.537161452631155	480	0.423428740374053
C19orf25	127	0.124649566932567	353	0.593798685882963	480	0.136478655600686
C19orf47	127	0.710884653219733	353	0.652725590544437	480	0.283969932649525
C19orf54	127	0.488004403362789	353	0.233390334937467	480	0.314457977535135
C19orf57	127	0.766849282159692	353	0.720877299125508	480	0.446120199585034
C19orf67	127	0.447316710514869	353	0.234846601937187	480	0.428622101892443
C19orf68	127	0.271482883941769	353	0.481455315716113	480	0.536765331513335
C19orf71	127	0.0804769904880114	353	0.544550723010378	480	0.0834246175086798
C1orf100	127	0.612482188359315	353	0.409313554777444	480	0.669425006797682
C1orf106	127	0.0225206277175313	353	0.086583593360774	480	0.148914883822874
C1orf109	127	1	353	0.055523968726091	480	0.0555233944311635
C1orf112	127	1	353	0.593644184507848	480	1
C1orf116	127	1	353	0.617277029036515	480	0.810674389226723
C1orf127	127	0.51681571275482	353	0.204428464990893	480	0.26124080682713
C1orf141	127	0.6591736303109	353	0.280462169956686	480	0.114298783533452
C1orf158	127	1	353	0.123115887336261	480	0.272453665592157
C1orf159	127	1	353	0.254490876433619	480	0.824020539007366
C1orf167	127	1	353	0.084314541260166	480	0.202770438727631
C1orf168	127	0.183148406692157	353	0.438608046614693	480	0.162783427797964
C1orf174	127	0.452038795116294	353	0.778013021475551	480	0.83261579722672
C1orf185	127	1	353	1	480	1
C1orf194	127	0.00209786361099062	353	0.660983024516521	480	0.798042662161821
C1orf198	127	0.302960233088124	353	0.6210181869221	480	0.226248117129145
C1orf228	127	0.45047949059855	353	1	480	1
C1orf43	127	0.58345479219473	353	0.315224441980332	480	0.322229601718952
C1orf53	127	0.600108915940398	353	0.376061799790012	480	0.384907661870464
C1orf56	127	1	353	0.615955296794433	480	0.69507862149688
C1orf74	127	1	353	0.200740101799711	480	0.626205583728409
C1orf94	127	0.80902336178532	353	0.133517143898865	480	0.297400178062599
C1QTNF6	127	0.586216114768619	353	0.0410921125431169	480	0.127590226386313
C1QTNF8	127	0.734031425265737	353	1	480	0.843973568057374
C1QTNF9B	127	0.227773746533974	353	0.498331314291992	480	0.638689009308064
C1RL	127	0.130369327316688	353	0.65582787812331	480	0.221220071276296
C1S	127	0.206567246519039	353	0.476220626279802	480	0.387607164318311
C2	127	1	353	0.111603637196619	480	0.320044161745292
C20orf141	127	1	353	0.593463932775388	480	0.116646646864701
C20orf194	127	0.631713729469486	353	0.649708646022489	480	0.876973220232619
C20orf197	127	0.0758519293985071	353	0.8481381404635	480	1
C20orf78	127	0.663516751312021	353	0.263796869126157	480	1
C21orf140	127	0.1957393130724	353	1	480	0.514730060697298
C21orf2	127	0.104434089684648	353	0.0668990785276125	480	0.146616699687474
C21orf33	127	0.819990373728512	353	0.120514620777482	480	0.287695573501299
C21orf58	127	0.0423804815473511	353	0.710482068352798	480	0.44514486516223
C21orf59	127	0.261900773832708	353	0.747978188062794	480	0.615083991930259
C21orf62	127	0.400191969983889	353	0.125416943730529	480	0.275086123432574
C22orf15	127	0.334094329742641	353	0.478548694995844	480	0.844988283486946
C22orf23	127	0.744974201452627	353	0.390098094390512	480	0.506466765965776
C22orf31	127	0.0944379494473414	353	0.665626929526341	480	0.768523209480521
C22orf39	127	0.394588410216683	353	0.253021498765613	480	0.41609282965284
C2CD2	127	0.289684525622834	353	0.048173320399726	480	0.0784535394598931
C2CD2L	127	0.39430479026975	353	1	480	0.761686640756766
C2CD3	127	1	353	0.849969701382135	480	0.586185631254917
C2CD4A	127	0.0255638853245403	353	0.599377244389209	480	0.101742401874205
C2CD4B	127	0.694628192677359	353	0.758414089410011	480	0.532061886976693
C2CD5	127	0.459925397265501	353	0.845751683922475	480	1
C2orf16	127	0.623021659889607	353	0.393601251335683	480	0.265449950629329
C2orf40	127	0.484426611824876	353	0.29639936003076	480	0.287749989419949
C2orf42	127	0.817536812183985	353	0.77867256264448	480	1
C2orf54	127	0.684367251478598	353	0.658518467814048	480	1
C2orf68	127	0.399292861291534	353	0.404999513200417	480	0.713203054325768
C2orf71	127	0.175463476213362	353	0.0501592956819544	480	0.0441475372345788
C2orf73	127	0.0895510501243689	353	0.368196150278563	480	0.347124863784094
C2orf76	127	0.940467527067074	353	0.846026768244877	480	1
C2orf78	127	0.0053165644283778	353	0.670128708115257	480	0.015391840280236
C2orf81	127	0.767828721808549	353	0.561321505051997	480	0.160464864793059
C3	127	0.348736445903901	353	0.0355065458661394	480	0.0662164347012288
C3orf20	127	0.515282847192366	353	0.500487981254852	480	0.644980606023241
C3orf30	127	1	353	1	480	0.780535577647533
C3orf33	127	0.847030719111196	353	0.805231642133798	480	0.536649580192564
C3orf36	127	1	353	0.621008899997277	480	0.85009828359183
C3orf52	127	1	353	0.46254309991966	480	0.325016077127783
C3orf56	127	0.542359909490148	353	0.4460294030113	480	0.642092542937223
C3orf62	127	1	353	0.168688436567547	480	0.12428811849319
C3orf67	127	1	353	0.714696021020612	480	0.850341220484322
C4BPA	127	0.00104419570798775	353	0.333792084640255	480	0.0225662191850234
C4orf17	127	0.0257563151715172	353	0.751055842311814	480	0.021829814121655
C4orf19	127	0.0180602396144008	353	0.89188430419051	480	0.375908226353234
C4orf3	127	0.790917105348903	353	0.503594379137473	480	0.250298824843032
C4orf33	127	1	353	0.399631459392236	480	0.616859272523218
C4orf36	127	0.82780200916294	353	0.102029596061008	480	0.693447533312836
C4orf45	127	1	353	0.772337417062366	480	0.224318345263857
C4orf46	127	1	353	1	480	1
C4orf47	127	0.882451631529823	353	1	480	1
C4orf51	127	0.845217360357444	353	0.446859306022036	480	0.448598591892174
C5	127	0.763733957495105	353	0.253573723080624	480	0.514890394093874
C5orf22	127	0.0198346278220757	353	1	480	1
C5orf34	127	0.195096990755054	353	0.150034019423787	480	0.140816034223149
C5orf42	127	0.132606402254003	353	0.273295331582922	480	0.0351697824659044
C5orf49	127	0.687041044814519	353	0.394586098410099	480	0.416824918734151
C5orf51	127	0.0958392674260003	353	0.486545607164946	480	0.225024564627368
C5orf60	127	0.630453786562718	353	0.60738405154131	480	0.73804035790029
C6	127	1	353	0.796112434756079	480	0.898832830310205
C6orf120	127	0.862468338911214	353	0.463369843555263	480	0.3560297823644
C6orf132	127	1	353	1	480	0.644442618633943
C6orf141	127	0.115889261705234	353	0.852814669443229	480	0.49441898805133
C6orf163	127	0.482195204956054	353	0.862447804907862	480	0.420057214007572
C6orf183	127	0.752840388493286	353	0.845750220005827	480	0.80158261897256
C6orf201	127	1	353	0.354348381298708	480	0.354444820413464
C6orf203	127	0.357324291240752	353	0.77690778781645	480	0.488527397892825
C6orf222	127	0.155159872865313	353	1	480	0.330774451878037
C6orf223	127	0.644057595914431	353	0.746748110072588	480	1
C6orf47	127	0.647787036145416	353	0.251747026996035	480	0.060252193648165
C6orf52	127	0.454730035321272	353	0.336247709192334	480	0.751051207745146
C6orf58	127	0.261275005913408	353	0.289976817073695	480	0.214524233823774
C6orf89	127	0.484376999454024	353	0.182360492074887	480	0.530083192909224
C7	127	0.0977787511728558	353	0.856952011491664	480	0.45524094026217
C7orf25	127	0.126252122803068	353	0.286653892368314	480	0.088896245853856
C7orf31	127	0.0544875797574322	353	0.852776115584103	480	0.394218328619198
C7orf34	127	0.937995102665746	353	0.00194755379217892	480	0.0306852618030928
C7orf49	127	0.136986912826007	353	0.348095800203812	480	0.0815020379583952
C7orf55-LUC7L2	127	0.857279623075719	353	0.556781240034145	480	0.576831147419643
C7orf57	127	0.338198076230503	353	0.711460743518841	480	0.725304034011766
C7orf69	127	0.951821808424085	353	0.519150744677575	480	0.745921492091068
C7orf71	127	0.212001207445819	353	0.738531449654467	480	0.852077860943324
C7orf72	127	0.0244880142339827	353	1	480	0.36851453009022
C8A	127	0.527454486668803	353	0.911026154067726	480	0.728223358172526
C8B	127	1	353	0.0291026823587635	480	0.0256398455946052
C8orf22	127	0.0351663572514511	353	0.021386016082319	480	0.0323968064427115
C8orf33	127	0.166046712238271	353	0.141337115469866	480	0.185203382225388
C8orf44	127	0.00595912106459351	353	0.148728704909402	480	0.248708869892142
C8orf48	127	0.421860120874214	353	1	480	0.827776107029228
C8orf58	127	0.540810317245315	353	0.671022149057189	480	0.602882300337834
C8orf74	127	0.759321075520877	353	0.850723371150425	480	0.235005475476364
C9	127	1	353	0.389703221915879	480	0.784618025847532
C9orf129	127	0.224816447459029	353	0.23128340210209	480	0.303971043823823
C9orf131	127	0.439070227690141	353	0.172874093103355	480	0.0999114279948118
C9orf135	127	0.0185860200878915	353	0.67767013379491	480	0.0751776110415178
C9orf139	127	0.0606941908958909	353	0.252449056851262	480	0.187241809431184
C9orf142	127	0.751760176468904	353	0.615420149388283	480	0.76371465702027
C9orf147	127	0.138542067800632	353	0.350912555289438	480	0.111112787640329
C9orf153	127	0.286440853540718	353	0.838806884836871	480	1
C9orf172	127	0.0435922750463685	353	0.293268716850041	480	0.142556209105452
C9orf3	127	0.864087656233634	353	0.324713615796567	480	0.643136589649622
C9orf43	127	1	353	0.167015510026463	480	0.391931040203172
C9orf47	127	0.50080555977062	353	0.143408335776506	480	0.438638319135065
C9orf50	127	0.340186349411375	353	0.0432882293399119	480	0.32496174495961
C9orf64	127	0.274963950062476	353	1	480	1
C9orf66	127	0.641213407348898	353	0.613344060811778	480	0.883046390556764
C9orf72	127	0.677392124707358	353	0.426097277933188	480	0.367857380758215
C9orf84	127	0.782450985209437	353	0.521057521309036	480	0.297904222410399
C9orf85	127	0.645160887048809	353	0.703386065654257	480	1
CA12	127	1	353	0.839109603527486	480	0.805373509343105
CA4	127	0.0267186516578839	353	0.736945322858188	480	0.446371342599416
CA5A	127	0.0308325567576836	353	0.026896509291756	480	0.0236953852539966
CA6	127	0.454435856933794	353	0.0767305517110761	480	1
CAAP1	127	0.335728886796993	353	0.581226287864905	480	0.416136892173262
CABIN1	127	1	353	0.0915922648160509	480	0.27448901936352
CABLES1	127	1	353	0.305302573512001	480	0.563487057800731
CABLES2	127	0.844908740433707	353	0.883493012763351	480	0.831753001628013
CABP2	127	1	353	0.78383145450138	480	1
CABP5	127	0.784486284866931	353	0.125476977894136	480	0.430461366420646
CABP7	127	0.11773153909043	353	0.637292654171666	480	0.451873274877288
CABS1	127	1	353	0.498634417992479	480	0.631137562593801
CABYR	127	0.639638593991107	353	0.590042046617506	480	0.405650562933653
CACFD1	127	0.808012331045211	353	0.485234964255143	480	0.179043679552726
CACHD1	127	0.334220555691009	353	0.548394737737059	480	0.0537754508743936
CACNA1A	127	0.0643673781810025	353	0.736126551384839	480	0.0100619130896943
CACNA1B	127	0.922843414840458	353	0.847534864945649	480	0.565025674296708
CACNA1C	127	0.246520777002533	353	0.353538762407356	480	0.841747973441003
CACNA1D	127	0.132666698835924	353	0.0487640456727804	480	0.300698148459019
CACNA1E	127	0.369227093107698	353	0.46577480350915	480	0.822914541944067
CACNA1G	127	0.751366818989008	353	0.693087174046124	480	0.528190883393551
CACNA1H	127	0.859861059867432	353	0.935816212484502	480	0.842625929808393
CACNA1I	127	1	353	0.173376594943499	480	0.251017707169157
CACNA1S	127	0.421143014954525	353	0.912344815965456	480	0.804969609669972
CACNA2D1	127	1	353	0.605345267645117	480	0.760802327473622
CACNA2D2	127	0.564025652236448	353	0.774329764528011	480	0.189776729178111
CACNA2D3	127	1	353	0.302447060772996	480	0.448088704789816
CACNA2D4	127	0.511467129731961	353	1	480	0.539984058898702
CACNB1	127	0.899399231966904	353	0.726183483588341	480	0.676570614588321
CACNB2	127	0.468849027864504	353	0.099578614206153	480	0.888417319561368
CACNB4	127	1	353	0.246656666609459	480	0.658866313977653
CACNG1	127	0.59637076357305	353	0.686162977412448	480	0.572887797311936
CACNG6	127	1	353	0.618683721766769	480	0.589080347246232
CACTIN	127	0.324696636130844	353	0.67668320149602	480	0.531499399086103
CAD	127	0.0300737861496706	353	0.525486904418762	480	0.482594401276817
CADM1	127	0.223074451556392	353	0.094466123196883	480	0.38253309714577
CADM4	127	0.374290718573848	353	0.467952031121943	480	0.518771095566949
CADPS	127	0.0371400220151965	353	0.815089641847527	480	0.346611908503785
CADPS2	127	0.22918154022509	353	1	480	1
CAGE1	127	1	353	0.785148825545436	480	0.420860508647323
CALB2	127	0.433838630092395	353	0.204265649133044	480	0.193479741734239
CALCA	127	0.833356825837426	353	0.276214478646587	480	0.819869711158141
CALCOCO1	127	0.213688949489397	353	0.577389914543963	480	0.69227997251765
CALCR	127	0.181296774102945	353	0.603934515472908	480	0.229082844762113
CALD1	127	0.284574895308674	353	0.557361186466808	480	0.617248711182987
CALHM1	127	0.556820319758265	353	0.785412075739211	480	1
CALML4	127	0.492735988608964	353	0.567462746909874	480	0.334441575269361
CALR3	127	0.184728208643996	353	0.529167015147708	480	0.352211892323408
CALY	127	0.190454724757392	353	0.463767894464867	480	1
CAMKK1	127	0.297206216543966	353	0.836074322406659	480	0.415826677426373
CAMKK2	127	1	353	0.413119007130768	480	0.237056324149552
CAMSAP1	127	0.665331860201767	353	0.145429436324765	480	0.10591101663411
CAMSAP2	127	0.214924981903908	353	0.228933761565909	480	0.290376378558068
CAMSAP3	127	1	353	1	480	0.849184661824281
CAMTA1	127	0.0658511448156317	353	0.200510782299355	480	0.0352657857415776
CAMTA2	127	1	353	0.809645633255525	480	0.89169134123572
CAND1	127	0.375330214521299	353	0.118974486351984	480	0.0902623487061857
CAND2	127	0.288836346374923	353	0.581194986093517	480	0.325036436769088
CANT1	127	0.229860422758576	353	0.370044220306761	480	0.887056869949667
CANX	127	0.533143004250867	353	0.685731341349021	480	1
CAP2	127	0.201256555645433	353	0.0849653462105662	480	0.176264400396605
CAPG	127	0.349266735626121	353	0.0133193541853808	480	0.0134305248182088
CAPN1	127	0.269262268359893	353	0.835063671024479	480	0.516196629325901
CAPN10	127	0.613637655344708	353	0.462151269111564	480	0.351265324169115
CAPN12	127	0.304422584035565	353	0.685637165826254	480	0.468838468583992
CAPN13	127	0.867098219760344	353	0.193417059692829	480	0.363205506142254
CAPN14	127	0.844555303110627	353	0.665486306749438	480	0.370867032128044
CAPN15	127	0.19211737700328	353	0.0606697513693132	480	0.0619069668315785
CAPN2	127	0.0466376960894103	353	0.589872609944818	480	0.657584462564436
CAPN3	127	0.743355375675265	353	0.862613827998636	480	1
CAPN5	127	0.0100891074171184	353	0.61784062813853	480	0.185346374631894
CAPN7	127	0.439196551183662	353	0.580025994740517	480	0.677431367975755
CAPN9	127	0.0350520446237295	353	0.877932664926889	480	0.431573914930721
CAPNS2	127	0.462905033225452	353	1	480	0.857175265614838
CAPRIN2	127	0.408017540669809	353	0.506177793977623	480	0.83476863349256
CAPS	127	0.331370061148011	353	0.152732366910589	480	0.757440172722804
CAPS2	127	1	353	0.396769984539229	480	0.235894882571599
CAPZA3	127	1	353	0.462518234746189	480	1
CARD10	127	1	353	0.225864028307909	480	0.589801360437464
CARD11	127	0.753028785752988	353	0.0577344831116859	480	0.470621231968372
CARD14	127	1	353	0.717392929905898	480	1
CARD16	127	0.32774636028046	353	1	480	0.601787400822404
CARD17	127	0.53660131605072	353	0.308907854562933	480	0.325844925621149
CARD6	127	0.268322681082958	353	0.317304411096364	480	0.710265589544737
CARD8	127	0.644296736402681	353	0.485157666768123	480	0.428893432463529
CARD9	127	1	353	0.664649902779753	480	0.43248119212122
CARF	127	0.159018425421071	353	0.184964103585839	480	0.765476749078071
CARHSP1	127	0.343814156768849	353	0.233232264650884	480	0.204408527007378
CARNS1	127	0.366702829704112	353	0.411335979982899	480	0.310213609017961
CARS	127	0.861443942031234	353	1	480	1
CARS2	127	0.893731943329498	353	0.268086061868188	480	0.295059306310062
CASC1	127	0.84687914590885	353	0.856919715726272	480	1
CASC3	127	0.72919760272321	353	0.423837337653881	480	0.293546942600329
CASC4	127	0.646227904411557	353	0.394212232121241	480	0.506262022607357
CASD1	127	0.058724879396526	353	0.609171115471764	480	0.608287019918034
CASKIN1	127	0.135900706100937	353	0.00552307722652756	480	0.0432740791578892
CASKIN2	127	0.511252390805879	353	0.169902671825902	480	0.146812886051286
CASP10	127	0.772843630891234	353	0.863453646692851	480	0.438451991894897
CASP12	127	0.555453588500119	353	0.84240693179392	480	1
CASP14	127	0.0878774080228461	353	0.275910285874056	480	0.245467392336922
CASP4	127	0.765422190905377	353	0.127721040978127	480	0.127716329481286
CASP5	127	0.714856500833785	353	0.542277643207882	480	0.671531210481529
CASP7	127	1	353	0.404296687347992	480	0.524113662308843
CASP8AP2	127	0.0730537596329965	353	0.276139777114695	480	0.45595363387736
CASQ1	127	0.481155649160203	353	0.826867426323062	480	0.819626579620185
CASQ2	127	0.25744190108203	353	0.651223182025542	480	0.223538878072515
CASS4	127	0.322082877317632	353	0.288930955968278	480	0.392251428229143
CAST	127	1	353	0.445890794317413	480	0.519722295735998
CASZ1	127	0.559166843202685	353	1	480	0.747138883880854
CAT	127	0.860529767651276	353	0.523072281127113	480	0.537040128841073
CATSPER1	127	0.260105182086204	353	0.522849626774957	480	0.438699317653341
CATSPER2	127	0.361430943392353	353	0.16335753403689	480	0.348641004795998
CATSPER4	127	0.0709344965245923	353	1	480	0.0494621190672947
CATSPERB	127	0.675742599914006	353	0.542473171398256	480	0.749290935895256
CATSPERD	127	0.742975181697492	353	0.587791626860362	480	1
CATSPERG	127	0.799084789451133	353	0.825080398804487	480	0.756438979067658
CAV3	127	0.746545750215903	353	0.0484527645567314	480	0.0607948216329852
CBFA2T2	127	0.169489040632978	353	0.229485432051305	480	0.0374678214414429
CBFA2T3	127	0.428630711446526	353	0.815092468577965	480	0.518857504965297
CBL	127	0.274135963732392	353	1	480	0.44060334458267
CBLB	127	0.795428327962122	353	0.738441654580025	480	0.773255137694409
CBLC	127	1	353	0.213251028009129	480	0.141245824554829
CBR4	127	0.0204401048636007	353	1	480	0.255023862492841
CBS	127	0.877555507870572	353	0.119685003820187	480	0.134557555200614
CBWD2	127	1	353	0.00315761778299095	480	0.0120873744929879
CBX2	127	0.298812427937459	353	1	480	1
CBX4	127	0.552443722771417	353	0.61812607788768	480	0.549376981895627
CBY3	127	0.419929520595118	353	0.60287524977783	480	0.277304746420301
CC2D1A	127	1	353	0.267077339940185	480	0.503864398517392
CC2D1B	127	0.344196332935115	353	0.707241754437813	480	0.0589260334413884
CC2D2A	127	0.739328416741733	353	1	480	0.840749431587399
CC2D2B	127	0.582395242875333	353	0.801199247893666	480	0.896703294411569
CCAR2	127	0.379192571331681	353	0.775509106180063	480	1
CCBE1	127	0.645523325516924	353	1	480	0.886706200542731
CCDC102A	127	0.420584460788474	353	0.586260228407857	480	0.749511528596466
CCDC102B	127	0.634081012023657	353	0.332537611454514	480	0.547905219375647
CCDC105	127	0.170790072724826	353	0.626614968092824	480	0.230374846555199
CCDC106	127	0.762674451349326	353	0.454684741459176	480	0.504573967050755
CCDC110	127	0.717015607699383	353	0.578248660942074	480	0.851900496364169
CCDC112	127	0.759445130202348	353	0.694846016055694	480	0.717171252736941
CCDC114	127	0.679473386189796	353	0.684279688838853	480	0.834546528908773
CCDC12	127	1	353	0.244148981994981	480	0.428295630341843
CCDC125	127	0.605877599589613	353	0.185993780656935	480	0.58466696170447
CCDC127	127	1	353	0.514027909309171	480	1
CCDC129	127	1	353	1	480	0.837525706917407
CCDC13	127	0.0657548154258474	353	0.555332107818517	480	0.481582238318247
CCDC130	127	1	353	1	480	0.754931198596158
CCDC136	127	0.339665541590818	353	0.107056410749999	480	0.0454116260063556
CCDC138	127	0.452063401819744	353	0.79714108546575	480	0.567919710917801
CCDC14	127	0.0170122756281759	353	0.400733908773771	480	0.0641479646775736
CCDC141	127	0.404216333718519	353	0.0545373728809474	480	0.24025026540724
CCDC142	127	0.670644817576884	353	0.565876137856105	480	1
CCDC144A	127	0.717525784963017	353	0.864223027286362	480	0.47649113574982
CCDC144NL	127	0.177496023802388	353	0.7553330723088	480	0.567022119357247
CCDC146	127	1	353	0.0253930414173834	480	0.00152058910044262
CCDC149	127	1	353	0.306899987674179	480	0.292112907047332
CCDC150	127	0.874758811840338	353	0.28110385155856	480	0.853787677839211
CCDC151	127	1	353	0.806587281308687	480	0.712810086484703
CCDC153	127	1	353	0.726971044887693	480	1
CCDC154	127	0.162252334586638	353	0.752696960464716	480	0.217308677148915
CCDC155	127	1	353	0.78789402097817	480	1
CCDC157	127	0.465336740370364	353	0.497230928128075	480	0.850639818238077
CCDC158	127	0.330333794473882	353	0.287028397012439	480	0.376679339426063
CCDC168	127	0.0337201746575129	353	0.418815975086406	480	0.287015717024464
CCDC169-SOHLH2	127	0.0469220971302231	353	0.825739976803602	480	0.268100068457971
CCDC170	127	1	353	0.158310584102344	480	0.0528501069708524
CCDC171	127	0.0776896249576031	353	0.0694054216420976	480	0.0340859858762101
CCDC173	127	0.664102882523491	353	0.225740620625669	480	0.219983164072295
CCDC174	127	0.450314385464886	353	0.845381140337959	480	0.863911854455765
CCDC175	127	0.90348238587868	353	0.752539093072378	480	0.562449329958245
CCDC178	127	0.503502095328949	353	0.146335477455065	480	0.636317127445622
CCDC18	127	1	353	0.688496780371313	480	0.684932153534714
CCDC180	127	0.274984361462751	353	0.67017979290793	480	0.757113420076813
CCDC181	127	0.0949516589156127	353	1	480	0.278637322118693
CCDC182	127	0.714920935183125	353	0.407764423566977	480	0.40791980077185
CCDC183	127	0.0864369796164488	353	1	480	0.311475102900292
CCDC25	127	0.400959145927592	353	0.692245529527427	480	0.473914908586355
CCDC27	127	1	353	0.859340491701345	480	1
CCDC28A	127	1	353	0.237747109794107	480	0.475437057071828
CCDC3	127	0.203867403497132	353	0.415435001354969	480	0.808794009292947
CCDC33	127	1	353	1	480	0.803235458601693
CCDC34	127	0.720171044013704	353	0.739516146719706	480	0.831174564303735
CCDC38	127	0.609684808327824	353	0.000466380047140835	480	0.0042226760165901
CCDC39	127	0.692958067398413	353	0.206494042386834	480	0.129925393050175
CCDC40	127	0.358812917289432	353	0.880007707601176	480	0.91408808909542
CCDC47	127	1	353	0.224250837528111	480	0.152890671855577
CCDC50	127	1	353	0.62376394106567	480	1
CCDC51	127	0.401078310290055	353	0.334369834018781	480	1
CCDC54	127	0.411131627747698	353	0.398401508015015	480	0.738123225462313
CCDC57	127	0.400939702199339	353	0.647920486124547	480	0.291436050603011
CCDC60	127	1	353	0.820626999898167	480	0.588074158690248
CCDC62	127	0.716396222540007	353	1	480	1
CCDC63	127	0.000640596913014324	353	0.747187842532375	480	0.00521968995864452
CCDC66	127	0.132190471673693	353	0.52250402705128	480	0.71196543838975
CCDC69	127	1	353	0.886795593056887	480	0.710173331531263
CCDC7	127	0.568163354966265	353	0.03140799934093	480	0.256844217229813
CCDC73	127	0.634348534391025	353	0.00534858840032071	480	0.00943657730428538
CCDC74A	127	0.861122701144575	353	0.634878655854415	480	0.331424243167711
CCDC77	127	0.306194655111978	353	0.547583163355369	480	0.284783738984565
CCDC78	127	1	353	0.464563409060752	480	0.743161470070263
CCDC8	127	0.0425341867935225	353	0.589655223240308	480	0.680514991384363
CCDC80	127	0.622476037996167	353	0.267395777817835	480	0.618908693557769
CCDC81	127	0.236776300962698	353	0.812780892029862	480	0.705187819764745
CCDC82	127	0.320188780887352	353	0.676666353195626	480	0.75250500815692
CCDC83	127	1	353	0.681196745311203	480	1
CCDC85C	127	0.652735117178593	353	0.557623534586928	480	0.427763911171047
CCDC86	127	0.660309455262097	353	1	480	0.673237561125254
CCDC87	127	0.294607139102162	353	0.00067411256586758	480	0.000162859785597824
CCDC88B	127	0.283328435728927	353	0.539387345035804	480	0.459477650616748
CCDC88C	127	0.0261148453907732	353	0.0370718738695887	480	0.0341850259104557
CCDC89	127	1	353	0.782257572564416	480	0.778460321545627
CCDC9	127	0.112259574820063	353	0.529347535884514	480	0.733382393570468
CCDC90B	127	1	353	0.822770306612784	480	0.716546989453588
CCDC92	127	1	353	0.752542720606619	480	0.597803151726318
CCDC93	127	0.32526974039357	353	1	480	0.515983028479908
CCDC96	127	0.0613817290654216	353	0.18395747703443	480	0.0143180577356093
CCDC97	127	0.245643113364075	353	1	480	0.765592776090076
CCHCR1	127	0.452616012595333	353	0.416886763534758	480	0.511236484539214
CCIN	127	0.389505837932089	353	0.0665300181933167	480	0.074733136442986
CCL16	127	1	353	1	480	1
CCL22	127	0.456167356190141	353	0.449313682098537	480	0.703181718252976
CCM2	127	0.838869731284761	353	0.0212416921345812	480	0.221294970035885
CCM2L	127	0.679444632704435	353	0.634704288794505	480	0.523219581806978
CCNE1	127	0.38811401357855	353	0.347944587413133	480	0.284780796365715
CCNF	127	0.535761802223328	353	0.061829109139354	480	0.26048687350022
CCNG1	127	0.993317452934722	353	1	480	0.837412731114123
CCNI2	127	0.703950244915326	353	1	480	0.717020326505769
CCNJL	127	1	353	0.354747427990487	480	0.765831339947827
CCNL2	127	0.761164104046745	353	1	480	0.835640734995971
CCNO	127	1	353	0.904263385257074	480	1
CCP110	127	0.168846316680186	353	1	480	0.707818581191022
CCPG1	127	0.669582874476112	353	0.037964923313084	480	0.401664093030828
CCR2	127	0.339622312050739	353	0.0880742878358625	480	0.158832609480224
CCR3	127	0.00514353990831096	353	1	480	0.00845517790416639
CCR5	127	0.0137464140083222	353	0.147529951263608	480	0.00168641995593777
CCR9	127	0.698192565842266	353	0.0722040670198345	480	0.198387691679981
CCSER1	127	0.301646275503226	353	0.898498237282756	480	0.566481028920367
CCSER2	127	0.0912852618603583	353	0.328099555102986	480	0.173320184007573
CCT4	127	0.0857060195173732	353	0.339392366150932	480	0.205854646916047
CCT5	127	0.805292403322396	353	0.834719959279728	480	0.617836371190436
CCT6B	127	1	353	1	480	1
CCT8L2	127	0.170601342119634	353	0.0245484146869822	480	0.18101403328984
CD101	127	0.32831331982729	353	0.185934664717134	480	0.254498533507263
CD109	127	0.899683936923746	353	0.331559012704916	480	0.911936619684205
CD163L1	127	0.151335322450179	353	0.122841169711866	480	0.0987429366426923
CD164	127	0.634274035632194	353	1	480	1
CD180	127	0.872758691595433	353	0.736509413335858	480	0.728608922488684
CD1A	127	1	353	0.253323230014655	480	0.278897678789295
CD1C	127	0.253041141395874	353	0.418327393673661	480	0.420327868174732
CD1E	127	0.746427930585299	353	0.59316464806132	480	0.593164647825527
CD200R1	127	0.424830500171567	353	0.534754111086912	480	0.831084434801624
CD207	127	0.102195315248603	353	0.232134343242097	480	0.645656170432672
CD22	127	0.091866079626053	353	0.435106058430317	480	0.496658588223537
CD226	127	0.345241113487612	353	0.00141455727377615	480	0.00131880373063975
CD244	127	0.567653928857543	353	0.889011791165066	480	0.703301168531393
CD248	127	0.489186205617816	353	0.205284206137271	480	0.430399935963519
CD27	127	0.494129350034373	353	0.442901531275056	480	0.494003578853133
CD274	127	0.825466264402571	353	0.334275939713547	480	0.688905388981986
CD276	127	1	353	0.0533730443101334	480	0.0703648611963861
CD2AP	127	0.614885803430874	353	0.636898865240395	480	0.875413080989293
CD2BP2	127	0.622591049700691	353	1	480	1
CD300LF	127	1	353	0.811913906273811	480	0.826016961215789
CD302	127	0.24587996164004	353	0.290384831522876	480	1
CD320	127	0.829466010249665	353	0.586623947896819	480	0.697425969277228
CD33	127	0.773111497945983	353	0.671383845511946	480	0.486234689075778
CD34	127	0.58639252939602	353	0.543010574622097	480	0.810261462190916
CD36	127	1	353	1	480	0.731751395168626
CD38	127	0.0887034218961275	353	0.844721006545488	480	0.0798359445063901
CD3E	127	0.037982661524635	353	0.53079640643518	480	0.323979233580279
CD3EAP	127	0.0402938347455817	353	0.679286060171467	480	0.432056301301149
CD4	127	0.131524619656229	353	0.0294130976932147	480	0.0272586621883365
CD40	127	0.338720688644058	353	0.565485312668733	480	0.704214885603904
CD44	127	0.804264212455018	353	0.798826734461653	480	1
CD46	127	0.686343742670856	353	1	480	1
CD48	127	0.167859621530505	353	0.764029281147875	480	0.809992549426889
CD5	127	0.0223600535217614	353	0.445124660292406	480	0.190928842257639
CD58	127	1	353	0.348008405713398	480	0.790375105873661
CD6	127	0.185072748479878	353	0.407986202926097	480	0.274580975307895
CD72	127	0.0411071238330223	353	1	480	1
CD74	127	0.138446753457779	353	1	480	0.401909731389265
CD79A	127	0.742128303732565	353	0.414565913078477	480	0.479541614595612
CD84	127	0.62330122286007	353	0.480078996742182	480	0.281826758540768
CD8B	127	1	353	0.248807859833144	480	0.411981491474709
CD93	127	0.186160367324122	353	0.235983448265887	480	0.519674518376717
CD96	127	0.63445264034151	353	0.328195708709931	480	0.280714385889711
CDAN1	127	0.418343383087847	353	0.675085644604025	480	0.777198646714066
CDC14A	127	0.830245853181562	353	0.381647921732955	480	0.430733918460678
CDC20B	127	0.790715090398972	353	0.446172021494593	480	0.570642442834064
CDC23	127	0.608785325049741	353	0.210762924389595	480	0.39266877587462
CDC25A	127	0.364112310899394	353	0.524970440256361	480	0.283446743686522
CDC25C	127	0.566745168940189	353	1	480	0.786418131729298
CDC42BPB	127	0.101768842036492	353	0.115161150290777	480	1
CDC42BPG	127	0.726950946439172	353	0.739225639196604	480	1
CDC42EP2	127	1	353	0.279647907921621	480	0.766535145631592
CDC45	127	1	353	1	480	0.761145913229675
CDCA2	127	0.804854786874895	353	0.662430497449216	480	0.65548436113078
CDCA4	127	0.19801309969055	353	0.837536855443181	480	0.674811120746679
CDCA8	127	0.854273126974069	353	0.372481407549199	480	0.849838777421366
CDCP1	127	0.498044011270871	353	0.250002727183256	480	1
CDCP2	127	0.749503864011572	353	0.331279970694299	480	0.458515934289478
CDH1	127	1	353	0.49066792259488	480	0.531691759541419
CDH10	127	0.717156848930042	353	0.733422367863631	480	0.723715003582902
CDH12	127	1	353	0.675023756714307	480	0.681426353965547
CDH13	127	0.372079767676144	353	0.458089193794266	480	0.411729753941073
CDH15	127	1	353	0.449345380800654	480	1
CDH16	127	1	353	0.716200193018791	480	1
CDH17	127	1	353	1	480	1
CDH19	127	1	353	1	480	1
CDH2	127	0.168787800404202	353	1	480	1
CDH20	127	0.327775475344667	353	0.639579721314309	480	0.357935866818303
CDH22	127	1	353	0.711628624440136	480	0.356114726447298
CDH23	127	0.0861549524874045	353	0.505154289552523	480	0.457243101693312
CDH24	127	1	353	0.15503118902035	480	0.321585925811582
CDH26	127	0.321894035788096	353	0.906364083665073	480	1
CDH3	127	0.250499061602597	353	0.659435543698623	480	0.446790091314447
CDH4	127	0.375282699667338	353	0.572757913996084	480	0.232055321408688
CDH5	127	0.737638242013539	353	0.296732925142155	480	0.61796757041412
CDH7	127	0.285809856133756	353	0.484626758365759	480	0.0746000540626941
CDHR1	127	1	353	0.679015835183831	480	0.248487501338943
CDHR2	127	0.405256742310419	353	0.060662027004965	480	0.136838415055372
CDHR3	127	0.775294859495675	353	0.237186530717633	480	0.83760558860049
CDHR4	127	0.544229805986275	353	0.533951600659707	480	1
CDHR5	127	0.370906406908631	353	0.30344849821042	480	1
CDK10	127	0.189214199269814	353	0.797818503728251	480	0.171726674875287
CDK12	127	0.819434463594155	353	0.547340285488198	480	0.717431159787993
CDK13	127	1	353	0.0425138271478148	480	0.0440743011898272
CDK3	127	0.377513734472135	353	0.571214555219484	480	0.706649594665816
CDK5R1	127	0.596713036679115	353	0.819188121508775	480	0.666191837517133
CDK5RAP1	127	1	353	0.0904495836687993	480	0.21299359780392
CDK5RAP2	127	0.355121786501989	353	0.164887408995748	480	0.192563058398738
CDK5RAP3	127	0.012198445038369	353	0.0125126687929921	480	0.0312420285702657
CDKAL1	127	0.0178006614992721	353	0.85733835404075	480	0.0884385623673686
CDKL1	127	1	353	0.235692730412881	480	0.318372952232462
CDKL4	127	0.354719535698501	353	0.59875013433803	480	0.253930594409532
CDKN1A	127	1	353	0.0634605250553499	480	0.0980685485574586
CDKN1B	127	0.415312428137532	353	0.146663627249394	480	0.684744125859487
CDKN1C	127	0.710223893372763	353	0.725945914347384	480	0.630292973639208
CDKN2A	127	1	353	0.286344550702722	480	1
CDNF	127	0.0242624823315023	353	0.306275919850038	480	0.0541992286446934
CDON	127	0.137101446650783	353	0.88947126540427	480	0.459366097160961
CDR2L	127	1	353	0.355935227601007	480	1
CDRT1	127	0.851039990834558	353	0.136073067113762	480	0.121061449223342
CDRT15L2	127	0.785399018001793	353	0.863918446843026	480	0.843927770924028
CDRT4	127	1	353	0.756741440037812	480	0.55253199824289
CDS1	127	0.795178860843122	353	0.712047201935117	480	0.645330477337173
CDSN	127	0.00810839372997341	353	1	480	0.170413712927041
CDT1	127	0.0138329008911935	353	0.219639339957121	480	0.0229689783463795
CDV3	127	0.795553052824049	353	0.719645377410298	480	0.687508893818058
CEACAM18	127	0.319867117771496	353	0.663551994769589	480	0.580301081591136
CEACAM19	127	0.691276277555661	353	0.475492959645863	480	1
CEACAM20	127	1	353	0.465393301421922	480	0.474792435508877
CEACAM4	127	0.123841040396038	353	0.649438132873605	480	0.391162279861989
CEACAM5	127	0.139401801246554	353	0.914756580991185	480	0.674853509807486
CEACAM6	127	1	353	0.576371898149008	480	0.235103278061595
CEACAM7	127	0.817322997824702	353	0.107115660907315	480	0.379904040856752
CEACAM8	127	0.273814203895066	353	0.307870526185045	480	0.176858866306203
CEBPZ	127	1	353	0.485045622417223	480	0.694511132404388
CECR2	127	0.0405063217423862	353	0.849515363747634	480	0.423701422350091
CECR6	127	0.0230090749136683	353	0.83050452125008	480	0.829891425077412
CEL	127	0.101128114172153	353	0.10005691870613	480	0.465448923084977
CELA2A	127	0.624156073194584	353	0.204206899715189	480	0.25922164136969
CELA2B	127	1	353	0.597566642470154	480	0.258219530732824
CELA3A	127	0.611205529357278	353	1	480	1
CELA3B	127	0.749821238795314	353	1	480	0.546990682299709
CELF2	127	0.359078238972992	353	1	480	0.632584337101436
CELSR1	127	0.292409419991188	353	0.787960205122074	480	0.670252087742111
CELSR2	127	0.0893067994848691	353	0.481672757757665	480	0.497074025021782
CELSR3	127	0.79163459824763	353	0.914100497814716	480	1
CENPB	127	0.868835588614753	353	0.841402560814549	480	1
CENPC	127	0.834380887495285	353	0.258700334980208	480	0.29123030971666
CENPE	127	0.700617754748451	353	0.120093034798403	480	0.204012961672671
CENPF	127	0.583640267724552	353	0.749376418010067	480	0.408371200685206
CENPJ	127	0.731726958253993	353	0.460103517101067	480	0.661526822295831
CENPO	127	1	353	0.740206726259582	480	0.881430244505308
CENPP	127	0.000369238925595372	353	0.180072456536706	480	0.00646099987218951
CENPT	127	0.0515078739607939	353	0.19835057619326	480	0.101390512553399
CENPW	127	0.15851917906244	353	0.474265706338623	480	0.204565548387186
CEP104	127	0.855899162351538	353	0.369113500441344	480	0.777656440378628
CEP120	127	0.352292868490984	353	0.0442957857151824	480	0.43186881953024
CEP128	127	0.185933751707816	353	1	480	0.89609957368464
CEP135	127	0.077147364186056	353	0.345618708078743	480	0.225961819495167
CEP152	127	0.723695916145685	353	0.323965545145996	480	0.688780972006469
CEP164	127	0.0842772388925128	353	0.685215645690836	480	0.0996474595214842
CEP170	127	0.4046171337129	353	0.0305547196367654	480	0.340716504013395
CEP170B	127	0.813961698039594	353	0.278548234881826	480	0.270803663472941
CEP192	127	0.202750968851802	353	0.0458364520090059	480	0.0113314835046714
CEP250	127	0.640520709928805	353	0.029651802146798	480	0.118088256967273
CEP290	127	0.0575284670718702	353	0.0352992578967845	480	0.150196683816504
CEP350	127	0.924724818277813	353	0.628986927531447	480	0.77448600038107
CEP41	127	1	353	0.383116568085446	480	0.199027629184893
CEP55	127	0.528773101550256	353	0.13828514746546	480	0.809778834529198
CEP57	127	1	353	0.785344343996975	480	0.386739554279375
CEP57L1	127	1	353	0.127144872279342	480	0.575299101300999
CEP63	127	0.377247222054034	353	0.664082921362216	480	0.443010926294863
CEP68	127	1	353	0.0568753325120742	480	0.0685195930912578
CEP70	127	0.337411212086188	353	0.778800584936559	480	0.341261879076657
CEP72	127	0.298212304557754	353	0.439439445406708	480	0.485184939558846
CEP76	127	0.903686893918236	353	0.19609124304518	480	1
CEP78	127	0.133865635442737	353	0.624698069881011	480	0.809296190935754
CEP85	127	0.100482414465126	353	0.701077829815285	480	0.0659511590795485
CEP85L	127	1	353	0.188642627673437	480	0.247658012198019
CEP89	127	0.430668843070198	353	0.587604919645511	480	1
CEP97	127	0.0173969926564252	353	0.267578758546879	480	0.0524389647321792
CER1	127	0.766095658662501	353	0.521270334014865	480	1
CERCAM	127	0.239010260214857	353	0.0403686007676724	480	0.00836363204116219
CERK	127	0.175732974510247	353	0.730712905255386	480	0.762368940607651
CERKL	127	0.220979516280948	353	0.192775511641139	480	0.0801378309643821
CERS4	127	0.836221279323171	353	0.273210960823719	480	0.623522345965635
CERS5	127	0.0586108770608901	353	0.422654161292448	480	0.633187364685937
CES1	127	0.580296963438938	353	0.0410658553355605	480	0.264739502880606
CES2	127	1	353	0.76174551575795	480	0.371170281001704
CES3	127	0.390452481174251	353	0.602315259550983	480	0.741205401801693
CES4A	127	0.161146497093361	353	0.131365317761932	480	0.275730052088025
CES5A	127	1	353	0.21632107054474	480	0.263943022861549
CETP	127	0.838487813155714	353	0.332509885750926	480	0.338295260745005
CFB	127	1	353	0.660188034378937	480	1
CFD	127	1	353	0.634815704163533	480	0.750291376859515
CFH	127	1	353	1	480	0.17799563041553
CFHR2	127	0.212523626645184	353	0.672183009725399	480	0.590714411539931
CFHR3	127	0.873078505646934	353	0.28768365143616	480	0.345774422775475
CFHR4	127	1	353	0.259031106368288	480	0.495240722489411
CFHR5	127	0.0339233384974349	353	0.0962233935112	480	0.585761002817539
CFI	127	0.0827128136714204	353	0.678337813699599	480	0.855324783519149
CFLAR	127	0.741162275800696	353	0.0336326914575437	480	0.331468661277396
CFTR	127	0.615122766436445	353	0.378829920696462	480	0.70714734159787
CGN	127	0.556452425108805	353	0.161800040289415	480	0.106810555400518
CGNL1	127	0.127657488569988	353	0.715527164421585	480	0.450723820499834
CGREF1	127	0.869600794779757	353	0.629585047412696	480	0.441978580798053
CHAD	127	0.235464808962681	353	0.125457952483787	480	0.191706521576009
CHADL	127	0.815480037446154	353	1	480	1
CHAF1A	127	0.57922815735706	353	0.521187702699592	480	0.254233118829661
CHAF1B	127	0.583231689469715	353	0.360053994488734	480	0.813543642560219
CHAMP1	127	0.360488660801092	353	0.741078978105377	480	0.713112114225865
CHAT	127	0.597151200569929	353	1	480	0.623884386750915
CHD1	127	0.500895157374079	353	0.748782936020209	480	1
CHD1L	127	1	353	1	480	1
CHD5	127	1	353	0.847614603746232	480	0.370107189073312
CHD6	127	0.923647763540994	353	1	480	1
CHD7	127	0.0874138653455533	353	0.86966261674817	480	0.235438537924813
CHD8	127	0.52292192999859	353	0.424583444864517	480	0.707048007175318
CHD9	127	0.226928253792861	353	0.796587569624025	480	0.757322716881774
CHDH	127	0.0604541409240403	353	0.450706833022998	480	0.356921966287191
CHEK2	127	0.440282953401497	353	0.809096170154935	480	0.477594192624136
CHGA	127	0.512901819015226	353	0.86680224943363	480	0.237308518812725
CHGB	127	0.232462994371281	353	0.573114480028835	480	0.486729557095975
CHI3L1	127	0.0716790911085621	353	4.94395927530533e-08	480	0.017480216714574
CHI3L2	127	0.167859621530505	353	0.636160072156111	480	0.569340712090311
CHIA	127	1	353	1	480	1
CHIT1	127	0.671445238441315	353	0.570164728009378	480	0.440837029924049
CHKB	127	1	353	0.132628607089415	480	0.260873028387993
CHL1	127	0.715499262265625	353	0.813371427347697	480	0.363816236058595
CHMP1A	127	1	353	0.280277365685886	480	0.427248153412992
CHMP4A	127	1	353	1	480	0.594424148513578
CHMP7	127	0.00145122048258639	353	0.54386746539808	480	0.199590294031302
CHORDC1	127	1	353	0.02362331987009	480	0.18002680546965
CHPF	127	1	353	0.443756580874773	480	0.183246055346595
CHPF2	127	0.765728593634503	353	0.524502159905952	480	1
CHRD	127	0.435855100912647	353	0.895937032603923	480	1
CHRDL2	127	0.346604781878857	353	0.232519595774173	480	0.50135464739761
CHRM2	127	0.815887800162833	353	0.422967280080818	480	0.449378893655573
CHRM3	127	0.270444124211942	353	0.319301520388059	480	1
CHRM5	127	0.160792481147531	353	0.0734421761398743	480	0.0364232186316463
CHRNA1	127	0.658904808738643	353	0.772841332967707	480	0.513605022598495
CHRNA10	127	0.622936401335275	353	0.0308989212426204	480	1
CHRNA2	127	0.855701601126719	353	0.0439471172675708	480	0.256294918485988
CHRNA4	127	0.8468204732134	353	0.805852260858387	480	0.455882919621345
CHRNA6	127	1	353	0.0860062175595925	480	0.150922981704785
CHRNA9	127	0.0891148544811818	353	0.0917445479391108	480	0.00186454899536104
CHRNB4	127	0.736102337851264	353	0.523640378484803	480	0.524683928287199
CHRND	127	1	353	0.865199748955264	480	0.618322860527748
CHRNE	127	0.423044156346751	353	0.0391019256174822	480	0.0336082891551217
CHRNG	127	0.676403481087251	353	0.372247650588716	480	0.402263183263027
CHST11	127	0.258585174655172	353	0.822384048553371	480	0.868880643517642
CHST15	127	0.747197456380381	353	0.784597052742135	480	0.715088234127431
CHST2	127	0.806978489395799	353	0.534598297864322	480	0.608447491164813
CHST4	127	1	353	0.208418671811409	480	0.204007577187697
CHST5	127	0.340357606095734	353	0.809854924745326	480	0.529114740126553
CHST6	127	0.543103146486412	353	0.839623695251234	480	0.537811861530302
CHST8	127	0.815651362122841	353	0.0406944225026555	480	0.148785071562637
CHTF18	127	0.782662392159649	353	0.606802015635743	480	0.440008337272085
CHURC1	127	1	353	1	480	0.832154631581721
CIAPIN1	127	0.683699965498448	353	0.867386071078956	480	0.643231642397482
CIB2	127	0.818263521585102	353	0.265143336891831	480	1
CIB4	127	0.00410903140017183	353	0.569249968263864	480	0.0342301645732914
CIC	127	0.403522679382643	353	0.285842293034175	480	0.420528730321317
CIDEA	127	1	353	0.542934951859863	480	0.594630666321483
CIITA	127	0.283576243570122	353	0.589739528975595	480	0.210031049987207
CILP	127	0.283320852758155	353	0.0236854678365281	480	0.0898893825966951
CILP2	127	1	353	0.774447090173805	480	1
CIPC	127	0.0311002189565125	353	0.642282759096103	480	0.650201398730011
CIR1	127	0.713665793947624	353	0.524076464382072	480	0.734149824078913
CIT	127	0.132760148257991	353	0.185845637486144	480	1
CIZ1	127	0.890876295709883	353	1	480	0.757177153624597
CKAP2	127	0.805863502114341	353	1	480	0.905091059353664
CKAP2L	127	0.133887483330725	353	0.766856124621591	480	0.488782882563129
CKAP4	127	0.209257332115307	353	0.503160661471471	480	0.784523848777223
CKB	127	0.525372642395328	353	0.201554362582854	480	0.479884659415631
CKM	127	0.00616600223704666	353	0.753744894409401	480	0.11557363586722
CLASP1	127	0.571317863387341	353	0.505298827733704	480	1
CLASP2	127	0.688585287981797	353	0.396065872405198	480	0.457028804970472
CLASRP	127	0.172066881280225	353	0.320957574649641	480	0.682347740119738
CLC	127	0.237179250766531	353	0.436586147949212	480	0.673700971630714
CLCA1	127	0.263639127015855	353	1	480	0.371400734868483
CLCA2	127	0.253357317637517	353	0.692094353997515	480	0.82887464759645
CLCA4	127	0.0773800636826273	353	0.497940227417453	480	0.243767469136103
CLCC1	127	0.750187565548435	353	1	480	0.590814600984506
CLCF1	127	0.883999909704925	353	0.0616411708732696	480	0.286418362908862
CLCN1	127	0.38521667001572	353	0.521686719963672	480	0.409526394067429
CLCN2	127	0.201454966844212	353	0.751684132482624	480	0.336569637425835
CLCN3	127	0.746545750215903	353	0.0397626257600411	480	0.284576174169203
CLCN6	127	0.291068212350496	353	0.765545982802646	480	1
CLCN7	127	0.0223393042028659	353	0.426238313250449	480	0.0192459025043809
CLCNKA	127	0.806143795229912	353	0.631692998518269	480	1
CLCNKB	127	0.0026814988497712	353	0.526344731828768	480	0.48676774848042
CLDN22	127	0.201256555645433	353	0.636840285203216	480	0.635432922553955
CLDN23	127	0.0142036063851486	353	0.613101877332269	480	0.028996033599744
CLDN3	127	0.659482642590313	353	0.475083598773357	480	0.330934490682906
CLDND1	127	0.0660160960024528	353	0.820827298339144	480	0.0589827133451699
CLDND2	127	0.805166779168395	353	0.528008417146749	480	0.566544639474551
CLEC14A	127	0.605456734407632	353	0.555383524449759	480	1
CLEC16A	127	0.83982665707884	353	0.166414573745674	480	0.343898203482278
CLEC18B	127	0.514205737083175	353	1	480	1
CLEC3A	127	0.857873008314389	353	0.33141691198033	480	0.630088463863335
CLEC4F	127	0.0287341539695313	353	0.852888141677033	480	0.855964863830958
CLEC4M	127	0.769028451949016	353	0.846441958075627	480	0.721908659009962
CLEC6A	127	0.89664161256661	353	0.277519703767295	480	1
CLEC9A	127	0.74346046309367	353	0.122286642286908	480	0.647561917027324
CLECL1	127	0.366432264677278	353	0.872778533134575	480	1
CLGN	127	0.427296106011778	353	0.337115834470982	480	0.316457774381391
CLIC3	127	0.686312571410697	353	0.120520054228845	480	0.222859247923185
CLIC5	127	0.175278719612532	353	0.32010931718705	480	0.401392889827656
CLIC6	127	0.0863450132327175	353	0.145868627775038	480	0.336184863774884
CLIP1	127	0.366261407968506	353	0.894632399537155	480	0.204106391327021
CLIP2	127	0.550523607591441	353	0.701754973955894	480	0.646826791007447
CLIP4	127	0.442042056514929	353	0.715868787486012	480	1
CLK2	127	0.8691384003855	353	0.83470796523558	480	1
CLK3	127	0.626992267219265	353	0.901467982183976	480	0.238774758527167
CLK4	127	0.149952150601807	353	0.602035416587402	480	0.398059677035548
CLMN	127	0.803978396256014	353	0.512328257951789	480	0.403156119073711
CLN3	127	0.89664161256661	353	0.800507476725916	480	0.805202519083516
CLN5	127	0.740572376325146	353	1	480	1
CLN6	127	0.125709711075343	353	0.815173101084834	480	0.711156999292766
CLNK	127	0.69189621793607	353	0.332036194510694	480	0.386101885330146
CLPX	127	0.634025819212608	353	0.147699593678665	480	0.24933072849741
CLRN1	127	0.195355249456474	353	0.158179472312488	480	0.0757119288896608
CLRN3	127	0.853235573787967	353	0.265792911489836	480	0.772712252864043
CLSPN	127	0.712603164753908	353	0.157289339037583	480	0.207340155845965
CLSTN1	127	0.392000187934735	353	0.6822537858644	480	0.706294573193368
CLSTN2	127	0.0406450484602121	353	0.730165219554708	480	0.196409284430441
CLSTN3	127	0.137152813498337	353	0.26000282011415	480	0.786718510705279
CLTCL1	127	0.700720867766348	353	0.369495769236991	480	0.17785746141336
CLUAP1	127	0.401090098602678	353	0.746602295632782	480	0.523061775060524
CLUH	127	0.101979093745717	353	0.491252346304901	480	0.15842710411976
CLUL1	127	0.0621221378278476	353	0.51414511743763	480	0.0933007247343884
CLVS1	127	0.0418010129913813	353	0.400638169986446	480	1
CLVS2	127	1	353	0.52975809832083	480	0.639153217620477
CLYBL	127	0.10398637741764	353	0.470157449415569	480	0.526308140406469
CMIP	127	0.0738648383920231	353	0.230028751878808	480	0.0711461342501324
CMKLR1	127	0.787895569781223	353	0.454723720775859	480	0.816619233132889
CMPK1	127	0.182333512487684	353	0.0707385771261257	480	0.0917022680823015
CMPK2	127	0.804681960670133	353	0.575253461795989	480	0.873273367464255
CMSS1	127	0.178486390168673	353	0.147884306262647	480	0.842214357208626
CMTM5	127	1	353	0.319292302468446	480	0.288330787715682
CMTR2	127	1	353	0.138941560952969	480	0.727148667464075
CMYA5	127	0.000849145482852087	353	0.13258940678012	480	0.170218116603439
CNBD1	127	0.255555324528109	353	1	480	0.345011451161102
CNBD2	127	1	353	1	480	0.835412529554171
CNDP1	127	1	353	0.0223579642855721	480	0.458409334163406
CNDP2	127	0.141268620183975	353	0.703220070378376	480	0.458344376999728
CNGA1	127	0.00736819849578074	353	0.5061207463226	480	0.549117427838291
CNGA3	127	0.608591527650323	353	0.784179767357607	480	1
CNGA4	127	0.7523113335793	353	0.248224396032932	480	0.201775203835311
CNGB1	127	0.0670678692432786	353	0.172226060298314	480	0.0295673031905932
CNGB3	127	0.0840502261283249	353	0.492328555058952	480	0.117502460397179
CNKSR1	127	0.131919885712371	353	0.263530727972478	480	0.279106325298471
CNKSR3	127	0.950530196707401	353	0.438743278155612	480	0.500554898013974
CNN1	127	0.0240644677634944	353	0.845161817983407	480	0.122144216846334
CNN3	127	0.0868510010777838	353	0.0837931872685105	480	0.164248294168426
CNNM1	127	0.0185861412681556	353	0.71512674667852	480	0.192480889314805
CNNM3	127	0.736208583916865	353	0.122012190632955	480	0.0738636907397972
CNOT1	127	1	353	0.376639267133962	480	0.399662991600501
CNOT10	127	1	353	0.601254768668092	480	0.394219510328275
CNOT3	127	0.824847144788932	353	0.789555838583214	480	0.575384599658934
CNOT6	127	1	353	0.12302581461028	480	0.0581469071330223
CNP	127	1	353	0.251980323388912	480	0.413450810915231
CNST	127	0.00613920416641045	353	0.681793711524203	480	0.868220794582254
CNTF	127	1	353	0.510431371304657	480	0.497230731631676
CNTLN	127	0.486011311790534	353	0.541816988796196	480	0.689756638316421
CNTN2	127	0.489358342220886	353	0.851905010567039	480	0.860039940100044
CNTN3	127	0.425203854064895	353	0.648223840510131	480	0.807412343446282
CNTN4	127	0.751194137350695	353	1	480	0.778760060047493
CNTN5	127	0.746890750799251	353	0.778266943972122	480	0.768833529083481
CNTN6	127	0.0934562404441909	353	0.0170295522351533	480	0.0282630633608053
CNTNAP1	127	0.269211812767787	353	0.642432974528496	480	0.252797500071805
CNTNAP2	127	0.0242113304120559	353	1	480	0.718974227114808
CNTNAP3	127	0.123164598292525	353	0.672436878282718	480	0.293102803724769
CNTNAP3B	127	0.893593897496475	353	0.0403757061379169	480	0.171321344152319
CNTNAP4	127	0.429707239648674	353	0.206798016613876	480	0.395855855019718
CNTNAP5	127	1	353	0.0410536649720509	480	0.122169325288254
CNTRL	127	0.403189897106949	353	0.904307913092542	480	0.758566896038279
CNTROB	127	0.5535203818831	353	0.585952319574926	480	0.214831728245241
COA1	127	0.89664161256661	353	0.195635927444991	480	0.200866840878886
COA4	127	0.597005065428668	353	0.541517609876403	480	0.834922863587216
COBL	127	0.712256133417144	353	0.259262711021472	480	0.0855986700970481
COBLL1	127	0.261640829673862	353	0.836820072236259	480	0.793043062248827
COCH	127	0.787027710712002	353	0.0368323455733609	480	0.0169565372561034
COG1	127	0.174250675876623	353	0.196454204328722	480	0.529806909640445
COG3	127	0.708583887261432	353	1	480	0.803002738583039
COG4	127	0.81399530937233	353	0.579887394134361	480	0.494281062683169
COG5	127	0.675941836736742	353	0.344232034128148	480	0.488612392371871
COG6	127	0.764842081910645	353	0.435650687374501	480	0.744358408877903
COG7	127	0.499303425602438	353	0.54561287194288	480	0.599766050492246
COIL	127	1	353	0.612291721239925	480	0.653514596488221
COL10A1	127	0.258136763074522	353	0.7305900515715	480	0.852017899347784
COL11A1	127	0.295783777175179	353	0.5637615229082	480	0.496464382269784
COL11A2	127	0.584792633255427	353	0.692833727040514	480	0.898791132999735
COL12A1	127	0.82242949740972	353	0.0992374484578371	480	0.376430602485061
COL13A1	127	0.90788802939913	353	0.690625195395833	480	0.261059511115044
COL14A1	127	0.0875267551829516	353	0.0117671134211466	480	0.200309719411806
COL15A1	127	0.263105521010691	353	0.50629294916175	480	1
COL16A1	127	0.790536216413184	353	0.811583033723739	480	0.718617849167852
COL17A1	127	0.802363062561964	353	0.246809950175582	480	0.254710858158605
COL18A1	127	0.0632702542947238	353	1	480	0.461234064455409
COL19A1	127	0.366746076287605	353	0.475461916471424	480	0.0967487705676132
COL1A1	127	0.337548241226072	353	0.0621141495818884	480	0.071067222582104
COL1A2	127	0.113647593447116	353	0.422571596112504	480	0.28397836273502
COL20A1	127	0.0314133095396085	353	0.153785565642873	480	0.450010712480593
COL21A1	127	0.371624498196914	353	0.306965681946918	480	0.84867970210067
COL22A1	127	0.461910506045618	353	1	480	0.592626347810702
COL23A1	127	0.0843649177496516	353	0.631218174177849	480	0.691952889684138
COL24A1	127	0.858865469677389	353	0.837785194500178	480	0.7961357448405
COL25A1	127	0.856741047748673	353	1	480	1
COL27A1	127	0.205354610099182	353	0.0344995036752779	480	0.142183850907861
COL28A1	127	0.764103691971233	353	1	480	1
COL2A1	127	0.00565447681795406	353	0.899409779088921	480	0.00232641746940243
COL3A1	127	0.772814481703465	353	0.20647722919078	480	0.690099243781805
COL4A1	127	0.447629224306448	353	0.443811365073468	480	0.809386773329422
COL4A2	127	1	353	0.521319788208718	480	1
COL4A2-AS2	127	0.628524299451174	353	1	480	0.679007306458212
COL4A3	127	0.0487567336066831	353	1	480	0.528879028227822
COL4A4	127	0.690730098475513	353	0.335500100198105	480	0.182307720850185
COL5A1	127	0.535080892839592	353	0.359125477970926	480	0.588895246885425
COL5A2	127	0.711185143422641	353	1	480	0.695263928247089
COL5A3	127	0.860658167223769	353	0.547629119155002	480	1
COL6A1	127	0.528929707511592	353	0.20270325091899	480	0.453592024855576
COL6A2	127	0.476183323637336	353	1	480	0.880187597646019
COL6A3	127	0.0488533096707439	353	0.925802645764361	480	0.689641097931755
COL6A5	127	0.0213400904056902	353	0.173980851301472	480	0.0865504425095937
COL6A6	127	0.0266732025393422	353	0.560597192178881	480	0.106706452916451
COL7A1	127	0.859851172402473	353	0.160466739551887	480	0.826729762282557
COL8A1	127	0.00496657171321691	353	0.613821800045321	480	1
COL8A2	127	0.803975334881427	353	0.396066295827194	480	0.90208382904439
COL9A1	127	0.762509709276906	353	1	480	1
COL9A2	127	0.0241688917478546	353	0.682902396896681	480	0.828535594366932
COL9A3	127	0.0585184003792741	353	0.0285761837934957	480	0.231817070511791
COLCA2	127	0.459816895428104	353	0.596020749566906	480	0.468489288656478
COLEC10	127	0.341131768810304	353	0.380586420910496	480	0.0523576654066758
COLEC11	127	0.820038351136603	353	0.680059954396827	480	0.791863676030272
COLEC12	127	0.189345198684039	353	0.441665111971541	480	0.768025910236187
COLGALT1	127	0.122438121661031	353	0.527751106728626	480	0.762590002891912
COLGALT2	127	0.662142086865834	353	0.179117139930914	480	0.0297058663137564
COMMD8	127	0.0986555255429506	353	0.448849040620599	480	0.366563409963454
COMP	127	0.824854942313371	353	0.512441779084439	480	0.654853972085578
COMT	127	0.866845149321316	353	0.603918135107148	480	0.301311663868643
COPB2	127	0.757641571304625	353	0.852747500861242	480	1
COPE	127	0.167859621530505	353	0.763436124836102	480	0.305706341178781
COPG1	127	1	353	0.855649486038658	480	1
COPS7B	127	0.318843293153084	353	0.745143594030156	480	0.586744341433221
COQ3	127	0.808506774111054	353	0.854521056122365	480	0.60688268778958
COQ4	127	0.186632971370121	353	0.572392694381669	480	0.435355180470222
COQ6	127	7.4470557041404e-13	353	0.484245847484058	480	0.590501348854777
COQ9	127	0.308182149076168	353	0.314962933253805	480	0.437341404829077
CORIN	127	0.886745310302608	353	0.683845691982006	480	0.690361899970612
CORO1B	127	0.0655764464367396	353	0.30406900270281	480	0.172664920773889
CORO7	127	0.485500898635069	353	0.0153624454185574	480	0.030999461535292
COX10	127	0.00330345425420608	353	0.443155276923203	480	0.55556681043813
COX15	127	0.208816632443214	353	0.257954888359715	480	0.353564611030738
COX18	127	0.104978642892284	353	1	480	0.193238013756981
COX6B2	127	0.443930899114403	353	0.441117274419111	480	0.566637500155347
COX8C	127	0.578608218761469	353	0.453792730353128	480	0.687498983222072
CP	127	0.659159841089904	353	0.575742860158007	480	0.78025195905568
CPA1	127	0.596170892248888	353	0.143932868300304	480	0.459524938176071
CPA2	127	0.210345446414775	353	0.240554371908632	480	0.124776940100057
CPA3	127	0.119114793136532	353	0.183826626152696	480	0.215823476266696
CPA4	127	0.264749300777859	353	1	480	0.747096943343522
CPA5	127	0.38770375299069	353	0.401905338479533	480	0.403995683165584
CPA6	127	0.0337647110775531	353	0.691877812847769	480	0.668507104230932
CPAMD8	127	0.839539119588242	353	0.758536569415365	480	0.796018403752915
CPB1	127	0.145542586961084	353	0.170730348000674	480	0.276224138747876
CPD	127	0.748011534449514	353	0.419603337574799	480	0.806581636914411
CPEB1	127	0.754923220230286	353	0.327256457195346	480	0.3275779244293
CPEB2	127	0.664501335292138	353	0.82340230161159	480	0.530318867074595
CPEB4	127	1	353	0.0342479652139567	480	0.191179675593714
CPED1	127	0.334612360049138	353	0.918406233264938	480	0.461833660098509
CPM	127	0.601619489447996	353	0.111962866983167	480	0.255366673910879
CPN2	127	0.426304673864286	353	0.210799463628355	480	0.35789550931179
CPNE1	127	0.0517649468256979	353	0.280900705421962	480	0.00274385631129248
CPNE2	127	0.830219955940242	353	0.323545441984319	480	0.749704723711662
CPNE3	127	0.780350827871458	353	0.39125053222952	480	0.464633434770338
CPNE5	127	0.791814334618216	353	0.431105953740322	480	0.729622295013092
CPNE7	127	0.730955911756607	353	0.387326871492757	480	0.669223443000062
CPPED1	127	0.669497086583878	353	0.520219885725703	480	0.423384793583721
CPQ	127	0.672166916633467	353	0.714994862196837	480	0.364614766781087
CPS1	127	0.170358358911461	353	0.235384802731242	480	0.0464427225835018
CPSF1	127	0.00698713812840079	353	0.662971454830921	480	0.261404030995737
CPSF3	127	0.00405278097152306	353	0.881240446490304	480	0.631816750318934
CPSF4	127	0.733904648647444	353	1	480	1
CPT1A	127	1	353	1	480	0.709024977163439
CPT1B	127	0.807999228290792	353	0.767437597791321	480	0.460216226729318
CPT1C	127	0.845522179742133	353	0.33933576978642	480	0.368277823331945
CPT2	127	0.6569528294072	353	0.135716529253838	480	0.492622762391106
CPVL	127	0.149683836382388	353	0.506153267389921	480	0.0715017688909179
CPXM1	127	0.155307299870062	353	0.57858232887368	480	0.796931600331454
CPXM2	127	0.0875727367213419	353	0.712012160294553	480	0.295048531568018
CPZ	127	0.768364729368546	353	0.497503922051227	480	0.0489280421631235
CR1	127	0.28359289046097	353	0.0791134801230705	480	0.62087748008835
CR1L	127	0.0744147557656365	353	0.678114417651834	480	0.024639381846712
CR2	127	1	353	0.413621081751642	480	0.714451508334211
CRADD	127	0.111227822054965	353	0.0658539406799255	480	0.0809535270989874
CRAT	127	0.0125304332207551	353	0.604404020908821	480	0.212440848152194
CRB1	127	0.884173151611126	353	0.142036433850443	480	0.34246018599694
CRB2	127	0.132987699751278	353	0.579401117194231	480	0.129905792884533
CRBN	127	0.615340044830559	353	1	480	1
CREB3	127	0.00500132331344938	353	0.564214986452082	480	0.0116516106956081
CREB3L1	127	1	353	0.409702779522259	480	0.578975928119233
CREB3L2	127	0.654579121302287	353	0.663901753156018	480	0.776927668244603
CREB3L3	127	0.86609905233024	353	0.517428851882134	480	0.518791233218651
CREB3L4	127	0.743988897728491	353	0.662140934460642	480	1
CREBBP	127	0.808784824756544	353	0.548544557106876	480	0.606868527688099
CRELD1	127	1	353	0.880995688082253	480	0.754174254472534
CRHBP	127	0.539786956396926	353	0.705778128157074	480	0.512055295469874
CRHR2	127	0.81443760084807	353	0.743029120572291	480	1
CRIM1	127	0.065037685980865	353	0.102173912101158	480	0.139920840383429
CRISP1	127	1	353	0.332613622449801	480	0.429963110354426
CRISPLD2	127	0.147790465097289	353	0.0535248193271406	480	0.0237899920027035
CRLF1	127	0.166905509594692	353	0.697503771865089	480	0.306035190973107
CRMP1	127	0.603561536746711	353	0.755306500487848	480	0.873101890021599
CRNKL1	127	0.691385665730448	353	0.671415014184509	480	0.751929560956657
CRNN	127	1	353	0.289262138705965	480	0.040313169807902
CROCC	127	0.167405130744945	353	0.467821459478344	480	0.574582774345146
CROT	127	0.875990166410582	353	0.0215572705211351	480	0.0292481983383607
CRP	127	0.367649994319883	353	0.259167822116563	480	0.377397469919772
CRTAC1	127	0.593573348025283	353	0.733852728773693	480	0.742752545661513
CRTAP	127	0.63236648411353	353	1	480	1
CRYAB	127	0.789999714998969	353	0.369042899221225	480	0.777279407971746
CRYBA4	127	0.543851856663423	353	0.512485323622996	480	0.497116864522067
CRYBB1	127	0.807708808697869	353	0.694229736354839	480	0.789514870261697
CRYBB2	127	0.248979366275651	353	0.790484792051983	480	0.743567573661358
CRYBB3	127	0.723178977126993	353	0.741126880953134	480	0.719298207229762
CRYBG3	127	0.724368489551415	353	0.47041198247821	480	0.534471509572471
CRYGA	127	0.787092055194075	353	0.587300074468378	480	0.53026233429842
CRYGD	127	0.858652087218933	353	0.287530195396151	480	0.480466010393512
CRYGN	127	0.467586086527977	353	0.262392547363151	480	0.188807348053109
CRYZ	127	0.6048391927758	353	0.12416175199041	480	0.408043515429784
CRYZL1	127	0.856971179071454	353	0.0436937721810818	480	0.435343449307884
CSAD	127	0.501593628221746	353	0.754949577533823	480	0.748476029261282
CSE1L	127	0.0255089794707564	353	0.326308444146618	480	0.157807865733426
CSF1	127	0.448947672054917	353	0.136703002220288	480	0.251356098962591
CSF1R	127	0.131254299872512	353	0.359511649526028	480	0.0908398290726416
CSF2RB	127	0.832496859616225	353	1	480	0.49542568819551
CSF3	127	1	353	0.0606573342000918	480	0.375525730086256
CSF3R	127	0.853605517820907	353	0.620886756949717	480	0.650323038226811
CSGALNACT1	127	0.642217209846778	353	0.574572969882644	480	0.699549647602267
CSH2	127	0.0277860966872059	353	0.822893513942355	480	1
CSHL1	127	0.107968504700046	353	0.44273572539611	480	0.266384838114991
CSMD1	127	0.392134089689806	353	0.504059907163361	480	0.4098705264371
CSMD2	127	0.297681493889236	353	0.148717405431082	480	0.439551711044433
CSMD3	127	0.188004019289715	353	0.803878490036298	480	0.377029424848786
CSN2	127	0.560507948792186	353	0.69787280020388	480	1
CSNK1G2	127	0.565561091906718	353	0.213476418944328	480	0.808577534444904
CSNK2A3	127	0.426753274265081	353	1	480	0.67731755606114
CSPG4	127	1	353	0.235086415974016	480	0.429095622638443
CSPP1	127	0.843013939737244	353	0.508991355861335	480	0.406340838159498
CSRNP1	127	0.0532238377255486	353	0.442080752025853	480	0.0661118850660741
CSRNP3	127	0.0200437353194741	353	0.858783055780602	480	1
CST1	127	1	353	0.609861094497691	480	0.690158098454578
CST5	127	0.805094291816043	353	0.564017285365478	480	0.343895317687892
CSTF2T	127	0.159825998560443	353	0.0262849750927946	480	0.0133269018496707
CTAGE1	127	1	353	0.896620160941257	480	1
CTAGE4	127	0.627668241576698	353	0.552608420802025	480	0.43388424466988
CTBP2	127	0.461702185664412	353	0.81395995245009	480	0.64168255299554
CTBS	127	0.849957627998453	353	0.690509466159359	480	0.885806788877397
CTC1	127	0.495775388524745	353	0.550409614923236	480	0.186468770507034
CTCF	127	0.127193416757256	353	0.283327217303903	480	0.156091037027118
CTCFL	127	0.302874686401901	353	0.372840957748846	480	0.365707923007637
CTDP1	127	0.277496626704815	353	0.604787807094776	480	0.500120631219194
CTDSP1	127	1	353	0.826252151551757	480	1
CTHRC1	127	0.467906101296508	353	0.14571944974242	480	0.485722494434681
CTNNA1	127	0.460611125075738	353	0.306240789035913	480	0.298755785930638
CTNNA2	127	0.670799684580161	353	0.038644383905058	480	0.0294043159407097
CTNNA3	127	0.10153968190797	353	0.0530893503142456	480	0.110783927502061
CTNNBL1	127	0.80175364468968	353	0.0424601714599256	480	0.00717798912739154
CTNND1	127	0.0153840329405662	353	0.834864829109988	480	0.570807243080199
CTNS	127	1	353	0.83032305566998	480	0.646653985009998
CTR9	127	0.705218228298578	353	0.140981296076495	480	0.428675621452031
CTRB1	127	0.91242076911077	353	0.443298458659673	480	0.423598089870697
CTRC	127	0.146589825562058	353	0.031175584196648	480	0.0473421393775113
CTSB	127	0.042094178303963	353	0.189731145599598	480	0.551316517191285
CTSE	127	0.0121171568072775	353	0.73767088205731	480	0.860249995606395
CTSF	127	0.289319220570107	353	0.675651594876527	480	1
CTSH	127	0.965868103744246	353	0.744982291600338	480	0.514077597038016
CTSL	127	0.583729984377758	353	0.772523241876512	480	0.841777291181185
CTSW	127	0.614392175646171	353	0.846879578469216	480	0.787654089674812
CTSZ	127	0.0721404669576479	353	0.072710186274615	480	0.129982899219712
CTTN	127	0.743080432388415	353	0.840157972525506	480	0.697409006104657
CTTNBP2	127	0.359205970643322	353	0.484333252570154	480	1
CTTNBP2NL	127	1	353	0.275030835655157	480	0.263489429533144
CTU2	127	0.571712529237054	353	0.477567616997111	480	0.867082139309636
CUBN	127	0.776307140608047	353	0.929182874472325	480	0.564304793811065
CUL4A	127	0.553700803872929	353	0.127367830035051	480	0.0940575716859838
CUL7	127	0.8710586343747	353	0.456582292680928	480	0.451029419585489
CUL9	127	0.110830527076551	353	0.511225496118524	480	0.0580866061732515
CUX1	127	0.659266419957714	353	0.152040047629791	480	0.514557523885771
CUX2	127	0.292302184332671	353	0.760308830340353	480	0.128034719821146
CUZD1	127	0.0926752631246215	353	0.0268941337995567	480	0.180521882970095
CWC22	127	0.475737607046859	353	0.524334516929178	480	1
CWF19L2	127	1	353	0.0875072759880571	480	0.355142632486601
CWH43	127	1	353	0.85508635830534	480	1
CX3CL1	127	0.426024801518742	353	0.190986391386816	480	0.209896841878481
CX3CR1	127	0.402488120536556	353	1	480	1
CXADR	127	0.771338780433623	353	0.280618948744901	480	0.0788079677879314
CXCL10	127	0.979848549366945	353	0.522348785595526	480	0.796028260533482
CXCR1	127	0.0870114001491841	353	0.243510952980755	480	0.599289846120544
CXCR2	127	0.241056841880716	353	1	480	0.505189641237774
CYB5D1	127	0.05371867126363	353	0.561162504470764	480	0.319193388916876
CYB5R3	127	0.00598741503557831	353	0.579673022023193	480	0.057183841493445
CYB5R4	127	0.620320418223652	353	0.8018531702051	480	0.588284519212586
CYBA	127	0.438453437101441	353	0.067951966505832	480	1
CYBRD1	127	0.15555620281939	353	0.534608936588288	480	0.560188635148596
CYC1	127	1	353	0.262008344782006	480	0.338212946959588
CYFIP1	127	0.775816085686665	353	0.651524928047421	480	0.603594602096294
CYFIP2	127	0.442861913221688	353	0.623810821368947	480	0.620438350354974
CYHR1	127	0.126386907167608	353	1	480	0.766066559055579
CYLC2	127	0.798611170528923	353	0.0982086677704829	480	0.406701995822054
CYP11A1	127	0.666172538621013	353	0.168986269000353	480	0.506856987362789
CYP11B1	127	1	353	1	480	1
CYP11B2	127	1	353	0.779097973813141	480	0.911820311245897
CYP1A1	127	1	353	0.290879481680771	480	0.767137881222965
CYP1A2	127	1	353	0.0717259853682889	480	0.179268645344144
CYP1B1	127	0.716503996444892	353	0.0122720674474547	480	0.51756659192937
CYP20A1	127	0.817825547614745	353	0.776814100067428	480	0.604646046118935
CYP21A2	127	0.65002529539787	353	0.837177980883676	480	0.613144371664421
CYP24A1	127	0.107942145695947	353	0.112740860608872	480	0.318041743616502
CYP26A1	127	0.843133593934008	353	0.0359653583703395	480	0.0513167324486601
CYP26C1	127	1	353	0.438654342855412	480	0.700634396401417
CYP27A1	127	0.746353306245698	353	1	480	0.590028583769895
CYP2A13	127	0.0793926276092059	353	0.554600155041157	480	0.610300148392711
CYP2A6	127	0.1902922055455	353	0.814314269386527	480	0.518610537988515
CYP2B6	127	0.0635464853723169	353	0.785574329034356	480	0.741230741745924
CYP2C18	127	0.110168604446164	353	0.305051177310548	480	0.230756987053931
CYP2C19	127	0.0454646187113401	353	0.464214593187111	480	0.270553659073784
CYP2C8	127	1	353	1	480	1
CYP2C9	127	0.636409015590455	353	0.702652779487594	480	0.853800471698103
CYP2D6	127	0.706642266871769	353	0.671827935161158	480	0.65276430525272
[truncated: 7,577 more rows]
