# Supplementary material for: Rare variants in IFFO1, DTNB, NLRC3 and SLC22A10 associate with Alzheimer’s disease CSF profile of neuronal injury and inflammation
Source: Mol Psychiatry. 2022 Feb 16;27(4):1990–9. doi: 10.1038/s41380-022-01437-6 (PMC9126805; doi:10.1038/s41380-022-01437-6)
Supplement: Supplementary file 3 — Supplementary Data 1 [file 41380_2022_1437_MOESM3_ESM.zip › summary_stats/lof/nodiag/synaptic_pc_publication.csv]

gene_name_adni	n_adni	p.value_adni	n_emif	p.value_emif	n_total	p.value_meta
ABCA7	127	0.176884641563021	353	0.887386054666843	480	0.579432122977554
ABCA8	127	0.428857652253398	353	0.699414605679866	480	0.377120413660454
ABCA9	127	0.294189287419051	353	0.237488578701018	480	0.731930690825095
ABCC11	127	0.33353423726194	353	0.635224429079385	480	0.0739481632325416
ABCC12	127	0.123436021429488	353	0.464767460395517	480	0.17445067511947
ABHD12B	127	0.662748713944003	353	0.2948755658447	480	0.245135363426069
ACADL	127	0.877030586561687	353	0.747045619626684	480	1
ACOXL	127	0.514867993041812	353	0.123416201135855	480	0.255835483147132
ACSM3	127	0.00103532996634581	353	0.644433891710356	480	0.00495872756503291
ADAM8	127	0.781744198824077	353	0.388026347936143	480	0.521678089340644
ADCK2	127	0.378561045657195	353	0.319281586488743	480	0.5164323695129
AGAP6	127	0.0857817390927913	353	0.901680407774447	480	0.525096017903381
AGBL1	127	0.172295045295505	353	0.137981242444853	480	0.184699336412593
ALDH3B2	127	0.549672949356802	353	0.454350667230352	480	0.277255859766896
ANKK1	127	0.650709741674979	353	1	480	1
ANKRD18B	127	0.337878550682658	353	0.66672386127582	480	0.833966154662011
ANKRD20A1	127	0.477435890558822	353	0.2574170282603	480	0.300094641198995
ANKRD30A	127	0.59362703961315	353	0.534819286661062	480	0.34826967458355
ANO7	127	0.773606520134249	353	0.331542183622314	480	0.740084651148803
ARHGEF37	127	0.594857833068602	353	0.00142732250966616	480	0.00484671050487817
ART5	127	1	353	0.371913476622399	480	0.587440424883176
ASB6	127	0.0204604181090841	353	0.841739339668331	480	0.0307416310063575
ASPM	127	0.603653771472679	353	1	480	0.825190902449047
ASPSCR1	127	0.51044139706186	353	0.321616177830514	480	0.322816530936416
ATP13A5	127	0.307293113723995	353	0.664522817019527	480	0.210764707908673
ATP8B3	127	0.230861768164379	353	0.195972244476781	480	0.411502042595668
AUNIP	127	0.523539673627992	353	0.0184944450275971	480	0.00548954803961554
BPIFB3	127	0.916964763877452	353	0.560451998838628	480	0.634372476434643
BTNL2	127	0.251631425351114	353	0.0374751905146549	480	0.0499068778662997
C12orf80	127	0.385389045503815	353	0.181793257707028	480	0.165548848461892
C17orf77	127	0.778638437002467	353	0.740941077811235	480	0.787591778495765
C19orf71	127	0.372349078539303	353	0.249169929643357	480	0.428027207350026
C2orf76	127	0.916226478153986	353	0.926281492447376	480	1
C6orf203	127	0.512431246019809	353	0.000221763534516179	480	0.00599030694448166
C7orf69	127	0.424848287487114	353	0.98394829151674	480	0.795366687159161
C8B	127	0.502626498111008	353	0.0287068565089772	480	0.0491179718102776
C8orf44	127	0.864274714217721	353	0.280151810523319	480	0.374647274267505
CABYR	127	0.4087343181291	353	0.337120638460391	480	0.245533888258377
CARD9	127	0.0695529516432341	353	0.718439117720568	480	0.23788962010635
CARS2	127	0.579552354931743	353	0.625761767999445	480	0.864319376452008
CCDC154	127	0.447928278332538	353	0.689869420553903	480	0.814098769767744
CCDC40	127	0.119313556294347	353	0.33498513516658	480	0.0984151563832171
CCDC66	127	0.521307970083399	353	0.745934964026137	480	0.75779941510783
CCDC87	127	0.43120805591437	353	0.73617982754639	480	0.807677982079567
CCT6B	127	0.735091101926015	353	0.422982581031498	480	0.504528056399423
CD36	127	0.169315607641162	353	0.36464020579963	480	0.277070958331098
CD44	127	0.0525505169176558	353	0.389202392784573	480	0.328739364884091
CDRT1	127	0.780672310555422	353	0.542163729329285	480	0.651454103760227
CENPW	127	0.937672444843585	353	0.549937115519731	480	0.81256166201349
CFHR2	127	0.131373085780808	353	0.984949162893975	480	0.370788179358623
CFHR5	127	0.442170721973939	353	0.840953683528099	480	1
CHIT1	127	0.972063103336917	353	0.904327021542477	480	1
CLCNKB	127	1	353	0.255248362640244	480	0.778097449439666
CMYA5	127	0.340629212549807	353	0.233889232446484	480	0.534847196465017
CNGB3	127	1	353	0.0441948535007592	480	0.108135272097105
COL23A1	127	0.365167625366375	353	0.898793279858807	480	0.383405617529481
COL24A1	127	0.870938114487461	353	0.625164933632742	480	0.854177768900049
COL6A5	127	1	353	0.13427478072182	480	0.0788870978721793
COL9A2	127	1	353	0.428051219443581	480	0.810263320472927
COX6B2	127	1	353	0.841672174570339	480	1
CRNKL1	127	0.263114522029982	353	0.162996373448881	480	0.256385831853291
CRYBA4	127	0.484301640316648	353	0.817425739349325	480	1
CTSW	127	0.658316369385747	353	0.317995048165092	480	0.38378355328304
CWH43	127	0.371055768959333	353	0.195698799865603	480	0.346521621711288
CYP2C18	127	0.497997753173238	353	0.564388678224086	480	0.501850930662012
CYP3A5	127	0.550009656834697	353	1	480	0.755988820495922
CYYR1	127	0.337661033844655	353	0.243136403221625	480	0.188745412628066
DAP	127	0.640905116465896	353	0.928388780292332	480	1
DCHS2	127	0.0661098589343808	353	0.308921451002362	480	0.335525890469661
DHCR7	127	0.948951010187758	353	0.164799058951675	480	0.366686796258735
DNAH14	127	0.81089673106021	353	0.30074696080552	480	0.389843201182949
DNAH2	127	0.609423195008916	353	1	480	0.674635953103791
DNAH7	127	0.591235137156608	353	0.166888013394268	480	0.651521852001808
DOCK6	127	0.275220360273687	353	0.466493999883425	480	0.155915065001064
DOLK	127	0.773769032301813	353	0.0921087769063476	480	0.194267411305779
DPYD	127	0.317819261051012	353	0.522149187575235	480	0.463977510454634
DUOX1	127	0.212437980537102	353	0.168770370760013	480	0.800948294426355
DUOX2	127	0.770754044002619	353	0.891398864606775	480	1
DUSP16	127	1	353	1	480	1
ECHDC2	127	1	353	0.72264690059272	480	0.828682267637526
ECT2L	127	0.584457056887321	353	0.504048693074901	480	0.521305199452173
EDN3	127	0.775553608701779	353	0.838953905573198	480	0.848542770351421
EFCAB3	127	0.528547017810225	353	0.253075212439612	480	0.17186392915765
EFCAB5	127	0.595110498142581	353	1	480	1
EFHB	127	0.628088471650598	353	0.373720766530228	480	0.659813237456971
ENPEP	127	0.608092123939967	353	0.8883402002116	480	0.817998778440467
EPB41L4A	127	1	353	0.649836759508723	480	1
ERAP1	127	0.60613462483988	353	0.908227273819698	480	1
ESF1	127	0.679765649162776	353	0.863879404772409	480	0.80453861505665
EYS	127	0.61635539914578	353	0.783246801886185	480	0.581661038682822
FAM111A	127	0.713158023778275	353	1	480	1
FAM186A	127	0.670186569578878	353	0.0327320457300075	480	0.106045812567078
FAM221A	127	0.830234838278962	353	0.503159323670479	480	0.762257770714903
FAM227B	127	0.0939009513381048	353	0.015676099292554	480	0.123995362918493
FAM81B	127	0.58903037455056	353	0.715803114842973	480	0.462933665530425
FBXW8	127	0.228170771293801	353	0.0871531024665569	480	0.0422284657698287
FKBP7	127	0.785882202835716	353	1	480	0.801231926007403
FLG	127	0.234496094186901	353	0.298585039047774	480	0.513186389451041
FRMD5	127	0.637198917585943	353	1	480	1
GAL3ST2	127	1	353	1	480	0.856819344715916
GCNT3	127	0.309161643308884	353	0.00473982034212406	480	0.010226679122297
GGN	127	0.639348634305211	353	0.214253632575309	480	0.294803338716942
GH2	127	0.136490575974796	353	0.990323500694595	480	0.453556476899792
GIMAP8	127	0.479547420762584	353	0.345299667217355	480	0.3313053927218
GJB2	127	1	353	0.45162671147621	480	0.500539574160873
GNLY	127	0.497096435946887	353	1	480	0.817889811535377
GOLGA6C	127	0.473760716003504	353	0.417419979258242	480	0.438586684333619
GPLD1	127	0.624092986397386	353	0.344778332326807	480	0.447562720126257
GPNMB	127	0.152917121722767	353	0.664776196048245	480	0.506016453781461
GPR151	127	0.688190179952608	353	0.257463378551413	480	0.722986141724492
GTF2F1	127	0.34301418830754	353	0.145780686547105	480	0.120476715020782
GUCA1C	127	0.227188895604563	353	0.821215289064726	480	0.664064517323128
GZMM	127	0.468358851289389	353	0.0282438837370969	480	0.0346565037944721
HABP2	127	0.704751862336419	353	0.84129719355363	480	1
HIST1H4B	127	0.444113473666422	353	0.457740631151493	480	0.389194453347974
HLA-DQB1	127	0.0373724541851858	353	0.772514353728599	480	0.583042457318556
HMCN2	127	0.0194582006596301	353	0.0205484202903976	480	0.00503287206992042
HRNR	127	0.634521630394131	353	0.0313120732183542	480	0.133280964269767
HSD17B13	127	1	353	1	480	1
IFIH1	127	0.282579745479455	353	0.750834654727499	480	0.764739143961744
IFNA5	127	0.0738235080698138	353	0.152559572240714	480	0.0395438871626831
IGFLR1	127	0.0607446222914264	353	0.244393404261845	480	0.297420651878969
IGFN1	127	0.661441552986422	353	0.79625541243544	480	1
IGSF5	127	0.395562410546504	353	0.949718729034388	480	0.772286151566657
INTS2	127	0.638819972281406	353	0.50550978836168	480	0.811390823081633
KANK4	127	0.0592780841510447	353	0.525611285839828	480	0.0976560104134827
KCTD18	127	0.863738802827374	353	0.599191791498251	480	0.858760247842019
KIAA1257	127	0.859991540113761	353	0.246957063883854	480	0.324494111135424
KIF19	127	0.141442097816325	353	0.428581501261737	480	0.175118769762613
KLC3	127	0.566040367427546	353	0.710765080424107	480	0.555665266848357
KPRP	127	0.193644547784902	353	0.862679191758902	480	0.47845800289203
KRT74	127	0.727255484934424	353	0.877492410877465	480	1
KRTAP13-1	127	0.606128817434512	353	0.938873845941881	480	1
KRTAP24-1	127	0.0163405495015981	353	0.0641456944891972	480	0.00510725891572916
KRTCAP3	127	0.543069743172173	353	0.850526451972563	480	1
LIPJ	127	0.761847509339854	353	0.908272987987904	480	1
LONP2	127	0.0522932527955027	353	0.959101197053823	480	1
LPIN3	127	0.745878149965647	353	1	480	1
LPO	127	0.171233349071961	353	0.215158254525865	480	0.0649168805940165
MAMDC4	127	0.705186710659103	353	0.859160467189924	480	1
MFSD6L	127	0.266855744423291	353	0.864377184130166	480	0.646730011596112
MGST2	127	0.0970730622426268	353	0.876660815539837	480	0.473021387820559
MLNR	127	0.965610926531911	353	0.975466860578904	480	1
MMP1	127	0.258752045310491	353	0.582183592323936	480	0.295360306443249
MROH2A	127	0.273332864370534	353	0.24166253438873	480	0.376782365195673
MROH2B	127	0.179373029611106	353	0.688773667499419	480	0.657665261171008
MRPL32	127	0.607782807681144	353	0.764863660290337	480	0.698601594480782
MS4A12	127	0.43397215017326	353	0.661209734773985	480	0.765704652118352
MSR1	127	1	353	0.105738039055592	480	0.164378260898409
MSS51	127	0.999612324083096	353	0.204664578451039	480	0.377921230697543
MTMR11	127	0.707842467465911	353	1	480	1
MUC17	127	0.59310547270764	353	0.599213515938439	480	0.715910977650283
MUC19	127	0.858811170080143	353	0.865635540373316	480	0.577057366202343
MUC4	127	0.87983224329536	353	0.227503636933162	480	0.679266894600473
MYEF2	127	0.421234047486411	353	0.0496405609533728	480	0.0570283494432445
MYH7B	127	0.418332698086019	353	0.714095046722538	480	1
NBEAL2	127	0.709525477684904	353	1	480	0.855781358386107
NBPF3	127	0.573723001845819	353	0.422509416798912	480	0.395373561319877
NEURL2	127	0.189097951962089	353	0.460028159684729	480	0.400488802476014
NINL	127	0.166094013022706	353	0.389360112507862	480	0.22679056772529
NIPSNAP3A	127	0.0920083872661317	353	0.589220671297628	480	0.646793797656105
NLRC3	127	0.252719807544533	353	0.0408562043738531	480	0.697231049965942
NPC2	127	0.645710331699683	353	0.00386218113313182	480	0.0128760871083291
NUP214	127	0.102975912330444	353	0.0851379484304508	480	0.139277821754278
OARD1	127	0.958944363911468	353	0.199773367290183	480	0.442270494680127
OBSCN	127	0.374630238135396	353	0.515413800809171	480	0.418224038913705
OBSL1	127	0.83655552278695	353	0.167583968431706	480	0.399778909973784
OGFOD3	127	0.604179574897305	353	0.475990824595119	480	0.642668787941832
OR10C1	127	0.49127448926604	353	0.170659996335819	480	0.169333475719651
OR2T4	127	0.853695599710562	353	0.603817667966338	480	0.640162367872928
OR3A1	127	0.671363161913363	353	0.268473733368536	480	0.45962272195222
OR52I2	127	0.0687557558153269	353	0.974035803158973	480	1
OR7G3	127	0.763651930523278	353	0.782059394636505	480	0.810785741945215
ORAI1	127	0.45635437468364	353	0.0619358511542148	480	0.127666018537804
OSBPL1A	127	0.0975875578616215	353	0.136815718372598	480	0.0443144436544349
OSCP1	127	0.0151390127512256	353	0.533017797505025	480	0.0661328776317149
OTOF	127	0.473262409228402	353	1	480	0.678981803064286
OVGP1	127	0.179470214227718	353	0.354006157503206	480	0.0527856893630375
OXA1L	127	0.812756709214421	353	0.0137545212660044	480	0.033947266002021
PACRGL	127	0.54651837151583	353	0.470264475560394	480	0.701924603470599
PARP3	127	1	353	0.290910800747361	480	0.318982509294991
PDE11A	127	0.258843271433592	353	0.837264733463778	480	0.609796395281973
PIK3C2G	127	0.182639292672217	353	0.512553544007464	480	0.36055876066268
PKHD1L1	127	0.504183883979213	353	0.52241527701718	480	0.472254845403666
PLA2G4D	127	0.769232999440554	353	0.29277554843306	480	0.493892067825481
PLB1	127	0.23447882911213	353	0.119520077382252	480	1
PLEKHG5	127	0.532823864543412	353	1	480	1
POLN	127	0.00192692047179072	353	0.751903614955818	480	0.00345240493683385
PON2	127	0.869422769885746	353	0.392451867973365	480	0.597170611138269
PPP1R3D	127	0.303949651735154	353	0.508769461150737	480	0.228735551781408
PRDM2	127	0.0768415711064122	353	0.0617971764123239	480	0.0605540907816665
PRM3	127	0.00430455375393035	353	0.153788805068514	480	0.228253220289805
PSMB11	127	0.0928368298850372	353	0.464649356881951	480	0.160769454924661
PTPRH	127	0.639226842456944	353	0.151084850716008	480	0.781592680612567
PZP	127	0.131730838271548	353	1	480	0.372538648341229
RABEPK	127	0.0503012704803047	353	0.220433056432286	480	0.0417566250658639
RAD50	127	0.22562977155886	353	0.222390980716391	480	0.330813538414719
RADIL	127	0.24617274019965	353	0.740173404832335	480	0.364398614013971
RAPGEF3	127	0.663402623917051	353	0.14560457010375	480	0.50785371527055
RBKS	127	0.0664624990460947	353	0.158341847263922	480	0.0960348577383638
RETSAT	127	0.717406433017675	353	0.419372092039747	480	0.495154253684212
RGPD3	127	1	353	0.454092661113645	480	1
RGS11	127	0.274344150071297	353	1	480	0.614307950415644
RNF224	127	0.577227427989962	353	0.965083085934721	480	0.856372244716562
RPEL1	127	0.257236350739145	353	0.886610052342448	480	0.477525258002221
RRP15	127	0.785519425077073	353	0.426553137516023	480	0.547614744179678
SEC31B	127	1	353	0.218583639469577	480	0.116491177485491
SECTM1	127	0.0133059982754771	353	0.720319021398979	480	0.0819375292353409
SERPINA10	127	0.552358054492655	353	0.053348789159106	480	0.0612787107686532
SERPINB3	127	0.584178877661878	353	0.473601457114035	480	0.732343032833055
SFXN3	127	0.534056972314748	353	0.122803980327819	480	0.187630536070148
SKP1	127	0.912192287793532	353	0.553169971874531	480	0.713685308524263
SLC16A8	127	0.824717389226187	353	0.513521904159275	480	0.607492620857524
SLC22A10	127	0.860203074932673	353	0.879187595663389	480	1
SLC25A2	127	0.253500623709677	353	1	480	0.707719842433432
SLC26A10	127	0.411149288245123	353	0.195834983252157	480	0.197839841488223
SLC39A7	127	0.521998024153723	353	0.983015915021868	480	0.813479115992234
SLC45A4	127	0.499468535823463	353	0.321245888148753	480	0.631323327517959
SLC7A11	127	0.984004403072951	353	0.864182433314625	480	1
SLFN12L	127	0.671244355702871	353	0.52910113228689	480	0.633867086694495
SNX19	127	0.80896404221669	353	0.116371241428234	480	0.128519842193003
SP100	127	1.33907531256661e-18	353	0.436049204881471	480	0.458975742238837
SPTBN5	127	0.356469580839252	353	0.649292247368524	480	0.211475745600088
SPZ1	127	0.795968844610627	353	0.970780256027705	480	1
SRRD	127	0.57393089381784	353	0.710976037625165	480	1
SSPO	127	0.639501728406534	353	0.00556279180198149	480	0.00547772285983739
STK32C	127	0.932119784077996	353	0.356672181092943	480	0.60582579024653
SULT1C4	127	0.0713310420000634	353	0.557450945236964	480	0.323225525366482
SYCE1L	127	0.849683618193378	353	0.875901119595668	480	1
SYNE1	127	0.428497220926311	353	0.202344154549393	480	0.126582096135431
TKTL2	127	0.500403772490285	353	0.463075572502785	480	0.430132886073947
TLDC2	127	0.162906793817975	353	0.931385653720863	480	0.391456390814172
TLR1	127	0.509522057335431	353	0.517891363936213	480	0.888062592393528
TLR10	127	0.0591294316553664	353	1	480	0.35789510181285
TMC2	127	0.859798980850933	353	0.657755539687588	480	0.769517768263361
TMC7	127	0.0172589118771104	353	1	480	0.143191850518066
TMED3	127	1	353	0.630407025605882	480	0.769904107664405
TMEM232	127	0.0460944656101688	353	0.467839490305423	480	0.355230753306892
TMEM249	127	0.992858242665008	353	0.609463835789704	480	0.689694027157545
TOMM20L	127	0.667118264116404	353	0.105658015730671	480	0.29111727745103
TPO	127	0.0544596591784573	353	1	480	0.299284876351757
TRDN	127	0.688455530489632	353	1	480	0.71815691549457
TRIM31	127	0.771502937047598	353	0.945686681978382	480	1
TRPM4	127	0.0167246247198359	353	0.328999171374871	480	0.018244608879197
TVP23C	127	0.275220360273687	353	1	480	1
TYRO3	127	0.135087332104611	353	0.715332363006435	480	0.197198281940088
UGT2B10	127	0.321463364978193	353	0.148402865327163	480	0.0328945335165991
ULBP3	127	0.474135772315042	353	0.982221809479355	480	0.789235829247862
ULK4	127	0.132861001543148	353	0.428032894750237	480	0.417621339249926
UMODL1	127	0.901195421446804	353	0.71718978518788	480	0.524443512904106
UNC93A	127	0.662835337419516	353	0.0229622847475228	480	0.0731660257604355
UPK2	127	0.675937485625272	353	0.668139617870676	480	0.867550400540534
USP45	127	0.991305769417196	353	0.502594683886716	480	0.655057616135143
VIT	127	0.281504794559852	353	0.743345196597192	480	0.730627981578504
VPS9D1	127	0.574834426286978	353	0.561934067700001	480	0.57673340419067
VWDE	127	0.542668099247244	353	0.0445871954925127	480	0.0101064513161111
WDR90	127	0.735978865788808	353	0.732200154367329	480	1
XAF1	127	0.527724357849649	353	0.979628911648169	480	0.804099006733906
XIRP2	127	0.42205261258207	353	0.283262859257507	480	0.531771937643582
ZBED6CL	127	0.0331373767515053	353	0.142708279422141	480	0.195127637882709
ZC3H8	127	0.785050340666598	353	0.716037573319503	480	0.7778101487969
ZNF226	127	0.905619595448277	353	0.148722395216252	480	0.518608489567539
ZNF280A	127	0.846487069645254	353	0.175880334657458	480	0.269846286628205
ZNF343	127	0.938984920447136	353	0.840844570407004	480	1
ZNF486	127	0.426058879365575	353	1	480	0.40709436831703
ZNF528	127	1	353	0.662515930857078	480	0.662748201361241
ZNF677	127	0.0936419299109174	353	0.642621942426578	480	0.260911052299706
ZNF772	127	0.955581516001034	353	0.409270588521024	480	0.762984161597796
ZNF776	127	0.865739421897219	353	1	480	1
ZNF845	127	0.301125711132214	353	0.563366210143961	480	0.459695893649146
