# Supplementary material for: Rare variants in IFFO1, DTNB, NLRC3 and SLC22A10 associate with Alzheimer’s disease CSF profile of neuronal injury and inflammation
Source: Mol Psychiatry. 2022 Feb 16;27(4):1990–9. doi: 10.1038/s41380-022-01437-6 (PMC9126805; doi:10.1038/s41380-022-01437-6)
Supplement: Supplementary file 3 — Supplementary Data 1 [file 41380_2022_1437_MOESM3_ESM.zip › summary_stats/lof/nodiag/neurodegeneration_pc_publication.csv]

gene_name_adni	n_adni	p.value_adni	n_emif	p.value_emif	n_total	p.value_meta
ABCA7	127	0.00879653457659202	353	0.808301934634094	480	0.1638849157322
ABCA8	127	0.758772391476505	353	0.138980414410037	480	0.388537305753653
ABCA9	127	0.482297805390738	353	0.79235780119478	480	0.214901188088273
ABCC11	127	0.855533428567225	353	0.867678917584289	480	1
ABCC12	127	0.735650420117318	353	0.212502796662943	480	0.372137688090507
ABHD12B	127	0.791204786429221	353	0.452385377834143	480	0.394568355939336
ACADL	127	0.984120738435685	353	0.948904995201149	480	1
ACOXL	127	0.181275967456283	353	0.365469393256556	480	0.113321270526541
ACSM3	127	0.748726242633365	353	0.616428667024885	480	0.69414634162885
ADAM8	127	0.84123178828154	353	0.837242078347128	480	0.826005909871027
ADCK2	127	0.837831107754099	353	0.772449824193633	480	0.83452730721778
AGAP6	127	0.857838054568603	353	0.928153359787106	480	1
AGBL1	127	0.471575471082391	353	0.544963938647608	480	0.346727997994911
ALDH3B2	127	1	353	0.499997439287361	480	0.459958660260498
ANKK1	127	0.477403884892185	353	1	480	1
ANKRD18B	127	0.0324174889266756	353	0.675996994351672	480	0.301885226401972
ANKRD20A1	127	0.578787238971183	353	0.896467139563936	480	0.742394259702247
ANKRD30A	127	0.866851657267648	353	0.772796861903399	480	0.774156074427128
ANO7	127	1	353	0.167519618694097	480	0.397136019427777
ARHGEF37	127	1	353	0.923389176895792	480	1
ART5	127	0.770147847122736	353	0.718507833042725	480	1
ASB6	127	0.947486628566286	353	0.46923654883366	480	1
ASPM	127	0.447030913182472	353	0.0752041575405316	480	0.129810775641257
ASPSCR1	127	0.842612306308324	353	0.334739974029851	480	0.39665063775771
ATP13A5	127	0.563096507908746	353	0.765799698243334	480	0.741038182175231
ATP8B3	127	0.0465727036254466	353	0.305133042294927	480	0.676845206888378
AUNIP	127	0.738358977446292	353	0.617224301624228	480	0.52725044925319
BPIFB3	127	0.348022471292216	353	0.819888210445478	480	0.810338657091904
BTNL2	127	0.155476666811986	353	1	480	0.634837696249165
C12orf80	127	0.308143332810068	353	0.111084795730538	480	0.0868387317123585
C17orf77	127	0.797519090252927	353	0.760870034155907	480	1
C19orf71	127	0.0182904411727462	353	0.706432417279489	480	0.0967475858526484
C2orf76	127	0.928684090985293	353	0.00960860999485523	480	0.0247726066290207
C6orf203	127	0.437375015692228	353	0.332890320742404	480	0.308070959227634
C7orf69	127	0.994066628239756	353	0.0654624545742787	480	0.121415155391042
C8B	127	0.28685025944949	353	0.718974266050392	480	0.77343260013282
C8orf44	127	1	353	0.249873910448749	480	0.422307996609977
CABYR	127	0.471367039190005	353	0.903611249986011	480	0.629040266365624
CARD9	127	0.718014846725791	353	0.306576811785717	480	0.669949512237269
CARS2	127	0.597154569060499	353	0.261489936078883	480	0.615173610845034
CCDC154	127	0.752167333726686	353	0.541491937520074	480	0.402840915817869
CCDC40	127	0.0496509844166808	353	0.490200368410065	480	0.104520617112115
CCDC66	127	0.230638970552482	353	1	480	1
CCDC87	127	1	353	0.909702398365083	480	1
CCT6B	127	0.869985495102159	353	0.838532846369948	480	1
CD36	127	0.83151594410502	353	0.682562047736276	480	0.785307477023669
CD44	127	0.212755482544899	353	0.254128323773732	480	0.161359946831481
CDRT1	127	0.803495576818534	353	0.0550276609430798	480	0.109981976617337
CENPW	127	0.622233853242898	353	0.800596380109644	480	0.749894117093142
CFHR2	127	0.216478002893053	353	0.785408582230736	480	0.607940318642954
CFHR5	127	0.688933138687473	353	0.30261939494331	480	0.293711319123474
CHIT1	127	0.612261137911409	353	0.201586528235075	480	0.201588976349692
CLCNKB	127	1	353	0.601767664785694	480	0.882521741370825
CMYA5	127	1	353	0.444749262489851	480	0.221772259645542
CNGB3	127	0.776804277492331	353	0.0310232261566648	480	0.0435689095892242
COL23A1	127	0.124106506841052	353	0.688724022301873	480	0.684049680372229
COL24A1	127	0.709169726022672	353	0.769139925281229	480	1
COL6A5	127	0.474013381510079	353	0.755306592924542	480	0.656489404979208
COL9A2	127	0.250613271325062	353	1	480	1
COX6B2	127	0.429144257417303	353	0.547767913689136	480	0.737246516475377
CRNKL1	127	0.649340227824442	353	0.192921729460088	480	0.26208914930195
CRYBA4	127	0.131523604151493	353	0.112637922775615	480	0.0444337916055008
CTSW	127	0.811528927172995	353	0.25257788555551	480	0.46035437960475
CWH43	127	0.677768148482052	353	0.553485036598134	480	0.834370003509304
CYP2C18	127	0.811056120665548	353	0.261734055296858	480	0.422631384230423
CYP3A5	127	0.520199159321696	353	0.264774194008098	480	0.175699210745218
CYYR1	127	0.192717193265711	353	0.987651525903602	480	0.551122144752023
DAP	127	0.845592712984612	353	0.251324803628447	480	0.478807589445458
DCHS2	127	0.000212208293442575	353	0.753865597942364	480	0.143799477122908
DHCR7	127	0.598144005935466	353	0.361265677277902	480	0.63968139401595
DNAH14	127	0.375940119581285	353	0.0493141383619525	480	0.0393538547626503
DNAH2	127	0.0306198108105569	353	1	480	1
DNAH7	127	0.467299014598995	353	0.524910968808551	480	0.260860952840134
DOCK6	127	0.98752189369549	353	0.230087576583575	480	0.340504221004331
DOLK	127	0.822991024345576	353	0.0358680698221609	480	0.0619161075925394
DPYD	127	0.647151023027423	353	0.612453965958248	480	0.670654744778353
DUOX1	127	1	353	0.341914295994381	480	0.53229623266075
DUOX2	127	0.200460190954766	353	0.848212862199841	480	0.190678856608981
DUSP16	127	0.110761876391975	353	0.34930066717235	480	0.325645490544119
ECHDC2	127	0.146205464959475	353	0.391749455292862	480	0.14538961802222
ECT2L	127	0.386204767849832	353	0.260809372405858	480	0.344064167394449
EDN3	127	0.616059932983667	353	0.737799559061961	480	0.692266861192569
EFCAB3	127	0.477314008712396	353	0.760292362035782	480	0.69272707060371
EFCAB5	127	0.45519709808581	353	0.493701376019743	480	0.724241746372141
EFHB	127	0.000430792631368138	353	0.413244032855977	480	0.00225079605513145
ENPEP	127	0.348924007193925	353	0.250331289023159	480	0.202104140420135
EPB41L4A	127	0.159958440887445	353	0.0796144771710101	480	1
ERAP1	127	0.0901699749223268	353	0.54314904437978	480	0.543227748542901
ESF1	127	0.710690929764786	353	0.93211686249081	480	0.867458977927586
EYS	127	0.272955243436088	353	0.765378991169882	480	0.649620869129117
FAM111A	127	0.303711672985565	353	0.0427909971905729	480	0.120174025022407
FAM186A	127	0.0372588407415103	353	0.95309390283678	480	0.800534338356326
FAM221A	127	0.194546160854933	353	0.385236605906369	480	0.455218007582817
FAM227B	127	0.377054031176825	353	0.0371938340771159	480	0.081264220161088
FAM81B	127	0.771362719023018	353	0.264175669488173	480	0.420239962125126
FBXW8	127	0.608202750769405	353	0.0644713915717937	480	0.0796566429494635
FKBP7	127	0.912201600589625	353	0.0373638803221749	480	0.25815347437455
FLG	127	0.521002663173699	353	0.168588155202798	480	0.190822635175716
FRMD5	127	0.00625107441910831	353	0.461319082696126	480	0.00824165636837959
GAL3ST2	127	1	353	0.1712504036232	480	0.246185330070064
GCNT3	127	0.27915588075857	353	0.0185917496631992	480	0.0131346544844326
GGN	127	0.0161147624441775	353	0.305779834212337	480	0.0153387416147928
GH2	127	0.988598587537249	353	0.438973050704486	480	0.678068810664339
GIMAP8	127	0.981563943867734	353	0.811768813720249	480	1
GJB2	127	1	353	0.521084459136911	480	0.681574411839671
GNLY	127	0.341631550817788	353	0.669974866668797	480	0.524984542327777
GOLGA6C	127	0.615176711666647	353	0.597570989714341	480	0.445287351944917
GPLD1	127	0.541143152037608	353	0.421222005063817	480	0.491853707441986
GPNMB	127	0.571041693010637	353	0.169253113605081	480	0.0837697840024774
GPR151	127	0.266350872930322	353	0.561890100486984	480	0.33827913208592
GTF2F1	127	0.0847217872510026	353	0.858822808214833	480	0.51184853658587
GUCA1C	127	0.696793825088597	353	0.60849493438588	480	1
GZMM	127	0.354975066136658	353	0.584585387305686	480	0.753665751972703
HABP2	127	0.250756657902392	353	0.917491465991064	480	0.840168161429059
HIST1H4B	127	0.497547464324436	353	0.93885129291871	480	0.815767849435308
HLA-DQB1	127	0.0673530119350033	353	0.323762814061135	480	0.155573291971265
HMCN2	127	0.0162678660297282	353	0.782764338440986	480	0.14173585799221
HRNR	127	0.19938238860947	353	0.0414655030367766	480	0.148810841786065
HSD17B13	127	0.6178901219766	353	0.425941427592721	480	0.177895765799354
IFIH1	127	0.0181120775032806	353	0.660041305801469	480	0.384078088432224
IFNA5	127	0.417016802893547	353	0.0946601349101524	480	0.0932547800722924
IGFLR1	127	0.569103841842462	353	0.634628300706204	480	0.791041167930978
IGFN1	127	0.538668195832861	353	0.0963548383174641	480	0.444163350439663
IGSF5	127	0.97285587503507	353	0.446297568674441	480	0.650132390421982
INTS2	127	0.114863890793962	353	0.41793203921103	480	0.169020520993518
KANK4	127	0.682551121106371	353	0.669544784275083	480	0.81342243653226
KCTD18	127	0.993808798602943	353	0.0848562370381528	480	0.181222125378476
KIAA1257	127	0.301053775352747	353	0.375777623022008	480	0.447570711126108
KIF19	127	0.338824852574705	353	0.851692690119769	480	0.51967024887026
KLC3	127	0.158266226853781	353	0.0377839964368811	480	0.0379824946358875
KPRP	127	0.106182909083386	353	0.152180261057104	480	0.0184169787231723
KRT74	127	0.421112437335255	353	0.736144041893808	480	0.593455239856134
KRTAP13-1	127	0.68575670393543	353	0.599783224857606	480	0.643318811807881
KRTAP24-1	127	0.934659443407176	353	0.279622201088053	480	0.459671829163917
KRTCAP3	127	0.93283616126225	353	0.132567064211843	480	0.176244477616608
LIPJ	127	0.513011377265166	353	0.0528707431315378	480	0.0950582095942789
LONP2	127	0.818390683034891	353	0.812784776251165	480	1
LPIN3	127	0.816768430935893	353	0.68736516942352	480	0.78137834671149
LPO	127	0.499754573928562	353	0.86538744985423	480	0.762614018952638
MAMDC4	127	0.67429437208633	353	0.459469864906766	480	1
MFSD6L	127	0.906151692296213	353	0.696547002752257	480	0.884208248160337
MGST2	127	0.497753482710171	353	0.903809573287704	480	1
MLNR	127	0.545215066624538	353	0.604192546275389	480	0.555882746810338
MMP1	127	0.0510644403205118	353	0.443022154023494	480	0.16279743342848
MROH2A	127	0.0020262630538801	353	0.523060201367694	480	0.151376049272078
MROH2B	127	0.783916162317769	353	0.00813541147237118	480	0.00981907148666605
MRPL32	127	0.264359498494409	353	0.430479927626906	480	0.526395720596669
MS4A12	127	0.70744428463113	353	0.275267361278396	480	0.282648490757808
MSR1	127	0.615030746869866	353	1	480	0.777627849771947
MSS51	127	0.62224445558374	353	0.280704767367487	480	0.257476487050016
MTMR11	127	0.0283667954790122	353	0.355981062778711	480	0.0595436824353239
MUC17	127	0.848970760688584	353	0.0282717915677361	480	0.472465202672723
MUC19	127	0.814833690819221	353	0.89577988160022	480	1
MUC4	127	0.0524574381386888	353	0.0448670013000624	480	0.431242868144258
MYEF2	127	0.527969019328242	353	0.695011429475323	480	1
MYH7B	127	0.840127124271372	353	0.332020828025904	480	1
NBEAL2	127	0.00187994168517869	353	0.568271946253325	480	0.0202416819088384
NBPF3	127	0.411483390344409	353	0.809623099493882	480	0.543235690609085
NEURL2	127	0.38738593726007	353	0.477902103451359	480	0.668195774535222
NINL	127	0.662039244079943	353	0.707271332542983	480	1
NIPSNAP3A	127	0.200130660596738	353	0.714807683941533	480	0.37315040127976
NLRC3	127	0.776037860842331	353	0.735377640832636	480	0.440697386115878
NPC2	127	0.878432421719772	353	0.903511206738047	480	1
NUP214	127	0.365401350554572	353	0.150105401410522	480	0.350778112142878
OARD1	127	0.630531534281017	353	0.711292892124795	480	1
OBSCN	127	0.825173643858335	353	0.832677749874965	480	0.238712529629605
OBSL1	127	0.783595125943461	353	0.82377324891707	480	0.640229838213679
OGFOD3	127	0.25202831702698	353	0.635180356236259	480	0.253816528054268
OR10C1	127	0.133345619746406	353	0.644064803963553	480	0.408843827173672
OR2T4	127	0.00518135476003154	353	0.448529702118453	480	0.362872667535002
OR3A1	127	0.415270393339941	353	0.245111398880508	480	0.335705682231512
OR52I2	127	0.511074443698788	353	0.823634430706223	480	1
OR7G3	127	0.356263240365185	353	0.717228986436723	480	0.547824883799614
ORAI1	127	0.51944814953423	353	0.167102604630808	480	0.312605613342996
OSBPL1A	127	0.26028398450811	353	0.565011859210414	480	0.645364829870627
OSCP1	127	0.800269972042065	353	0.324875613970079	480	0.62244927274859
OTOF	127	0.00091354044918066	353	0.3430399410753	480	0.297963907417451
OVGP1	127	0.843030680073832	353	0.194846848797954	480	0.153597597099501
OXA1L	127	0.141729859563483	353	0.928626109457861	480	0.59245780287498
PACRGL	127	1	353	0.334049396300321	480	0.509595285711596
PARP3	127	0.41196458680606	353	0.72922186422404	480	1
PDE11A	127	0.0078739072461765	353	0.629841793249432	480	0.0820890345351949
PIK3C2G	127	0.721907963636529	353	0.429985723677194	480	0.698344499589164
PKHD1L1	127	0.436334327057878	353	0.378500344373131	480	0.480001130835258
PLA2G4D	127	0.950208646492106	353	0.0940848120785677	480	0.140997030977242
PLB1	127	1	353	1	480	1
PLEKHG5	127	0.0232369155548712	353	0.28147889153167	480	0.389041613040019
POLN	127	0.450241207725981	353	0.147113872297528	480	0.169351581411089
PON2	127	0.313313443582732	353	0.451872581032452	480	0.306110773636459
PPP1R3D	127	0.445221362804352	353	0.519220162764758	480	0.53220882570591
PRDM2	127	1	353	1	480	1
PRM3	127	0.00470243037442741	353	0.669509245072014	480	0.54053554322599
PSMB11	127	0.133153738468002	353	0.873414430665411	480	0.451761306545658
PTPRH	127	0.696441628466583	353	1	480	0.654074437373348
PZP	127	0.0141354228661595	353	1	480	0.0724956525708063
RABEPK	127	0.637937629897803	353	0.136091402023582	480	0.311311752466899
RAD50	127	0.621093196167302	353	0.678255693061412	480	0.854900822875177
RADIL	127	0.464767924940059	353	0.834273630776057	480	0.783744126474087
RAPGEF3	127	0.374112781528899	353	0.483558378239715	480	0.579767973730276
RBKS	127	0.720413522462141	353	1	480	1
RETSAT	127	0.397275137764814	353	0.364262456717668	480	0.469306617740449
RGPD3	127	0.663768398979113	353	1	480	1
RGS11	127	0.105345388487253	353	0.667790023159469	480	0.267688452178786
RNF224	127	0.24744395840998	353	0.827933024113342	480	0.504240501482546
RPEL1	127	0.179632573051213	353	0.662909056160765	480	0.517152570945534
RRP15	127	0.107708113036792	353	0.332941714611592	480	0.33110513713289
SEC31B	127	0.0504398491754479	353	0.48041576043368	480	1
SECTM1	127	0.0127912298649898	353	0.706979044027837	480	0.139126371968436
SERPINA10	127	0.047979382318453	353	0.462474272520968	480	0.521081268454976
SERPINB3	127	0.307705414193612	353	0.260319418822797	480	0.360262488427333
SFXN3	127	0.650132091807498	353	0.0316586190550904	480	0.0434897406524667
SKP1	127	0.594832753914016	353	0.991437594598734	480	1
SLC16A8	127	0.22426325781138	353	0.85837122299729	480	0.789205473726355
SLC22A10	127	0.0111228934163146	353	0.00268781377106453	480	0.0020667483731972
SLC25A2	127	0.818227260995075	353	0.100161333146531	480	0.130193252010223
SLC26A10	127	0.671035263527372	353	0.245911511860693	480	0.247519439047142
SLC39A7	127	0.552295430723195	353	0.0145347249566249	480	0.0268301990023876
SLC45A4	127	0.751127688696958	353	0.542901871544828	480	0.649773166187416
SLC7A11	127	0.675929492169661	353	0.443386772122929	480	0.505756108783636
SLFN12L	127	0.102409382468963	353	0.397247495253631	480	0.284729911703213
SNX19	127	0.587676610492449	353	0.343086781096195	480	0.31743165610531
SP100	127	8.13048808134979e-87	353	0.288790810789054	480	0.298928008749996
SPTBN5	127	1	353	0.55004607138635	480	0.475380521098137
SPZ1	127	0.808331036096208	353	0.57010471956958	480	0.81618102844866
SRRD	127	0.185795806292994	353	0.346609581422198	480	0.10289541521731
SSPO	127	0.226963699697114	353	1	480	0.613974265268516
STK32C	127	0.934210411492081	353	0.641494646622846	480	0.779169779473711
SULT1C4	127	0.85114984046098	353	0.352850733357975	480	0.646158828756575
SYCE1L	127	0.363373434913378	353	0.720876902276767	480	0.827918713414334
SYNE1	127	0.213113335425742	353	0.0354853886466267	480	0.0757296788910706
TKTL2	127	0.956440096106887	353	0.954556068199815	480	1
TLDC2	127	0.28512532052828	353	0.0123182317664036	480	0.030902071864919
TLR1	127	0.197941227031938	353	0.250136571126118	480	0.295101042848068
TLR10	127	0.691053154459905	353	0.849704219257471	480	1
TMC2	127	0.637463252201608	353	0.274760012771472	480	0.32945208722139
TMC7	127	0.756567821585305	353	0.328451833007309	480	0.332859575631932
TMED3	127	0.675024916428808	353	0.538197331285782	480	0.665242902491806
TMEM232	127	0.719527072945588	353	0.728663357347602	480	0.756549862029701
TMEM249	127	0.988225015122001	353	0.401571615765132	480	0.738588847137022
TOMM20L	127	0.272582573244145	353	0.972077207116593	480	0.655418283339626
TPO	127	0.581025857327025	353	0.511500031472036	480	0.549078849908405
TRDN	127	0.26246495098912	353	0.696995576665369	480	0.485038321567953
TRIM31	127	0.701261298438143	353	0.751599490540793	480	0.763284786101105
TRPM4	127	0.424380791213807	353	0.403064326134075	480	0.526641202442114
TVP23C	127	0.98752189369549	353	0.302583034180711	480	0.140566143347586
TYRO3	127	0.816694377884203	353	0.408836250744582	480	0.743435918360575
UGT2B10	127	0.321652988018387	353	1	480	1
ULBP3	127	0.723204668534197	353	0.257307803451959	480	0.338707119932906
ULK4	127	0.546962759934303	353	0.0473592481477777	480	0.309925356169652
UMODL1	127	0.147845864131043	353	0.756175985650564	480	0.629900268929433
UNC93A	127	0.609876668660503	353	0.282388001103009	480	0.65311048430863
UPK2	127	0.751547571809151	353	0.52697245564676	480	0.657397501934055
USP45	127	0.350091758643368	353	0.0558400527372126	480	0.089265229954005
VIT	127	0.1773288645945	353	0.303041248141998	480	0.155898643763229
VPS9D1	127	0.399112062760429	353	0.115846421138679	480	0.12108831460122
VWDE	127	0.366519467216408	353	0.362722447577824	480	0.0886155012900002
WDR90	127	0.495727391832616	353	1	480	0.881884437879982
XAF1	127	0.301985618134364	353	0.830393462614081	480	0.74786214893894
XIRP2	127	0.806191196646016	353	0.382562198548263	480	0.674611956679995
ZBED6CL	127	0.55614768300338	353	0.755147246533196	480	1
ZC3H8	127	0.279498804707169	353	0.0305471007399569	480	0.0228393629673112
ZNF226	127	0.784072269090923	353	0.83485911911104	480	0.458692965677708
ZNF280A	127	0.336948886413619	353	0.680425412474116	480	0.587289846685847
ZNF343	127	0.0338056511031984	353	0.740474183117208	480	0.235298093860616
ZNF486	127	0.464382481682131	353	0.0693654766821258	480	0.105053296888398
ZNF528	127	0.770147847122736	353	0.189007886990854	480	0.189002095578365
ZNF677	127	0.782522489128733	353	0.152819495266026	480	0.239568705012155
ZNF772	127	0.412182156456807	353	0.608345635918955	480	0.747931086667733
ZNF776	127	0.879049618440568	353	0.428970055434023	480	1
ZNF845	127	0.773624616464198	353	0.792750961290658	480	1
