# Supplementary material for: Rare variants in IFFO1, DTNB, NLRC3 and SLC22A10 associate with Alzheimer’s disease CSF profile of neuronal injury and inflammation
Source: Mol Psychiatry. 2022 Feb 16;27(4):1990–9. doi: 10.1038/s41380-022-01437-6 (PMC9126805; doi:10.1038/s41380-022-01437-6)
Supplement: Supplementary file 3 — Supplementary Data 1 [file 41380_2022_1437_MOESM3_ESM.zip › summary_stats/lof/nodiag/injury_pc_publication.csv]

gene_name_adni	n_adni	p.value_adni	n_emif	p.value_emif	n_total	p.value_meta
ABCA7	127	0.835382660954877	353	0.612563204565684	480	0.216725084856096
ABCA8	127	0.562731716536544	353	1	480	0.865229834895351
ABCA9	127	0.844386139350955	353	0.796660032042555	480	0.603877831499398
ABCC11	127	0.193353586748877	353	1	480	1
ABCC12	127	0.123950403780846	353	0.413798075395237	480	0.352467290160831
ABHD12B	127	0.492284218388315	353	0.0307415514060883	480	0.0234534588114109
ACADL	127	0.32535563553996	353	0.751932950850868	480	0.740017296278261
ACOXL	127	0.213211792796915	353	0.668772166822276	480	0.621856382306252
ACSM3	127	0.796906787346253	353	0.317466278245866	480	0.703801255439521
ADAM8	127	0.442045477315147	353	0.0728338569623118	480	1
ADCK2	127	0.353939115786051	353	0.155816335929778	480	0.128462701382768
AGAP6	127	0.83036047184788	353	0.81454633908816	480	0.853212591914978
AGBL1	127	0.712335760451697	353	0.631086604811236	480	0.819907036750535
ALDH3B2	127	1	353	0.669114308868956	480	0.7125562069737
ANKK1	127	1	353	0.819892142032178	480	0.823713880939844
ANKRD18B	127	0.66652851395885	353	0.61903522231302	480	0.783031748291019
ANKRD20A1	127	0.000942286300215905	353	0.468401333989205	480	0.00198031274169452
ANKRD30A	127	0.846004011172233	353	0.766003767338692	480	0.728545378654811
ANO7	127	0.269529952115897	353	0.149318531756447	480	0.162024013902147
ARHGEF37	127	0.509115813087757	353	0.682824022179248	480	0.442979364647522
ART5	127	1	353	0.0562756298765819	480	0.117109552583393
ASB6	127	0.359766128143975	353	0.679250798793707	480	0.582140731478336
ASPM	127	0.213928202162514	353	0.549530247350489	480	0.509952506603237
ASPSCR1	127	0.625827057139748	353	1	480	0.859696621024727
ATP13A5	127	0.530081836189639	353	0.0205054383193215	480	0.0727182171461128
ATP8B3	127	0.813179463151176	353	1	480	1
AUNIP	127	0.801671265639909	353	1	480	0.739390727780541
BPIFB3	127	0.351744914993822	353	1	480	0.811791985612805
BTNL2	127	0.328984394430927	353	0.795771399984692	480	0.427477658475392
C12orf80	127	0.422484857028819	353	0.167438861574557	480	0.320275263906101
C17orf77	127	0.414539238484825	353	0.858288745636388	480	0.72111651272154
C19orf71	127	0.995511014316767	353	1	480	1
C2orf76	127	0.651475040962667	353	0.889911288808679	480	1
C6orf203	127	0.921134124775793	353	0.189031454100003	480	0.45937016131654
C7orf69	127	0.79241079064851	353	0.325211989797055	480	0.437052747593567
C8B	127	0.152520966667764	353	0.440196169969889	480	0.236656321957926
C8orf44	127	0.642119191983747	353	0.548001021453061	480	0.723067845792541
CABYR	127	0.534924299216578	353	0.826451519048752	480	0.863688701958856
CARD9	127	0.121820144239338	353	0.57997060391968	480	0.382648621612128
CARS2	127	0.765609613981076	353	0.504298982480268	480	0.635743643830112
CCDC154	127	0.514322596288372	353	1	480	1
CCDC40	127	0.114133706188434	353	0.588722198372647	480	0.208002024368534
CCDC66	127	0.0626520604199967	353	0.769615365047945	480	0.769741969901048
CCDC87	127	0.851404172742235	353	0.0979414637173952	480	0.187524900984594
CCT6B	127	0.3524146522898	353	0.577980637786872	480	0.628670549663721
CD36	127	0.868190945876884	353	0.262966676157516	480	0.339827327356759
CD44	127	0.748689166140515	353	0.621633668102391	480	0.682950591381626
CDRT1	127	0.363748825645736	353	0.491181055891909	480	0.648035227084194
CENPW	127	0.985077502432967	353	0.0876511634738164	480	0.220099245091682
CFHR2	127	0.600341500646834	353	0.0403186217961613	480	0.132100699235976
CFHR5	127	1	353	0.594580056022569	480	0.710500434467509
CHIT1	127	0.780384930951941	353	0.99481279650496	480	1
CLCNKB	127	0.057947206665472	353	0.0725537798801336	480	0.0226337271967141
CMYA5	127	0.0303841032274318	353	0.307968877779545	480	1
CNGB3	127	1	353	0.414129162424458	480	0.601798173463961
COL23A1	127	0.180870877529122	353	0.357337748081418	480	0.360822293492278
COL24A1	127	0.286340206112653	353	0.647627105240151	480	0.287657580061507
COL6A5	127	1	353	0.809389442999585	480	0.683554625798661
COL9A2	127	0.406677857098807	353	0.836168135820176	480	1
COX6B2	127	0.694761165177864	353	0.724942519924607	480	0.716849347130448
CRNKL1	127	0.405866895525623	353	0.85195294632393	480	0.778157970794873
CRYBA4	127	0.385563971051573	353	0.471184207621122	480	0.385249831200367
CTSW	127	0.329747992455473	353	0.655111695951634	480	0.505873063262511
CWH43	127	0.232054356043614	353	0.151532891906635	480	0.218239150910954
CYP2C18	127	0.28338238460513	353	0.597123102760883	480	0.42831496350764
CYP3A5	127	0.493643170896357	353	0.162774712494917	480	0.668783653986799
CYYR1	127	0.651304009166743	353	0.862444188991388	480	1
DAP	127	0.379852241635667	353	0.298374873176991	480	0.556338147498668
DCHS2	127	0.265092711981376	353	1	480	0.77977770482969
DHCR7	127	0.259288832085182	353	0.480017694446192	480	0.302099052763411
DNAH14	127	0.607201847992036	353	0.393575529205288	480	0.869417036289987
DNAH2	127	0.28407694033279	353	0.200541625601834	480	0.337830175290707
DNAH7	127	0.187191133359352	353	0.0660264958210826	480	0.443062272066164
DOCK6	127	0.610699673184476	353	0.325347103061717	480	0.157087893820464
DOLK	127	0.197045764958406	353	0.520388500184569	480	0.561642636388352
DPYD	127	0.869731560018581	353	0.0657350154335259	480	0.0763400582923309
DUOX1	127	0.0354613299411167	353	0.105012728554909	480	0.340341792426621
DUOX2	127	0.639559253221234	353	0.00285793052061201	480	0.371177437784121
DUSP16	127	1	353	1	480	1
ECHDC2	127	0.210556400224532	353	0.608422537563093	480	0.217981894476481
ECT2L	127	1	353	0.419831825886662	480	0.68434979658695
EDN3	127	0.960258103939993	353	0.608572099362895	480	0.851787534029003
EFCAB3	127	0.603408050826248	353	0.31337121600273	480	0.222823969037358
EFCAB5	127	1	353	0.313000668008678	480	0.228017555988265
EFHB	127	0.19090041496334	353	0.552456596523751	480	0.22241214220331
ENPEP	127	0.489924091173282	353	0.250453365826028	480	0.389226924863455
EPB41L4A	127	0.62709607763415	353	0.00745285972923615	480	0.604392427713328
ERAP1	127	0.0406311430107033	353	0.648997746556298	480	0.648787981332602
ESF1	127	0.831693152732955	353	0.614716128002619	480	1
EYS	127	1	353	0.643586383346992	480	1
FAM111A	127	0.299538528963316	353	0.6545054471133	480	0.303061617691325
FAM186A	127	0.55716353573056	353	0.218145443536158	480	0.0891822784658998
FAM221A	127	0.0134583275651638	353	0.520537973169842	480	0.264921184533239
FAM227B	127	0.411117210699747	353	0.870125718290276	480	1
FAM81B	127	0.40065107405697	353	1	480	0.798328990732343
FBXW8	127	0.298945622782118	353	0.455448737173604	480	0.649956271938891
FKBP7	127	0.393571812427276	353	0.337611277875882	480	0.348462899533011
FLG	127	0.163613582101149	353	0.553493593879205	480	0.554360665949893
FRMD5	127	0.056266402038418	353	0.870262724865017	480	0.150484010072117
GAL3ST2	127	1	353	0.471143422272709	480	0.685362352407127
GCNT3	127	0.461723561607209	353	0.380935637270354	480	0.340260282227661
GGN	127	0.0819585893644939	353	0.656578908186586	480	0.209449310261335
GH2	127	0.106048935045482	353	0.783833577865753	480	0.324928097101841
GIMAP8	127	0.342820993761514	353	0.0980197607604181	480	0.182277826011897
GJB2	127	0.29322765148428	353	0.20107536932072	480	0.317220866987583
GNLY	127	0.464960331892358	353	0.492474633961273	480	0.537195179604741
GOLGA6C	127	0.78629804003261	353	0.577157266808097	480	0.804237513090025
GPLD1	127	1	353	0.843190727992664	480	0.70534671019288
GPNMB	127	1	353	0.753392404487288	480	0.747417497150107
GPR151	127	0.426051116618933	353	0.303905236522626	480	0.428467269004722
GTF2F1	127	0.301732204031872	353	0.4808168989082	480	0.343441781167607
GUCA1C	127	0.349434691588951	353	0.339343820620427	480	0.262249703501521
GZMM	127	0.423813728429578	353	1	480	0.572435781238029
HABP2	127	1	353	0.273619890029151	480	0.431158134375959
HIST1H4B	127	0.732463531511191	353	0.595002464678869	480	1
HLA-DQB1	127	0.423473882193713	353	0.215511838251797	480	0.187703306393662
HMCN2	127	0.614962555315956	353	0.229066700363374	480	0.732543473781214
HRNR	127	0.470126385757063	353	0.345350785242761	480	0.815965021789177
HSD17B13	127	0.482483458521255	353	0.653522661011475	480	1
IFIH1	127	0.0185202403890019	353	0.715302128118978	480	0.162255481086781
IFNA5	127	0.122483813152773	353	0.697350392302152	480	0.336049183322749
IGFLR1	127	0.929105292662219	353	0.111468701344772	480	0.166233125318286
IGFN1	127	0.765443675146683	353	0.00860592752882616	480	0.290934818657389
IGSF5	127	0.0112954387776361	353	0.606591806977983	480	0.0946567070552718
INTS2	127	0.39654721814186	353	0.0782394478850624	480	0.142997086466882
KANK4	127	0.357057965803496	353	1	480	0.801899663340383
KCTD18	127	0.426037101894074	353	0.959933835982917	480	0.760244177758724
KIAA1257	127	0.159809389075941	353	1	480	0.607892153977592
KIF19	127	0.978468287618406	353	0.433758308610411	480	0.500302483485918
KLC3	127	0.6177142079122	353	1	480	0.771589314311626
KPRP	127	0.569215716326532	353	0.76788660879224	480	0.542815890729809
KRT74	127	0.898686543587775	353	0.736028422567297	480	0.839716517884116
KRTAP13-1	127	0.688343423310173	353	0.0109597286154096	480	0.0209957093879396
KRTAP24-1	127	0.755168405412682	353	0.773081404329919	480	0.800671482296592
KRTCAP3	127	0.996056119446597	353	0.252430940457231	480	0.466912552011887
LIPJ	127	0.879955384102285	353	0.918734277605925	480	1
LONP2	127	0.395437774403147	353	0.591930225118052	480	0.592223602074037
LPIN3	127	0.526136577468241	353	0.424517426052592	480	0.24530595533351
LPO	127	0.37787504075042	353	0.824260602819324	480	0.48899972238356
MAMDC4	127	1	353	0.311710250365635	480	0.397982874933045
MFSD6L	127	0.027898468976318	353	0.122057130136989	480	0.046190200190297
MGST2	127	0.293930972073007	353	0.975547402567181	480	1
MLNR	127	0.916274062829591	353	0.892537445122447	480	1
MMP1	127	0.234549274789091	353	0.422726723151525	480	0.198529693875107
MROH2A	127	0.147054177752339	353	0.820517036634423	480	1
MROH2B	127	0.260932508921867	353	0.263080276477455	480	0.311345040569323
MRPL32	127	0.732537013879707	353	0.984629196209569	480	1
MS4A12	127	0.558525114014415	353	0.714303539151496	480	0.5737715520612
MSR1	127	0.708091481576044	353	0.101516749337883	480	0.126664601112887
MSS51	127	0.00791617489609026	353	1	480	0.185076516448547
MTMR11	127	0.325904250674977	353	0.860407120588257	480	1
MUC17	127	0.0842302017883265	353	0.406183340531729	480	0.124497790848835
MUC19	127	1	353	0.827608274093248	480	0.79814071072055
MUC4	127	0.202793920258615	353	0.24847478693079	480	0.322634109201508
MYEF2	127	0.601150658860912	353	0.107905189356662	480	0.144366430306647
MYH7B	127	0.789154473510245	353	0.346547007444081	480	1
NBEAL2	127	0.206530950951793	353	0.330130590121182	480	0.451653576949221
NBPF3	127	0.564091728916818	353	0.723307114845929	480	0.745992992215041
NEURL2	127	0.32400277108121	353	0.986863800115544	480	0.607191008040475
NINL	127	0.0662933241752362	353	0.434010145838442	480	0.0813978265060013
NIPSNAP3A	127	0.000560244833489164	353	0.810468884925998	480	1
NLRC3	127	0.633671535022297	353	0.705090994452325	480	0.350002233319941
NPC2	127	0.226513961020901	353	0.812951277972422	480	0.476025670445196
NUP214	127	0.296890937445279	353	0.805896031818477	480	0.543351927079161
OARD1	127	0.528958119796288	353	0.878863591911314	480	1
OBSCN	127	0.0764443776546883	353	0.0926428242037741	480	0.349389062347077
OBSL1	127	0.621287882207314	353	0.519644564336828	480	0.297063156016629
OGFOD3	127	0.692965576433599	353	0.667894176814272	480	1
OR10C1	127	0.455241457560808	353	0.445403648708187	480	0.598123625604426
OR2T4	127	0.498695134666132	353	0.695789618385708	480	0.710656317122726
OR3A1	127	0.344474009752669	353	0.484491376977089	480	0.512529125448098
OR52I2	127	1	353	0.751626282640366	480	0.751998323617772
OR7G3	127	0.193075407530995	353	0.850949187065223	480	0.509959466635982
ORAI1	127	0.648663184692865	353	0.116613283536602	480	0.232237404010202
OSBPL1A	127	0.559386324372609	353	0.248974151268192	480	0.431997417594039
OSCP1	127	0.642037019025003	353	0.100501292583902	480	0.155174877419204
OTOF	127	0.576180892088354	353	0.637190303501125	480	0.660147402526248
OVGP1	127	0.141326276366493	353	0.172606440536907	480	0.731261933461842
OXA1L	127	0.358270241360309	353	0.379351049848809	480	0.547164684509901
PACRGL	127	0.290583111059129	353	0.75803336347967	480	0.564616951752604
PARP3	127	0.321166380714621	353	0.213589955066499	480	0.130407848696976
PDE11A	127	0.11675520557981	353	0.597739471007281	480	0.59117098230072
PIK3C2G	127	0.149814658592289	353	0.903680863418621	480	0.771548090724331
PKHD1L1	127	0.556323013889934	353	0.0408557027244704	480	0.516419275339719
PLA2G4D	127	0.0537920837257696	353	1	480	0.18291956770649
PLB1	127	0.016041018195907	353	0.602849463091695	480	1
PLEKHG5	127	0.140752390805633	353	0.807686722922558	480	0.802554830677533
POLN	127	0.356708664051105	353	1	480	0.586512922822721
PON2	127	0.79237870557664	353	0.835478330421789	480	1
PPP1R3D	127	0.545818978559781	353	0.0137254045623398	480	0.0167363881307071
PRDM2	127	0.508690152223687	353	0.313043816125423	480	0.461429706409888
PRM3	127	0.775178280946354	353	0.810809503351918	480	0.793612433673619
PSMB11	127	0.546651712337592	353	0.0450027730600933	480	0.0861017074715791
PTPRH	127	0.883941970076393	353	0.419129357110163	480	0.877016372852576
PZP	127	0.631351503862002	353	0.33499889234462	480	0.762294885620956
RABEPK	127	0.55332261838359	353	0.245530113941553	480	0.488114294855697
RAD50	127	0.00760170771503843	353	0.0241120824305617	480	0.00280873194021403
RADIL	127	0.144626131527719	353	0.439622185435389	480	0.106920413269571
RAPGEF3	127	0.226127802249991	353	0.294544455697201	480	0.163124287755962
RBKS	127	0.428622931370113	353	1	480	0.759095969886685
RETSAT	127	1	353	0.59018071544017	480	0.85691628319185
RGPD3	127	0.781242085034128	353	0.631092970098653	480	0.546511758623758
RGS11	127	0.876655417820383	353	0.769974331174933	480	0.813202682162724
RNF224	127	0.475032766707279	353	0.510093769772471	480	0.745156953892806
RPEL1	127	0.484262831090963	353	0.0426736976823717	480	0.0742091978464747
RRP15	127	0.600868620442429	353	0.589265293534324	480	0.833721025271812
SEC31B	127	0.359109592805071	353	0.422636962367044	480	0.39150019546495
SECTM1	127	0.954025449980127	353	0.452398507622051	480	0.661707133297046
SERPINA10	127	0.116182525415151	353	1	480	0.559278458323179
SERPINB3	127	0.493172551780617	353	0.279796137518102	480	0.707490973956028
SFXN3	127	0.102506618225095	353	0.698042599952658	480	0.327748896969784
SKP1	127	0.296334559084975	353	0.911403794362457	480	0.780754446612921
SLC16A8	127	0.259797420273976	353	0.935883793010277	480	1
SLC22A10	127	0.771110649550736	353	0.000357749525994533	480	0.000501529131363809
SLC25A2	127	0.0540784322579846	353	0.384606666699072	480	0.0713661217278582
SLC26A10	127	0.915671566865499	353	0.190352067103129	480	0.185547924529275
SLC39A7	127	0.00745629138463022	353	0.250804929036749	480	0.0508018614413996
SLC45A4	127	1	353	0.227218671072982	480	0.307732194846159
SLC7A11	127	0.995491881817978	353	0.550915503475386	480	0.738051601330756
SLFN12L	127	0.513322423674059	353	0.572508213872534	480	0.59217416954337
SNX19	127	0.184382322916086	353	0.734475036387857	480	0.638260790862939
SP100	127	0.271095463434157	353	0.0652948502290627	480	0.0650734742187508
SPTBN5	127	1	353	0.531759263724822	480	0.522214256754344
SPZ1	127	0.438126992173654	353	0.741146946364846	480	1
SRRD	127	0.262016645521703	353	0.389001685921505	480	0.340930348091331
SSPO	127	0.481831732303168	353	0.0775817716711083	480	0.0923777060083363
STK32C	127	0.177759692944743	353	0.546337920065593	480	0.559242786093653
SULT1C4	127	0.330516976475456	353	0.0141811879469029	480	0.0142770428182262
SYCE1L	127	0.281731268348804	353	0.515308679348446	480	0.508775890420076
SYNE1	127	0.657747642093978	353	0.262141332932046	480	0.238686581170585
TKTL2	127	0.874872237023466	353	0.516572772930557	480	0.800531301850495
TLDC2	127	0.561666377917121	353	0.391605352239162	480	0.706755412081409
TLR1	127	0.804749824530179	353	1	480	1
TLR10	127	0.00185100955039885	353	0.824023854152858	480	0.0360217125996941
TMC2	127	0.735142602807134	353	0.539545787351161	480	0.818138330890553
TMC7	127	0.173120743363219	353	1	480	0.528060244462338
TMED3	127	0.710331000422702	353	0.393979109351793	480	0.444264807278123
TMEM232	127	0.066033976242015	353	0.623395858715103	480	0.299188778642338
TMEM249	127	0.0995892548510132	353	0.651939455328083	480	0.502544380847846
TOMM20L	127	0.47964667330418	353	0.105979293363142	480	0.126589798097476
TPO	127	0.607253333869115	353	0.234922137269257	480	0.388224727263042
TRDN	127	0.0337645397883536	353	0.679098380222903	480	0.110993612829655
TRIM31	127	0.683184094996078	353	0.498565755142396	480	0.558239707296721
TRPM4	127	0.286570985568226	353	0.415886216875943	480	0.779713195792759
TVP23C	127	0.610699673184476	353	0.820463463445578	480	0.711759159771355
TYRO3	127	0.471296378535743	353	0.513604060831904	480	0.734107705458753
UGT2B10	127	0.370364386412243	353	0.522162401605936	480	1
ULBP3	127	1	353	0.3494586280767	480	0.603357830031325
ULK4	127	0.794942784763095	353	0.577691243364376	480	0.775051553201577
UMODL1	127	0.140537159879555	353	0.626939564224307	480	0.393545436964678
UNC93A	127	0.996921376263395	353	0.647938186544292	480	0.853680869458178
UPK2	127	1	353	0.979554784673598	480	1
USP45	127	0.857977050925838	353	1	480	0.540672348279579
VIT	127	0.554469511261444	353	0.504244928019295	480	0.500676437733451
VPS9D1	127	0.374617667471379	353	0.0793175043318189	480	0.0825332097308428
VWDE	127	1	353	0.518001928681582	480	0.527232604559303
WDR90	127	0.607525236385644	353	0.171928699968541	480	0.436580079839142
XAF1	127	0.609393000447793	353	0.0673746017181482	480	0.183001367309946
XIRP2	127	0.325641134871268	353	0.827428181400876	480	0.651083695720059
ZBED6CL	127	0.358033954398711	353	1	480	1
ZC3H8	127	0.28707660460708	353	0.678175960844795	480	0.471407046096508
ZNF226	127	0.990847755589637	353	0.624676456953102	480	0.149724710407483
ZNF280A	127	0.730361587351461	353	0.447600399069805	480	1
ZNF343	127	0.322850797174208	353	1	480	0.543389573897998
ZNF486	127	0.478166102567691	353	0.857435257610471	480	0.437609840232242
ZNF528	127	1	353	0.265495363282819	480	0.2655324500898
ZNF677	127	0.646777049824108	353	0.430271913174372	480	0.480997673658524
ZNF772	127	0.232208535656621	353	0.464110751591903	480	0.480041612304414
ZNF776	127	0.0294583169504211	353	1	480	0.171466044677842
ZNF845	127	0.150339936106834	353	0.439621230777964	480	0.237143039427581
