# Supplementary material for: Rare variants in IFFO1, DTNB, NLRC3 and SLC22A10 associate with Alzheimer’s disease CSF profile of neuronal injury and inflammation
Source: Mol Psychiatry. 2022 Feb 16;27(4):1990–9. doi: 10.1038/s41380-022-01437-6 (PMC9126805; doi:10.1038/s41380-022-01437-6)
Supplement: Supplementary file 3 — Supplementary Data 1 [file 41380_2022_1437_MOESM3_ESM.zip › summary_stats/lof/nodiag/ab_pc_publication.csv]

gene_name_adni	n_adni	p.value_adni	n_emif	p.value_emif	n_total	p.value_meta
ABCA7	127	0.160889652119105	353	0.716361930695256	480	0.0629885640351832
ABCA8	127	0.577438380319777	353	0.430243880175852	480	0.755655431114457
ABCA9	127	0.744955713867635	353	0.772712399900847	480	0.632391286128837
ABCC11	127	0.599829388719078	353	0.817500925769224	480	0.679041103872506
ABCC12	127	0.00170253819500428	353	0.274143849267931	480	0.024963545943386
ABHD12B	127	0.530908451752443	353	0.455494258066287	480	0.289055750940373
ACADL	127	0.103826424040549	353	0.334329605496074	480	0.0998341696029009
ACOXL	127	0.81897898996855	353	0.796257928177231	480	0.858428823398797
ACSM3	127	0.913106234002189	353	0.975112420744354	480	1
ADAM8	127	1	353	0.0496160045977895	480	0.0378238962555549
ADCK2	127	0.429613332409545	353	0.647055434948638	480	0.808649921580177
AGAP6	127	0.24646444159176	353	0.467410794709581	480	0.559590166031807
AGBL1	127	0.170049637891039	353	0.760673827407977	480	0.431097078069775
ALDH3B2	127	0.513477041564199	353	0.72677498588538	480	1
ANKK1	127	0.0936071050986873	353	0.422800760087113	480	0.440090611320413
ANKRD18B	127	0.536824919754967	353	0.288961902998445	480	0.610515325073784
ANKRD20A1	127	0.592671538518494	353	0.879840518581326	480	0.850731664589189
ANKRD30A	127	0.0528682363779786	353	0.649021929854712	480	0.0806229312972543
ANO7	127	0.36902410911351	353	0.815926190497746	480	0.713739857911242
ARHGEF37	127	0.0109387183759747	353	0.537496427953422	480	0.124959662615584
ART5	127	0.46819599127161	353	0.056921723760214	480	0.120598581519462
ASB6	127	0.930736408794963	353	0.778397830283598	480	1
ASPM	127	0.374176605474312	353	0.0475275307159768	480	0.0291104042429602
ASPSCR1	127	0.289251459856824	353	0.432339886484369	480	0.757840188184507
ATP13A5	127	0.0418788658365998	353	0.215306026027498	480	0.069229007704992
ATP8B3	127	0.869202668568951	353	0.00902612716509643	480	0.00762747418781895
AUNIP	127	0.348272723192538	353	0.742226792639655	480	0.462317755172667
BPIFB3	127	0.701426209216542	353	0.0432003159817368	480	0.0773132334867191
BTNL2	127	0.728465232102576	353	0.43344160212976	480	0.841499835613779
C12orf80	127	0.731460651507479	353	0.0549469663455619	480	0.123695034289037
C17orf77	127	0.341219058348378	353	0.0430830687193336	480	0.0342660213091585
C19orf71	127	0.720330001606548	353	0.444531606530676	480	0.60029430479016
C2orf76	127	0.877750192916527	353	0.44118119489449	480	0.753105949611877
C6orf203	127	0.617504477444722	353	0.857833567503672	480	1
C7orf69	127	0.0223582928545444	353	0.82801575725844	480	0.227057473517286
C8B	127	0.412774285732294	353	0.635351454746148	480	0.534016317079189
C8orf44	127	0.118284635744709	353	0.86874587560137	480	0.293979567694073
CABYR	127	0.0743203796778523	353	0.498233172380376	480	0.303558145948374
CARD9	127	0.10963652827988	353	0.664836446449197	480	0.214342449932848
CARS2	127	0.309294256648037	353	0.223396416051668	480	0.171126908415773
CCDC154	127	0.95226921846443	353	0.072337968666815	480	0.209771940850668
CCDC40	127	0.40266831366545	353	1	480	0.756335241000343
CCDC66	127	0.188142054331975	353	1	480	1
CCDC87	127	0.675193179626545	353	0.226220111523525	480	0.433088769549068
CCT6B	127	0.0801576115969314	353	0.120759374814909	480	0.0937474421784477
CD36	127	0.298394255814259	353	0.337173556041827	480	0.272646426411515
CD44	127	0.265183784065285	353	0.299557373793598	480	0.403656142141419
CDRT1	127	0.693904524300594	353	0.664994302896642	480	0.679876965754568
CENPW	127	0.348942976253772	353	0.488228292417913	480	0.355610482499444
CFHR2	127	0.00239964454388416	353	0.265805253840981	480	0.00501147636940991
CFHR5	127	0.0622981505389028	353	0.64577464602499	480	0.259176988571583
CHIT1	127	0.779578803548759	353	0.870096512467878	480	1
CLCNKB	127	0.311256555086564	353	0.680911141006818	480	0.743476327226712
CMYA5	127	0.24181315307963	353	0.841595467503396	480	0.720908939722493
CNGB3	127	0.305002970444148	353	0.236822956914702	480	0.220942486925606
COL23A1	127	0.707131679629155	353	0.100275791565413	480	0.241434209986998
COL24A1	127	0.207220930863191	353	0.584868346290467	480	0.715211276449072
COL6A5	127	0.169411160756591	353	0.447137279041283	480	0.125817441695845
COL9A2	127	1	353	0.682001113847699	480	0.719785105364551
COX6B2	127	0.069864444757153	353	0.126527975726315	480	0.108898373614081
CRNKL1	127	0.148290264914704	353	0.749474374988341	480	0.343489452898064
CRYBA4	127	0.167997908721818	353	0.71850147795432	480	0.592916909391066
CTSW	127	0.220332713808859	353	0.271168373069698	480	0.361569581320106
CWH43	127	0.360206535012352	353	0.195640752527272	480	0.162313072865689
CYP2C18	127	0.442452595012791	353	0.503099975131153	480	0.781382475158114
CYP3A5	127	0.731199828441855	353	0.268129055112819	480	0.372713400427833
CYYR1	127	0.351981611750344	353	0.896464264233279	480	0.754868901516878
DAP	127	0.6590552627983	353	0.346427252633549	480	0.561620816802644
DCHS2	127	0.952582354602592	353	0.396126927110294	480	0.309953828503142
DHCR7	127	0.234246427496762	353	0.385443707086474	480	0.478777704868163
DNAH14	127	0.684052507536661	353	0.0720565654855178	480	0.125725238738776
DNAH2	127	0.234181340350268	353	0.314534349525676	480	0.216882600699228
DNAH7	127	1	353	0.821093886449471	480	0.857147805816307
DOCK6	127	0.119125015088984	353	0.380126668050784	480	0.452509446334177
DOLK	127	0.65074398896735	353	0.672072446315881	480	1
DPYD	127	0.124504431488981	353	0.659437814924299	480	0.460179051469217
DUOX1	127	0.208442233025892	353	0.526042473579051	480	0.242658834544244
DUOX2	127	0.0168818802483832	353	0.0262963712137316	480	0.00668929143276198
DUSP16	127	0.392968113984273	353	0.643451679577355	480	0.498296536984638
ECHDC2	127	0.69726711873135	353	0.3825747425936	480	0.664145697008484
ECT2L	127	0.892917962229025	353	0.804885885504414	480	0.758342726731717
EDN3	127	0.256753804239373	353	0.29021654716899	480	0.17548219875543
EFCAB3	127	0.702526294398095	353	0.694317629576488	480	0.741060049983006
EFCAB5	127	0.169192996714782	353	0.591535131639926	480	0.316929905554469
EFHB	127	0.352505347057861	353	0.554852131557242	480	0.466103019862289
ENPEP	127	0.186559399898428	353	0.60280636664636	480	0.61678031605179
EPB41L4A	127	0.304400699774364	353	0.371731274742352	480	0.26954826685121
ERAP1	127	0.334640933961339	353	0.537127141197657	480	0.537061019585459
ESF1	127	0.170655429569151	353	0.35502471368287	480	0.349399671227039
EYS	127	0.737051610616614	353	0.680089668182284	480	1
FAM111A	127	0.104997979050533	353	0.59878580636496	480	0.460803495190597
FAM186A	127	0.397339755561214	353	0.949316110349354	480	0.395794701325618
FAM221A	127	0.365588250402399	353	0.873672140106339	480	0.690746831326328
FAM227B	127	0.580580656882695	353	0.780092881386436	480	0.765478330293406
FAM81B	127	0.152399021893473	353	0.229943638099025	480	0.400212548648039
FBXW8	127	0.202581335142894	353	0.533342198907366	480	0.43870866166042
FKBP7	127	0.217464989794438	353	0.0438363338229304	480	0.0238398463788388
FLG	127	0.588006359637924	353	0.410231596845481	480	0.188873234489362
FRMD5	127	0.510497852109439	353	0.339356014639779	480	0.786457594207328
GAL3ST2	127	0.858704134538866	353	0.509125236759123	480	0.742304487634093
GCNT3	127	0.395875936722502	353	0.19736118064216	480	0.224227733343928
GGN	127	0.172849359993115	353	0.580912473449211	480	0.354557987415747
GH2	127	0.014223909851519	353	0.499842000984784	480	0.102903961557014
GIMAP8	127	0.745709505127639	353	0.401798792104783	480	0.753095418201472
GJB2	127	0.105046953495102	353	0.339087504833441	480	0.147678354596799
GNLY	127	0.29557715293265	353	0.129639323463169	480	0.0888420462468964
GOLGA6C	127	0.0302562148574295	353	0.998316677582399	480	0.351050728717803
GPLD1	127	0.738138475522684	353	0.806209670929979	480	0.827179639867048
GPNMB	127	0.565257765111656	353	1	480	0.714255968417122
GPR151	127	0.492554536927837	353	1	480	1
GTF2F1	127	0.263762788962712	353	0.775961161110396	480	0.731271576724434
GUCA1C	127	0.0486783626336624	353	0.496469574706552	480	0.240809935423964
GZMM	127	0.475092871261962	353	0.282116379338077	480	0.371257021801283
HABP2	127	0.541661600966913	353	0.599181107528198	480	0.623224366703714
HIST1H4B	127	0.948402107230609	353	0.169153833227103	480	0.464794925726425
HLA-DQB1	127	0.400096307121585	353	0.212108684187915	480	0.318461585091455
HMCN2	127	0.713961176128905	353	0.681563850799728	480	0.753208606692884
HRNR	127	1	353	0.332214622398555	480	0.841139618310622
HSD17B13	127	0.139839843686622	353	1	480	0.69829165912587
IFIH1	127	0.180967784307753	353	0.637968871803295	480	0.384618177649742
IFNA5	127	0.200168580600409	353	0.396071450814736	480	0.46644721206946
IGFLR1	127	0.752058410545471	353	0.537385918726094	480	1
IGFN1	127	0.122710354184746	353	0.178190208619583	480	0.152631560311162
IGSF5	127	0.511041410059492	353	0.300698354794234	480	0.308501179558361
INTS2	127	0.618332573818397	353	0.105073618885532	480	0.2392930350511
KANK4	127	0.852642390684556	353	1	480	1
KCTD18	127	0.275382475311066	353	0.965300766273075	480	0.638923009427295
KIAA1257	127	0.222770040380829	353	0.308979556188389	480	0.307078523823264
KIF19	127	0.535638123839637	353	0.166235141823308	480	0.746858310936888
KLC3	127	0.7402921784716	353	0.583942717772179	480	0.678081777325195
KPRP	127	0.337637693186539	353	0.499044094403885	480	0.522964844515621
KRT74	127	0.806891794771692	353	0.986455994334339	480	1
KRTAP13-1	127	0.946132466655603	353	0.875862486490782	480	1
KRTAP24-1	127	0.668215942012273	353	0.786334771719664	480	0.767821991433815
KRTCAP3	127	0.388089153874562	353	0.108050801110389	480	0.119261960720909
LIPJ	127	0.043632566510572	353	0.778085762460922	480	0.350762022586126
LONP2	127	1	353	0.61508508132154	480	0.6154249144455
LPIN3	127	1	353	0.837135017121624	480	1
LPO	127	0.948013932640249	353	1	480	1
MAMDC4	127	0.0877464357304562	353	1	480	0.363563348055802
MFSD6L	127	0.827813941332633	353	0.636590670156858	480	0.660543469171267
MGST2	127	0.855890025074172	353	0.335408272618774	480	0.537505481746448
MLNR	127	0.0466629455005288	353	0.524913571692466	480	0.160369827913135
MMP1	127	0.133518417408716	353	0.82193070722085	480	0.363137790897142
MROH2A	127	0.403238834372653	353	0.342230785904734	480	0.169595784180557
MROH2B	127	0.0497170429640217	353	0.71562691802637	480	0.201478644312162
MRPL32	127	0.332762485737568	353	0.715029244363554	480	0.719491213157986
MS4A12	127	0.0707581097221821	353	0.513716177593052	480	0.127438301626947
MSR1	127	0.0798419918091936	353	1	480	0.693454893999339
MSS51	127	0.106586190683555	353	0.209670571771807	480	0.15776610979602
MTMR11	127	0.0591207862170504	353	0.322903595902353	480	0.0711085851082538
MUC17	127	0.872925380977899	353	0.688276462776257	480	0.720919873371739
MUC19	127	0.478036292050595	353	0.673492528134819	480	0.430271446845521
MUC4	127	0.145621402159232	353	1	480	1
MYEF2	127	0.0830842264212469	353	0.430820917042148	480	0.1469681144261
MYH7B	127	0.327076530748414	353	0.783826683987	480	1
NBEAL2	127	0.490474035181119	353	0.543340247117515	480	0.638845951739195
NBPF3	127	0.929682228797511	353	0.156415508039944	480	0.343324644934421
NEURL2	127	0.0413643273041401	353	0.92985799103685	480	0.144522185939326
NINL	127	1	353	0.760870913074847	480	0.897966618062656
NIPSNAP3A	127	0.449278235247467	353	0.144865946199805	480	0.252115364232183
NLRC3	127	1	353	0.629320167744783	480	0.601424879981229
NPC2	127	0.547030749263021	353	0.806103012624804	480	0.701684870247418
NUP214	127	0.551320360720851	353	0.746975467198922	480	1
OARD1	127	0.264651565807748	353	0.929043895411598	480	0.545052426566918
OBSCN	127	0.636227374542272	353	0.502926549811643	480	0.700878852169907
OBSL1	127	0.801799618216263	353	0.359468008524486	480	0.686173928670637
OGFOD3	127	0.344961128960617	353	0.636117041080542	480	0.72583455603972
OR10C1	127	0.809455922183964	353	0.510124282723158	480	0.607847966705622
OR2T4	127	0.807442385501766	353	0.666964122326011	480	0.704055684471068
OR3A1	127	0.704824558844092	353	1	480	1
OR52I2	127	0.593946759119486	353	0.494811603325668	480	0.494968397496559
OR7G3	127	0.0216938826255012	353	0.0796565860301294	480	0.0381776990160003
ORAI1	127	0.367664113779751	353	0.151953474643177	480	0.131332338410133
OSBPL1A	127	0.484504352099446	353	0.294526149035924	480	0.289689263474071
OSCP1	127	0.898077655245461	353	0.825466525429025	480	1
OTOF	127	0.0675736284364792	353	0.440763766180415	480	0.162245948765421
OVGP1	127	1	353	0.377942198308273	480	1
OXA1L	127	0.460449925518222	353	0.891365462560006	480	0.857233692212515
PACRGL	127	0.669208826381253	353	0.996688168623466	480	1
PARP3	127	0.0966481294272071	353	0.239872553705169	480	0.307225214638367
PDE11A	127	0.544356131967568	353	0.680038676667471	480	0.868688955289591
PIK3C2G	127	0.549911711744356	353	0.0959865593715207	480	0.263562948835207
PKHD1L1	127	0.372132831097025	353	0.924064154949025	480	0.45032520127012
PLA2G4D	127	0.133182122168133	353	0.291335035469829	480	0.40424965518991
PLB1	127	0.706093811260535	353	0.0539640243666386	480	0.530575655099802
PLEKHG5	127	0.064675715918366	353	0.586006977622393	480	0.710580046966707
POLN	127	0.363878512471841	353	0.339476438825797	480	0.559027396860458
PON2	127	0.0966249635945727	353	0.974286219616172	480	0.366860456531401
PPP1R3D	127	0.682520251647057	353	0.61902456245308	480	0.55368976222819
PRDM2	127	0.508886935367026	353	0.233199314374617	480	0.237093969504964
PRM3	127	0.824151958369959	353	0.452569566777934	480	0.56674862939257
PSMB11	127	0.189618772706135	353	0.202097477006551	480	0.264692418855111
PTPRH	127	0.184769304653376	353	1	480	0.69683123731888
PZP	127	0.22451575139581	353	0.20330942437279	480	0.189225472124432
RABEPK	127	0.497812625101048	353	0.345151047402653	480	0.340278894582368
RAD50	127	0.859965586911941	353	0.824306541696383	480	0.8487260059578
RADIL	127	1	353	0.299390760391558	480	0.437450609621438
RAPGEF3	127	0.940224112769546	353	1	480	1
RBKS	127	0.334221137282283	353	0.0622173072797175	480	0.0693035745528782
RETSAT	127	1	353	0.642452378089515	480	1
RGPD3	127	0.743461820342982	353	0.145526760052187	480	0.137904086120564
RGS11	127	0.00223929186672841	353	0.569751111007881	480	0.00490856372087589
RNF224	127	0.626373660269309	353	0.616069349712724	480	1
RPEL1	127	0.866166990073278	353	0.268307708891387	480	0.639593547610381
RRP15	127	0.145778668055673	353	0.893338885169882	480	0.614185136692397
SEC31B	127	1	353	0.821546472632369	480	0.500402631582555
SECTM1	127	0.444852322571766	353	0.432077367093898	480	0.671183064353906
SERPINA10	127	0.727247972435071	353	0.803317046914034	480	0.868909679434123
SERPINB3	127	0.663791479375135	353	0.322523299289592	480	0.807965967858712
SFXN3	127	1	353	0.432456819727305	480	0.675464136334765
SKP1	127	0.915893222756503	353	0.19404381652238	480	0.346878931139957
SLC16A8	127	0.210307262360538	353	0.930619407100402	480	1
SLC22A10	127	0.784862348043775	353	0.0622689527062244	480	0.11474759992934
SLC25A2	127	0.100782714748983	353	1	480	0.409024451309873
SLC26A10	127	0.914446150559376	353	0.242904209914107	480	0.243113808050573
SLC39A7	127	0.565800101287368	353	0.0483931870780949	480	0.0876544382738064
SLC45A4	127	0.170622011890858	353	0.751056737052662	480	0.555329379800254
SLC7A11	127	0.581855968070357	353	0.276656575463645	480	0.313028955801576
SLFN12L	127	0.82299799928079	353	0.0186765125186715	480	0.020141485470947
SNX19	127	0.188749637181966	353	0.319702420909928	480	0.41132107151275
SP100	127	0.00868192199411066	353	0.19714547024848	480	0.203024121500737
SPTBN5	127	0.176546549729237	353	0.610890014461619	480	0.34392320356516
SPZ1	127	0.358180817894133	353	0.851818581301485	480	0.697232031488123
SRRD	127	0.526968452655892	353	0.536845887739028	480	0.50955339656145
SSPO	127	0.33894826650227	353	1	480	1
STK32C	127	0.886672915700912	353	0.168285894965649	480	0.345575278962385
SULT1C4	127	0.683891891009795	353	0.635000731598445	480	1
SYCE1L	127	0.754579838510677	353	0.673810524966838	480	1
SYNE1	127	0.679888925140462	353	0.563200014047071	480	0.683827361046796
TKTL2	127	0.88473660541308	353	0.972045689430005	480	1
TLDC2	127	0.523656074048112	353	0.413281912572025	480	0.409558177030516
TLR1	127	1	353	0.576578490971962	480	0.783533120063304
TLR10	127	0.352085803777378	353	0.0535356298381042	480	0.0309989664885424
TMC2	127	0.500909548703172	353	0.235112585589258	480	0.425186641701731
TMC7	127	1	353	0.571358256010034	480	0.74904696045412
TMED3	127	0.58875837710774	353	0.698083357128683	480	0.754578473680852
TMEM232	127	0.758181546688018	353	0.803668186938554	480	1
TMEM249	127	0.100580635251169	353	0.241428761871395	480	0.158969712265503
TOMM20L	127	0.159750345785687	353	0.619462701818934	480	0.502314725737595
TPO	127	1	353	0.243322858515913	480	0.499406392851452
TRDN	127	0.638101632488529	353	0.0288629675202738	480	0.121085964322363
TRIM31	127	0.690446920214186	353	0.115996555578245	480	0.179264041820089
TRPM4	127	1	353	0.463299997933033	480	0.568993362702892
TVP23C	127	0.119125015088984	353	0.649164488407271	480	0.479790870989115
TYRO3	127	0.433795903149784	353	1	480	0.710963784932465
UGT2B10	127	0.555246522181203	353	0.0343379079125232	480	0.21190678689041
ULBP3	127	0.180865827138617	353	0.721520772386869	480	0.369075006832315
ULK4	127	0.497371056405334	353	0.261857961492774	480	0.856314516211029
UMODL1	127	0.310889247376106	353	0.338927040319954	480	0.489064659003982
UNC93A	127	0.500168032988948	353	0.681240152726041	480	0.558015315823952
UPK2	127	0.741899634048449	353	0.23694089062311	480	0.245749542965904
USP45	127	0.067413714971819	353	0.192235503462333	480	0.0493508251570873
VIT	127	0.295046216598703	353	0.880815804374615	480	0.599301084244282
VPS9D1	127	0.515794601866332	353	0.0747400038721436	480	0.0691094431338637
VWDE	127	0.593497597688784	353	0.510244243103147	480	0.687081657752018
WDR90	127	0.325220106834143	353	1	480	0.730556218957378
XAF1	127	0.106379036123531	353	0.954623845563714	480	0.399123995415304
XIRP2	127	0.601336929750554	353	0.847823381380131	480	0.622257532117025
ZBED6CL	127	0.638870641665881	353	0.454745403548686	480	0.431674649859537
ZC3H8	127	0.632539096123295	353	0.7165644934138	480	1
ZNF226	127	0.629285636406847	353	0.321640709461744	480	0.0641927616152818
ZNF280A	127	0.120976945913481	353	0.845521637213785	480	0.425727109272068
ZNF343	127	0.35897486991268	353	0.442711410241772	480	0.429978523294159
ZNF486	127	0.641131029555103	353	0.220123605248535	480	0.612230732840679
ZNF528	127	0.46819599127161	353	0.953995878348683	480	1
ZNF677	127	0.390504995254005	353	0.235099157222922	480	0.391711781725876
ZNF772	127	0.773494049347875	353	0.229841792107824	480	0.428641731192549
ZNF776	127	0.393112141047185	353	0.172349020684558	480	0.0741791407321247
ZNF845	127	0.189483096414072	353	1	480	0.513085003230552
