# Supplementary material for: Rare variants in IFFO1, DTNB, NLRC3 and SLC22A10 associate with Alzheimer’s disease CSF profile of neuronal injury and inflammation
Source: Mol Psychiatry. 2022 Feb 16;27(4):1990–9. doi: 10.1038/s41380-022-01437-6 (PMC9126805; doi:10.1038/s41380-022-01437-6)
Supplement: Supplementary file 3 — Supplementary Data 1 [file 41380_2022_1437_MOESM3_ESM.zip › summary_stats/lof/nodiag/inflammation_pc_publication.csv]

gene_name_adni	n_adni	p.value_adni	n_emif	p.value_emif	n_total	p.value_meta
ABCA7	127	0.857119856705097	353	0.64354973602565	480	1
ABCA8	127	0.286939447761146	353	1	480	0.455483876403318
ABCA9	127	0.867149606126891	353	0.588095338500379	480	0.670868535932998
ABCC11	127	0.703778806754972	353	0.0371333857636749	480	0.0612091585837146
ABCC12	127	0.939424622270846	353	0.497164992784999	480	0.591233801777537
ABHD12B	127	0.493098847656542	353	0.0355825095040983	480	0.0402651550957069
ACADL	127	0.655125162030008	353	0.369711621420982	480	0.462229612902941
ACOXL	127	0.776922047901036	353	0.30056102497246	480	0.517137047945987
ACSM3	127	0.0460842132154215	353	0.910442870929968	480	0.168319467114397
ADAM8	127	0.865086123159845	353	0.424758084664753	480	0.223889080525579
ADCK2	127	0.770309909557624	353	0.839296217082147	480	0.849058115493754
AGAP6	127	0.451399826600301	353	0.170147789998449	480	0.298130522163238
AGBL1	127	0.517082624261505	353	0.718974060907826	480	0.417542479522705
ALDH3B2	127	0.688368691385258	353	0.698538884725856	480	1
ANKK1	127	0.317312442850354	353	0.514489539707653	480	0.513565945852756
ANKRD18B	127	0.0663941391438829	353	0.854801654572423	480	0.494123295164847
ANKRD20A1	127	0.800611413273753	353	0.433249853077096	480	1
ANKRD30A	127	0.51598253876545	353	0.0455258080679856	480	0.0995678817230256
ANO7	127	1	353	0.854621908016214	480	0.779212373208319
ARHGEF37	127	0.655557917174888	353	0.306603533835434	480	0.522346558759324
ART5	127	0.807762616993291	353	0.507889880046637	480	0.807406430038568
ASB6	127	0.801761243235896	353	0.639463708684151	480	0.828172984913626
ASPM	127	0.508176053975088	353	0.408394684924968	480	0.264742765850624
ASPSCR1	127	0.76983510108448	353	0.438903564856827	480	0.390265033595529
ATP13A5	127	1	353	0.516671960873907	480	1
ATP8B3	127	0.000863007742090138	353	0.730571771554239	480	0.0648831510822873
AUNIP	127	0.792808696009385	353	0.755592708426327	480	0.459662932011796
BPIFB3	127	0.443234782795139	353	0.638099926578531	480	0.462270161284303
BTNL2	127	0.00823682924252505	353	1	480	0.145500819704135
C12orf80	127	0.953003081085	353	0.145177098342418	480	0.390521034972327
C17orf77	127	0.470115193117538	353	0.48574450702053	480	0.44749673123299
C19orf71	127	0.0788566995969723	353	0.764859293716292	480	0.169722972240988
C2orf76	127	0.865168300070236	353	0.907294880833847	480	1
C6orf203	127	0.39341225109164	353	0.81383923876962	480	0.539880943383288
C7orf69	127	0.923344544234103	353	0.481197359630016	480	0.726354588617494
C8B	127	0.705538458874492	353	0.530237321282526	480	0.806483044355222
C8orf44	127	0.00477913338304781	353	0.17270145575534	480	0.279247375470617
CABYR	127	0.833010127169654	353	0.67992654185166	480	0.87037403106741
CARD9	127	0.955802502468086	353	0.0891136659721901	480	0.317296519257175
CARS2	127	0.798015367372202	353	0.0968950928949913	480	0.302934119201779
CCDC154	127	0.0656718365531388	353	0.680963696487308	480	0.321341689097614
CCDC40	127	0.162950821430625	353	0.68945897635801	480	0.28153268330742
CCDC66	127	0.0558148831857352	353	0.713441656032273	480	0.716372644331518
CCDC87	127	0.565178299320116	353	0.165755200487135	480	0.275409103663427
CCT6B	127	0.843183930434706	353	0.844401552890918	480	0.833036859722121
CD36	127	1	353	0.760220964146285	480	0.865205708187827
CD44	127	0.380888900973265	353	0.842660592718287	480	0.690689714659579
CDRT1	127	0.443098751049322	353	0.0552602329078916	480	0.116953887860462
CENPW	127	0.167251287794101	353	0.535781402523439	480	0.240285560553505
CFHR2	127	0.192685273245763	353	0.569126570302956	480	0.466195280033915
CFHR5	127	1	353	1	480	1
CHIT1	127	0.153226749276166	353	0.296141551359791	480	0.296116427603538
CLCNKB	127	0.000806839891608235	353	0.038197919402177	480	0.000400911375666779
CMYA5	127	0.373316119273395	353	0.884988142940393	480	0.74713822224671
CNGB3	127	0.137726291185551	353	0.585192652106151	480	0.835826466965537
COL23A1	127	0.616393537117591	353	0.472306579091174	480	0.660456105323933
COL24A1	127	0.464200114165745	353	0.0471188550551145	480	0.0728700493055373
COL6A5	127	0.209403567167065	353	0.0248228227683761	480	0.137077719446959
COL9A2	127	0.0320803593872571	353	0.641419661340297	480	0.377255203135726
COX6B2	127	0.457269969075923	353	0.303626290429891	480	0.549260190731373
CRNKL1	127	0.417629301897122	353	0.515783304438091	480	0.511253051868545
CRYBA4	127	0.622003260144053	353	0.430060631691145	480	0.472785786727438
CTSW	127	0.535137388016392	353	0.542349086531962	480	0.781151123228503
CWH43	127	0.439810330306715	353	0.881815022355137	480	0.695142600794624
CYP2C18	127	0.0597058209570493	353	0.306052146849983	480	0.246568845194119
CYP3A5	127	0.523737261694031	353	0.223650364996199	480	0.296681961151074
CYYR1	127	0.083495188168751	353	0.0999566315447425	480	0.026902421171497
DAP	127	0.302572699331917	353	0.634541247038107	480	0.804768195550383
DCHS2	127	0.55072803838725	353	0.718117158556875	480	0.830170105025586
DHCR7	127	0.723971797542963	353	0.10197692960875	480	0.279010884614058
DNAH14	127	0.69569845607611	353	0.469564075833017	480	0.736089311622283
DNAH2	127	0.375534392758895	353	0.781404551299604	480	0.524381506291323
DNAH7	127	1	353	0.107122311539121	480	0.213132723267006
DOCK6	127	0.645462609199539	353	0.467345036270476	480	0.544088249321616
DOLK	127	0.262573088085197	353	0.737014098224702	480	0.7242898958334
DPYD	127	0.781434511087736	353	0.0668837415404177	480	0.0918529228127239
DUOX1	127	0.0918688342194913	353	0.148102445856635	480	0.0702483969629628
DUOX2	127	0.787826162451729	353	0.421490245239146	480	0.738477848562449
DUSP16	127	0.308826792413847	353	0.487208147878496	480	0.329932811210366
ECHDC2	127	0.128325118877445	353	0.431109418730094	480	0.19247850887402
ECT2L	127	0.686325949567546	353	0.504627291082362	480	0.791526318280113
EDN3	127	0.0514949709768496	353	0.191139813369947	480	0.0319787852707343
EFCAB3	127	0.800560608964771	353	0.151106522940749	480	0.276779378053589
EFCAB5	127	0.335141820449645	353	0.749786912203347	480	0.788904057861637
EFHB	127	0.562212752158709	353	0.14588695005213	480	0.365664983097728
ENPEP	127	0.136140617051058	353	0.207482265997916	480	0.239666765933054
EPB41L4A	127	1	353	0.0198375755949791	480	0.0716865237378382
ERAP1	127	0.64054957753014	353	0.695488594247625	480	0.69565311846694
ESF1	127	0.136966178282487	353	0.710056047864937	480	0.392141863612762
EYS	127	0.135593302059542	353	0.00157682935863834	480	0.00355016550078169
FAM111A	127	0.85381991044971	353	0.485288073446972	480	1
FAM186A	127	0.435216140632742	353	0.148265419552957	480	0.140954020864064
FAM221A	127	0.022115348299967	353	0.839224497935245	480	0.249150092775504
FAM227B	127	0.129368181102869	353	1	480	0.511469831032156
FAM81B	127	0.000388965430726409	353	0.468932543999294	480	0.00635296703198984
FBXW8	127	0.496542008468842	353	0.315019278122994	480	0.465436656643531
FKBP7	127	0.864529683665563	353	0.449921843152563	480	0.678635508898804
FLG	127	0.689753869511136	353	0.870051412350089	480	0.511066326279865
FRMD5	127	0.281575814542254	353	0.745123960953563	480	0.416125467883156
GAL3ST2	127	0.424348169368608	353	1	480	0.660999817005523
GCNT3	127	0.424739454942991	353	1	480	0.737368966721932
GGN	127	0.424842203119975	353	0.234839954307183	480	0.591988073186162
GH2	127	0.599174839915672	353	0.296136918566866	480	0.606203927829335
GIMAP8	127	0.585903746465512	353	0.963639437796776	480	0.819408843902269
GJB2	127	0.716063213093451	353	1	480	1
GNLY	127	0.742276071304835	353	0.615086838835057	480	0.864007171166365
GOLGA6C	127	0.704153511743019	353	0.440809495982834	480	0.650539581236187
GPLD1	127	0.222566975687795	353	0.340039668194673	480	0.498557626913388
GPNMB	127	0.82691773058233	353	0.863891175148021	480	0.862256064138076
GPR151	127	0.573434886663009	353	0.191949743078705	480	0.526481481476424
GTF2F1	127	0.821242740392284	353	0.269049401014165	480	0.417126825324719
GUCA1C	127	0.587400272491494	353	0.399234554769597	480	0.707993911378346
GZMM	127	0.586945089226012	353	1	480	0.637467999373023
HABP2	127	0.807702273086584	353	0.23233782079332	480	0.39740411677645
HIST1H4B	127	0.133156970966326	353	0.34382295038115	480	0.121341355979778
HLA-DQB1	127	0.695656425876916	353	0.126431902992597	480	0.151924312995248
HMCN2	127	0.690438831283282	353	0.207613441873786	480	0.607691984363399
HRNR	127	0.0168667165609693	353	0.720387025724245	480	0.335897976708929
HSD17B13	127	1	353	0.772784586049604	480	1
IFIH1	127	0.393062327649348	353	0.0252450051064128	480	0.0323432937064457
IFNA5	127	0.95631115878866	353	0.634720251459477	480	0.803787921385803
IGFLR1	127	0.781485170262936	353	0.861796128369544	480	1
IGFN1	127	0.649442539822061	353	0.402074238161653	480	0.321427363429256
IGSF5	127	0.751053166325114	353	0.624492510387886	480	0.696480346726214
INTS2	127	0.366002205179681	353	0.990952087567818	480	0.70332469485316
KANK4	127	0.847351001856113	353	1	480	1
KCTD18	127	0.30447255470052	353	0.0349274712696173	480	0.0315071172793436
KIAA1257	127	0.996334874648832	353	1	480	1
KIF19	127	0.425247756510312	353	0.601083949605482	480	0.424846358540055
KLC3	127	1	353	0.345950304852706	480	0.609923129740784
KPRP	127	0.102864558795982	353	0.738360602848973	480	0.0961776159927034
KRT74	127	0.00558739063481906	353	0.359358523908005	480	0.0214837355899348
KRTAP13-1	127	0.0160405099842204	353	0.330683025690417	480	0.0377666735901199
KRTAP24-1	127	0.953580124313381	353	0.0674802350039011	480	0.171598350962415
KRTCAP3	127	0.86012017406239	353	0.188534289194075	480	0.247195960840683
LIPJ	127	0.526737378487464	353	0.600727034991293	480	0.830946903963352
LONP2	127	0.806089787563668	353	0.870540429341326	480	1
LPIN3	127	0.374970360349979	353	0.221625317590717	480	0.647808941584799
LPO	127	0.293358335093875	353	0.422830630895735	480	0.135461178548067
MAMDC4	127	0.171544128685725	353	0.424494005572518	480	0.181035977420659
MFSD6L	127	0.708400394713578	353	1	480	1
MGST2	127	1	353	0.0412349775227804	480	0.0689979035026563
MLNR	127	0.592248880710895	353	0.768823709824317	480	1
MMP1	127	0.812732366968483	353	0.722769245999612	480	1
MROH2A	127	0.314803627996956	353	1	480	0.497920926371093
MROH2B	127	1	353	0.439980722953165	480	0.53307991306917
MRPL32	127	0.952074240193763	353	0.305594211520266	480	0.585395395150881
MS4A12	127	0.810952599003332	353	0.874301565274845	480	1
MSR1	127	1	353	0.152199410575256	480	0.204907635598641
MSS51	127	0.00979334736405519	353	1	480	0.139867399607844
MTMR11	127	0.220717165116472	353	0.741378644082475	480	0.397571103163608
MUC17	127	0.22345757208134	353	0.280891223655865	480	0.422045733771615
MUC19	127	0.0998413949550823	353	0.734058631286138	480	0.0841857023586289
MUC4	127	0.84006234835526	353	0.614116009394035	480	0.170226326450535
MYEF2	127	0.395559803970316	353	0.107495198960226	480	0.104484514022502
MYH7B	127	0.620762716012833	353	0.298307725765182	480	0.303591049651738
NBEAL2	127	0.341809964939466	353	0.370708792798298	480	0.168953455001816
NBPF3	127	0.878460519935242	353	0.0295963203529973	480	0.13254202728968
NEURL2	127	0.306196374892374	353	0.823415053414709	480	0.474219886311134
NINL	127	0.169096680750549	353	0.438475031517411	480	0.421987010439574
NIPSNAP3A	127	0.880219767394573	353	0.375222245544201	480	0.630681418141038
NLRC3	127	0.777245083332584	353	0.73574317067611	480	0.684407990100577
NPC2	127	0.220119462430203	353	0.275785681211893	480	0.150969764334138
NUP214	127	0.830312184761599	353	0.565881799681734	480	0.839529557877151
OARD1	127	0.409722998970924	353	0.657709483764765	480	0.494319124232915
OBSCN	127	0.203402139850382	353	0.463685114855265	480	0.497892806503936
OBSL1	127	0.356514398614731	353	0.700529788828225	480	0.124601574566868
OGFOD3	127	0.67307346811376	353	0.766937862034712	480	1
OR10C1	127	0.0300095830631246	353	0.899580908012159	480	0.465067629670672
OR2T4	127	0.875133720323203	353	0.922333532920543	480	1
OR3A1	127	0.40973827386121	353	0.37230365068113	480	0.395805165107009
OR52I2	127	1	353	0.610678995850847	480	0.610925263114827
OR7G3	127	0.0815267331900125	353	0.490223750221406	480	0.336966994289445
ORAI1	127	0.682630000295161	353	0.177496024326593	480	0.393250716421879
OSBPL1A	127	0.768907065740697	353	0.725937206401797	480	1
OSCP1	127	0.743157360787554	353	0.0288367971626358	480	0.0838463647929009
OTOF	127	0.281341469402507	353	0.582657057667092	480	0.217819497538182
OVGP1	127	0.852842219325485	353	0.103485896012096	480	0.626593237655712
OXA1L	127	0.836568410022578	353	0.347338035975879	480	0.669389679123397
PACRGL	127	0.655237636483306	353	0.38217499113282	480	0.427004868410307
PARP3	127	1	353	0.10398916092919	480	0.0426925491936733
PDE11A	127	0.866732091051448	353	0.241003358775509	480	0.463521355981821
PIK3C2G	127	0.843541732403328	353	0.385345332456545	480	0.70620450726992
PKHD1L1	127	0.676065853362484	353	0.308226948184581	480	0.719789015460996
PLA2G4D	127	0.770367337152885	353	0.125387600648887	480	1
PLB1	127	1	353	0.114068988888614	480	1
PLEKHG5	127	0.678694420817665	353	0.297071048902168	480	0.322277903819529
POLN	127	0.759499186783273	353	0.115662231656153	480	0.565860133289576
PON2	127	0.972657751692562	353	0.309242383778146	480	0.584011174532127
PPP1R3D	127	1	353	0.64078479514126	480	0.799848077700062
PRDM2	127	0.657882225159156	353	0.434975559280523	480	0.665942995467378
PRM3	127	1	353	0.353664613791606	480	0.525949101110293
PSMB11	127	0.828738967952978	353	0.938734613211636	480	1
PTPRH	127	0.509828347948429	353	0.44857742893629	480	0.752485588839467
PZP	127	0.710630283717357	353	0.670295726831377	480	1
RABEPK	127	0.100807808403838	353	0.111612998935325	480	0.110467246811734
RAD50	127	0.0022102026630455	353	0.255157065407425	480	0.00198033681308696
RADIL	127	0.646364619922792	353	0.586069267297909	480	0.899811908259838
RAPGEF3	127	0.8844532187001	353	1	480	1
RBKS	127	1	353	0.632686733041837	480	0.821528681821208
RETSAT	127	0.665854641877259	353	0.185924073025198	480	0.401286041734087
RGPD3	127	0.339585852587067	353	0.252265050354429	480	0.107496411384471
RGS11	127	0.974671813175547	353	1	480	1
RNF224	127	0.689278334568465	353	0.786382989340977	480	1
RPEL1	127	0.575930076187453	353	0.187781720358297	480	0.267001825954716
RRP15	127	0.814924833505039	353	0.919600176033154	480	1
SEC31B	127	0.338395585085022	353	0.305185437047932	480	1
SECTM1	127	0.997068741420544	353	0.0627722642447591	480	0.201107778240719
SERPINA10	127	0.825306141269524	353	1	480	1
SERPINB3	127	0.819723519094752	353	0.524118792073904	480	0.690361791389714
SFXN3	127	0.186499195321471	353	0.745524701580681	480	0.719888653730732
SKP1	127	0.00920172439871432	353	0.862958266096909	480	0.16119733012397
SLC16A8	127	1	353	0.209000514948888	480	0.312455095693118
SLC22A10	127	0.821353971958298	353	0.126950579069232	480	0.233682164919694
SLC25A2	127	0.312197566604735	353	0.86136886782465	480	0.370585894176446
SLC26A10	127	0.307408335567317	353	1	480	1
SLC39A7	127	0.568602494112912	353	0.866489375216836	480	0.748914225730242
SLC45A4	127	0.858922875749921	353	0.728989736618784	480	1
SLC7A11	127	0.86909583330765	353	0.796617156946491	480	1
SLFN12L	127	1	353	0.390890935396201	480	0.410605650085551
SNX19	127	0.185237733798724	353	0.175621101883454	480	0.174893344375832
SP100	127	3.23853077688341e-09	353	0.105236223714822	480	0.0965237080013874
SPTBN5	127	0.844000972112728	353	0.522157458324403	480	0.538853973380738
SPZ1	127	0.448233899536117	353	0.285212089006505	480	0.457298286843871
SRRD	127	0.503013370239387	353	0.126361276864865	480	0.114121836426361
SSPO	127	0.0634903454613811	353	0.648549504793328	480	0.342710650732739
STK32C	127	0.0487669839586495	353	0.322551146577736	480	0.0777247755581455
SULT1C4	127	0.995194416114012	353	0.00773511243294576	480	0.0219615178869662
SYCE1L	127	0.0285759110590708	353	0.842784835010869	480	0.069309004181655
SYNE1	127	0.00543220545827361	353	0.84732527906253	480	0.0286897763090856
TKTL2	127	0.805339260283671	353	0.290929193336073	480	0.650044785198228
TLDC2	127	0.718902744628265	353	0.820284828398581	480	1
TLR1	127	0.595832632784108	353	1	480	0.635653665402086
TLR10	127	1	353	0.789297351180432	480	1
TMC2	127	0.43397650012026	353	0.181898076247262	480	0.175969608607349
TMC7	127	1	353	0.356194728263482	480	0.549480148256455
TMED3	127	0.851845001909269	353	0.344357340095869	480	0.308787873405085
TMEM232	127	0.913847647119687	353	0.530303404864524	480	0.674878110035321
TMEM249	127	0.852778989870752	353	0.173453719171504	480	0.224441525890404
TOMM20L	127	0.874989936467301	353	0.941326442759964	480	1
TPO	127	0.806520929735629	353	0.444778018449121	480	0.504633845882402
TRDN	127	1	353	0.285927761467077	480	0.648545157751229
TRIM31	127	0.929005143106821	353	0.636967755015101	480	0.848061751165109
TRPM4	127	0.552021616961124	353	1	480	0.640379189685909
TVP23C	127	0.645462609199539	353	0.301050526109283	480	0.17284737634183
TYRO3	127	0.398263435209823	353	0.678020581030656	480	0.822343368512447
UGT2B10	127	0.15182005552317	353	0.578026445749248	480	0.404820984221602
ULBP3	127	0.549869713706705	353	0.911654374879673	480	0.754670544360381
ULK4	127	0.734031680742812	353	0.766075724647631	480	1
UMODL1	127	0.185131599164441	353	0.164296019632201	480	0.208727065208661
UNC93A	127	0.271601286363834	353	0.0615741209410767	480	0.084472243271285
UPK2	127	0.463715192762478	353	0.559748090876551	480	0.58762116761993
USP45	127	0.603688600466333	353	0.62997088050245	480	0.479348356987726
VIT	127	0.519311349521145	353	0.940961887063759	480	0.782940779316978
VPS9D1	127	0.11130936606436	353	0.332297635720604	480	0.353185836361739
VWDE	127	0.806498717446761	353	0.584619787312326	480	0.674534465499744
WDR90	127	0.569766919179729	353	0.248397731854478	480	0.287870332853294
XAF1	127	0.618399602277513	353	0.289537544781946	480	0.630588702744945
XIRP2	127	0.814301866334033	353	0.396937578966976	480	0.842187466499771
ZBED6CL	127	1	353	0.17042010286197	480	0.238868022565044
ZC3H8	127	0.465170982655478	353	0.0712759364523128	480	0.151577850360784
ZNF226	127	0.940948428088293	353	1	480	1
ZNF280A	127	0.0713624869150222	353	0.561951111613405	480	0.105002436629572
ZNF343	127	0.656651299435834	353	0.129256041714706	480	0.155818478973515
ZNF486	127	1	353	1	480	1
ZNF528	127	0.807762616993291	353	0.326063255891672	480	0.326136964376068
ZNF677	127	0.579935963269744	353	0.479968636794444	480	0.492606449499321
ZNF772	127	0.684613733379437	353	0.569152383231557	480	1
ZNF776	127	0.000213865306817884	353	1	480	0.0271014280713352
ZNF845	127	0.0356262341763944	353	0.033389825643819	480	0.010994219674889
