# Supplementary material for: Rare variants in IFFO1, DTNB, NLRC3 and SLC22A10 associate with Alzheimer’s disease CSF profile of neuronal injury and inflammation
Source: Mol Psychiatry. 2022 Feb 16;27(4):1990–9. doi: 10.1038/s41380-022-01437-6 (PMC9126805; doi:10.1038/s41380-022-01437-6)
Supplement: Supplementary file 3 — Supplementary Data 1 [file 41380_2022_1437_MOESM3_ESM.zip › summary_stats/lof/diag/synaptic_pc_publication.csv]

gene_name_adni	n_adni	p.value_adni	n_emif	p.value_emif	n_total	p.value_meta
ABCA7	127	0.18679958312236	353	0.853377149463958	480	0.55576238646655
ABCA8	127	0.434262479807215	353	0.7454135757985	480	0.40727135893793
ABCA9	127	0.303907989713331	353	0.247633401426286	480	0.720537993042112
ABCC11	127	0.323224814253229	353	0.643612940896272	480	0.0794395430680802
ABCC12	127	0.117511355172395	353	0.478223956339802	480	0.177839753843984
ABHD12B	127	0.658239562442579	353	0.334297941712634	480	0.267154989119113
ACADL	127	0.847301950589752	353	0.642215863832315	480	1
ACOXL	127	0.537884003907069	353	0.117034148226969	480	0.244229738292587
ACSM3	127	0.00113099099181427	353	0.643132111338393	480	0.00577664533391609
ADAM8	127	0.779036359808053	353	0.319972554454096	480	0.446898972382558
ADCK2	127	0.395635946406887	353	0.319807493310507	480	0.522707001990268
AGAP6	127	0.0830021978432259	353	0.879876745135332	480	0.521684752869185
AGBL1	127	0.182471461025899	353	0.157329145430796	480	0.19800450856585
ALDH3B2	127	0.531505544044302	353	0.536473181061653	480	0.320638924322295
ANKK1	127	0.620423296508557	353	1	480	1
ANKRD18B	127	0.352557863007295	353	0.649006431361973	480	0.820255493965844
ANKRD20A1	127	0.483270309570281	353	0.203267395670895	480	0.265280521852851
ANKRD30A	127	0.595022390535549	353	0.598024179343354	480	0.420561244774939
ANO7	127	0.780345380390843	353	0.377566248903383	480	0.754608052631399
ARHGEF37	127	0.623861971898286	353	0.00165584917474598	480	0.0055248636170927
ART5	127	1	353	0.351522638236251	480	0.575667769254362
ASB6	127	0.0192131033140449	353	0.848799406831149	480	0.0289279109618582
ASPM	127	0.574778189313095	353	1	480	0.787489439610942
ASPSCR1	127	0.465682094320997	353	0.293314474442786	480	0.297557409389552
ATP13A5	127	0.310574277560558	353	0.587603236305105	480	0.179202980114981
ATP8B3	127	0.237994280328358	353	0.199191216171023	480	0.404714221763635
AUNIP	127	0.53828988550302	353	0.0206853048395013	480	0.00640518277396396
BPIFB3	127	0.925831852145841	353	0.535526173619941	480	0.61675459267676
BTNL2	127	0.271330591924753	353	0.0350028546558946	480	0.0638090789467949
C12orf80	127	0.392095982838166	353	0.197797758742032	480	0.179872545951964
C17orf77	127	0.752342735259245	353	0.740838377768117	480	0.777165480136721
C19orf71	127	0.384846018001262	353	0.279300687303825	480	0.464804575387175
C2orf76	127	0.887562955144953	353	0.926151740551514	480	1
C6orf203	127	0.495940222101774	353	0.000252701444819598	480	0.00579522566597379
C7orf69	127	0.41825866140332	353	0.873740073406518	480	0.69749828743501
C8B	127	0.480248291471283	353	0.0320939043519043	480	0.0541472517383489
C8orf44	127	1	353	0.280549708933498	480	0.385952414206776
CABYR	127	0.393857748710392	353	0.364552693651175	480	0.255812849167595
CARD9	127	0.071294344258434	353	0.601462581952512	480	0.228054439458112
CARS2	127	0.573718358030311	353	0.658070707023281	480	0.871668349914422
CCDC154	127	0.419726007859731	353	0.645443565425929	480	0.842173576879351
CCDC40	127	0.107982571225351	353	0.295620097737231	480	0.0810484414784814
CCDC66	127	0.523137498625945	353	0.791266091627542	480	0.792569830772204
CCDC87	127	0.426530609222276	353	0.79706355616152	480	0.829497340395938
CCT6B	127	0.702962088959437	353	0.510681240183624	480	0.514364655338168
CD36	127	0.171889074658906	353	0.338078911673674	480	0.258736315756366
CD44	127	0.0569452614457824	353	0.436339293037662	480	0.370462964292762
CDRT1	127	0.735103234564697	353	0.526569589085137	480	0.616393399178742
CENPW	127	0.929062428289441	353	0.52556186910955	480	0.800988298187146
CFHR2	127	0.13616268557765	353	0.892942617005896	480	0.336583150478848
CFHR5	127	0.41526461982326	353	0.819160288940898	480	1
CHIT1	127	0.964710225034293	353	0.882205437947849	480	1
CLCNKB	127	1	353	0.221462132452089	480	0.736188274547034
CMYA5	127	0.320076718848647	353	0.20154969493751	480	0.4892507118386
CNGB3	127	1	353	0.0534808012117173	480	0.129993924394111
COL23A1	127	0.384344992608204	353	0.801052264450302	480	0.391168103707994
COL24A1	127	0.859767845845204	353	0.646354946403487	480	0.848532140325286
COL6A5	127	1	353	0.192101800696215	480	0.127024087178434
COL9A2	127	1	353	0.424587855627335	480	0.801709401493377
COX6B2	127	1	353	0.90381959251092	480	1
CRNKL1	127	0.262866892549118	353	0.206637934194688	480	0.301219302477444
CRYBA4	127	0.511955899362158	353	0.691818468194712	480	1
CTSW	127	0.672571719900349	353	0.282141244538134	480	0.35387774962566
CWH43	127	0.374250989049753	353	0.280340656176647	480	0.466970607280417
CYP2C18	127	0.513477029702726	353	0.481754555583842	480	0.47132362456214
CYP3A5	127	0.551857416365487	353	1	480	0.725715188977998
CYYR1	127	0.333083295156524	353	0.179208631584372	480	0.144652175176579
DAP	127	0.611875954612143	353	0.972723814833663	480	1
DCHS2	127	7.78754633370509e-26	353	0.369689432796444	480	0.286423198057904
DHCR7	127	0.914435240164134	353	0.129338193698903	480	0.300222321219929
DNAH14	127	0.81559034325761	353	0.26509552228204	480	0.341859323433276
DNAH2	127	0.594016616055233	353	1	480	0.656732178426803
DNAH7	127	0.601186238443616	353	0.167563442666126	480	0.622478666630723
DOCK6	127	0.262833834804621	353	0.488262209713937	480	0.165907453843775
DOLK	127	0.776551788453751	353	0.0890092324084777	480	0.186912445888125
DPYD	127	0.309009856634009	353	0.512041390678194	480	0.459382118623957
DUOX1	127	0.214955058433127	353	0.188284168548738	480	0.668118286883869
DUOX2	127	0.773728434653365	353	0.857268686484757	480	1
DUSP16	127	1	353	1	480	1
ECHDC2	127	1	353	0.627401905431007	480	0.773562925205431
ECT2L	127	0.560785717547106	353	0.532118204628021	480	0.522390439972106
EDN3	127	0.814501359634373	353	0.803180814401434	480	0.851588510151244
EFCAB3	127	0.50852444886229	353	0.23754204809031	480	0.154368721419785
EFCAB5	127	0.631232231749434	353	1	480	1
EFHB	127	0.602359929930066	353	0.36883999470736	480	0.637236133272875
ENPEP	127	0.601609320773021	353	0.985229088935833	480	1
EPB41L4A	127	1	353	0.603523300303506	480	1
ERAP1	127	0.590086366554393	353	0.91546431361201	480	1
ESF1	127	0.642924614993306	353	0.868360993768123	480	0.7842722976476
EYS	127	0.615161205833855	353	0.771029344124946	480	0.573160666323265
FAM111A	127	0.717971560039362	353	1	480	1
FAM186A	127	0.659332526133661	353	0.0511468279780346	480	0.156147492468889
FAM221A	127	0.834271171327323	353	0.546390662530257	480	0.79417702587301
FAM227B	127	0.0951628818940664	353	0.0129999632023448	480	0.147621921545668
FAM81B	127	0.573677722582712	353	0.693277516642592	480	0.436608251622419
FBXW8	127	0.229736160398445	353	0.101957786917286	480	0.0488803840326622
FKBP7	127	0.814767792755733	353	1	480	0.818063648287008
FLG	127	0.231519721842531	353	0.350844663404705	480	0.544790028239431
FRMD5	127	0.603626828584675	353	1	480	1
GAL3ST2	127	1	353	0.863158766279718	480	0.846296322495107
GCNT3	127	0.307301865876864	353	0.00520472440302922	480	0.0116117264351865
GGN	127	0.608449486510139	353	0.260842634736552	480	0.314123594264052
GH2	127	0.12441395366055	353	0.970612111151653	480	0.418056340506147
GIMAP8	127	0.439500159866405	353	0.28399369933286	480	0.264630725747829
GJB2	127	1	353	0.393130723226048	480	0.433374324775868
GNLY	127	0.492642281258703	353	1	480	0.811024924949021
GOLGA6C	127	0.452376406081053	353	0.443892863092193	480	0.457645834181073
GPLD1	127	0.648239069174062	353	0.356050489293499	480	0.446976815797211
GPNMB	127	0.165119232643024	353	0.614991772234451	480	0.535586867203303
GPR151	127	0.682720024321745	353	0.296445973107273	480	0.724474784060669
GTF2F1	127	0.341128889151761	353	0.160863771312706	480	0.130809463901663
GUCA1C	127	0.243406545809108	353	0.763840337322024	480	0.676531605126252
GZMM	127	0.44589110905831	353	0.0261934715198169	480	0.031140808600007
HABP2	127	0.726043702381585	353	0.898690985043544	480	1
HIST1H4B	127	0.432322722221799	353	0.357714819791712	480	0.316826810493982
HLA-DQB1	127	0.0326065492689016	353	0.789888155469932	480	0.58743162036736
HMCN2	127	0.0171008858602528	353	0.0210936830704875	480	0.00446477516016153
HRNR	127	0.64790749739464	353	0.0174424090802319	480	0.0839892403266911
HSD17B13	127	1	353	1	480	1
IFIH1	127	0.282498800228031	353	0.748004427052266	480	0.76207636409462
IFNA5	127	0.077805259234399	353	0.146658661848188	480	0.0393085751382238
IGFLR1	127	0.0547296444510215	353	0.25719094993844	480	0.259524956381891
IGFN1	127	0.655127509140268	353	0.744452812581437	480	0.7018350255782
IGSF5	127	0.3817902533334	353	0.998405982993937	480	0.733273885854409
INTS2	127	0.630742319970246	353	0.539637688553137	480	0.834645046868915
KANK4	127	0.0636917060756957	353	0.56290640027741	480	0.103205274975537
KCTD18	127	0.877551697996882	353	0.740320600892522	480	1
KIAA1257	127	0.854432288516855	353	0.276349408905662	480	0.351042964289708
KIF19	127	0.149354324225078	353	0.471665593407687	480	0.189491590544169
KLC3	127	0.592974345149865	353	0.762226430262184	480	0.611552748628415
KPRP	127	0.183987294521315	353	0.837346338652427	480	0.45469531954323
KRT74	127	0.730224568141802	353	0.819181142052294	480	1
KRTAP13-1	127	0.596952231505054	353	0.886983766741196	480	1
KRTAP24-1	127	0.0177838956196364	353	0.0739638688777241	480	0.00644381793205973
KRTCAP3	127	0.536622417313914	353	0.770931073209381	480	0.836269996036723
LIPJ	127	0.77685313306034	353	0.994958816642004	480	1
LONP2	127	0.0474186410062045	353	0.999224908779234	480	1
LPIN3	127	0.739585648184266	353	1	480	1
LPO	127	0.161725015936213	353	0.226192802236503	480	0.0620833921349776
MAMDC4	127	0.712131772111993	353	1	480	1
MFSD6L	127	0.269367528421018	353	0.712662444126586	480	0.615474907200523
MGST2	127	0.0915722850703608	353	0.714749156308251	480	0.446301148241481
MLNR	127	0.970654709871505	353	0.909126313258845	480	1
MMP1	127	0.244842496949782	353	0.533188143153622	480	0.265527762828666
MROH2A	127	0.271409261958563	353	0.199521301833869	480	0.349619928667078
MROH2B	127	0.174727372559749	353	0.687820298026022	480	0.648685502765634
MRPL32	127	0.587360746538087	353	0.745292031725217	480	0.67266606512642
MS4A12	127	0.419392373761973	353	0.547737898822717	480	0.670508747614632
MSR1	127	1	353	0.102110306607851	480	0.158696667670824
MSS51	127	0.995474809001272	353	0.185077677177614	480	0.346857620773124
MTMR11	127	0.701343906717815	353	1	480	1
MUC17	127	0.57989083927614	353	0.504883751039549	480	0.686919612705342
MUC19	127	0.834463715108498	353	0.854435214230247	480	0.577600706795009
MUC4	127	0.863286687958883	353	0.229596790169386	480	0.724822704243394
MYEF2	127	0.425213455955241	353	0.0587185273216625	480	0.0661181507950068
MYH7B	127	0.431008425324275	353	0.676640801606418	480	1
NBEAL2	127	0.684655338685458	353	1	480	0.842793031425488
NBPF3	127	0.604981787437026	353	0.406455898329132	480	0.40126158732206
NEURL2	127	0.204546735770488	353	0.48096971535458	480	0.442256286778664
NINL	127	0.148523505619726	353	0.399594283109342	480	0.220165222354863
NIPSNAP3A	127	0.0851310442935814	353	0.601203351785597	480	0.704188828031245
NLRC3	127	0.266118242723413	353	0.0401342212438769	480	0.731241600874487
NPC2	127	0.611581618528586	353	0.00311885600188954	480	0.00973066627434605
NUP214	127	0.107683062789018	353	0.070582573054433	480	0.117152620635831
OARD1	127	0.952723630744382	353	0.224806609916599	480	0.468138558695869
OBSCN	127	0.348917728897229	353	0.516415853432717	480	0.41564360353312
OBSL1	127	0.849258065281181	353	0.161443379785626	480	0.392488497824692
OGFOD3	127	0.624118213082273	353	0.411047441517148	480	0.602818070660489
OR10C1	127	0.468173079017282	353	0.195192838549019	480	0.187171872154078
OR2T4	127	0.861799577635929	353	0.617355810551003	480	0.655275357032114
OR3A1	127	0.680954789579057	353	0.290615973944808	480	0.4885605051826
OR52I2	127	0.0737091146288589	353	0.985040116233162	480	1
OR7G3	127	0.78269037629237	353	0.889255760100645	480	1
ORAI1	127	0.429748997258357	353	0.0490275292742391	480	0.0977208294469354
OSBPL1A	127	0.103355721773828	353	0.157660005428605	480	0.0540505343789731
OSCP1	127	0.0153842306000069	353	0.443190803979048	480	0.0511372112246491
OTOF	127	0.447571078317703	353	1	480	0.649044513103867
OVGP1	127	0.171968311381551	353	0.383296253173706	480	0.0547438042787805
OXA1L	127	0.852952828549811	353	0.0180064811142107	480	0.0440523765717201
PACRGL	127	0.576500414328524	353	0.516264210162826	480	0.753778640443629
PARP3	127	1	353	0.361821507743539	480	0.429611781203513
PDE11A	127	0.238367663179969	353	0.852263239201487	480	0.546848517777122
PIK3C2G	127	0.196035764532793	353	0.649382294420224	480	0.279779158313581
PKHD1L1	127	0.518386051090897	353	0.459328716335592	480	0.485449283401542
PLA2G4D	127	0.779291086757679	353	0.254805808128413	480	0.468041130012803
PLB1	127	0.227284130276439	353	0.179673242706703	480	1
PLEKHG5	127	0.514793360032109	353	1	480	1
POLN	127	0.00210992650392245	353	0.762440446317552	480	0.00376863209930434
PON2	127	0.899116649503574	353	0.397748455301601	480	0.617290501882384
PPP1R3D	127	0.320267877524818	353	0.453982193595024	480	0.206127729733026
PRDM2	127	0.0824772692525989	353	0.0824848831022862	480	0.0831619856497337
PRM3	127	0.00351575641619029	353	0.141104068868848	480	0.207419257086897
PSMB11	127	0.0954949096329948	353	0.52480886300599	480	0.189486843068559
PTPRH	127	0.610048192945201	353	0.188726537040097	480	0.770313340980305
PZP	127	0.11561335771955	353	0.851548297358558	480	0.33533325581137
RABEPK	127	0.0537887023681046	353	0.228944253950209	480	0.0458653607812274
RAD50	127	0.236143319678443	353	0.186437456118865	480	0.299897467203914
RADIL	127	0.263981351628592	353	0.747553051266508	480	0.403987494016502
RAPGEF3	127	0.696366888402921	353	0.115464452053396	480	0.494058506666406
RBKS	127	0.0600421927185452	353	0.139204266400884	480	0.0828569248627894
RETSAT	127	0.735466256861534	353	0.518298654824156	480	0.571632557175976
RGPD3	127	1	353	0.476362392750468	480	1
RGS11	127	0.273764585762832	353	1	480	0.637452963700272
RNF224	127	0.606690859642314	353	0.984363456363445	480	0.863483784066412
RPEL1	127	0.170462874752524	353	0.902818870633048	480	0.434644658997984
RRP15	127	0.727389078404859	353	0.524875534008507	480	0.603631652835372
SEC31B	127	1	353	0.231073098069575	480	0.111203752823118
SECTM1	127	0.0107102446416164	353	0.77975333474849	480	0.0825214008353638
SERPINA10	127	0.569138235041321	353	0.0512788474798377	480	0.0603416270861651
SERPINB3	127	0.61314051601187	353	0.469893729643416	480	0.744909388441626
SFXN3	127	0.55581281190301	353	0.106658255459866	480	0.16439749634809
SKP1	127	0.918798740727595	353	0.615680045068466	480	0.764132415539917
SLC16A8	127	0.825632734367316	353	0.544821655592423	480	0.626773331948136
SLC22A10	127	1	353	0.870636909419907	480	1
SLC25A2	127	0.265760414032749	353	1	480	0.742626596564399
SLC26A10	127	0.430298320108351	353	0.278082651797307	480	0.281932848669732
SLC39A7	127	0.499833380918955	353	0.935276380354755	480	0.829434378984054
SLC45A4	127	0.520559781230646	353	0.341448738707268	480	0.648336230764245
SLC7A11	127	0.997974259524684	353	0.712480503300011	480	0.862140223735574
SLFN12L	127	0.658998139890791	353	0.490597096868019	480	0.589604328867134
SNX19	127	0.792290437590966	353	0.0767733919821335	480	0.086333349984287
SP100	127	4.27606743654886e-18	353	0.309087822399725	480	0.321849149465999
SPTBN5	127	0.342796176925553	353	0.743087538561698	480	0.273103982844859
SPZ1	127	0.768265207243669	353	0.916134705167201	480	1
SRRD	127	0.567607396495251	353	0.763989827854331	480	1
SSPO	127	0.601978713168021	353	0.00499377278616331	480	0.00495782524870703
STK32C	127	0.966327311098981	353	0.351436373526179	480	0.582302999067467
SULT1C4	127	0.0731510964183345	353	0.642337826486477	480	0.351358262107141
SYCE1L	127	0.863286014591023	353	1	480	1
SYNE1	127	0.297555321506995	353	0.218225747719927	480	0.0938411119322252
TKTL2	127	0.498585481526169	353	0.44479564064166	480	0.415779839642064
TLDC2	127	0.168294686818485	353	0.803201474002904	480	0.336522649533444
TLR1	127	0.355236615388887	353	0.46321008747301	480	0.753862172531586
TLR10	127	0.0564927894997732	353	1	480	0.35606001530814
TMC2	127	0.86019212222816	353	0.677696202088164	480	0.783510051842787
TMC7	127	0.0174713619490924	353	1	480	0.122764535449055
TMED3	127	1	353	0.598624319196403	480	0.731484061227223
TMEM232	127	0.0427282351187924	353	0.39903772199543	480	0.307459506095881
TMEM249	127	0.968336382773336	353	0.630690681265153	480	0.68864707576883
TOMM20L	127	0.698658379710922	353	0.102294493029256	480	0.282227977527404
TPO	127	0.0531488209816916	353	1	480	0.292673130305861
TRDN	127	0.723673083380019	353	1	480	0.804024735415082
TRIM31	127	0.764522276861172	353	0.958400886766514	480	1
TRPM4	127	0.0168468582999519	353	0.294041173661111	480	0.0161692669458628
TVP23C	127	0.262833834804621	353	1	480	1
TYRO3	127	0.116644011308607	353	0.754460008558089	480	0.192752222896127
UGT2B10	127	0.322415407877006	353	0.12941729328044	480	0.0336437213758464
ULBP3	127	0.494756306184258	353	0.904388625095084	480	0.872686003970396
ULK4	127	0.128433828282353	353	0.426411636735528	480	0.389382277488854
UMODL1	127	0.915687830750361	353	0.737159324261492	480	0.526282682325312
UNC93A	127	0.658866580434386	353	0.0263527419211129	480	0.0855614324765971
UPK2	127	0.684494675687089	353	0.721274755996782	480	1
USP45	127	0.988600604314101	353	0.488616228027635	480	0.773757862637812
VIT	127	0.291471372783659	353	0.761213819177044	480	0.747813994891688
VPS9D1	127	0.56663628772008	353	0.521670009000211	480	0.532105384918002
VWDE	127	0.527867956731571	353	0.0419133078244446	480	0.00813448515878679
WDR90	127	0.701923625414976	353	0.721572387698549	480	1
XAF1	127	0.532316522142101	353	0.932732884485657	480	0.755812552416092
XIRP2	127	0.435351891001779	353	0.296634345608095	480	0.521230521827977
ZBED6CL	127	0.0299688619551699	353	0.152917183862427	480	0.209298600833149
ZC3H8	127	0.805419946884349	353	0.669183772462278	480	0.755247073515743
ZNF226	127	0.922466822629112	353	0.153104011329176	480	0.508736276833846
ZNF280A	127	0.844732003468413	353	0.156869273337043	480	0.244474345689091
ZNF343	127	0.958823954188312	353	0.825745594547355	480	1
ZNF486	127	0.41501839874329	353	1	480	0.413643440574375
ZNF528	127	1	353	0.713963216261943	480	0.714239199347798
ZNF677	127	0.100463481884262	353	0.582909208702412	480	0.241107977303753
ZNF772	127	0.958230117978239	353	0.497128183218027	480	0.819790021956772
ZNF776	127	0.865416650833544	353	1	480	0.868794840344577
ZNF845	127	0.321899350049402	353	0.5288759196684	480	0.430774483990555
