# Supplementary material for: Rare variants in IFFO1, DTNB, NLRC3 and SLC22A10 associate with Alzheimer’s disease CSF profile of neuronal injury and inflammation
Source: Mol Psychiatry. 2022 Feb 16;27(4):1990–9. doi: 10.1038/s41380-022-01437-6 (PMC9126805; doi:10.1038/s41380-022-01437-6)
Supplement: Supplementary file 3 — Supplementary Data 1 [file 41380_2022_1437_MOESM3_ESM.zip › summary_stats/lof/diag/neurodegeneration_pc_publication.csv]

gene_name_adni	n_adni	p.value_adni	n_emif	p.value_emif	n_total	p.value_meta
ABCA7	127	0.0145581243059536	353	0.592006839359164	480	0.0986845278059364
ABCA8	127	0.700828574278015	353	0.0971616518670084	480	0.274295440091773
ABCA9	127	0.277288581072055	353	1	480	0.160345932648478
ABCC11	127	1	353	0.880348293584263	480	1
ABCC12	127	0.548655143125866	353	0.264103266524809	480	0.424766119927283
ABHD12B	127	0.72703962380015	353	0.61678236187863	480	0.515064681495961
ACADL	127	0.735637373959582	353	0.663243050965276	480	1
ACOXL	127	0.149268168474814	353	0.407989981757893	480	0.170254863206486
ACSM3	127	0.90050661404881	353	0.568302322704582	480	0.858945731474577
ADAM8	127	1	353	0.688284870023327	480	0.607430475622253
ADCK2	127	0.51098976952385	353	0.716994030848218	480	0.642953502249998
AGAP6	127	0.996935361832097	353	0.984758475918158	480	1
AGBL1	127	0.421419556575034	353	0.609276082704271	480	0.262007876761897
ALDH3B2	127	1	353	0.386524283744251	480	0.412738836929463
ANKK1	127	0.465120464534662	353	1	480	1
ANKRD18B	127	0.0476718139052073	353	0.690318727692458	480	0.309785552416736
ANKRD20A1	127	0.611026412375634	353	0.561563025351095	480	0.577806183311339
ANKRD30A	127	0.862033133096501	353	1	480	1
ANO7	127	0.765492183956678	353	0.313798199390659	480	0.563362366933755
ARHGEF37	127	1	353	0.879516171420964	480	1
ART5	127	1	353	1	480	1
ASB6	127	0.75392568209257	353	0.381077913128885	480	1
ASPM	127	0.384827985297656	353	0.0328368453140276	480	0.0475540668718063
ASPSCR1	127	0.881110677644954	353	0.308865016397372	480	0.434049229628329
ATP13A5	127	0.566172299180176	353	1	480	0.540546055868749
ATP8B3	127	0.049252003998802	353	0.330094108529502	480	0.543111692181256
AUNIP	127	0.752221617027584	353	0.842635355496535	480	0.818062519323714
BPIFB3	127	0.384561809639322	353	0.721026918952647	480	0.795038703438702
BTNL2	127	0.380006597585201	353	1	480	0.6901917354339
C12orf80	127	0.332415247187137	353	0.0858480059111163	480	0.0746368939737991
C17orf77	127	0.553767240957772	353	0.739973909856899	480	1
C19orf71	127	0.0252801245265311	353	0.713197992294561	480	0.126478925848816
C2orf76	127	0.661308136262535	353	0.0125569912276133	480	0.0272481329354822
C6orf203	127	0.551814233200858	353	0.259856565782153	480	0.323500464571101
C7orf69	127	0.903749482119136	353	0.0993001408434796	480	0.189450162110028
C8B	127	0.429632582564093	353	0.561614167791418	480	0.739346993596586
C8orf44	127	0.855160914250125	353	0.30599290017739	480	0.398222099305075
CABYR	127	0.31041169117805	353	0.9573931904445	480	0.604718397353702
CARD9	127	0.738870840845977	353	0.147035514002164	480	0.419386030587375
CARS2	127	0.519069724394727	353	0.315110011330814	480	0.637432972142501
CCDC154	127	0.92789322438516	353	0.639534858174613	480	0.768256285182423
CCDC40	127	0.09966140424491	353	0.620816118029653	480	0.208525909978233
CCDC66	127	0.241157453809654	353	0.801056150410984	480	0.79073740492416
CCDC87	127	0.745193841172857	353	0.728457025567888	480	0.833251045950025
CCT6B	127	0.570061990576988	353	0.44418402171862	480	0.581030078590001
CD36	127	1	353	0.859189759245072	480	1
CD44	127	0.310242056256811	353	0.151589368085975	480	0.111716568001021
CDRT1	127	1	353	0.0546072805640764	480	0.114803459107833
CENPW	127	0.537004553924185	353	0.975710091231842	480	0.8122315099515
CFHR2	127	0.25336134164567	353	0.931742779677116	480	0.606178415176941
CFHR5	127	1	353	0.268109941959917	480	0.330777326899918
CHIT1	127	0.662217213782555	353	0.1735288925227	480	0.173544828566167
CLCNKB	127	1	353	0.574728297227016	480	0.779483660870841
CMYA5	127	0.71039272153351	353	0.626265008079668	480	0.431120598604437
CNGB3	127	1	353	0.0136171297340709	480	0.0234351152590965
COL23A1	127	0.0887771467688693	353	0.964474778927089	480	1
COL24A1	127	1	353	0.843373524447031	480	1
COL6A5	127	0.599802210470853	353	1	480	1
COL9A2	127	0.320774748632613	353	1	480	1
COX6B2	127	0.456840410286429	353	0.64270975870943	480	0.810973740813132
CRNKL1	127	0.662434671402423	353	0.0966832315001475	480	0.162203746356053
CRYBA4	127	0.246219397115054	353	0.219753393015178	480	0.137756478812596
CTSW	127	0.669078843792369	353	0.215475964324769	480	0.388374349291749
CWH43	127	0.683917566596919	353	0.977303758285904	480	1
CYP2C18	127	0.981699435106881	353	0.387746515589208	480	0.492114357548532
CYP3A5	127	0.502516948261972	353	0.31344745457946	480	0.193675978995052
CYYR1	127	0.215076491657155	353	0.648554530846112	480	0.610009282584976
DAP	127	1	353	0.385408573197622	480	0.682700648684687
DCHS2	127	4.60630488224495e-110	353	0.734801478356954	480	0.0857490066715916
DHCR7	127	0.89022240580081	353	0.189640470584255	480	0.432048900327265
DNAH14	127	0.386769628793849	353	0.0795311364183167	480	0.0495159199568717
DNAH2	127	0.0288648706857053	353	1	480	1
DNAH7	127	0.639576794100412	353	0.557713067373818	480	0.376351377201955
DOCK6	127	0.782265496543145	353	0.198517021755717	480	0.41998173852391
DOLK	127	0.835970835909321	353	0.0252533768256975	480	0.0439646745482254
DPYD	127	0.414616738522132	353	0.596219507586799	480	0.619647506831403
DUOX1	127	0.709261467929913	353	0.79115401732642	480	0.762811924166069
DUOX2	127	0.175757158478183	353	0.875875854955113	480	0.220437931009948
DUSP16	127	0.146563305935027	353	0.387632919938097	480	0.399227764669468
ECHDC2	127	0.138503223309788	353	0.270233343102215	480	0.113013588513751
ECT2L	127	0.314055025874446	353	0.274516227780665	480	0.26155691667054
EDN3	127	0.299278285670698	353	0.693835529144455	480	0.429396126134871
EFCAB3	127	0.302158888419266	353	0.729180229132206	480	0.67560826230191
EFCAB5	127	0.193820542522096	353	0.44181956877307	480	0.5431405054576
EFHB	127	0.000956307912439613	353	0.490981416435063	480	0.00392622074637528
ENPEP	127	0.386142018568158	353	0.0936889222135432	480	0.0793775542993774
EPB41L4A	127	0.101242332591705	353	0.0603236846492712	480	0.72770473314298
ERAP1	127	0.121625985500787	353	0.582710638318536	480	0.582805961353303
ESF1	127	0.944642086844665	353	0.964387550613664	480	1
EYS	127	0.25853725480105	353	0.870671182560433	480	0.641755561604434
FAM111A	127	0.310275279843496	353	0.0206868546859768	480	0.0458606227294365
FAM186A	127	0.0457635405692396	353	0.668954985130586	480	0.529950585451559
FAM221A	127	0.192982851397601	353	0.447567347695061	480	0.510340309524708
FAM227B	127	0.340150208719264	353	0.0746569594998362	480	0.13682243642935
FAM81B	127	0.933506945439879	353	0.158872447458355	480	0.238914748784927
FBXW8	127	0.664392876791653	353	0.114692446137651	480	0.138181028522969
FKBP7	127	0.628881700875436	353	0.0601126140878605	480	0.234748818904814
FLG	127	0.439329114492145	353	0.254999970297053	480	0.193395052375801
FRMD5	127	0.0150211491960953	353	0.724054329280307	480	0.0320904978256902
GAL3ST2	127	0.870898124070344	353	0.133407126842768	480	0.19754332430237
GCNT3	127	0.140087211192864	353	0.00791700558858277	480	0.0029914156528883
GGN	127	0.00358199868875619	353	0.588206961739337	480	0.00733991289011937
GH2	127	0.707098030740012	353	0.380394952426203	480	0.473266835730461
GIMAP8	127	0.564914799410078	353	0.536968266517562	480	0.527420860643838
GJB2	127	0.762250403486588	353	0.497630579444947	480	0.619168292626602
GNLY	127	0.37281224554251	353	0.565810171701709	480	0.522851004707258
GOLGA6C	127	0.490099475588366	353	0.649107598180537	480	0.433129882203849
GPLD1	127	0.754464380429686	353	0.593323094153031	480	0.605646701930584
GPNMB	127	0.539416239355254	353	0.17695619848379	480	0.125145258842181
GPR151	127	0.215837816895301	353	0.486014166116464	480	0.231790634018055
GTF2F1	127	0.063358175731786	353	0.764754283849631	480	0.431789700846847
GUCA1C	127	0.916506681928031	353	0.389485492816484	480	0.57992832567199
GZMM	127	0.532642334536702	353	0.515265676225039	480	0.807379902712875
HABP2	127	0.372244412579072	353	0.958049396256638	480	1
HIST1H4B	127	0.615871418400722	353	0.606199525999494	480	1
HLA-DQB1	127	0.0871153947163558	353	0.25562538019071	480	0.104237244240637
HMCN2	127	0.024543132234214	353	0.833324047964816	480	0.158155859690431
HRNR	127	0.124616635513425	353	0.0871964175066261	480	0.226298268237324
HSD17B13	127	0.81679374718653	353	0.422247423837056	480	0.144041797257486
IFIH1	127	0.0121446772388254	353	0.589260013389739	480	0.296683165171741
IFNA5	127	0.52782113635875	353	0.045331587463802	480	0.0622495184278709
IGFLR1	127	0.825644119831974	353	1	480	1
IGFN1	127	0.656398270176201	353	0.0506065586783109	480	0.230828260058653
IGSF5	127	0.856814312695812	353	0.622812214250614	480	0.862833400710812
INTS2	127	0.0787080826388271	353	0.334661283845659	480	0.10445134061809
KANK4	127	0.315655336498173	353	0.70728208352946	480	0.67460080879474
KCTD18	127	0.875981874722065	353	0.174597060320369	480	0.311724634609016
KIAA1257	127	0.25163371669813	353	0.460986888081058	480	0.430194975892222
KIF19	127	0.501904527849854	353	1	480	0.707634190355424
KLC3	127	0.298305022293056	353	0.0763395139305401	480	0.104718487433525
KPRP	127	0.0510498187524551	353	0.216321458903676	480	0.0154933729875087
KRT74	127	0.390476307961232	353	0.595501565201535	480	0.47160756885177
KRTAP13-1	127	0.57541274881599	353	0.755041300804553	480	0.701813045918937
KRTAP24-1	127	0.732995912759441	353	0.461062308856432	480	0.75657038505941
KRTCAP3	127	0.97989967413905	353	0.269081394957327	480	0.342899157107924
LIPJ	127	0.387927463803761	353	0.0321171176929445	480	0.0529801798624844
LONP2	127	0.63394945451906	353	0.847736699904222	480	1
LPIN3	127	1	353	0.713031407795543	480	1
LPO	127	0.677167024953178	353	1	480	0.840555431835936
MAMDC4	127	0.520011832691815	353	0.644807824524724	480	1
MFSD6L	127	0.919704766388423	353	0.863783845732693	480	1
MGST2	127	0.543522641762461	353	0.671095362853716	480	0.821410876228739
MLNR	127	0.570015060648111	353	0.911312522625775	480	0.768612631168036
MMP1	127	0.150982699130619	353	0.564141242395124	480	0.273706210106255
MROH2A	127	0.00688490110329876	353	0.594461464077699	480	0.18526148024457
MROH2B	127	0.612586912529107	353	0.0140851255588823	480	0.0134849738587172
MRPL32	127	0.378535374186008	353	0.466399214932678	480	0.657717358022607
MS4A12	127	0.517613965361815	353	0.489908185917234	480	0.379801159170221
MSR1	127	0.828040182659501	353	0.860501703849226	480	0.796874262286487
MSS51	127	0.644710025991824	353	0.271318929844482	480	0.260564689370156
MTMR11	127	0.0294959866902994	353	0.403946745245057	480	0.0719617989134032
MUC17	127	0.797345866355542	353	0.0588357769304051	480	0.585157713423024
MUC19	127	1	353	0.876705196527096	480	1
MUC4	127	0.0388203219303744	353	0.0550961755887777	480	0.599807304536642
MYEF2	127	0.538155655764039	353	0.582175234971317	480	0.812935458186647
MYH7B	127	0.77240015650304	353	0.261882454056342	480	1
NBEAL2	127	0.00315337463154541	353	0.590722921570155	480	0.0316425300411261
NBPF3	127	0.703103641206786	353	0.734073972617686	480	0.685043265829027
NEURL2	127	0.954245257705693	353	0.611627550015055	480	0.864545321722419
NINL	127	1	353	0.60016587265766	480	1
NIPSNAP3A	127	0.0964747834352922	353	0.776670970722529	480	0.447378764694923
NLRC3	127	0.383760609673233	353	0.643026570422295	480	0.203712493683512
NPC2	127	0.552415232606477	353	0.993195858938572	480	0.831616421474172
NUP214	127	0.491961092178342	353	0.242110360272087	480	0.508105458390655
OARD1	127	0.565020303407525	353	0.621251553885041	480	0.865568477103354
OBSCN	127	1	353	0.842034745941214	480	0.348485254300702
OBSL1	127	1	353	0.712293364458869	480	0.544486362608998
OGFOD3	127	0.132938675168705	353	0.987453939707179	480	0.313832307800353
OR10C1	127	0.22092269396788	353	0.502153308031613	480	0.359848745079068
OR2T4	127	0.0049467784311071	353	0.496711647388351	480	0.406544798642669
OR3A1	127	0.458636819884145	353	0.368419273587865	480	0.490483217365432
OR52I2	127	0.723513422777821	353	0.958504655232269	480	1
OR7G3	127	0.469719744999765	353	0.98481919067651	480	0.799633590575107
ORAI1	127	0.783447501672176	353	0.199795292485276	480	0.404960855065792
OSBPL1A	127	0.367798027792558	353	0.452594755770233	480	0.615347030335915
OSCP1	127	0.766837686006553	353	0.577095730157272	480	1
OTOF	127	0.00206500184445099	353	0.515401723524554	480	0.309480402200165
OVGP1	127	1	353	0.17441757889672	480	0.166787459036341
OXA1L	127	0.304253886203354	353	0.966213587544923	480	0.724848914157427
PACRGL	127	0.668662619415698	353	0.282543517760482	480	0.460412746358541
PARP3	127	0.363504636154849	353	0.541646612153633	480	0.738327551180616
PDE11A	127	0.0182394092417053	353	0.497962198945869	480	0.123843339132973
PIK3C2G	127	0.755911043126433	353	0.768604407157438	480	1
PKHD1L1	127	0.564360561787594	353	0.380275466625973	480	0.588927269359176
PLA2G4D	127	0.855620394081147	353	0.0808263145170913	480	0.121268312831072
PLB1	127	0.789912395705066	353	1	480	1
PLEKHG5	127	0.034449093914737	353	0.400212551039494	480	0.519530320051662
POLN	127	0.616557573710202	353	0.167203407097934	480	0.275906093282063
PON2	127	0.492732372851642	353	0.555798927040107	480	0.491726631628558
PPP1R3D	127	0.345176440234913	353	0.426327569140456	480	0.529027903203043
PRDM2	127	0.50024574917558	353	1	480	1
PRM3	127	0.00650567256770185	353	0.685902335640497	480	0.491895143860495
PSMB11	127	0.137136483888446	353	0.959223767224587	480	0.562920349205526
PTPRH	127	1	353	0.763327328520139	480	0.810859534764617
PZP	127	0.03607141930543	353	0.817969414648197	480	0.12606142636148
RABEPK	127	0.870984158645455	353	0.157332708583374	480	0.379510723695509
RAD50	127	0.767565151606991	353	0.489671187847585	480	1
RADIL	127	0.611697724250418	353	0.830327855652618	480	0.865398363809013
RAPGEF3	127	0.639052996018824	353	0.789590679769589	480	1
RBKS	127	0.670664605269503	353	1	480	0.87403619773176
RETSAT	127	0.539673620080159	353	0.234225999217042	480	0.573075970857618
RGPD3	127	1	353	1	480	0.672064615630687
RGS11	127	0.103563175438291	353	0.739358801642897	480	0.221448311818149
RNF224	127	0.442111348147761	353	0.740020400611421	480	0.597781039779519
RPEL1	127	0.0661974399030192	353	0.552430462522001	480	0.310812096572329
RRP15	127	0.305004416718937	353	0.495773309739798	480	0.622112088627432
SEC31B	127	0.133360486179939	353	0.607166900177091	480	1
SECTM1	127	0.0343774176308733	353	0.81774328430124	480	0.263654167740894
SERPINA10	127	0.116949376019702	353	0.407095403704205	480	0.567833876747296
SERPINB3	127	0.523524321280671	353	0.241928527835418	480	0.497643819178396
SFXN3	127	0.564136639689713	353	0.0555203220152137	480	0.0631312693499618
SKP1	127	0.530000004928149	353	0.896913018958728	480	0.78352465623929
SLC16A8	127	0.196816438918602	353	0.836965816356887	480	0.835827069755093
SLC22A10	127	0.0247470089993347	353	0.00309251575854073	480	0.0026537672633794
SLC25A2	127	0.965693811420555	353	0.189305087392853	480	0.217188391744708
SLC26A10	127	0.997021653888656	353	0.559763556963396	480	0.562469092631547
SLC39A7	127	0.3508475964842	353	0.0147579251250882	480	0.0177551040736459
SLC45A4	127	0.526626340058348	353	0.390363961508345	480	0.476055853544244
SLC7A11	127	0.827385139742809	353	0.75765869455439	480	0.818702597835922
SLFN12L	127	0.134414231532121	353	0.301150725223213	480	0.214449007504135
SNX19	127	0.72020460269155	353	0.147091549223354	480	0.139567999986644
SP100	127	2.42509450042778e-79	353	0.579362399676661	480	0.605634265981595
SPTBN5	127	1	353	0.747424064628782	480	0.740941234087135
SPZ1	127	0.538487708082695	353	0.657300502976963	480	0.83947926728342
SRRD	127	0.13969316272312	353	0.224502098136425	480	0.051839462893295
SSPO	127	0.43778413835755	353	1	480	0.678225401700318
STK32C	127	0.741003668133062	353	0.603330186451228	480	1
SULT1C4	127	0.801246979215003	353	0.133581340486776	480	0.298524964697488
SYCE1L	127	0.266631001962584	353	0.679197086994911	480	0.696530444026618
SYNE1	127	0.146829165709304	353	0.0134982789358946	480	0.0121347279823241
TKTL2	127	0.996002464485896	353	0.870885836370563	480	1
TLDC2	127	0.327238330035908	353	0.0512196271141654	480	0.12400214300556
TLR1	127	0.0742492980651232	353	0.220553997775048	480	0.147145295402147
TLR10	127	0.515488644154628	353	0.781595820160863	480	0.863311829193073
TMC2	127	0.624184424675794	353	0.229868576687833	480	0.279726560780728
TMC7	127	0.719339136374407	353	0.185727204579541	480	0.20119971215109
TMED3	127	1	353	0.537857169492885	480	0.73985613400552
TMEM232	127	0.933075715673352	353	0.634136947896376	480	0.756742021516808
TMEM249	127	0.651430056174634	353	0.422371139941845	480	0.586113536707867
TOMM20L	127	0.477475799374581	353	0.96774998836767	480	0.811142785059785
TPO	127	0.465383162770646	353	0.454266476236622	480	0.399771200316256
TRDN	127	0.338176576258253	353	1	480	0.771430068709582
TRIM31	127	0.620408813951293	353	0.618928602053098	480	0.627578105523588
TRPM4	127	0.64629713817108	353	0.670394994556751	480	0.702548251653142
TVP23C	127	0.782265496543145	353	0.2292961424629	480	0.128286311342876
TYRO3	127	0.770916062858865	353	0.457578446150714	480	0.536863204974861
UGT2B10	127	0.276403759617508	353	1	480	1
ULBP3	127	1	353	0.472599404379561	480	0.70747338568384
ULK4	127	0.616511090328705	353	0.0458161195462152	480	0.279261122678412
UMODL1	127	0.183526454994682	353	0.87994640090436	480	0.703245666741016
UNC93A	127	0.550538940991087	353	0.275438473795851	480	0.683184361616148
UPK2	127	0.659080064527103	353	0.525183184417143	480	0.73932558683079
USP45	127	0.316515464499276	353	0.0242395334788473	480	0.0386601479293841
VIT	127	0.227805102298388	353	0.250991564799413	480	0.149469700526711
VPS9D1	127	0.319613094126594	353	0.100570402185949	480	0.104907629805412
VWDE	127	0.314626734720469	353	0.445787120378595	480	0.146117889564895
WDR90	127	0.257672780872238	353	1	480	0.708772668510305
XAF1	127	0.305216902127815	353	0.916431344266291	480	0.586359575606681
XIRP2	127	0.823510730031361	353	0.409437855586385	480	0.711989402811875
ZBED6CL	127	0.646833323856793	353	0.687811279488834	480	1
ZC3H8	127	0.383388003542256	353	0.0265557415767045	480	0.0278686591049849
ZNF226	127	0.934198785695245	353	0.795286088897227	480	0.526582929043953
ZNF280A	127	0.333179390805183	353	0.718331216672437	480	0.597913625701858
ZNF343	127	0.0144982694150289	353	0.84952964383622	480	0.13751353740387
ZNF486	127	0.557513206738154	353	0.0542086199972319	480	0.0933574979378777
ZNF528	127	1	353	0.273489658812295	480	0.273547820274792
ZNF677	127	0.492255871485848	353	0.205683371788704	480	0.210973786584587
ZNF772	127	0.378920190834183	353	0.395164289570685	480	0.602697120005391
ZNF776	127	0.869774594536507	353	0.264166026294316	480	1
ZNF845	127	1	353	1	480	1
