# Supplementary material for: Rare variants in IFFO1, DTNB, NLRC3 and SLC22A10 associate with Alzheimer’s disease CSF profile of neuronal injury and inflammation
Source: Mol Psychiatry. 2022 Feb 16;27(4):1990–9. doi: 10.1038/s41380-022-01437-6 (PMC9126805; doi:10.1038/s41380-022-01437-6)
Supplement: Supplementary file 3 — Supplementary Data 1 [file 41380_2022_1437_MOESM3_ESM.zip › summary_stats/lof/diag/injury_pc_publication.csv]

gene_name_adni	n_adni	p.value_adni	n_emif	p.value_emif	n_total	p.value_meta
ABCA7	127	0.845020274202039	353	0.654451666107704	480	0.292410589958676
ABCA8	127	0.592333539870747	353	1	480	0.69437860654462
ABCA9	127	0.869394014287376	353	1	480	0.582598218930516
ABCC11	127	0.172491095272133	353	1	480	0.818574897282266
ABCC12	127	0.160298539376077	353	0.505854463024402	480	0.470671291631837
ABHD12B	127	0.516989921526031	353	0.00822167632499959	480	0.00684173931028287
ACADL	127	0.218317512668589	353	0.482363665277027	480	0.507604096867658
ACOXL	127	0.195656506319716	353	0.744768358368379	480	0.746241955997287
ACSM3	127	0.975976317009892	353	0.338986216679748	480	0.599042810407883
ADAM8	127	0.450574387939368	353	0.059246877532807	480	1
ADCK2	127	0.215389757453822	353	0.120449368930072	480	0.0683322597419701
AGAP6	127	0.738845013330672	353	0.680051639605841	480	0.727642902176324
AGBL1	127	0.831136562161836	353	0.693071335600986	480	0.750055670899856
ALDH3B2	127	1	353	0.628174460499029	480	0.681816735180994
ANKK1	127	1	353	0.753268383517604	480	0.765640799876988
ANKRD18B	127	0.665586192972594	353	0.615695698405869	480	0.766701646968116
ANKRD20A1	127	0.000691085037072864	353	0.788780156689472	480	0.00211296954088669
ANKRD30A	127	0.844078374265454	353	0.582295849809567	480	0.537547984284472
ANO7	127	0.409972958971392	353	0.0849911165007398	480	0.119232893574485
ARHGEF37	127	0.527257529294979	353	0.694835236153389	480	0.452907410273295
ART5	127	1	353	0.0336120929769005	480	0.0666537706269003
ASB6	127	0.43894609366192	353	0.782855370562379	480	0.624602671731794
ASPM	127	0.178275152028617	353	0.690804774796139	480	0.623653662411735
ASPSCR1	127	0.861181107336306	353	1	480	0.866904565605939
ATP13A5	127	0.586902886904003	353	0.0442693252724756	480	0.134144747261786
ATP8B3	127	0.870604068381474	353	1	480	1
AUNIP	127	0.786853703993571	353	1	480	1
BPIFB3	127	0.312668013544353	353	0.853538461933167	480	0.672255795918475
BTNL2	127	0.159659632474639	353	0.768539403852422	480	0.406389002912166
C12orf80	127	0.449263524630622	353	0.197631728334706	480	0.375173484884135
C17orf77	127	0.53237092860717	353	0.834118221541752	480	0.759533049471323
C19orf71	127	0.885363135369	353	1	480	1
C2orf76	127	0.49655513933635	353	0.712094374865248	480	1
C6orf203	127	0.810759225772211	353	0.225357683983456	480	0.430808006631007
C7orf69	127	0.727240897528728	353	0.222091591803181	480	0.300228515352195
C8B	127	0.0982030198723175	353	0.300762055316637	480	0.123638164759261
C8orf44	127	0.736014388366055	353	0.401125773929606	480	0.610069496060033
CABYR	127	0.630401897451643	353	0.971757343312985	480	0.832760744057841
CARD9	127	0.111226485452992	353	0.858383797508548	480	0.418315896102883
CARS2	127	0.716192090626993	353	0.39588859014952	480	0.521316952990126
CCDC154	127	0.690426483809642	353	0.704232579905967	480	0.756050946022416
CCDC40	127	0.175476056511274	353	0.730811558730537	480	0.354999068566802
CCDC66	127	0.109910262865477	353	0.505329514686541	480	0.50600954748304
CCDC87	127	1	353	0.141988254134566	480	0.283310834336405
CCT6B	127	0.485923934412316	353	0.726668631828457	480	0.577203302165062
CD36	127	0.596326420858908	353	0.373488432379302	480	0.450102272021944
CD44	127	0.882728745146584	353	0.431779317094924	480	0.55420083091685
CDRT1	127	0.553192573050687	353	0.449941659079515	480	0.685963025577688
CENPW	127	0.961095541244168	353	0.041217214292295	480	0.103641609253644
CFHR2	127	0.658834472650456	353	0.0505135270155668	480	0.161563292432289
CFHR5	127	1	353	0.51730804286855	480	0.618275514771675
CHIT1	127	0.821351113411804	353	0.971106657359829	480	1
CLCNKB	127	0.110217551630807	353	0.0715495840368022	480	0.0411911324526801
CMYA5	127	0.0193937222667054	353	0.152981416891956	480	0.894581307640222
CNGB3	127	1	353	0.55933726946655	480	0.677136202822833
COL23A1	127	0.15543308883957	353	0.571983923709129	480	0.599221492414749
COL24A1	127	0.41661590594179	353	0.701051384414334	480	0.315444037287715
COL6A5	127	1	353	0.765798064848651	480	0.640524141275465
COL9A2	127	0.445913675230277	353	0.811997856879311	480	1
COX6B2	127	0.727515527118052	353	0.61490380704033	480	0.654643934646821
CRNKL1	127	0.387045074708314	353	1	480	0.83202989426454
CRYBA4	127	0.534586229103713	353	0.736215202379216	480	0.670822623411702
CTSW	127	0.382046143311927	353	0.628763006767549	480	0.519138301663194
CWH43	127	0.232111769952448	353	0.367605684068019	480	0.474110057960105
CYP2C18	127	0.344389068269727	353	0.467140444961107	480	0.300337284187435
CYP3A5	127	0.489886927613641	353	0.160079437236364	480	0.713818679151605
CYYR1	127	0.596385022540933	353	0.757354093683264	480	0.707205933801368
DAP	127	0.518233045002336	353	0.446665166279283	480	0.696378131347328
DCHS2	127	2.76767693283656e-11	353	1	480	0.760934690819882
DHCR7	127	0.3738844520655	353	0.73586842401486	480	0.558376707987516
DNAH14	127	0.626899631283493	353	0.527396150373495	480	0.894864664856467
DNAH2	127	0.339646169975084	353	0.137070494894001	480	0.352410449049798
DNAH7	127	0.125098665498338	353	0.096082354036746	480	0.317681643775602
DOCK6	127	0.494073912464904	353	0.277301893212107	480	0.207416334516616
DOLK	127	0.186055339445345	353	0.436052087835598	480	0.489052169340387
DPYD	127	0.779493948407096	353	0.0610290162293069	480	0.0739467504435726
DUOX1	127	0.0205181725324588	353	0.331218116743907	480	0.637309687360093
DUOX2	127	0.64753580540594	353	0.00131274851315188	480	0.265721452347596
DUSP16	127	1	353	1	480	1
ECHDC2	127	0.237801723825271	353	0.473126799691248	480	0.181163722955773
ECT2L	127	1	353	0.35352879588233	480	0.597710636342695
EDN3	127	0.70634834386922	353	0.668243159909878	480	1
EFCAB3	127	0.47375886193751	353	0.305481195210637	480	0.184629268406871
EFCAB5	127	0.651555608038229	353	0.303063530183154	480	0.261390010028233
EFHB	127	0.218793886497374	353	0.677230168081668	480	0.292843965122361
ENPEP	127	0.526974744001176	353	0.517723412356484	480	0.711500382385705
EPB41L4A	127	0.518512735674763	353	0.00526489312887579	480	1
ERAP1	127	0.0272263050759465	353	0.705797459841112	480	0.705582886256592
ESF1	127	0.610319953811927	353	0.733766155330903	480	1
EYS	127	1	353	0.771201049239263	480	1
FAM111A	127	0.308647102051359	353	1	480	0.481074080674972
FAM186A	127	0.481174533451071	353	0.426028318067304	480	0.18095282127657
FAM221A	127	0.0132163584460883	353	0.587983687792398	480	0.293672807626556
FAM227B	127	0.392567628036682	353	1	480	0.690678267998433
FAM81B	127	0.475067797506552	353	1	480	1
FBXW8	127	0.259773678267403	353	0.657039566057995	480	0.811491558362144
FKBP7	127	0.524907549855563	353	0.531473193605053	480	0.475000543892053
FLG	127	0.176865981956192	353	0.718571936561555	480	0.553755284010953
FRMD5	127	0.0934313880050013	353	1	480	0.287972926204038
GAL3ST2	127	1	353	0.426721379355797	480	0.632207211201018
GCNT3	127	0.533264904205	353	0.508088476925132	480	0.512134116619632
GGN	127	0.0424275166757467	353	0.573027904133312	480	0.104254225067672
GH2	127	0.0575413095084178	353	0.724805198904032	480	0.226913601659042
GIMAP8	127	0.184495253540971	353	0.18730478118204	480	0.244745856124483
GJB2	127	0.242877782121971	353	0.369487845272984	480	0.432476489772994
GNLY	127	0.444819866908403	353	0.260997773496993	480	0.509312403475462
GOLGA6C	127	1	353	0.619085541604048	480	0.852828583066245
GPLD1	127	1	353	0.680437154110013	480	0.577557751594073
GPNMB	127	0.875849369484525	353	0.836801522414885	480	1
GPR151	127	0.389573095920481	353	0.468666411873134	480	0.496757274904305
GTF2F1	127	0.31653295631976	353	0.402640351449443	480	0.29733644019675
GUCA1C	127	0.526673425368528	353	0.543383432432641	480	0.514281098819123
GZMM	127	0.302138733836275	353	0.799449924349309	480	0.411721372662632
HABP2	127	1	353	0.327882422701542	480	0.496490582443242
HIST1H4B	127	0.827805054774466	353	0.322523407869631	480	0.686863357548282
HLA-DQB1	127	0.456813672547582	353	0.261840925901689	480	0.207457829484511
HMCN2	127	0.496109341727406	353	0.141274593811493	480	0.567162944650476
HRNR	127	0.39346141204962	353	0.537553020438414	480	1
HSD17B13	127	0.590897338460726	353	0.740024078712236	480	1
IFIH1	127	0.0153358511889448	353	0.754555102009042	480	0.168605190864888
IFNA5	127	0.0885108350889943	353	0.960641452730665	480	0.452594526902915
IGFLR1	127	0.741970423251979	353	0.269792985712427	480	0.310784215051548
IGFN1	127	0.7998673835041	353	0.00960098038523038	480	0.52445934165877
IGSF5	127	0.0144820785198794	353	0.845413195302776	480	0.188145688340123
INTS2	127	0.348692714801266	353	0.0921167714112386	480	0.158306412695018
KANK4	127	0.188824046567303	353	0.790522817916827	480	0.590465382178985
KCTD18	127	0.482395160284573	353	0.650282144721564	480	0.577200144200214
KIAA1257	127	0.16872629676237	353	1	480	0.636841964332581
KIF19	127	0.813226518878759	353	0.494795061342164	480	0.449961279917195
KLC3	127	0.789049861258329	353	1	480	0.835190396231052
KPRP	127	0.444091986070895	353	0.767814641256231	480	0.614960718831508
KRT74	127	0.884921957776949	353	0.594510303951304	480	0.734480561098696
KRTAP13-1	127	0.751072333558724	353	0.0174076964764127	480	0.0337109754629048
KRTAP24-1	127	0.962750476908504	353	0.888144445453165	480	1
KRTCAP3	127	0.938817633660497	353	0.429722758739141	480	0.684545089248383
LIPJ	127	0.971117451478641	353	0.830695444079782	480	1
LONP2	127	0.271632037523098	353	0.656210574223612	480	0.656566622201301
LPIN3	127	0.559461471901738	353	0.463250417556654	480	0.333098975500456
LPO	127	0.280297336577136	353	1	480	0.451588014244043
MAMDC4	127	1	353	0.449522362153737	480	0.458726168661167
MFSD6L	127	0.0268323411189438	353	0.219907206042229	480	0.0795357717948897
MGST2	127	0.317913925011806	353	0.598140704334884	480	0.587129854809024
MLNR	127	0.885403171674364	353	0.525674589982523	480	0.707451344505915
MMP1	127	0.343360570364668	353	0.378487989684388	480	0.235970111210758
MROH2A	127	0.0896112649591738	353	1	480	1
MROH2B	127	0.290832459355337	353	0.422285290839496	480	0.465463563319288
MRPL32	127	0.598484807249823	353	0.881219443739957	480	1
MS4A12	127	0.664468680083831	353	0.433558811049342	480	0.39683399725755
MSR1	127	0.591952105792978	353	0.124868483487966	480	0.120622785219999
MSS51	127	0.0078603947906993	353	1	480	0.20832201221045
MTMR11	127	0.35052926159291	353	0.757783615416802	480	1
MUC17	127	0.0774801416139247	353	0.2980741789434	480	0.176805099394358
MUC19	127	1	353	1	480	0.837233915028149
MUC4	127	0.239892094608296	353	0.16148927397826	480	0.177260466104312
MYEF2	127	0.613757077962242	353	0.126697781084204	480	0.16721543443054
MYH7B	127	0.7445271093854	353	0.342502888642548	480	1
NBEAL2	127	0.271127166653515	353	0.348449490907185	480	0.573363963109938
NBPF3	127	0.77571971725393	353	0.852553612118312	480	0.815350453165096
NEURL2	127	0.630413894741242	353	0.778049029047728	480	0.726076856329614
NINL	127	0.0875714526042279	353	0.530598732436738	480	0.149213308824858
NIPSNAP3A	127	0.000952438059052239	353	0.862620692646106	480	1
NLRC3	127	0.650536250833223	353	0.537021360104806	480	0.508166345584432
NPC2	127	0.130186136994422	353	0.889077661388335	480	0.421063415356526
NUP214	127	0.243218502472723	353	0.546592687706002	480	0.44044441080569
OARD1	127	0.556015861066448	353	0.948405991153039	480	0.861811563074299
OBSCN	127	0.0690976927228991	353	0.0823398649384031	480	0.447275731046722
OBSL1	127	0.627349947279374	353	0.634221882111689	480	0.381667791346348
OGFOD3	127	0.806128777062857	353	0.920475097052819	480	0.876580669557199
OR10C1	127	0.587057022465019	353	0.554553489482894	480	0.735403703120758
OR2T4	127	0.452481022541618	353	0.604642790510248	480	0.60892831044242
OR3A1	127	0.372995614131047	353	0.716303943795509	480	0.645000505919927
OR52I2	127	0.799115935024814	353	0.893550901828884	480	1
OR7G3	127	0.241475984131316	353	0.871031249161062	480	0.749563517880885
ORAI1	127	0.832698897822142	353	0.130303999965456	480	0.264416503893872
OSBPL1A	127	0.443531322446615	353	0.297426043208909	480	0.475535341809654
OSCP1	127	0.653550904037536	353	0.227116722218729	480	0.297180572666753
OTOF	127	0.415982645562554	353	0.842295955529968	480	0.686374369700444
OVGP1	127	0.209315657335583	353	0.105437351450571	480	0.770883881971579
OXA1L	127	0.203075368433939	353	0.377540819069654	480	0.460464480183392
PACRGL	127	0.431038274803757	353	0.715520665186448	480	0.614730509377498
PARP3	127	0.327758785615567	353	0.294234872255905	480	0.291182883428978
PDE11A	127	0.0614114089323646	353	0.714669155333163	480	0.483497887981215
PIK3C2G	127	0.0774423881034264	353	0.870588809361998	480	0.557873168969138
PKHD1L1	127	0.640582433791732	353	0.025225219794621	480	0.592376326947077
PLA2G4D	127	0.0601921708170124	353	1	480	0.203823203699233
PLB1	127	0.0206980565105623	353	0.879714673349517	480	1
PLEKHG5	127	0.0966625949185003	353	0.867791695832034	480	0.860022311723134
POLN	127	0.449870479863978	353	0.620357560690392	480	0.747674964046261
PON2	127	0.614652274174973	353	0.983949236774088	480	0.85183918136004
PPP1R3D	127	0.399778896158222	353	0.0147186057716881	480	0.014833322254392
PRDM2	127	0.351778294242529	353	0.202367907162118	480	0.2876698640256
PRM3	127	0.584244090650802	353	0.813525875785668	480	0.7651416401547
PSMB11	127	0.512224897655505	353	0.0622968089767198	480	0.116129655247551
PTPRH	127	1	353	0.57923517080311	480	1
PZP	127	1	353	0.490316725308552	480	0.841496492050767
RABEPK	127	0.692996262241393	353	0.309151771784992	480	0.596926469647121
RAD50	127	0.0134772765106103	353	0.0395632090459461	480	0.00711383171169333
RADIL	127	0.0695955602207735	353	0.470142854371864	480	0.0690506116622799
RAPGEF3	127	0.124939654920207	353	0.163002427903072	480	0.151020277010274
RBKS	127	0.401214403964144	353	0.819976482964476	480	0.708038326902229
RETSAT	127	1	353	0.6895569081591	480	1
RGPD3	127	0.652656993711448	353	0.798683529240546	480	0.738338549558026
RGS11	127	0.900905075313941	353	0.554909271458266	480	0.682658233888225
RNF224	127	0.653670261913009	353	0.578671623258984	480	0.864822842856708
RPEL1	127	0.338572966526281	353	0.0554126974199099	480	0.05182063141959
RRP15	127	0.913908279525817	353	0.786435772320389	480	1
SEC31B	127	0.221036276312606	353	0.627578871111635	480	0.42935377550321
SECTM1	127	0.795051151609249	353	0.358531504442629	480	0.676198622459794
SERPINA10	127	0.193638750721932	353	0.848220885151368	480	0.632695245455125
SERPINB3	127	0.669552068974421	353	0.337540698180974	480	0.835846045746449
SFXN3	127	0.149170520717409	353	0.954182934070275	480	0.526005884705499
SKP1	127	0.268451578173904	353	0.996912457349625	480	0.707626481894316
SLC16A8	127	0.233174578822294	353	0.942061452815676	480	1
SLC22A10	127	1	353	0.000121181756495933	480	0.000169900274059831
SLC25A2	127	0.0324839304459048	353	0.486710642648801	480	0.0988712472572805
SLC26A10	127	0.861546552261375	353	0.359044828579941	480	0.357067371197198
SLC39A7	127	0.0114542577163341	353	0.256093265041394	480	0.0707428810515665
SLC45A4	127	1	353	0.276016163186936	480	0.4595453486834
SLC7A11	127	0.885787244739016	353	0.89103404858752	480	1
SLFN12L	127	0.436989675449486	353	0.45206252255901	480	0.468708235450842
SNX19	127	0.138605985345115	353	1	480	1
SP100	127	0.594173026717493	353	0.166916336758654	480	0.164752801280175
SPTBN5	127	0.811690043093132	353	0.68512945757717	480	1
SPZ1	127	0.569150729056505	353	0.637748073949519	480	0.843981858524274
SRRD	127	0.405099373781533	353	0.25162401710749	480	0.223138725104432
SSPO	127	0.672978468298533	353	0.125284817640784	480	0.146725816368261
STK32C	127	0.266024266844676	353	0.574928786760692	480	0.657740394711903
SULT1C4	127	0.306602650403423	353	0.0519879552254322	480	0.0417891410904413
SYCE1L	127	0.2305283796813	353	0.490017330969365	480	0.431147452377117
SYNE1	127	0.58988770192623	353	0.278999861134155	480	0.230254514904469
TKTL2	127	0.899278381659316	353	0.346770123255008	480	0.634542592934326
TLDC2	127	0.613025801347181	353	0.870937019504305	480	1
TLR1	127	0.43479843715474	353	1	480	0.880051906524784
TLR10	127	0.00243714006351103	353	0.732931261220336	480	0.0317427410570732
TMC2	127	0.7325102371279	353	0.448155030824496	480	0.715545270387122
TMC7	127	0.174163728442736	353	0.831955575630771	480	0.697057327504295
TMED3	127	0.856242135561312	353	0.379558071502229	480	0.449731546300352
TMEM232	127	0.0919678896305749	353	0.566143275587541	480	0.29762090642684
TMEM249	127	0.165011741125953	353	0.675710042074587	480	0.590253080335684
TOMM20L	127	0.65733653465272	353	0.0945839338286742	480	0.156889014429937
TPO	127	0.673272286980864	353	0.370368004219911	480	0.562830861789483
TRDN	127	0.01067269141692	353	0.583857868010992	480	0.0314264476629287
TRIM31	127	0.725392106638451	353	0.627633264363986	480	0.683071922515684
TRPM4	127	0.170500416101262	353	0.359965173089759	480	0.62263591301707
TVP23C	127	0.494073912464904	353	0.856633343383109	480	0.670522198610842
TYRO3	127	0.688939873443749	353	0.490293698124746	480	0.776428639586141
UGT2B10	127	0.357739162980266	353	0.627127214496112	480	1
ULBP3	127	0.757329400207774	353	0.625490609156706	480	1
ULK4	127	0.735133461085577	353	0.601512689365205	480	0.776974260264404
UMODL1	127	0.108441246486931	353	0.781423906298825	480	0.463626254813459
UNC93A	127	0.962367027348471	353	0.623316282786078	480	1
UPK2	127	1	353	0.991160740325901	480	1
USP45	127	0.839777287947297	353	0.846474447825891	480	0.498560379686474
VIT	127	0.468738560174268	353	0.555946665705895	480	0.49786074715472
VPS9D1	127	0.408385537763616	353	0.0820656168591454	480	0.0854726158666197
VWDE	127	1	353	0.497028366612557	480	0.759604460537285
WDR90	127	0.428394886144123	353	0.140341085057047	480	0.319266182189848
XAF1	127	0.624956302995462	353	0.12141889835717	480	0.303549036066301
XIRP2	127	0.312464290738801	353	0.856011611768117	480	0.660035818262656
ZBED6CL	127	0.361198950910836	353	1	480	1
ZC3H8	127	0.35731415234261	353	0.714449888687078	480	0.549586881583264
ZNF226	127	0.888281920571214	353	0.528722950055896	480	0.0999345962020682
ZNF280A	127	0.740465382885766	353	0.351307181832448	480	1
ZNF343	127	0.394192775880342	353	1	480	0.719016126651831
ZNF486	127	0.5701494662752	353	0.847012816770817	480	0.484986566730834
ZNF528	127	1	353	0.385030686987327	480	0.385064059971889
ZNF677	127	0.470552767539392	353	0.540911145465774	480	0.493309999360893
ZNF772	127	0.233808729599247	353	0.650517102827173	480	0.55529602580159
ZNF776	127	0.0622583748485505	353	0.797623952796845	480	0.144539382295197
ZNF845	127	0.196152525491826	353	0.570882095655536	480	0.357837783154129
