# Supplementary material for: Rare variants in IFFO1, DTNB, NLRC3 and SLC22A10 associate with Alzheimer’s disease CSF profile of neuronal injury and inflammation
Source: Mol Psychiatry. 2022 Feb 16;27(4):1990–9. doi: 10.1038/s41380-022-01437-6 (PMC9126805; doi:10.1038/s41380-022-01437-6)
Supplement: Supplementary file 3 — Supplementary Data 1 [file 41380_2022_1437_MOESM3_ESM.zip › summary_stats/lof/diag/ab_pc_publication.csv]

gene_name_adni	n_adni	p.value_adni	n_emif	p.value_emif	n_total	p.value_meta
ABCA7	127	0.247536543406276	353	0.515533758139305	480	0.0312890533650588
ABCA8	127	0.504515686871484	353	0.599443981386511	480	0.837845095032252
ABCA9	127	0.674103308176798	353	0.649357063366988	480	0.728146039336002
ABCC11	127	0.430118220912161	353	0.753780268404216	480	0.683376854457137
ABCC12	127	0.00256366604644852	353	0.291999087307817	480	0.0385998288080626
ABHD12B	127	0.461045657240918	353	0.62108452800858	480	0.368484743952936
ACADL	127	0.0351927081947853	353	0.615458630016942	480	0.0984634921974112
ACOXL	127	1	353	0.706824596577366	480	1
ACSM3	127	0.533667765637315	353	0.957224790895622	480	0.813015945680902
ADAM8	127	1	353	0.0747834477031579	480	0.0607986304414673
ADCK2	127	0.184255086979485	353	0.644576637689346	480	0.592603897630244
AGAP6	127	0.311122908651517	353	0.457176909227713	480	0.590936662687184
AGBL1	127	0.27262805501973	353	0.707729216964606	480	0.448742054633681
ALDH3B2	127	0.684134272267576	353	0.828504748506155	480	0.775423055269847
ANKK1	127	0.172571413670187	353	0.302272594339	480	0.316968585337335
ANKRD18B	127	0.478591282431234	353	0.29584969739371	480	0.648825362198563
ANKRD20A1	127	0.526524537311634	353	0.492046644585725	480	0.765930336385884
ANKRD30A	127	0.0430256569435571	353	1	480	0.172554996898875
ANO7	127	0.332958029982479	353	0.615977062762838	480	0.557505886608346
ARHGEF37	127	0.00929831834788153	353	0.619053294677071	480	0.138384769433438
ART5	127	0.640444993224111	353	0.0647389283232585	480	0.144296267077463
ASB6	127	0.858277809542326	353	0.775931871211641	480	1
ASPM	127	0.421828025258623	353	0.060362883198508	480	0.0407088887412492
ASPSCR1	127	0.339789428301507	353	0.476426247044538	480	0.768345746791432
ATP13A5	127	0.039338628016659	353	0.092473752761164	480	0.0221165060267713
ATP8B3	127	1	353	0.00515717206156474	480	0.00541546092988177
AUNIP	127	0.331729091525485	353	1	480	0.718904090443562
BPIFB3	127	0.774439718909603	353	0.0341126103811515	480	0.0621277820111293
BTNL2	127	0.751112477871821	353	0.756903956274461	480	0.809704905437595
C12orf80	127	0.793003746030191	353	0.0556727041521596	480	0.13477367831952
C17orf77	127	0.174465403861124	353	0.034369605729383	480	0.0156681834217939
C19orf71	127	0.891651977963792	353	0.331382043322182	480	0.588780016953133
C2orf76	127	0.588324289400243	353	0.376835057390127	480	0.681587657675115
C6orf203	127	0.773725780743213	353	0.975687085322475	480	1
C7orf69	127	0.0245237123231668	353	0.735357000346207	480	0.295777553937204
C8B	127	0.617989248186596	353	0.778013455221336	480	0.737002794822763
C8orf44	127	0.0275214981146177	353	0.903759841892474	480	0.189474543525406
CABYR	127	0.109513943110722	353	0.620080222907003	480	0.42346871918194
CARD9	127	0.103762726166913	353	0.905780328111598	480	0.359905572075809
CARS2	127	0.338170130928792	353	0.271853337168159	480	0.213765704089295
CCDC154	127	0.598561328585242	353	0.196854608891019	480	0.439754506195386
CCDC40	127	0.663312314783366	353	1	480	1
CCDC66	127	0.170108940946779	353	0.789413639235587	480	0.791359943291632
CCDC87	127	0.50562498203374	353	0.332498989720121	480	0.387152035169694
CCT6B	127	0.159261003555067	353	0.342434049393146	480	0.324237389486885
CD36	127	0.323378069772721	353	0.246400214906148	480	0.327080438635361
CD44	127	0.390126799087915	353	0.445326982821673	480	0.597558701065691
CDRT1	127	0.317952115455002	353	0.593551900385602	480	0.415280599805712
CENPW	127	0.388431333528271	353	0.360262044480045	480	0.293511502339826
CFHR2	127	0.00251156762596665	353	0.121082900657796	480	0.00206596867525022
CFHR5	127	0.125620527512262	353	0.553462054350172	480	0.26443324684289
CHIT1	127	0.845704102692316	353	0.936384048248295	480	1
CLCNKB	127	0.382213394922899	353	0.522267236842666	480	0.723957741312717
CMYA5	127	0.181315607898077	353	1	480	0.521803631952792
CNGB3	127	0.203411170730659	353	0.115993640872577	480	0.0813860675491954
COL23A1	127	0.603822576623785	353	0.208145378516213	480	0.381605656293228
COL24A1	127	0.394531058026538	353	0.446391954792397	480	0.786214328177032
COL6A5	127	0.35781657177711	353	0.802603301360763	480	0.542986421773616
COL9A2	127	0.796461004269403	353	0.589685985622554	480	0.646368413085456
COX6B2	127	0.0717084023111216	353	0.180774437627632	480	0.148567959692703
CRNKL1	127	0.120836842596117	353	0.444142032209266	480	0.182455190116283
CRYBA4	127	0.319380757167092	353	0.330560634075773	480	0.493509064664445
CTSW	127	0.277730734253156	353	0.345078738979799	480	0.479624170172119
CWH43	127	0.326037587717604	353	0.588097562205768	480	0.423012376930952
CYP2C18	127	0.292206317124067	353	0.304980379361634	480	0.390683195661081
CYP3A5	127	0.716313611703566	353	0.313358199304579	480	0.433888373667929
CYYR1	127	0.395101105547746	353	0.443377436024091	480	0.650112297148
DAP	127	0.530902807703833	353	0.149330842989331	480	0.217096247037838
DCHS2	127	0.482692599460742	353	0.241485281062142	480	0.147254530854817
DHCR7	127	0.0873776880453706	353	0.654176436340705	480	0.388415238098695
DNAH14	127	0.709221312577854	353	0.109350165646768	480	0.117425786743989
DNAH2	127	0.285785117390685	353	0.31645186214832	480	0.198009346080239
DNAH7	127	0.862960558709319	353	0.743339825876753	480	0.867032854977621
DOCK6	127	0.176705263146452	353	0.463279779342994	480	0.533565052764017
DOLK	127	0.655706647584108	353	0.658387207711107	480	1
DPYD	127	0.125758280037887	353	0.667601091033198	480	0.416880104164986
DUOX1	127	0.348010434855663	353	0.840488473992663	480	0.558352154634428
DUOX2	127	0.0115180860614584	353	0.0105426516736085	480	0.00276869014342418
DUSP16	127	0.502929110819058	353	0.63322993415974	480	0.56300640522773
ECHDC2	127	0.474280157890705	353	0.179414254647037	480	0.428552312556047
ECT2L	127	1	353	0.837467768040133	480	1
EDN3	127	0.52291562181537	353	0.226610796099872	480	0.268703540741543
EFCAB3	127	1	353	0.562027712367647	480	0.620592256430163
EFCAB5	127	0.373079334754974	353	0.508304594920555	480	0.353511981574056
EFHB	127	0.559548640744132	353	0.588303987609585	480	0.661667154987445
ENPEP	127	0.2056175764175	353	0.976021115751385	480	0.694533461208493
EPB41L4A	127	0.202914054814387	353	0.535009829401403	480	0.711735517064699
ERAP1	127	0.444074654093358	353	0.481521592124176	480	0.481482690940475
ESF1	127	0.345393912493691	353	0.311084950543968	480	0.50442102428934
EYS	127	1	353	0.739446301993335	480	1
FAM111A	127	0.101389213930303	353	0.404704093000664	480	0.315562196414429
FAM186A	127	0.329702374023042	353	0.427974950235477	480	0.137422996929274
FAM221A	127	0.318680711675774	353	0.950169819301241	480	0.783549877563379
FAM227B	127	0.537329680808238	353	1	480	0.388557973125513
FAM81B	127	0.207845438260635	353	0.156676480044866	480	0.32914639406008
FBXW8	127	0.145087217760857	353	0.264479743013074	480	0.216826897612764
FKBP7	127	0.0884029834715945	353	0.0477334521831898	480	0.00575971330503267
FLG	127	0.494300156333857	353	0.585842566909389	480	0.216746876293435
FRMD5	127	0.242878125554774	353	0.417919675422918	480	0.559640268251794
GAL3ST2	127	1	353	0.602549165711099	480	0.866019589933856
GCNT3	127	0.423745179023098	353	0.0735164681406457	480	0.0883560404779502
GGN	127	0.316470410937336	353	0.72703855652419	480	0.643288071633172
GH2	127	0.0312668100873223	353	0.384838169256796	480	0.148887912555387
GIMAP8	127	0.792988245046394	353	0.175219925618014	480	0.310344143914543
GJB2	127	0.122420605834834	353	0.352693330457112	480	0.349042281101415
GNLY	127	0.345740855792629	353	0.236849715239448	480	0.113108669300106
GOLGA6C	127	0.0246224405729953	353	0.87750496044819	480	0.277984441419143
GPLD1	127	1	353	1	480	1
GPNMB	127	0.528035366691725	353	1	480	0.791918796070478
GPR151	127	0.532831580757889	353	1	480	1
GTF2F1	127	0.274940007548489	353	0.913375146323335	480	0.723752653499833
GUCA1C	127	0.127679595512777	353	0.296264153383786	480	0.293769457667678
GZMM	127	0.706992606408736	353	0.244367316468033	480	0.515286675381168
HABP2	127	0.346241094538564	353	0.765965448164928	480	0.626583644073832
HIST1H4B	127	0.770787959935026	353	0.408444274968505	480	0.804279909172929
HLA-DQB1	127	0.307240495794813	353	0.291364579825376	480	0.421808892413276
HMCN2	127	0.875908787344739	353	0.580630421437244	480	0.835970181874117
HRNR	127	1	353	0.738072677857131	480	1
HSD17B13	127	0.217968037589006	353	1	480	0.704561367145405
IFIH1	127	0.123055775143668	353	0.66115397123973	480	0.305917119829367
IFNA5	127	0.267516673230035	353	0.447932904570388	480	0.570490257874706
IGFLR1	127	0.456472682576931	353	0.810151431331233	480	0.662208828837744
IGFN1	127	0.164656250708927	353	0.260216273382386	480	0.283321604293523
IGSF5	127	0.649944957555888	353	0.417825600898553	480	0.475926779807833
INTS2	127	0.511880453525798	353	0.131113692011216	480	0.275110446712852
KANK4	127	0.666167936271226	353	1	480	0.828598954852535
KCTD18	127	0.186130778585096	353	0.521710421337511	480	0.539484726256871
KIAA1257	127	0.175095383988723	353	0.414785769165244	480	0.314863739361857
KIF19	127	0.77053554909743	353	0.116605298652678	480	1
KLC3	127	0.811150032505599	353	0.702614244247176	480	1
KPRP	127	0.201181849904772	353	0.595632111683129	480	0.485808282674229
KRT74	127	0.819566150301107	353	0.802936379518374	480	1
KRTAP13-1	127	0.933332505036101	353	0.669358369044031	480	0.869221564846906
KRTAP24-1	127	0.356462840625549	353	0.521057400963663	480	0.397358940672941
KRTCAP3	127	0.436231933599826	353	0.242960504120016	480	0.241897676858735
LIPJ	127	0.0559866534740213	353	0.963449089547619	480	0.367143113898656
LONP2	127	0.708096778702613	353	0.523709626777722	480	0.52395389204857
LPIN3	127	1	353	0.814208789082235	480	1
LPO	127	0.70104195947729	353	1	480	0.796404385693656
MAMDC4	127	0.089697490128736	353	0.773815365128193	480	0.359667921318682
MFSD6L	127	0.801730452880853	353	0.619341971819014	480	0.749436025718146
MGST2	127	0.772815869267914	353	0.799915945030941	480	1
MLNR	127	0.0320088891633703	353	0.778810462981381	480	0.136803214732918
MMP1	127	0.358173489213918	353	0.72317972088347	480	0.597069013798572
MROH2A	127	0.51643331740811	353	0.637324093463245	480	0.180762994762939
MROH2B	127	0.0207180626911752	353	0.837462788347147	480	0.189047232381497
MRPL32	127	0.479643475500958	353	0.679774458145985	480	0.837878891616129
MS4A12	127	0.102858608167322	353	0.149763095042944	480	0.0379225835360111
MSR1	127	0.0544316740637363	353	1	480	0.67146733131475
MSS51	127	0.102624619202697	353	0.155237423156766	480	0.116821401120399
MTMR11	127	0.0619184549223488	353	0.233710380135337	480	0.0670394141014261
MUC17	127	0.852932984215359	353	1	480	0.85117619375055
MUC19	127	0.3918469946662	353	0.833620618395936	480	0.463971075546344
MUC4	127	0.027484080489711	353	1	480	0.667670849245654
MYEF2	127	0.0768823963885443	353	0.570331942770102	480	0.201228148752868
MYH7B	127	0.151206388102108	353	0.658538256554136	480	1
NBEAL2	127	0.70597716193419	353	0.523448702377293	480	0.729840629060401
NBPF3	127	0.533515111224702	353	0.164642711860833	480	0.184086330165499
NEURL2	127	0.209892005676313	353	0.779304649882252	480	0.368981075333504
NINL	127	0.806292326640225	353	0.785016534169253	480	1
NIPSNAP3A	127	0.6633421914603	353	0.101175769441389	480	0.140537770699173
NLRC3	127	0.798373650407831	353	0.685153360167302	480	1
NPC2	127	0.265518711664929	353	0.957178877858988	480	0.586884922463415
NUP214	127	0.682552138518143	353	0.996059545714736	480	0.817939975395051
OARD1	127	0.211133170066617	353	0.890624766493275	480	0.598176408250746
OBSCN	127	0.658978159680535	353	0.675876712062244	480	0.882231594291119
OBSL1	127	1	353	0.287851982577939	480	0.794276836260121
OGFOD3	127	0.315744512320589	353	0.970145209135069	480	0.777611522352547
OR10C1	127	0.902592315858742	353	0.329656997828591	480	0.506760838835305
OR2T4	127	0.883757690630139	353	0.719731321537378	480	0.764205551760108
OR3A1	127	0.775759248543267	353	0.748890525337752	480	1
OR52I2	127	1	353	0.355730821269184	480	0.355826830911649
OR7G3	127	0.00766069108457592	353	0.179332779817313	480	0.0474035265632082
ORAI1	127	0.609631068483101	353	0.0702955160153084	480	0.109221616938776
OSBPL1A	127	0.663470266371415	353	0.404186037497336	480	0.466135300642858
OSCP1	127	0.923396296020205	353	0.433925616727275	480	0.710402622006804
OTOF	127	0.13259595167735	353	0.343915944094573	480	0.167553746685195
OVGP1	127	0.833747734274692	353	0.373833733748096	480	0.70969989932168
OXA1L	127	0.176479978284181	353	0.632060641028459	480	0.572227121004165
PACRGL	127	1	353	0.817106314412373	480	1
PARP3	127	0.0711065149885589	353	0.454410229632354	480	0.758020236732926
PDE11A	127	0.859227275483165	353	0.460155659124231	480	0.674821761583555
PIK3C2G	127	0.428086044075207	353	0.411926689211797	480	0.411140910956901
PKHD1L1	127	0.49544578578255	353	0.796502024771107	480	0.562991960885335
PLA2G4D	127	0.149435780296965	353	0.400573128841351	480	0.459144390097379
PLB1	127	0.619150201113262	353	0.0443131044297442	480	0.679695798347531
PLEKHG5	127	0.0959277810092384	353	0.692703830180283	480	0.684273792422825
POLN	127	0.204818269290453	353	0.350166008472616	480	0.321683287498219
PON2	127	0.178323990208106	353	0.884760678775134	480	0.547985345200445
PPP1R3D	127	0.637824567601353	353	0.424222106496475	480	0.479392880261551
PRDM2	127	0.254784317373377	353	0.431588430596094	480	0.304454757789729
PRM3	127	1	353	0.361436248688795	480	0.527845940242943
PSMB11	127	0.195851725334214	353	0.092586613064826	480	0.130027274775411
PTPRH	127	0.339240134413385	353	0.82686500780229	480	0.848962817148386
PZP	127	0.471874709574035	353	0.307906715158808	480	0.345898578544079
RABEPK	127	0.282382244422886	353	0.308931268054425	480	0.203577535133123
RAD50	127	0.645421979878225	353	0.899337082785618	480	0.877901432137506
RADIL	127	1	353	0.32926304340876	480	0.703646079692382
RAPGEF3	127	0.667048521138896	353	1	480	1
RBKS	127	0.400998283187539	353	0.0689709248721643	480	0.0853206105976535
RETSAT	127	1	353	1	480	1
RGPD3	127	1	353	0.211814502117236	480	0.241116817564228
RGS11	127	0.00169843031670932	353	0.708535569357639	480	0.00362074286639646
RNF224	127	0.97856601277157	353	0.675158380070442	480	0.869015180170319
RPEL1	127	0.980274316280041	353	0.294124568912023	480	0.556874895577109
RRP15	127	0.420099634174691	353	0.679428017506503	480	0.562158931953168
SEC31B	127	0.861193542077617	353	0.605380171104579	480	0.463529720402202
SECTM1	127	0.796077578882728	353	0.577278891711261	480	1
SERPINA10	127	1	353	0.719570621821408	480	0.872094049433411
SERPINB3	127	0.988630576647633	353	0.29204327147482	480	0.657725585092343
SFXN3	127	1	353	0.264898768557274	480	0.423323316975079
SKP1	127	0.978973188612285	353	0.284953147558033	480	0.482150855868961
SLC16A8	127	0.191090506000019	353	0.819668393122147	480	0.792553268161028
SLC22A10	127	1	353	0.0413028864120869	480	0.0711692603007244
SLC25A2	127	0.158062954464313	353	1	480	0.328107033762046
SLC26A10	127	0.545317983991622	353	0.607748008998988	480	0.614463736609569
SLC39A7	127	0.794800995865675	353	0.0238355404226627	480	0.0647406981580985
SLC45A4	127	0.0732343675741278	353	0.84521828319493	480	0.463051871642181
SLC7A11	127	0.73476703418944	353	0.656819181645433	480	0.710166517503949
SLFN12L	127	1	353	0.0243025875347139	480	0.0265322517997243
SNX19	127	0.249209169403199	353	0.674855172883175	480	0.772364196417157
SP100	127	1.91658760395619e-06	353	0.583645557432181	480	0.618767528092218
SPTBN5	127	0.279827423963125	353	0.631983143493001	480	0.677514135338433
SPZ1	127	0.181043313537432	353	0.666507604915094	480	0.43613540647767
SRRD	127	0.800356620018365	353	0.717681890004684	480	0.668809988892564
SSPO	127	0.627809440486468	353	0.881763209701989	480	1
STK32C	127	0.542286301652304	353	0.148964165883609	480	0.277449165537074
SULT1C4	127	0.716570018381874	353	0.959065711647215	480	1
SYCE1L	127	0.884118831338964	353	0.659444567444988	480	1
SYNE1	127	0.32831414637705	353	0.479831494731055	480	0.406795129138043
TKTL2	127	0.834961537198187	353	0.841396854645925	480	1
TLDC2	127	0.418302983400379	353	0.856417499363097	480	0.616585477578883
TLR1	127	0.710849942996337	353	0.702647578764652	480	0.64830847988427
TLR10	127	0.227920399456704	353	0.0492901070380221	480	0.0199174685399637
TMC2	127	0.480802660020178	353	0.196273917172123	480	0.356845665874674
TMC7	127	1	353	0.803938111939845	480	1
TMED3	127	0.833248097423314	353	0.594365559950005	480	0.759968131937506
TMEM232	127	0.520554298195319	353	0.547312759724407	480	0.743563190621586
TMEM249	127	0.222104820329711	353	0.261630735055484	480	0.223535720190844
TOMM20L	127	0.316557096676692	353	0.576818465387044	480	0.678282752633532
TPO	127	1	353	0.131842003753978	480	0.3053418907529
TRDN	127	0.263542499103227	353	0.0324039998451239	480	0.0794818637324544
TRIM31	127	0.600530692484783	353	0.0771358511344566	480	0.111357151153408
TRPM4	127	0.683965645630009	353	0.563384795659544	480	0.46425286557727
TVP23C	127	0.176705263146452	353	0.871985948975518	480	0.530881402591274
TYRO3	127	0.155334408503044	353	1	480	0.434442303545278
UGT2B10	127	0.541006984336363	353	0.0738216065325852	480	0.188238955472563
ULBP3	127	0.37295866126007	353	0.858408218666612	480	0.80766161060792
ULK4	127	0.383661047277429	353	0.240982572623071	480	0.795352517223961
UMODL1	127	0.383985341525173	353	0.23373681139776	480	0.431449222964135
UNC93A	127	0.528707583740994	353	0.758065826019881	480	0.680357599266065
UPK2	127	0.638163311227296	353	0.29381028560457	480	0.363462563644025
USP45	127	0.0514408275606965	353	0.461831233240833	480	0.103675160409967
VIT	127	0.378050439718689	353	0.797203000795522	480	0.606290784261888
VPS9D1	127	0.58137779155129	353	0.0822253109019017	480	0.0778515982655889
VWDE	127	0.411950581027172	353	0.33349966791957	480	1
WDR90	127	0.564325720991094	353	0.836181895760872	480	1
XAF1	127	0.101341366821332	353	0.719762053590843	480	0.242050917878198
XIRP2	127	0.731193523470809	353	0.765230022481328	480	0.653610681279875
ZBED6CL	127	0.833254271766742	353	0.616467764640252	480	0.595001984607856
ZC3H8	127	0.824209013925742	353	0.819336626687533	480	1
ZNF226	127	0.777034459905075	353	0.32207973869378	480	0.0634006652703137
ZNF280A	127	0.111755391827487	353	0.784098308987435	480	0.398584093006305
ZNF343	127	0.22106451658241	353	0.2570571316542	480	0.227098759758121
ZNF486	127	0.766124403878851	353	0.197562660423585	480	0.548173053457577
ZNF528	127	0.640444993224111	353	0.72578789757324	480	0.725924788979215
ZNF677	127	0.640721237178067	353	0.343316077767104	480	0.589393216588422
ZNF772	127	0.738684209282814	353	0.456222733499237	480	0.592211263754366
ZNF776	127	0.367517152740424	353	0.404299715090404	480	0.262175460668999
ZNF845	127	0.393235943050136	353	1	480	0.534540163519472
