# Supplementary material for: Rare variants in IFFO1, DTNB, NLRC3 and SLC22A10 associate with Alzheimer’s disease CSF profile of neuronal injury and inflammation
Source: Mol Psychiatry. 2022 Feb 16;27(4):1990–9. doi: 10.1038/s41380-022-01437-6 (PMC9126805; doi:10.1038/s41380-022-01437-6)
Supplement: Supplementary file 3 — Supplementary Data 1 [file 41380_2022_1437_MOESM3_ESM.zip › summary_stats/lof/diag/inflammation_pc_publication.csv]

gene_name_adni	n_adni	p.value_adni	n_emif	p.value_emif	n_total	p.value_meta
ABCA7	127	0.807992687999858	353	0.644279363359775	480	1
ABCA8	127	0.295705376701766	353	1	480	0.418653620571764
ABCA9	127	0.887695445967895	353	0.618292942947235	480	0.723312136452106
ABCC11	127	0.741874343810972	353	0.039759410040844	480	0.0668518725203428
ABCC12	127	0.88438459838521	353	0.471878799471027	480	0.541982966676323
ABHD12B	127	0.50662355594564	353	0.0471967938947242	480	0.0537261565754709
ACADL	127	0.726774157981506	353	0.438980410096502	480	0.559387239391931
ACOXL	127	0.769442715298537	353	0.281902878300646	480	0.529017560064437
ACSM3	127	0.0593063225185862	353	0.890043364981344	480	0.212360256965201
ADAM8	127	0.817806976754474	353	0.365390533233809	480	0.176928813380842
ADCK2	127	0.674147216406448	353	0.86286716512464	480	0.818647383028201
AGAP6	127	0.482125758708475	353	0.187044061472928	480	0.332194872332167
AGBL1	127	0.570688349318016	353	0.698937595180226	480	0.455144985813088
ALDH3B2	127	0.635492084821584	353	0.731168104045746	480	1
ANKK1	127	0.256525052860911	353	0.483820170034269	480	0.482237098425421
ANKRD18B	127	0.0640363429881912	353	1	480	0.49574062107634
ANKRD20A1	127	0.815214165369698	353	0.340847699845966	480	0.813303691616216
ANKRD30A	127	0.516407089503136	353	0.0566316230278053	480	0.114786712752821
ANO7	127	1	353	0.87752055930681	480	0.779788216205577
ARHGEF37	127	0.667194139840543	353	0.310214881140607	480	0.52375752533776
ART5	127	0.754654897595663	353	0.54164471354089	480	0.853480337153511
ASB6	127	0.85454285001785	353	0.624432070739785	480	0.831987786704675
ASPM	127	0.529313567134648	353	0.395961484328588	480	0.266882967016501
ASPSCR1	127	0.869135412717811	353	0.441006525849269	480	0.40357158416743
ATP13A5	127	1	353	0.594494047965234	480	1
ATP8B3	127	0.00119329001735324	353	0.74295788387907	480	0.0743863646797004
AUNIP	127	0.769361093227649	353	0.842181148919326	480	0.514268572989178
BPIFB3	127	0.426420270585731	353	0.685024040095405	480	0.489545483726795
BTNL2	127	0.0117720053047206	353	1	480	0.193040678344575
C12orf80	127	0.933634822100946	353	0.156627778919693	480	0.417418219739469
C17orf77	127	0.525085870843037	353	0.490691903575008	480	0.478594496993921
C19orf71	127	0.0684626907382675	353	0.742400270851515	480	0.151699951164218
C2orf76	127	0.940467527067074	353	0.846026768244877	480	1
C6orf203	127	0.357324291240752	353	0.776274259540157	480	0.488599129664611
C7orf69	127	0.951821808424085	353	0.519150744677575	480	0.745921492091075
C8B	127	0.636409015590455	353	0.477633853540933	480	0.737553897651764
C8orf44	127	0.00595912106459351	353	0.148728704909402	480	0.248708869892147
CABYR	127	1	353	0.632564334777325	480	0.814699045579681
CARD9	127	0.964948591126827	353	0.0653335087834248	480	0.269136133405138
CARS2	127	0.818774150608359	353	0.0859466015605362	480	0.295100411119758
CCDC154	127	0.0484842385598894	353	0.591376853049045	480	0.246103264463878
CCDC40	127	0.196122901201546	353	0.633766277757543	480	0.280172106911582
CCDC66	127	0.0598214134922835	353	0.624011807163709	480	0.628492826819434
CCDC87	127	0.46530704542985	353	0.190912798628577	480	0.282360023537839
CCT6B	127	0.92924979083013	353	1	480	1
CD36	127	1	353	0.74936242789298	480	0.813419246282299
CD44	127	0.340353034509181	353	0.769628000157171	480	0.614366896893182
CDRT1	127	0.529092682194691	353	0.0569587539781103	480	0.125994170845826
CENPW	127	0.15851917906244	353	0.474265706338623	480	0.204565548387186
CFHR2	127	0.206291019832064	353	0.530727683417875	480	0.474704420460555
CFHR5	127	1	353	1	480	1
CHIT1	127	0.146068991109091	353	0.302263657603247	480	0.302234944210398
CLCNKB	127	0.00121462149074414	353	0.0360152841755524	480	0.000572581979158104
CMYA5	127	0.427936391963867	353	0.81367691850733	480	0.694819131429148
CNGB3	127	0.111331977689182	353	0.525293923335045	480	0.785735149957961
COL23A1	127	0.599628624186168	353	0.554819493125501	480	0.748430732800796
COL24A1	127	0.386779920977934	353	0.0518030783309983	480	0.0740495404487197
COL6A5	127	0.209661629881437	353	0.0162542861988394	480	0.102009722520484
COL9A2	127	0.0368782677033651	353	0.624158097959141	480	0.386327156125505
COX6B2	127	0.443930899114403	353	0.325191406070763	480	0.56663770786113
CRNKL1	127	0.411998109042933	353	0.484929823551882	480	0.471608151178354
CRYBA4	127	0.543851856663423	353	0.512485323622996	480	0.497116864522066
CTSW	127	0.568260236129392	353	0.536506388351018	480	0.787656718753738
CWH43	127	0.436447409744008	353	0.726060574887703	480	0.585903171242496
CYP2C18	127	0.0682338375624537	353	0.25211667311992	480	0.20157357293043
CYP3A5	127	0.52494016923876	353	0.203856198854393	480	0.277179081924277
CYYR1	127	0.0891866824602959	353	0.0685569549387267	480	0.0198604256505398
DAP	127	0.35464262264549	353	0.710790994024099	480	1
DCHS2	127	0.000467266871278627	353	0.746512147249688	480	0.771021364692223
DHCR7	127	0.637573089216168	353	0.0757562707797728	480	0.205125264124856
DNAH14	127	0.707268934678728	353	0.411175007323346	480	0.626815312661215
DNAH2	127	0.368890260667574	353	0.810569654720094	480	0.586600545986145
DNAH7	127	1	353	0.13945798451343	480	0.247054837087112
DOCK6	127	0.69686512718532	353	0.395935377447816	480	0.499084851693759
DOLK	127	0.260021569092855	353	0.766461024994089	480	0.732335442698915
DPYD	127	0.717566207683877	353	0.0652891422879038	480	0.0892276631489133
DUOX1	127	0.110897837557816	353	0.0828503885763116	480	0.0625338133317631
DUOX2	127	0.782314899903316	353	0.400166946608283	480	0.695826877084355
DUSP16	127	0.336150159031828	353	0.518009696294974	480	0.36828254136505
ECHDC2	127	0.141997492151901	353	0.393162093650243	480	0.196632163684096
ECT2L	127	0.743528781358212	353	0.461009819635811	480	0.798635014987644
EDN3	127	0.0345002841025495	353	0.201446815293018	480	0.0247451132425848
EFCAB3	127	1	353	0.14268617492168	480	0.277755349550164
EFCAB5	127	0.262852914478278	353	0.744244180669342	480	0.762211004107978
EFHB	127	0.509393720795093	353	0.126975248729402	480	0.321790501722309
ENPEP	127	0.144172968732434	353	0.145359314874757	480	0.172752553103855
EPB41L4A	127	0.777469224585155	353	0.0252776205132812	480	0.0892175058288184
ERAP1	127	0.68066568842628	353	0.672058399665778	480	0.672190682016513
ESF1	127	0.169215963947264	353	0.755498353886984	480	0.469153716315032
EYS	127	0.107322305674745	353	0.000982040181230603	480	0.00191783969989001
FAM111A	127	0.865367603008935	353	0.528958158300443	480	1
FAM186A	127	0.412797528149001	353	0.105075614924661	480	0.105520019277569
FAM221A	127	0.0227640766461044	353	0.870992914138896	480	0.268315360846986
FAM227B	127	0.15913780617395	353	1	480	0.496834266104007
FAM81B	127	0.000476212768038894	353	0.528551158531576	480	0.00832160150335815
FBXW8	127	0.475126292615759	353	0.389544929491743	480	0.534998739069678
FKBP7	127	0.783896534211765	353	0.409490576009116	480	0.633848553265387
FLG	127	0.70809320825657	353	1	480	0.513963113037302
FRMD5	127	0.333903646317908	353	0.668195244632924	480	0.403984001618344
GAL3ST2	127	0.415950053657532	353	1	480	0.664394017368003
GCNT3	127	0.479771716317187	353	1	480	0.7305701449632
GGN	127	0.360382272232492	353	0.320794412785983	480	0.590048880738398
GH2	127	0.674013483800742	353	0.306205371156244	480	0.639017037335665
GIMAP8	127	0.689610980698414	353	0.857877049695116	480	0.816960839043834
GJB2	127	0.688461310784674	353	1	480	1
GNLY	127	0.722908322472195	353	0.70350492370343	480	0.867432658100053
GOLGA6C	127	0.641900281194926	353	0.455827630159626	480	0.655492968708514
GPLD1	127	0.184129914205928	353	0.28742268310718	480	0.481965330055138
GPNMB	127	0.823331260400494	353	1	480	1
GPR151	127	0.55769742112653	353	0.202476824172705	480	0.482202517706325
GTF2F1	127	0.836461126039395	353	0.28462311606868	480	0.440243821944472
GUCA1C	127	0.488269079990968	353	0.328796240086347	480	0.594008563610738
GZMM	127	0.651918860227244	353	1	480	0.652735179863882
HABP2	127	0.751135998905467	353	0.212070716012112	480	0.360197396148716
HIST1H4B	127	0.118728465189574	353	0.421338529188545	480	0.136000727442067
HLA-DQB1	127	0.715487823310921	353	0.139622986403175	480	0.16966945235669
HMCN2	127	0.735824190791632	353	0.189761369093737	480	0.582946688463597
HRNR	127	0.0144943592979324	353	0.628509533013025	480	0.339541070227827
HSD17B13	127	1	353	0.739138475477502	480	1
IFIH1	127	0.401036759745743	353	0.0267639636309857	480	0.0361445874496957
IFNA5	127	0.996605619017907	353	0.720544975352225	480	1
IGFLR1	127	0.701427325072454	353	1	480	1
IGFN1	127	0.639240963422387	353	0.355464968204806	480	0.24891880713774
IGSF5	127	0.704523204030126	353	0.706471272159429	480	0.730272526373693
INTS2	127	0.348321878963894	353	0.973383457621936	480	0.713140314870265
KANK4	127	0.970724657332387	353	1	480	1
KCTD18	127	0.326372491096856	353	0.0465391454127472	480	0.0433006001112298
KIAA1257	127	0.979863780140422	353	1	480	1
KIF19	127	0.371417019787221	353	0.567964109732634	480	0.358056501363375
KLC3	127	0.813697596996667	353	0.264730335776082	480	0.496229391342745
KPRP	127	0.0871025455812537	353	0.679112770316713	480	0.0714109012016748
KRT74	127	0.00576200524672371	353	0.326655361532494	480	0.0190706758714816
KRTAP13-1	127	0.014403426863413	353	0.289358848643553	480	0.029710172081862
KRTAP24-1	127	0.951991938199447	353	0.0909434771591108	480	0.218270310081028
KRTCAP3	127	0.884890432694882	353	0.136971453975822	480	0.202980723336264
LIPJ	127	0.493391744356433	353	0.624455254454125	480	0.830330208224564
LONP2	127	0.866215633481582	353	0.899848984860608	480	1
LPIN3	127	0.359729441971552	353	0.230671482170904	480	0.626641338340698
LPO	127	0.329657704650584	353	0.451536801045872	480	0.162608983151265
MAMDC4	127	0.163528018006802	353	0.366507933538465	480	0.165913848664527
MFSD6L	127	0.712978259013015	353	0.853506836682661	480	1
MGST2	127	1	353	0.061493423224503	480	0.104893038319548
MLNR	127	0.604051690293171	353	0.898292721237672	480	1
MMP1	127	0.820161222294541	353	0.774846943422148	480	1
MROH2A	127	0.249139056304965	353	1	480	0.428300390321619
MROH2B	127	0.831863076575288	353	0.391701285674851	480	0.456486062701814
MRPL32	127	0.889775326004138	353	0.283575775569864	480	0.526032833972881
MS4A12	127	1	353	0.829536417885848	480	1
MSR1	127	1	353	0.168195647144789	480	0.242823507283202
MSS51	127	0.0102509928812411	353	1	480	0.145716708068642
MTMR11	127	0.231354027166144	353	0.704266021387606	480	0.378023588032214
MUC17	127	0.230204472534297	353	0.224844552818639	480	0.427125321106839
MUC19	127	0.0764510334602233	353	0.858615089305767	480	0.0722460066980077
MUC4	127	0.815788681318985	353	0.654723310464328	480	0.205752304988282
MYEF2	127	0.401951855988154	353	0.0973860791871171	480	0.0973654139976073
MYH7B	127	0.598701182375724	353	0.301826692564594	480	0.281861632760766
NBEAL2	127	0.30039250155577	353	0.356517184504239	480	0.140113556712421
NBPF3	127	0.983449460131922	353	0.0324305274311877	480	0.164707641985027
NEURL2	127	0.412753145179622	353	0.893698997742122	480	0.616339317305068
NINL	127	0.208057214275009	353	0.461024796595537	480	0.480976643583517
NIPSNAP3A	127	0.808490292654309	353	0.395660796898817	480	0.664276885364926
NLRC3	127	0.745901865939154	353	0.766394283828205	480	1
NPC2	127	0.174429028183704	353	0.259728985218903	480	0.120216910387383
NUP214	127	0.801834211346812	353	0.647173060440472	480	1
OARD1	127	0.398080355208596	353	0.634691146862856	480	0.471326216173695
OBSCN	127	0.2354968781779	353	0.535932929557483	480	0.556889235323979
OBSL1	127	0.352599900323588	353	0.692368473886586	480	0.116847891116217
OGFOD3	127	0.618506071601998	353	0.909826425246613	480	0.80056618763509
OR10C1	127	0.0369909011788953	353	0.846925094912109	480	0.488557061714372
OR2T4	127	0.89664161256661	353	0.891339183809995	480	1
OR3A1	127	0.427593198630929	353	0.293146882334516	480	0.372004230183045
OR52I2	127	1	353	0.65663179437205	480	0.656921835665532
OR7G3	127	0.0930437186522105	353	0.567179874292306	480	0.394223624153671
ORAI1	127	0.763551031412627	353	0.164759337182263	480	0.375445194773743
OSBPL1A	127	0.711223945770494	353	0.688258031006153	480	1
OSCP1	127	0.736223851569348	353	0.0179213954503756	480	0.0529526377126028
OTOF	127	0.233887508171491	353	0.622581156018574	480	0.219280853686536
OVGP1	127	1	353	0.117885032725593	480	0.592427622815589
OXA1L	127	0.948257274434912	353	0.348839729490846	480	0.612860830164283
PACRGL	127	0.555878946587231	353	0.372556348192805	480	0.378770756381933
PARP3	127	0.874779349975524	353	0.0641181559903114	480	0.0264641837500343
PDE11A	127	0.958310655924355	353	0.267893717212407	480	0.449756215377012
PIK3C2G	127	1	353	0.32716796023037	480	0.755522191704383
PKHD1L1	127	0.628079870478594	353	0.326203835931133	480	0.679616780013281
PLA2G4D	127	0.745615916635173	353	0.138692435628813	480	1
PLB1	127	1	353	0.105255372567261	480	1
PLEKHG5	127	0.626553820962427	353	0.341391425088965	480	0.372347070517727
POLN	127	0.698878676222412	353	0.0737519907337421	480	0.533619183672745
PON2	127	0.890954641908538	353	0.34702504820897	480	0.570902523854592
PPP1R3D	127	0.858910694377116	353	0.614650430056673	480	0.754589883071453
PRDM2	127	0.73816097538812	353	0.3885175959851	480	0.617261852071383
PRM3	127	1	353	0.351018798678622	480	0.525029986229307
PSMB11	127	0.844232217903117	353	0.994040773684489	480	1
PTPRH	127	0.438013710370991	353	0.507215216318311	480	0.693511714783878
PZP	127	0.601899380080539	353	0.666130187147367	480	0.860207132439393
RABEPK	127	0.119104819138134	353	0.0964389409114005	480	0.108640714460621
RAD50	127	0.00297756786406234	353	0.217581865079164	480	0.00228788509590017
RADIL	127	0.554104565172703	353	0.603601614515684	480	0.876065523126563
RAPGEF3	127	0.985698616300372	353	0.754220104176082	480	0.832628924308171
RBKS	127	1	353	0.612437924417059	480	0.792600625741506
RETSAT	127	0.626303645271573	353	0.248412726523082	480	0.458131500310893
RGPD3	127	0.306329749546392	353	0.298160683327112	480	0.129347262213341
RGS11	127	0.96331189753413	353	1	480	1
RNF224	127	0.598400741285155	353	0.818721895499945	480	1
RPEL1	127	0.473346279033951	353	0.167551529040881	480	0.188970705887517
RRP15	127	0.667768485059267	353	0.842408195978443	480	0.805106329241472
SEC31B	127	0.414058845764411	353	0.26793721498205	480	1
SECTM1	127	0.886185100217695	353	0.0692354220536388	480	0.212455186992737
SERPINA10	127	0.73979544583507	353	1	480	1
SERPINB3	127	0.726740696655341	353	0.487508185512548	480	0.601057029890229
SFXN3	127	0.152517844543397	353	0.657805998300341	480	0.660399832037437
SKP1	127	0.00982758755937569	353	0.89184506192303	480	0.168301919665812
SLC16A8	127	1	353	0.206473305915022	480	0.323161563228845
SLC22A10	127	0.745624177032847	353	0.140191382357475	480	0.251326070537089
SLC25A2	127	0.349684618279874	353	0.872853442081918	480	0.444978237914846
SLC26A10	127	0.244402389131399	353	1	480	1
SLC39A7	127	0.626743638521801	353	0.879154094579991	480	0.793300628074274
SLC45A4	127	1	353	0.691427464445653	480	1
SLC7A11	127	0.821707145872755	353	0.672409140880407	480	1
SLFN12L	127	1	353	0.422594435249121	480	0.452618125231196
SNX19	127	0.203560066599086	353	0.205913218656917	480	0.205421638849147
SP100	127	2.1517632120549e-10	353	0.0691473718353847	480	0.0620941165767353
SPTBN5	127	0.822242880020041	353	0.495147898032359	480	0.631088931518794
SPZ1	127	0.508475030595123	353	0.304483927739502	480	0.490420802957731
SRRD	127	0.485890612546107	353	0.147608828627898	480	0.122700932681196
SSPO	127	0.0826283141780049	353	0.614298367981677	480	0.319428080368502
STK32C	127	0.0612516233326117	353	0.332234777654612	480	0.0924617128561693
SULT1C4	127	0.992125691107275	353	0.0130247653179455	480	0.0376404599413456
SYCE1L	127	0.0250611204914398	353	0.836152486892003	480	0.0607469695779495
SYNE1	127	0.00179557592171642	353	0.862786924171821	480	0.0159153671366251
TKTL2	127	0.794413666065969	353	0.249231965985513	480	0.589704164771833
TLDC2	127	0.692209962340998	353	0.985146242759459	480	0.875978585836838
TLR1	127	0.378554842186071	353	1	480	0.541628590034715
TLR10	127	1	353	0.816759740913596	480	1
TMC2	127	0.434563149815923	353	0.166859702560096	480	0.163358133259859
TMC7	127	1	353	0.411720910199081	480	0.59456033343793
TMED3	127	0.785613414159701	353	0.344773343282115	480	0.277533591547991
TMEM232	127	0.977816751630771	353	0.542073689060407	480	0.708724722667246
TMEM249	127	0.750802004678532	353	0.166192835110721	480	0.195848660219725
TOMM20L	127	0.97080354004555	353	0.942683702013787	480	1
TPO	127	0.7751644052021	353	0.479559579267625	480	0.516305970984191
TRDN	127	0.788087691262591	353	0.232371442678841	480	0.561475759706968
TRIM31	127	0.950655097119942	353	0.688935015560064	480	1
TRPM4	127	0.472711525574172	353	0.863997465649096	480	0.576511490873586
TVP23C	127	0.69686512718532	353	0.286615713173988	480	0.176537020329162
TYRO3	127	0.47854111683585	353	0.654403734411256	480	1
UGT2B10	127	0.176937539183663	353	0.522896127229658	480	0.373780884985696
ULBP3	127	0.446614418316707	353	0.958717212807165	480	0.778684487064057
ULK4	127	0.758644162087791	353	0.778433725699621	480	1
UMODL1	127	0.201256555645433	353	0.137663831814751	480	0.190107990794615
UNC93A	127	0.263860888285408	353	0.0665773513536521	480	0.0850640360358143
UPK2	127	0.38438508807065	353	0.548908182869609	480	0.552645831064225
USP45	127	0.610452255999194	353	0.720969022238073	480	0.476960972264001
VIT	127	0.48410673258793	353	0.913932179863088	480	0.745110432243937
VPS9D1	127	0.103318824335932	353	0.343560405839577	480	0.365171063019001
VWDE	127	0.846741500095073	353	0.597272963920054	480	0.761917284792195
WDR90	127	0.49029901233231	353	0.233299229083997	480	0.234236283383007
XAF1	127	0.609943002846996	353	0.343626924366681	480	0.689912652768575
XIRP2	127	0.776760189142059	353	0.379451155422616	480	0.85357575740504
ZBED6CL	127	1	353	0.160466880052163	480	0.236371117515807
ZC3H8	127	0.42175968587045	353	0.0666964717450202	480	0.136445369798968
ZNF226	127	0.896169180348439	353	1	480	1
ZNF280A	127	0.0728020861930585	353	0.52944710168466	480	0.101272078431488
ZNF343	127	0.608865662695903	353	0.152925041321774	480	0.158203158301744
ZNF486	127	1	353	1	480	1
ZNF528	127	0.754654897595663	353	0.373901630360475	480	0.373994349246021
ZNF677	127	0.503851279749814	353	0.437405180669886	480	0.418748524658701
ZNF772	127	0.678850228017316	353	0.638895836196457	480	1
ZNF776	127	0.000343147901346819	353	1	480	0.0343857974944088
ZNF845	127	0.0458227303035365	353	0.0257402558026881	480	0.0125936162275724
